# Supplementary material for: Thermal Unfolding Pathway of PHD2 Catalytic Domain in Three Different PHD2 Species: Computational Approaches
Source: PLoS One. 2012 Oct 15;7(10):e47061. doi: 10.1371/journal.pone.0047061 (PMC3471951; doi:10.1371/journal.pone.0047061)
Supplement: Table S1 — The metrics used to construct the d metric is represented for a-PHD2. (XLS) [file pone.0047061.s006.xls]

## Sheet: a-PHD2
Table S1
Time	Qsh	t.ASA	s.ASA	t.W.ASA	s.np.ASA	s.p.ASA	t.np.ASA	t.p.ASA	s.W258.ASA	s.W334.ASA	s.W367.ASA	s.W389.ASA	ACS-lumen	Docking-site	RMSD	Rgyr	dRMS	ΔCp	l.E%	l.H%	l.C%
0.0110717	1	11009.7	8510.99	193.258	1958.72	6552.26	2651.55	8358.19	105.272	9.17797	15.8079	22.2204	253.1	724.635	0	17.1718	0	0	-8.988e-09	-3.56651e-08	-2.21114e-08
0.0221435	0.999974	11385.9	8780.16	186.327	1981.73	6798.43	2695.31	8690.63	99.8536	9.90255	14.0716	22.7034	247.279	727.452	0.428721	17.318	0.105707	-66.7434	0.111111	-0.0983607	0.0967742
0.0332152	0.947845	11417.6	8797.9	193.37	2015.51	6782.39	2727.64	8689.98	97.6798	6.52119	14.3816	26.5678	247.114	720.339	0.730662	17.4137	0.194584	-52.0282	0.111111	-0.0327869	0.129032
0.044287	0.916111	11423	8819.86	186.667	2025.2	6794.65	2726.8	8696.23	97.4839	7.48729	14.3816	26.0848	253.639	728.55	0.796913	17.4224	0.209563	-54.0318	0.015873	-0.0327869	0.258064
0.0553587	0.910643	11437.2	8830.36	187.096	2027.62	6802.74	2731.21	8706.02	97.7255	7.24577	14.3816	25.6017	257.5	731.905	0.844473	17.4226	0.218347	-54.5883	-0.031746	-0.0327869	0.290322
0.0664305	0.911316	11445.1	8834.97	186.831	2026.39	6808.58	2730.36	8714.69	97.2196	7.48729	14.3816	25.6017	257.714	729.006	0.86745	17.4206	0.219902	-57.2261	-0.031746	-0.0163935	0.354839
0.0775022	0.910235	11441.6	8832.09	186.59	2024.46	6807.64	2729.64	8711.94	97.2196	7.24577	14.3816	25.6017	256.99	728.04	0.878655	17.4186	0.220002	-56.8339	-0.031746	-0.0163935	0.354839
0.088574	0.910238	11432.2	8831.85	186.59	2026.39	6805.46	2725.98	8706.21	97.2196	7.24577	14.3816	25.6017	256.803	728.523	0.887599	17.4157	0.219933	-56.9934	-0.031746	-0.0163935	0.354839
0.0996457	0.910266	11433.1	8830.22	187.556	2029.27	6800.95	2728.6	8704.45	97.2196	7.24577	14.8646	26.0848	257.769	729.248	0.898826	17.4126	0.219904	-55.3581	-0.031746	-3.56651e-08	0.322581
0.110717	0.909261	11426.8	8825.8	187.556	2030.72	6795.08	2727.53	8699.31	96.9781	7.24577	15.1062	26.0848	257.769	729.731	0.908644	17.4104	0.21997	-54.5022	-0.031746	-3.56651e-08	0.322581
0.121789	0.90926	11428.2	8826.21	188.012	2030.25	6795.95	2727.57	8700.59	97.2196	7.24577	15.1062	26.0848	257.313	729.221	0.913816	17.4091	0.219902	-54.8178	-0.031746	-3.56651e-08	0.322581
0.132861	0.909263	11430.1	8827.69	188.253	2030.98	6796.71	2727.62	8702.5	97.4611	7.24577	15.1062	26.0848	257.554	730.187	0.916899	17.4084	0.219865	-55.289	-0.031746	-3.56651e-08	0.322581
0.143933	0.909268	11429.1	8827.95	188.012	2030.01	6797.94	2724.85	8704.24	97.4611	7.24577	15.1062	26.0848	257.071	729.945	0.919625	17.4081	0.219894	-56.9888	-0.031746	-3.56651e-08	0.322581
0.155004	0.909289	11430.2	8829.46	187.77	2029.77	6799.69	2723.27	8706.9	97.2196	7.24577	15.1062	26.0848	257.071	729.704	0.922545	17.4081	0.220062	-58.3937	-0.031746	-3.56651e-08	0.322581
0.166076	0.910304	11431.6	8829.38	187.77	2029.53	6799.86	2722.71	8708.86	97.2196	7.24577	15.1062	26.0848	257.071	729.945	0.926904	17.4086	0.220506	-59.1551	-0.031746	-3.56651e-08	0.322581
0.177148	0.909314	11429.7	8827.06	188.253	2027.35	6799.71	2718.41	8711.29	97.7026	7.24577	15.1062	26.0848	256.616	729.462	0.933508	17.4095	0.221354	-61.7199	-0.031746	-3.56651e-08	0.322581
0.18822	0.910349	11433.4	8831.39	188.253	2027.58	6803.81	2714.27	8719.17	97.7026	7.24577	15.1062	26.0848	256.616	729.945	0.942695	17.4106	0.222647	-65.6347	-0.031746	-3.56651e-08	0.322581
0.199291	0.909329	11437.6	8831.9	188.253	2025.65	6806.25	2712.81	8724.77	97.7026	7.24577	15.1062	26.0848	256.374	729.945	0.952737	17.4112	0.224064	-67.7438	-0.031746	-3.56651e-08	0.322581
0.210363	0.908093	11441.2	8831.71	188.007	2023.98	6807.73	2712.27	8728.92	97.4839	7.24577	15.1062	26.0848	256.616	729.704	0.959497	17.411	0.224896	-69.0674	-0.031746	0.0163934	0.290322
0.221435	0.907806	11442.8	8832.28	188.007	2024.95	6807.34	2713	8729.76	97.4839	7.24577	15.1062	26.0848	256.616	730.428	0.964503	17.4107	0.225387	-68.9596	-0.031746	0.0163934	0.290322
0.232507	0.90763	11445.9	8832.07	188.007	2025.43	6806.64	2714.12	8731.72	97.4839	7.24577	15.1062	26.0848	256.616	730.67	0.967892	17.4103	0.225681	-68.9622	-0.031746	0.0163934	0.290322
0.243578	0.907553	11448	8831.56	188.007	2024.96	6806.6	2713.68	8734.36	97.4839	7.24577	15.1062	26.0848	256.616	730.428	0.970319	17.41	0.225901	-69.8456	-0.031746	0.0163934	0.290322
0.25465	0.9075	11450.9	8834.48	188.007	2025.69	6808.8	2714.43	8736.5	97.4839	7.24577	15.1062	26.0848	256.401	730.911	0.972058	17.4097	0.226013	-70.0649	-0.031746	0.0163934	0.290322
0.265722	0.907483	11450	8834.89	188.007	2025.93	6808.97	2714	8736.02	97.4839	7.24577	15.1062	26.0848	256.401	730.911	0.972964	17.4096	0.226087	-70.1337	-0.031746	0.0163934	0.290322
0.276794	0.907468	11450.2	8837.85	188.449	2026.55	6811.31	2714.51	8735.66	98.6231	7.24577	14.8418	25.8432	258.306	730.241	0.972515	17.4093	0.225886	-69.8122	0.063492	0.0163934	0.16129
0.287865	0.905305	11505.7	8867.35	186.029	2052.56	6814.79	2739.16	8766.5	98.7962	7.24577	14.819	24.1526	255.766	742.185	0.980836	17.4145	0.229571	-66.7372	0.063492	0.0327868	0.129032
0.298937	0.908856	11461.3	8831.77	181.261	2033.19	6798.57	2734.43	8726.86	97.6933	4.58899	13.4383	24.6356	261.905	734.289	0.986102	17.4148	0.232549	-58.5595	0.063492	-0.0491804	0.16129
0.310009	0.90477	11493.9	8837.07	186.835	2030.03	6807.04	2738.15	8755.71	98.5682	6.76272	11.7932	28.2585	266.985	717.433	0.99892	17.4144	0.2393	-64.3885	-0.031746	0.0163934	0.193548
0.321081	0.896601	11516	8903.73	194.66	2058.85	6844.88	2725.49	8790.54	100.938	9.90255	12.7365	27.2924	250.409	734.64	1.00055	17.423	0.243909	-79.1412	-0.031746	-0.0655738	0.387097
0.332152	0.891941	11619.9	8932.6	192.518	2062.92	6869.68	2733.74	8886.19	100.255	7.48729	11.1143	31.3983	261.707	723.413	1.03085	17.4586	0.259251	-100.293	-0.031746	-0.0163935	0.419355
0.343224	0.881661	11786.1	9110.4	203.388	2109.21	7001.18	2807.17	8978.96	104.707	10.3856	11.1371	31.3983	278.621	751.149	1.05243	17.4712	0.256085	-91.3727	0.126984	-0.0819673	0.0967742
0.354296	0.869813	11790.2	9056.19	184.089	2092.07	6964.12	2839.6	8950.6	94.7266	8.21187	10.2394	28.2585	271.417	744.375	1.09012	17.4811	0.274525	-69.4039	0.0952381	0.0163934	0.322581
0.365368	0.861812	11894.4	9168.4	189.684	2125.07	7043.34	2831.32	9063.03	96.3126	8.4534	12.0119	29.2246	287.645	738.193	1.12242	17.5214	0.286444	-102.362	0.063492	-0.0491804	0.258064
0.376439	0.845297	11875.2	9166.75	183.426	2150.87	7015.88	2849.66	9025.52	96.6775	8.69492	7.62823	25.6017	286.834	746.051	1.15173	17.5409	0.298814	-84.358	-8.988e-09	-0.0655738	0.483871
0.387511	0.839443	11953.6	9227.13	180.785	2175.65	7051.47	2876.31	9077.31	90.7803	8.93645	9.51482	21.2543	284.029	766.098	1.15759	17.5407	0.298625	-85.8278	-0.0952381	-0.0491804	0.548387
0.398583	0.844118	12007.5	9234.49	195.146	2172.91	7061.58	2874.39	9133.12	94.8862	10.1441	10.4125	31.8814	306.461	780.308	1.16927	17.5667	0.301262	-101.204	-0.15873	-0.0983607	0.580645
0.409655	0.838966	11984.1	9235.97	191.04	2179.56	7056.41	2892.51	9091.59	90.2838	9.66103	10.5037	26.8093	297.383	777.515	1.20636	17.5923	0.315915	-82.2523	-0.15873	-0.196721	0.612903
0.420726	0.831316	11981.8	9219.4	202.447	2169.47	7049.93	2904.02	9077.81	94.3307	6.76272	7.19079	33.089	304.908	788.407	1.23127	17.5967	0.319771	-73.4906	-0.0952381	-0.114754	0.516129
0.431798	0.824435	12033.5	9279.34	205.388	2186.35	7092.99	2905.53	9127.94	104.21	9.4195	9.53762	31.5942	302.382	781.219	1.21667	17.6125	0.31698	-85.847	-0.0793651	-0.114754	0.580645
0.44287	0.822426	12139.2	9375.94	192.366	2206.9	7169.04	2911.64	9227.58	100.392	7.72882	12.609	26.0848	295.262	778.695	1.21068	17.6432	0.321171	-109.001	-0.0476191	-0.0819673	0.451613
0.453942	0.810144	12142.2	9413.33	206.397	2221.26	7192.07	2930.25	9211.91	113.301	9.66103	12.6775	27.0509	308.197	789.39	1.22428	17.6461	0.32048	-96.5549	0.063492	-0.114754	0.225806
0.465013	0.820652	12230.3	9412.21	208.082	2206.65	7205.56	2932.9	9297.36	110.968	11.1102	11.4014	29.4661	307.864	761.206	1.24514	17.6689	0.334694	-117.58	-0.031746	-0.213115	0.258064
0.476085	0.807319	12133.7	9335.75	211.065	2169.35	7166.39	2881.45	9252.22	109.168	13.5254	10.3441	27.7754	311.229	741.057	1.28627	17.6927	0.349141	-128.995	-8.988e-09	-0.114754	0.193548
0.487157	0.805901	12290.2	9443.35	215.355	2221.91	7221.44	2959.86	9330.38	102.902	9.90255	15.3705	26.0848	332.871	727.494	1.28606	17.698	0.352176	-114.031	-0.015873	-0.196721	0.419355
0.498229	0.805969	12335.7	9527.49	208.35	2230.24	7297.25	2949.21	9386.48	107.793	9.66103	13.7482	24.8771	352.036	729.78	1.2949	17.6955	0.34997	-133.409	0.0793651	-0.114754	0.354839
0.5093	0.820489	12308.6	9519.82	218.526	2213.8	7306.02	2939.54	9369.03	110.007	12.8009	10.8593	29.2246	347.228	758.433	1.32117	17.7101	0.359895	-133.224	-0.015873	-0.0327869	0.387097
0.520372	0.806613	12369.1	9596.1	205.684	2253.25	7342.85	2947.38	9421.75	107.792	11.8348	12.3447	30.6738	348.224	795.594	1.32191	17.7196	0.359465	-143.404	-8.988e-09	-0.0491804	0.354839
0.531444	0.806021	12405.1	9594.87	216.525	2187.99	7406.88	2903.64	9501.42	112.854	14.25	12.7231	32.3644	345.22	800.057	1.34528	17.7253	0.366395	-183.803	0.0793651	-0.0983607	0.709677
0.542516	0.790184	12457.6	9682.08	202.073	2269.53	7412.54	2986.44	9471.13	104.009	12.3178	13.1377	32.3644	364.199	806.153	1.36281	17.7427	0.378208	-138.663	0.047619	-0.0983607	0.548387
0.553587	0.79785	12430.5	9661.57	195.379	2301.82	7359.75	2996.52	9433.98	99.1518	11.1102	12.1032	39.5418	373.146	786.29	1.37169	17.7601	0.386071	-124.468	-0.0793651	-0.0983607	0.677419
0.564659	0.788572	12467.3	9662.15	200.816	2258.88	7403.28	2986.61	9480.74	98.9962	14.25	11.3102	40.0933	394.843	772.775	1.37281	17.7616	0.38753	-141.086	-0.0952381	-0.147541	0.548387
0.575731	0.767591	12522.3	9741.95	210.383	2274.27	7467.68	2966.71	9555.55	111.314	13.5254	12.2763	33.3305	371.956	762.37	1.36634	17.7545	0.381645	-169.494	-0.031746	-0.0655738	0.548387
0.586802	0.78092	12446.3	9733.5	182.622	2311.99	7421.51	2973.11	9473.14	87.8644	14.0085	13.9441	30.6738	375.886	773.943	1.39084	17.759	0.384187	-145.188	-0.0476191	-0.0983607	0.354839
0.597874	0.770518	12492.9	9764.87	193.705	2252.1	7512.76	2945.98	9546.96	90.4393	10.8687	15.2793	35.8505	366.394	774.528	1.39011	17.7471	0.382372	-176.587	0.047619	-0.180328	0.225806
0.608946	0.779509	12422.6	9703.23	210.591	2242.56	7460.66	2951.44	9471.18	95.7932	13.767	14.6231	41.9021	385.05	763.067	1.4156	17.7512	0.38969	-154.427	0.0793651	-0.0655738	0.354839
0.620018	0.759505	12448.2	9770.34	192.318	2229.66	7540.69	2899.33	9548.82	93.4008	10.8687	11.9891	39.0494	365.017	726.641	1.41024	17.735	0.382531	-198.062	0.031746	-0.163935	0.258064
0.631089	0.772023	12374.5	9673.85	187.127	2204.49	7469.35	2880.68	9493.78	93.9429	9.90255	12.6775	34.6885	334.355	725.834	1.41722	17.7423	0.384011	-192.146	-0.0634921	-0.0983607	0.225806
0.642161	0.766962	12440.6	9754.66	199.296	2221.49	7533.16	2913.2	9527.41	95.5289	7.24577	13.967	41.474	348.679	729.277	1.43507	17.7514	0.388995	-186.256	-8.988e-09	-0.0655738	0.290322
0.653233	0.763108	12568.4	9871.01	201.742	2292.67	7578.33	2968.45	9599.9	98.336	12.5593	8.3528	38.2336	375.651	754.111	1.46757	17.7828	0.406915	-180.242	-0.031746	-0.147541	0.16129
0.664305	0.737078	12647.1	9929.33	202.395	2322.33	7607	2988.87	9658.19	99.3383	7.00424	12.7003	43.2921	386.647	745.644	1.48919	17.781	0.410766	-186.208	-0.031746	-0.0491804	0.322581
0.675376	0.748161	12656.1	9924.72	212.317	2366.2	7558.52	3050.92	9605.15	100.241	14.0085	7.8335	43.0278	392.139	738.484	1.49036	17.7781	0.413168	-144.494	-0.031746	-0.0819673	0.387097
0.686448	0.73572	12767.9	9945.63	200.122	2367.17	7578.46	3096.95	9670.92	101.75	15.9407	7.99724	41.3143	395.725	729.193	1.51514	17.8023	0.419055	-140.881	-0.0634921	-0.131148	0.387097
0.69752	0.742865	12640.8	9859.56	207.657	2325.31	7534.24	3036.28	9604.51	100.177	8.4534	12.6453	48.2595	369.338	726.509	1.52029	17.7962	0.421177	-150.916	-8.988e-09	-0.131148	0.322581
0.708592	0.736081	12621.5	9817.88	210.665	2323.1	7494.77	2994.47	9626.97	108.676	10.8687	11.8616	41.4968	367.125	725.741	1.53545	17.803	0.424148	-175.571	0.047619	-0.147541	0.258064
0.719663	0.728866	12550.2	9753.83	203.906	2276.61	7477.21	2993.47	9556.73	96.2669	9.90255	12.978	41.5196	391.045	728.153	1.52347	17.7877	0.41827	-157.76	-0.0634921	-0.0819673	0.516129
0.730735	0.739736	12582.7	9800.91	198.24	2281.81	7519.1	2968.23	9614.46	106.206	11.1102	8.92709	40.312	391.037	708.072	1.54064	17.7867	0.416187	-184.127	-0.031746	-0.0327869	0.225806
0.741807	0.744906	12580.3	9784.21	197.637	2306.97	7477.23	2997.92	9582.33	102.214	13.2839	10.2716	35.5043	378.696	754.546	1.54524	17.782	0.414415	-162.413	-0.0634921	-0.0819673	0.193548
0.752879	0.735215	12564.1	9803.52	198.559	2321.37	7482.15	2990.43	9573.72	103.199	13.767	4.49776	38.6441	357.091	781.41	1.55918	17.7736	0.409232	-163.542	0.031746	-0.114754	0.354839
0.76395	0.752653	12584.6	9833.3	202.234	2322.73	7510.57	3045.65	9538.97	102.092	8.93645	4.64805	35.9873	380.761	766.408	1.54708	17.7801	0.417567	-129.657	-0.0476191	-0.0983607	0.419355
0.775022	0.748568	12536.7	9724.65	207.764	2288.98	7435.67	3037.57	9499.1	99.4846	7.72882	5.90129	49.5128	411.485	747.128	1.55643	17.7907	0.419788	-122.928	-8.988e-09	-0.278689	0.354839
0.786094	0.751355	12540.1	9774.89	196.099	2341.62	7433.26	3051.92	9488.15	91.8926	7.72882	10.964	49.9046	410.232	749.185	1.57394	17.8096	0.426769	-113.623	0.015873	-0.196721	0.290322
0.797166	0.735561	12751.1	9918.25	206.245	2363.76	7554.47	3121.33	9629.75	92.4212	9.17797	10.5265	47.2706	413.488	748.267	1.61148	17.8273	0.438272	-119.206	-8.988e-09	-0.229508	0.193548
0.808237	0.726536	12881.4	10078	200.317	2431.83	7646.12	3183.37	9698.05	91.2043	8.21187	7.50074	59.151	417.727	758.169	1.61776	17.837	0.435314	-109.048	-8.988e-09	-0.196721	0.322581
0.819309	0.730318	12781.1	10002.2	206.046	2507.96	7494.26	3227.94	9553.21	100.614	9.90255	9.89319	49.7543	402.997	777.927	1.61918	17.8257	0.440326	-51.3328	0.0952381	-0.131148	0.258064
0.830381	0.732011	12849.8	10061.8	204.323	2504	7557.76	3218.09	9631.75	95.9663	6.76272	14.5091	45.3612	406.294	767.845	1.6409	17.8363	0.447812	-76.1853	0.063492	-0.163935	0.387097
0.841453	0.727184	12959.3	10164.6	215.1	2556.57	7608.01	3249.68	9709.68	98.7185	4.58899	11.447	47.339	412.231	799.474	1.65128	17.8465	0.449805	-82.2301	-0.0634921	-0.245902	0.387097
0.852524	0.731675	12902.6	10117.1	200.419	2501.18	7615.94	3214.57	9687.98	96.212	4.58899	11.1143	38.8856	416.08	784.85	1.64822	17.8522	0.450609	-92.3867	0.063492	-0.196721	0.290322
0.863596	0.723734	12933.2	10114	200.542	2506.94	7607.08	3251.53	9681.67	96.071	5.07204	10.6768	37.1037	420.412	797.423	1.64918	17.8723	0.458853	-74.1167	-0.0476191	-0.0983607	0.322581
0.874668	0.700913	12993.5	10196.5	209.684	2521.91	7674.56	3230.93	9762.6	105.928	7.24577	10.9184	41.9342	431.457	781.328	1.64558	17.8798	0.459711	-104.427	-0.0952381	-0.0983607	0.451613
0.88574	0.70094	13087.6	10241	203.166	2543.4	7697.61	3282.52	9805.08	93.7295	10.8687	13.4611	46.4226	411.006	794.82	1.64292	17.8735	0.462713	-92.2565	-0.031746	-0.0491804	0.258064
0.896811	0.684118	12985.7	10135.1	200.813	2546.66	7588.42	3293.31	9692.39	88.9352	9.90255	15.9676	41.2231	400.098	802.893	1.64435	17.8596	0.459035	-58.1023	-0.031746	-0.0327869	0.225806
0.907883	0.693246	13067.9	10275.8	207.299	2595.06	7680.75	3333.09	9734.84	97.2062	15.412	11.0096	44.5495	390.567	816.653	1.65461	17.8618	0.45941	-51.2344	-8.988e-09	-0.0327869	0.225806
0.918955	0.697833	13016.4	10208.5	207.606	2536.54	7671.97	3269.29	9747.11	104.11	10.8687	10.7815	39.2225	401.932	803.896	1.66908	17.8647	0.46505	-83.137	-8.988e-09	-0.0327869	0.322581
0.930027	0.697432	13026.5	10206.7	213.011	2519.14	7687.52	3257.71	9768.79	107.413	10.8687	14.2219	40.9857	399.734	781.161	1.65583	17.8723	0.471211	-93.9854	0.063492	-0.0655738	0.354839
0.941098	0.683775	12992.9	10170.4	219.988	2485.81	7684.61	3243.68	9749.24	107.755	11.3517	16.3231	42.3757	404.527	768.945	1.66086	17.8736	0.475588	-95.2186	0.015873	-0.0655738	0.354839
0.95217	0.674286	13040.5	10190.5	210.774	2556.72	7633.76	3293.58	9746.95	103.166	12.8009	12.8049	40.1201	406.261	799.997	1.66344	17.8829	0.480102	-72.1659	-0.0634921	-0.0491804	0.322581
0.963242	0.66674	13076.5	10274.4	207.604	2561.86	7712.58	3277.22	9799.25	101.025	16.1822	13.4155	45.0191	393.965	815.93	1.66284	17.8669	0.47053	-93.1266	0.015873	-0.0655738	0.258064
0.974314	0.677997	13052.8	10192.2	211.586	2525.1	7667.07	3296.82	9755.94	99.6348	17.3898	17.3255	46.0992	407.404	788.013	1.65963	17.8774	0.470634	-73.0437	-0.0952381	-0.114754	0.419355
0.985385	0.677907	13094.9	10231.3	210.688	2520.23	7711.11	3288.68	9806.21	99.753	14.4915	22.6391	43.3284	402.634	802.446	1.66864	17.8857	0.485418	-89.7793	0.015873	-0.114754	0.354839
0.996457	0.676449	12983.6	10139.8	231.004	2581.93	7557.9	3334.38	9649.21	108.676	12.5593	28.5994	47.8946	411.37	811.457	1.65852	17.8744	0.480187	-28.3961	-0.0476191	-0.0819673	0.354839
1.00753	0.6787	13034.2	10142.5	245.478	2606.07	7536.4	3365.83	9668.35	114.267	14.7331	32.7282	48.1133	404.777	835.644	1.66952	17.8699	0.47431	-19.2172	0.031746	-0.114754	0.290322
1.0186	0.682963	13055.8	10175.9	233.377	2610.32	7565.55	3394.36	9661.41	111.511	13.7442	29.2193	40.7535	397.176	818.292	1.68106	17.8768	0.482051	-4.5711	-8.988e-09	-0.0983607	0.387097
1.02967	0.67976	13100.7	10278.5	220.079	2564.37	7714.11	3308.22	9792.5	112.24	9.90255	23.7783	46.1355	394.707	836.046	1.6854	17.8694	0.485077	-77.4231	0.0793651	-0.0819673	0.290322
1.04074	0.667665	13214.7	10351.7	209.615	2653.38	7698.28	3414.41	9800.26	107.56	13.7442	21.2718	35.9873	376.2	858.862	1.6945	17.8774	0.496294	-31.6539	-8.988e-09	-0.0655738	0.322581
1.05182	0.678613	13217.8	10332.3	224.936	2686.94	7645.34	3465.97	9751.82	125.478	13.0424	18.5922	35.723	391.767	862.946	1.70144	17.8801	0.488407	4.14611	-0.031746	-0.0983607	0.322581
1.06289	0.68493	13246.9	10359.3	230.051	2680.78	7678.52	3468.27	9778.62	119.303	18.1144	17.567	41.7839	414.5	845.115	1.70321	17.8789	0.493481	-1.78634	0.0952381	-0.131148	0.16129
1.07396	0.670706	13184.9	10262.1	220.808	2642.25	7619.8	3448.28	9736.63	110.703	19.0805	18.0045	40.5763	384.205	844.788	1.71557	17.894	0.498705	0.13387	-0.0476191	-0.114754	0.354839
1.08503	0.654492	13295	10372.8	225.434	2648.51	7724.28	3469.39	9825.65	113.602	15.4576	16.7512	44.1442	402.137	814.316	1.70555	17.8973	0.496962	-13.5103	-0.031746	-0.114754	0.451613
1.0961	0.652699	13248.5	10332.1	224.618	2602.65	7729.43	3402.29	9846.25	117.225	11.5932	17.3027	43.4746	384.918	823.595	1.70908	17.8939	0.490515	-49.0633	-0.031746	-0.0983607	0.451613
1.10717	0.654052	13314.1	10416.3	235.381	2649.54	7766.71	3468.87	9845.2	121.017	14.25	17.1752	49.0297	403.829	858.328	1.71717	17.8833	0.486767	-18.8282	0.047619	-0.114754	0.193548
1.11825	0.66369	13302.9	10399.3	243.607	2625.93	7773.39	3454.72	9848.2	121.034	16.1822	19.4536	50.1689	417.528	834.736	1.71651	17.8792	0.491791	-25.9777	0.063492	-0.163935	0.193548
1.12932	0.66869	13328.1	10396	257.859	2632.08	7763.9	3437.97	9890.16	129.551	14.7331	13.7939	55.9468	406.389	856.986	1.72253	17.8986	0.491402	-44.4216	-0.031746	-0.114754	0.419355
1.14039	0.674153	13208.8	10302.4	261.099	2672.12	7630.31	3489.22	9719.58	125.914	18.839	12.6318	49.749	405.282	848.564	1.71846	17.9141	0.496514	22.9902	-0.0476191	-0.0491804	0.451613
1.15146	0.67996	13260.9	10322.1	240.732	2587.5	7734.6	3402.95	9857.92	121.325	16.4237	11.0324	44.9144	400.84	826.919	1.70658	17.9063	0.492186	-51.8015	0.047619	-0.0655738	0.322581
1.16253	0.677968	13319.4	10400.7	244.214	2596.3	7804.37	3389.5	9929.94	124.351	18.0232	11.5839	39.7149	409.514	848.89	1.70512	17.9204	0.494997	-76.5792	0.047619	-0.0819673	0.290322
1.1736	0.665749	13259.5	10389.1	252.74	2640.23	7748.83	3383.36	9876.09	129.227	18.3559	15.7032	46.5232	412.384	853.129	1.69986	17.9163	0.495967	-65.3403	-0.0634921	-0.0491804	0.419355
1.18468	0.687762	13187.1	10299.4	239.849	2582.38	7717	3360.2	9826.89	123.198	18.5975	13.9307	41.9114	404.308	848.938	1.70317	17.91	0.489334	-62.9698	-0.031746	-0.0163935	0.548387
1.19575	0.68339	13184.8	10301.9	227.831	2591.85	7710.02	3350.96	9833.79	116.591	17.6314	10.7774	40.0248	406.203	840.522	1.72237	17.9246	0.506337	-68.9243	0.111111	-0.0819673	0.290322
1.20682	0.667466	13396.6	10496.1	243.134	2698.73	7797.33	3482.37	9914.24	126.954	21.0127	10.6178	43.2693	413.837	865.546	1.75664	17.935	0.506733	-30.7057	-0.0634921	-0.0655738	0.548387
1.21789	0.66667	13496.1	10550.3	245.689	2673.76	7876.53	3442.09	10054	124.47	20.0466	15.7354	41.9114	398.919	837.141	1.77183	17.9412	0.507972	-85.1675	0.063492	-0.114754	0.354839
1.22896	0.671284	13372.5	10445.5	236.784	2685.52	7760.01	3442.32	9930.15	120.087	21.7373	11.078	39.6008	382.849	864.246	1.76726	17.9465	0.511152	-52.8629	0.015873	-0.0491804	0.451613
1.24004	0.66081	13354.5	10450.1	215.212	2679.18	7770.9	3450.99	9903.47	111.095	22.9221	15.412	32.3913	382.427	862.409	1.76344	17.9209	0.499449	-42.0246	0.0952381	-0.213115	0.225806
1.25111	0.670615	13368.1	10444.5	226.983	2607.4	7837.12	3395.11	9972.99	113.083	20.0466	17.5629	38.7716	371.619	845.92	1.76757	17.9237	0.498296	-85.2475	0.0793651	-0.0983607	0.322581
1.26218	0.675217	13285.6	10361.9	223.965	2549.69	7812.19	3335.2	9950.39	122.944	18.3559	17.5764	29.2246	381.094	842.117	1.77984	17.9332	0.499531	-106.331	-8.988e-09	-0.0983607	0.451613
1.27325	0.682624	13363.4	10458.4	207.855	2591	7867.44	3391.55	9971.84	121.472	13.767	10.3856	29.9036	392.103	841.216	1.78207	17.9344	0.499306	-86.5505	0.0952381	-0.245902	0.290322
1.28432	0.674128	13364.5	10463.1	189.38	2565.37	7897.7	3345.81	10018.6	106.069	12.5593	9.39669	30.341	402.134	844.263	1.77957	17.9142	0.492551	-119.296	-8.988e-09	-0.0819673	0.548387
1.29539	0.676156	13422.5	10463.8	187.612	2529.11	7934.72	3338.72	10083.8	102.113	14.9746	9.4195	31.389	407.158	843.581	1.78332	17.9035	0.489158	-139.42	-0.031746	-0.213115	0.516129
1.30647	0.681771	13303.2	10371.1	210.263	2526.99	7844.09	3300.41	10002.8	113.164	19.8051	10.8458	33.3668	418.917	837.787	1.7762	17.9	0.480408	-135.601	0.047619	-0.0491804	0.290322
1.31754	0.693397	13301	10395.1	217.601	2541.87	7853.25	3294.69	10006.3	115.407	15.4576	11.3289	37.8055	417.177	852.408	1.7887	17.9071	0.489636	-139.094	0.0952381	-0.0819673	0.387097
1.32861	0.680323	13315.8	10423.3	212.495	2600.39	7822.94	3336.92	9978.84	116.824	11.8348	11.6979	37.5183	435.948	858.593	1.81528	17.9305	0.501336	-112.954	0.047619	-0.0819673	0.354839
1.33968	0.675917	13400.8	10494.6	201.343	2594.62	7900	3344.53	10056.3	117.052	11.8348	14.6418	28.9831	421.631	863.104	1.82106	17.9267	0.503817	-129.666	0.063492	0.0163934	0.387097
1.35075	0.671662	13360.6	10476.8	195.424	2610.17	7866.61	3376.42	9984.2	117.398	15.6992	6.95863	29.662	418.606	857.035	1.82959	17.9277	0.498036	-96.5737	0.063492	-0.213115	0.354839
1.36182	0.681863	13248.9	10358.9	189.28	2565.66	7793.21	3330.26	9918.62	112.002	12.3178	14.2313	28.9831	415.1	854.358	1.85759	17.9447	0.510432	-100.296	0.063492	-0.229508	0.516129
1.3729	0.678807	13353.4	10418.3	184.893	2554.79	7863.5	3364.39	9989.05	107.782	11.5932	9.38733	31.1568	406.082	866.431	1.87714	17.9659	0.521751	-103.246	0.063492	-0.229508	0.387097
1.38397	0.665729	13479.4	10573.3	199.216	2648.57	7924.73	3422.84	10056.6	108.931	15.9407	13.771	34.9072	402.484	877.788	1.90395	17.9713	0.527996	-94.5038	0.047619	-0.0983607	0.516129
1.39504	0.660274	13653.1	10735.8	197.68	2750.34	7985.44	3550.17	10102.9	116.454	15.2161	14.0219	30.4229	390.506	891.742	1.89556	17.9687	0.524208	-49.2581	0.063492	-0.147541	0.354839
1.40611	0.671434	13741.3	10806.6	204.816	2766.68	8039.94	3525.21	10216.1	113.866	18.5975	17.1524	33.5171	391.941	865.202	1.89337	17.9518	0.523279	-89.8997	-0.015873	-0.0655738	0.354839
1.41718	0.667852	13672.1	10717.1	214.508	2691.58	8025.54	3477.9	10194.2	116.96	19.3221	12.9055	39.8102	389.026	847.73	1.91107	17.9742	0.535358	-105.507	-8.988e-09	-0.0819673	0.419355
1.42826	0.667043	13566.1	10625.2	210.397	2611.25	8013.93	3398.95	10167.1	120.169	16.4237	11.9985	34.8978	372.275	835.034	1.92513	17.971	0.534689	-133.994	0.047619	-0.114754	0.548387
1.43933	0.657778	13526.7	10550.5	212.252	2568.96	7981.58	3364.03	10162.7	117.133	17.1483	11.9166	34.4054	395.684	839.215	1.90679	17.9723	0.535568	-148.548	-0.126984	-0.0983607	0.741935
1.4504	0.66551	13481.8	10531.1	221.973	2630.23	7900.87	3405.53	10076.3	119.722	19.0805	16.7378	35.6908	369.742	838.926	1.90421	17.998	0.546791	-107.42	-0.126984	-0.131148	0.612903
1.46147	0.651432	13529.5	10530.4	219.837	2599.02	7931.39	3375.72	10153.8	124.78	15.9407	13.2839	37.0944	377.938	843.75	1.91798	18.021	0.558251	-140.983	-0.0476191	-0.131148	0.516129
1.47254	0.646686	13464.6	10504.7	200.455	2559.58	7945.12	3349.31	10115.3	116.81	10.6271	12.3178	31.3071	378.044	853.598	1.90123	18.0225	0.55648	-142.855	-8.988e-09	-0.0655738	0.516129
1.48361	0.633889	13470.5	10490.1	196.368	2576.99	7913.14	3352.28	10118.2	115.338	11.8348	9.90255	30.0539	390.574	870.399	1.90188	18.023	0.561921	-142.281	-0.0476191	-0.180328	0.645161
1.49469	0.629882	13486.8	10526	193.978	2590.52	7935.46	3385.39	10101.4	104.424	8.21187	19.2536	29.0878	375.181	876.488	1.91659	18.0457	0.571997	-123.005	-8.988e-09	-0.213115	0.322581
1.50576	0.616649	13632.6	10625.4	204.796	2653.97	7971.45	3456.6	10176	115.001	11.3517	14.25	29.3521	379.361	911.39	1.92956	18.0595	0.572986	-110.365	-0.0476191	-0.0983607	0.483871
1.51683	0.604886	13630.9	10606.5	211.099	2655.03	7951.43	3487.01	10143.9	118.432	11.5932	14.4459	29.4205	384.348	886.52	1.94424	18.0637	0.586267	-88.3248	-8.988e-09	-0.114754	0.354839
1.5279	0.604085	13748.8	10739	217.552	2693.65	8045.31	3544.31	10204.5	118.086	8.93645	17.8501	30.6509	384.708	875.226	1.93438	18.0636	0.583351	-78.3005	-0.142857	-0.114754	0.612903
1.53897	0.608216	13741.7	10745.2	222.794	2732.35	8012.84	3579.37	10162.3	127.542	9.17797	18.3331	30.1907	380.389	860.251	1.93851	18.0663	0.578477	-51.5599	-0.15873	-0.0819673	0.516129
1.55004	0.615496	13804.8	10806.8	246.661	2730.4	8076.37	3577.25	10227.6	134.623	11.5932	21.4864	34.9756	390.481	871.14	1.94824	18.0905	0.589182	-69.4791	-8.988e-09	-0.0983607	0.387097
1.56112	0.601197	13818.1	10831.4	237.566	2767.81	8063.55	3589.28	10228.8	130.448	10.1441	19.1986	34.5382	403.019	889.316	1.95382	18.0843	0.581193	-64.3874	-0.142857	-0.131148	0.709677
1.57219	0.593162	13819.2	10805	233.997	2704.59	8100.4	3558.24	10260.9	133.092	10.8687	16.574	33.7452	399.297	878.971	1.96662	18.0917	0.590095	-86.7017	-0.0634921	-0.147541	0.451613
1.58326	0.599948	13804.1	10757.7	221.167	2684.88	8072.82	3521.65	10282.4	129.861	9.66103	15.3892	32.665	398.445	861.003	1.97775	18.0906	0.593117	-108.754	-8.988e-09	-0.180328	0.322581
1.59433	0.608634	13892.1	10890	216.038	2743.79	8146.22	3610.9	10281.2	120.901	10.1213	11.6751	39.9108	413.19	874.502	1.99705	18.1082	0.599241	-68.281	0.031746	-0.278689	0.322581
1.6054	0.607476	13908.5	10881.8	229.36	2728.49	8153.25	3623.16	10285.3	127.723	13.6985	15.2296	37.4137	401.55	873.719	2.01519	18.1166	0.605205	-63.8379	-0.0634921	-0.245902	0.580645
1.61647	0.617732	13839.4	10877.5	237.985	2684.63	8192.86	3530.46	10308.9	129.182	12.0535	18.5197	44.8553	394.84	883.287	1.99456	18.1116	0.59977	-111.687	-0.0634921	-0.147541	0.290322
1.62755	0.608568	13957.9	10940.4	254.207	2801.68	8138.73	3652.09	10305.8	139.672	12.7552	19.3489	49.18	409.765	915.643	1.99368	18.1206	0.6024	-56.1401	-0.0634921	-0.196721	0.387097
1.63862	0.628515	13788.1	10822.5	241.158	2696.27	8126.25	3552	10236.1	133.679	9.13236	23.1771	42.4857	427.444	898.375	1.99172	18.1243	0.601773	-83.0539	0.0952381	-0.131148	0.16129
1.64969	0.616212	13912	10897.9	234.197	2698.16	8199.74	3564.38	10347.6	121.799	11.8348	20.5659	42.3945	422.495	907.641	2.00499	18.1254	0.604205	-106.467	-0.0476191	-0.114754	0.548387
1.66076	0.62676	13941.3	10970.5	244.691	2774.07	8196.46	3594.99	10346.3	138.97	10.0757	19.8414	42.9231	418.74	930.617	1.99119	18.1157	0.598067	-92.3545	-0.0634921	-0.163935	0.354839
1.67183	0.637469	14023	11011.4	252.864	2768.14	8243.3	3589.01	10434	137.53	8.4534	23.1771	45.6296	431.499	920.477	1.99622	18.1088	0.593476	-117.855	-0.0793651	-0.180328	0.580645
1.68291	0.61538	13881.4	10838.1	247.055	2685.44	8152.63	3507.14	10374.3	140.533	6.52119	20.4613	42.7044	412.048	875.226	1.99019	18.112	0.603842	-139.165	-0.031746	-0.0491804	0.419355
1.69398	0.610514	13750.8	10766.8	247.344	2642.89	8123.93	3478.98	10271.8	137.084	6.18843	25.4421	40.0476	418.246	877.645	1.95955	18.1038	0.591503	-125.2	0.063492	-0.213115	0.290322
1.70505	0.618718	13935	10957.2	254.216	2734.96	8222.29	3546.23	10388.8	139.006	7.97035	22.1291	41.2593	419.131	869.634	1.97407	18.108	0.598897	-125.342	0.063492	-0.0819673	0.225806
1.71612	0.618815	13929	11018	244.979	2722.69	8295.34	3552.2	10376.8	140.451	6.03814	24.8543	40.4664	414.57	857.191	1.98117	18.1167	0.605001	-119.544	-0.0793651	-0.278689	0.483871
1.72719	0.62723	13973.2	11037.5	250.007	2740.26	8297.25	3562.56	10410.7	139.718	9.4195	21.1402	47.1057	405.994	880.803	1.96387	18.098	0.592087	-123.697	0.031746	-0.114754	0.354839
1.73826	0.627537	13753.5	10835.1	244.051	2690.4	8144.73	3493.35	10260.2	143.901	7.24577	21.4864	40.1886	387.54	864.212	1.95075	18.0857	0.585857	-115.702	-8.988e-09	-0.229508	0.548387
1.74934	0.629562	13700.6	10796.5	238.367	2694.26	8102.22	3517.93	10182.7	130.281	7.72882	23.1315	40.457	373.139	851.286	1.93668	18.0767	0.581393	-84.4944	-0.0952381	-0.163935	0.806452
1.76041	0.632084	13779.1	10878.3	242.553	2826.26	8052.06	3656.12	10123	127.519	7.24577	24.4894	42.4483	391.736	883.537	1.93912	18.0974	0.589885	-6.78668	-0.0634921	-0.278689	0.483871
1.77148	0.634595	13781.4	10901.9	228.536	2805.51	8096.34	3588.22	10193.1	128.084	10.6271	23.5555	41.7102	378.331	848.271	1.92835	18.0923	0.587077	-55.5885	0.111111	-0.114754	0.354839
1.78255	0.629384	13806.4	10929	230.224	2763.83	8165.19	3564.99	10241.4	141.842	10.6271	15.6992	41.2769	359.604	841.536	1.91929	18.0878	0.584125	-78.5843	-0.015873	-0.0983607	0.548387
1.79362	0.63349	13839.4	10912.8	254.163	2784.07	8128.74	3600.5	10238.9	139.782	6.52119	27.5702	50.628	388.358	845.607	1.93769	18.0887	0.577433	-61.9465	-0.0476191	-0.131148	0.548387
1.80469	0.640328	13843.5	10881.7	260.903	2801.31	8080.44	3618.76	10224.7	144.029	8.69492	30.2041	50.4736	413.326	834.575	1.94807	18.0985	0.594701	-50.0569	-0.0634921	-0.196721	0.483871
1.81577	0.630132	13875.3	10912.8	245.211	2784.2	8128.59	3611.06	10264.2	147.638	7.24577	16.3097	47.1285	414.896	851.556	1.94812	18.0954	0.59505	-63.7817	0.031746	-0.278689	0.258064
1.82684	0.623508	14028.3	11041.9	257.174	2892.92	8148.98	3733.79	10294.5	151.516	7.48729	18.7934	49.5303	434.876	830.404	1.97542	18.113	0.604833	-16.4382	0.0793651	-0.196721	0.322581
1.83791	0.615315	13887.7	10929.4	250.516	2825.17	8104.22	3645.77	10241.9	141.408	9.4195	16.3781	48.1174	421.819	827.969	1.96894	18.0841	0.589039	-42.3633	0.047619	-0.180328	0.290322
1.84898	0.611422	13985.4	10989.8	230.609	2837.03	8152.82	3683.72	10301.6	136.842	9.66103	12.7552	40.0424	436.245	841.311	1.99955	18.1058	0.595063	-40.8179	0.0793651	-0.0819673	0.387097
1.86005	0.613804	14014.6	11014.6	241.253	2840.1	8174.48	3665.72	10348.9	139.257	11.5932	11.7207	39.6962	443.813	871.42	2.01745	18.1044	0.599403	-61.2078	-0.015873	-0.245902	0.483871
1.87112	0.617061	13870.7	10915.2	239.389	2781.13	8134.11	3598.71	10272	148.344	10.6271	10.5587	43.4465	411.09	858.602	2.00019	18.094	0.587816	-71.3675	-8.988e-09	-0.295082	0.387097
1.8822	0.621052	13889.6	10922	244.273	2772.18	8149.84	3584.59	10305	145.008	8.21187	14.619	48.418	429.748	856.176	2.001	18.0805	0.584541	-86.2983	-0.206349	-0.409836	0.612903
1.89327	0.632233	13848.2	10931.6	246.404	2760.66	8170.92	3578.73	10269.5	142.374	8.93645	15.0015	46.2442	423.322	849.577	2.00417	18.0742	0.579677	-79.7007	0.015873	-0.147541	0.419355
1.90434	0.625026	13701	10839.3	250.367	2740.88	8098.41	3557.89	10143.2	144.926	13.2839	13.0558	49.3022	381.854	833.476	2.01519	18.0753	0.573702	-56.2396	-0.111111	-0.229508	0.645161
1.91541	0.633342	13776	10834.3	261.74	2725.81	8108.48	3539.85	10236.2	156.059	10.6271	16.0454	53.9503	399.742	833.126	2.02578	18.0766	0.579207	-88.546	-0.0634921	-0.377049	0.419355
1.92648	0.623268	13673	10759.9	241.097	2715.63	8044.23	3508.61	10164.4	154.127	4.83051	10.8002	55.6409	412.924	820.608	2.01095	18.0547	0.566372	-83.9346	0.063492	-0.196721	0.322581
1.93756	0.623496	13742.9	10748.8	220.68	2674.14	8074.67	3483.99	10258.9	146.007	7.72882	10.8458	42.3301	404.177	834.613	2.02808	18.0765	0.57975	-119.585	0.047619	-0.213115	0.322581
1.94863	0.617385	13700.3	10720.5	235.044	2709.45	8011.02	3529.8	10170.5	148.399	8.4534	8.40778	47.4975	410.008	850.438	2.031	18.0789	0.584315	-75.9956	-8.988e-09	-0.163935	0.419355
1.9597	0.614452	13727	10724.7	238.193	2702.35	8022.34	3524.81	10202.1	152.273	6.76272	11.3289	47.2291	424.383	845.713	2.02873	18.077	0.580182	-86.4605	-0.0476191	-0.0819673	0.483871
1.97077	0.618731	13751	10737.1	238.533	2657.06	8080.03	3496.2	10254.8	147.501	6.76272	13.767	43.26	407.156	832.191	2.04095	18.072	0.581274	-113.025	-0.0634921	-0.213115	0.354839
1.98184	0.625208	13839.2	10871.2	226.44	2732.49	8138.76	3534.81	10304.4	142.585	5.79662	20.5069	37.2446	416.372	857.901	2.04945	18.0578	0.576608	-108.541	-0.031746	-0.0819673	0.419355
1.99291	0.642661	13822.8	10828.4	221.582	2733.27	8095.14	3553.49	10269.3	143.97	5.07204	15.9179	35.3446	426.57	852.826	2.06242	18.0748	0.589696	-91.028	-0.031746	-0.213115	0.645161
2.00399	0.635562	13838.1	10836.5	238.962	2788.75	8047.73	3600.47	10237.6	146.795	5.55509	13.6301	42.9366	434.883	859.058	2.0613	18.0771	0.59532	-61.645	-0.031746	-0.131148	0.548387
2.01506	0.625208	13757.1	10737.9	237.321	2733.01	8004.86	3522.91	10234.2	142.83	3.38136	18.7022	43.7752	430.187	853.173	2.06348	18.0664	0.599161	-95.6493	-0.0476191	-0.163935	0.451613
2.02613	0.621319	13869.3	10812.4	241.067	2805.77	8006.65	3595	10274.3	138.378	2.89831	12.7781	47.9496	460.999	863.789	2.08105	18.0953	0.608909	-73.6232	-0.0952381	-0.131148	0.612903
2.0372	0.633935	13780.2	10737.6	230.044	2758.05	7979.57	3539.37	10240.8	119.735	3.13983	16.3325	50.5379	463.2	857.034	2.09014	18.0887	0.604952	-89.9642	-0.0634921	-0.196721	0.580645
2.04827	0.621921	13729.9	10690.3	225.199	2717.82	7972.49	3501.9	10228	120.496	7.24577	16.884	44.7776	439.924	847.284	2.09027	18.063	0.595589	-103.491	-0.031746	-0.0491804	0.580645
2.05934	0.611589	13798.3	10743.4	235.87	2691.34	8052.09	3535.46	10262.8	126.352	7.97035	16.7928	50.4011	463.261	852.76	2.11383	18.0745	0.603148	-97.4528	-0.031746	-0.163935	0.612903
2.07042	0.608821	13892.1	10876.2	229.047	2742.92	8133.31	3554.92	10337.2	127.614	11.1102	10.823	46.4226	472.449	870.517	2.13722	18.0704	0.602057	-108.023	-0.190476	-0.229508	0.741935
2.08149	0.617564	13929.3	10897.1	233.001	2712.36	8184.76	3556.22	10373.1	130.859	16.1822	9.39669	43.8343	491.209	880.958	2.121	18.0498	0.595219	-116.778	-0.190476	-0.245902	0.645161
2.09256	0.609165	13866.1	10809.2	238.566	2712.69	8096.51	3541.26	10324.9	126.917	11.5476	14.9518	40.1886	445.984	872.402	2.13864	18.0602	0.608651	-110.971	-0.174603	-0.147541	0.580645
2.10363	0.592303	13808.3	10813.6	219.453	2708.23	8105.36	3527.31	10281	123.613	10.1441	13.767	34.8978	438.167	884.74	2.11876	18.0337	0.593586	-105.842	-0.015873	-0.131148	0.451613
2.1147	0.607271	13807.5	10739.6	228.958	2719.06	8020.59	3528.6	10278.9	141.783	10.8687	12.0763	35.8867	457.277	884.985	2.12743	18.0508	0.600745	-104.708	-0.031746	-0.0983607	0.451613
2.12578	0.599624	13814.7	10793.8	222.012	2766.36	8027.47	3571.89	10242.8	134.008	8.93645	13.0424	40.1927	482.784	886.894	2.11613	18.0514	0.593245	-75.8379	-0.111111	-0.131148	0.806452
2.13685	0.631987	13788.7	10770.5	219.732	2779.27	7991.2	3599.55	10189.1	127.555	9.87974	13.767	43.9793	466.834	873.668	2.13049	18.0391	0.591727	-49.439	0.063492	-0.213115	0.322581
2.14792	0.62907	13754.8	10782.7	220.279	2761.05	8021.6	3562.73	10192.1	131.511	11.0646	12.3178	41.7652	484.968	857.615	2.14022	18.0447	0.596165	-66.7775	0.0952381	-0.344262	0.258064
2.15899	0.629955	13816.1	10761.6	211.185	2742.58	8019.04	3558.13	10258	134.396	8.21187	8.69492	32.5738	472.904	871.242	2.15083	18.0437	0.592885	-85.9941	-0.0476191	-0.180328	0.516129
2.17006	0.627227	13817.5	10830.1	218.662	2836.19	7993.86	3648.82	10168.7	137.732	7.72882	11.3517	29.3749	491.772	869.609	2.15811	18.0541	0.595375	-21.9549	-0.0952381	-0.213115	0.677419
2.18113	0.62871	13763.5	10813.4	217.014	2771.93	8041.51	3601.27	10162.3	145.483	7.24577	12.295	34.3329	496.236	853.952	2.14034	18.0476	0.591774	-41.6851	0.0952381	-0.295082	0.354839
2.19221	0.634962	13565.1	10603.3	216.194	2667.4	7935.87	3498.38	10066.7	143.336	8.21187	7.24577	37.4043	495.743	846.987	2.14193	18.0657	0.605927	-63.1431	-0.0793651	-0.163935	0.612903
2.20328	0.62862	13671.9	10698.4	216.834	2693.69	8004.7	3510.51	10161.4	138.542	10.8687	7.22296	43.9939	495.14	833.217	2.1282	18.0523	0.593427	-82.3068	-0.015873	-0.114754	0.387097
2.21435	0.620695	13749.1	10772.5	218.01	2673.33	8099.18	3506.07	10243	136.346	6.27967	6.03814	38.2885	485.319	858.652	2.14366	18.0651	0.602292	-105.516	-0.15873	-0.196721	0.645161
2.22542	0.624582	13786.4	10788.9	234.599	2704.63	8084.29	3533.87	10252.5	141.222	5.79662	12.5593	40.5307	473.461	839.344	2.14859	18.0693	0.600953	-95.4833	-0.0952381	-0.262295	0.709677
2.23649	0.636244	13800.8	10835.1	233.7	2716.25	8118.79	3543.95	10256.8	143.696	7.00424	11.9394	41.729	492.231	844.592	2.16062	18.0838	0.612749	-92.0569	-0.0793651	-0.311475	0.516129
2.24756	0.626995	13795.2	10775.8	216.566	2729.76	8046.03	3566.33	10228.8	131.11	7.24577	8.14345	40.1523	497.552	858.877	2.16451	18.0817	0.611405	-74.7186	-0.0793651	-0.163935	0.483871
2.25864	0.616776	13779.1	10777.3	210.562	2766.74	8010.51	3623.06	10156.1	121.03	8.21187	8.21187	38.1973	485.116	904.409	2.15727	18.103	0.619178	-30.269	-0.238095	-0.196721	0.870968
2.26971	0.609553	13786.6	10780.1	213.994	2759.15	8020.97	3625.7	10160.9	128.759	6.76272	9.90255	41.6015	496.058	917.417	2.19297	18.1423	0.639563	-30.3266	-0.111111	-0.114754	0.741935
2.28078	0.590813	13750.4	10747.2	205.865	2758.21	7989.03	3614.34	10136	122.721	7.00424	12.181	39.4412	513.026	904.552	2.18661	18.1236	0.630836	-28.9863	-0.174603	-0.0327869	0.83871
2.29185	0.609283	13815.4	10860.6	211.161	2800.89	8059.75	3602.88	10212.5	126.262	11.3517	11.6067	35.9552	530.13	904.373	2.17336	18.1374	0.636717	-54.0308	-8.988e-09	-0.213115	0.322581
2.30292	0.596084	13965.3	10925.5	224.776	2861.11	8064.4	3682.88	10282.4	133.161	5.55509	9.84757	42.8682	544.924	913.346	2.18612	18.1532	0.642937	-36.1954	-0.0952381	-0.196721	0.677419
2.31399	0.598426	13983.9	10872.8	245.026	2898.95	7973.84	3728.69	10255.2	149.794	9.66103	12.0213	41.8564	516.293	943.458	2.18944	18.1558	0.649856	-8.51806	-0.0476191	-0.213115	0.612903
2.32507	0.587354	13974.7	10958	238.692	2879.69	8078.29	3705.63	10269	144.873	13.0424	14.7921	38.1973	512.693	932.239	2.19112	18.1451	0.640631	-22.4819	-0.126984	-0.196721	0.645161
2.33614	0.597057	14145.9	11076.6	231.321	2907.61	8168.98	3765.02	10380.9	132.496	10.8687	14.1494	41.1184	513.286	924.221	2.17806	18.1594	0.644142	-24.8452	0.063492	-0.147541	0.419355
2.34721	0.590127	14189.5	11106.3	235.526	2959.02	8147.32	3790.58	10398.9	138.479	10.8687	13.4933	41.9342	510.141	905.729	2.20253	18.1647	0.651087	-18.0315	-0.0476191	-0.344262	0.580645
2.35828	0.597569	14102.4	11044.6	235.202	2909.57	8135.01	3730.37	10372.1	140.415	10.1441	15.0015	38.0242	519.445	898.59	2.22696	18.1656	0.660107	-38.1365	0.047619	-0.229508	0.419355
2.36935	0.578746	14199.6	11183.3	257.14	2945.88	8237.44	3761.21	10438.4	156.902	15.6992	17.4261	33.2165	494.845	912.417	2.22966	18.1715	0.657909	-41.5105	-0.142857	-0.426229	0.709677
2.38043	0.586136	14250.9	11204.4	256.977	2969.69	8234.72	3829.16	10421.7	152.332	14.7331	16.0132	39.6102	521.42	922.191	2.22198	18.1712	0.647426	-6.58635	-0.031746	-0.311475	0.580645
2.3915	0.587964	14314.9	11218.5	261.004	2976.65	8241.85	3840.74	10474.2	153.899	14.9518	18.9706	35.5043	512.472	924.59	2.23217	18.1885	0.651839	-15.0206	-0.142857	-0.131148	0.870968
2.40257	0.601217	14345.5	11251.2	239.801	2966.15	8285	3824.29	10521.2	135.033	13.5254	20.6612	32.1229	510.543	924.345	2.24504	18.1958	0.65922	-34.6499	-0.206349	-0.278689	0.677419
2.41364	0.586149	14375.1	11264.9	238.079	3005.41	8259.51	3879.77	10495.3	135.735	12.3178	23.1221	31.8814	526.706	938.791	2.26383	18.2143	0.669587	-2.94869	0.063492	-0.377049	0.290322
2.42471	0.57944	14359.7	11285.8	245.004	3003.55	8282.27	3849.62	10510.1	131.469	16.6653	19.8454	30.6738	509.392	949.769	2.25717	18.1985	0.662159	-20.3706	-0.111111	-0.344262	0.645161
2.43578	0.588991	14445.5	11348.4	220.753	2973.02	8375.35	3847.19	10598.3	125.349	13.767	19.7045	29.2246	531.078	912.343	2.25892	18.1965	0.665127	-44.3958	-0.0793651	-0.245902	0.709677
2.44686	0.579493	14385.5	11330.4	237.371	2927.39	8402.99	3787.48	10598	127.468	14.25	22.3654	29.4661	514.599	907.85	2.25897	18.1724	0.654701	-71.1871	-0.0476191	-0.0819673	0.548387
2.45793	0.583008	14436.4	11344	200.683	2919.3	8424.71	3788.32	10648.1	109.095	11.3517	14.8418	27.7298	535.419	873.608	2.25784	18.1598	0.640988	-83.819	-0.0634921	-0.213115	0.483871
2.469	0.58563	14429.2	11325.3	213.629	2988.3	8337.03	3868.63	10560.5	116.664	13.0424	20.2373	25.3602	508.942	917.881	2.27273	18.1819	0.659389	-24.9267	0.031746	-0.180328	0.580645
2.48007	0.571819	14490	11368.9	220.47	2976.57	8392.38	3882.6	10607.4	116.295	16.6653	14.3225	38.1382	512.925	928.856	2.26442	18.1801	0.664441	-30.8149	0.047619	-0.295082	0.612903
2.49114	0.56085	14440.7	11294.2	207.808	2920.31	8373.88	3811.46	10629.2	114.176	14.7331	12.6681	30.8925	521.519	917.211	2.25138	18.1757	0.652508	-68.5018	-0.111111	-0.344262	0.774193
2.50221	0.57862	14451.6	11341.5	216.606	2959.15	8382.3	3827.42	10624.2	108.748	19.3221	15.7851	38.161	541.631	892.79	2.25986	18.1775	0.652402	-60.0239	-0.142857	-0.311475	0.870968
2.51329	0.575073	14446.1	11339	207.092	2937.46	8401.57	3810.97	10635.1	102.592	17.6314	14.5547	36.4476	552.793	925.109	2.27106	18.1814	0.662946	-70.2636	-0.222222	-0.213115	0.870968
2.52436	0.547979	14405.6	11295.1	208.31	2894.03	8401.05	3769.1	10636.5	103.467	18.3103	14.3816	34.5382	537.337	884.07	2.2911	18.1787	0.668038	-89.4558	-0.238095	-0.229508	0.774193
2.53543	0.555631	14349.9	11259.8	220.988	2891.54	8368.23	3778	10571.9	110.057	20.001	15.8764	37.9195	545.36	886.571	2.28195	18.1651	0.657608	-68.6639	-0.15873	-0.180328	0.677419
2.5465	0.561861	14275.9	11174.4	216.553	2887.96	8286.42	3752.77	10523.2	108.895	13.7442	14.819	36.7119	527.563	878.039	2.28381	18.1355	0.644319	-67.3494	-0.126984	-0.180328	0.806452
2.55757	0.563066	14389.2	11339.3	233.267	2949.57	8389.77	3818.63	10570.5	105.276	13.5254	19.4536	44.6594	557.088	871.008	2.29885	18.1694	0.657527	-50.0241	-0.15873	-0.213115	0.774193
2.56864	0.559079	14392.1	11300.8	230.773	2976.98	8323.82	3877.34	10514.7	107.336	12.8009	18.4647	46.6963	563.943	903.259	2.30201	18.17	0.667266	-9.08985	-0.333333	-0.295082	0.903226
2.57972	0.558328	14358.1	11257.1	222.671	2964.5	8292.64	3868.21	10489.9	113.109	11.3517	14.2313	36.2288	539.557	907.767	2.27639	18.1504	0.659922	-6.74375	-0.238095	-0.213115	0.870968
2.59079	0.56147	14376.6	11242.4	225.955	2980	8262.42	3881.47	10495.1	108.206	9.4195	13.2196	43.0734	532.765	921.098	2.28273	18.1228	0.656733	-2.14149	-0.301587	-0.311475	0.967742
2.60186	0.559583	14361.7	11292.1	220.308	2967.85	8324.25	3860.14	10501.6	108.434	12.3178	7.16798	44.6863	524.987	912.383	2.28561	18.1073	0.654702	-13.4172	-0.174603	-0.295082	0.548387
2.61293	0.54398	14400.8	11303.6	232.075	2966.48	8337.1	3896.29	10504.5	110.289	19.5636	6.16563	45.9396	544.641	917.849	2.27495	18.1021	0.652047	2.10448	-0.190476	-0.278689	0.677419
2.624	0.551597	14340.2	11243.1	235.955	2911.66	8331.47	3816.25	10524	103.294	21.2543	9.32827	48.0086	531.022	887.658	2.26485	18.1007	0.642925	-38.9852	-0.0634921	-0.196721	0.419355
2.63508	0.55171	14334.5	11247.4	238.445	2948.9	8298.46	3838.23	10496.2	105.354	18.839	9.83413	47.284	527.49	900.966	2.29658	18.1163	0.656629	-21.8901	-0.142857	-0.213115	0.548387
2.64615	0.558843	14309	11258.8	250.045	3014.31	8244.45	3901.95	10407	114.682	16.4237	13.6757	43.8208	510.863	916.017	2.31292	18.144	0.672917	29.9784	-0.174603	-0.409836	0.645161
2.65722	0.554532	14431.3	11346.3	241.204	3018.41	8327.87	3908.05	10523.2	111.118	17.8501	14.4231	43.8436	524.631	901.015	2.32243	18.1433	0.669382	2.50801	-0.111111	-0.278689	0.548387
2.66829	0.564887	14331.4	11259.8	237.923	2988.48	8271.35	3850.93	10480.4	114.992	21.9332	9.90255	47.4209	513.609	912.227	2.33413	18.1714	0.680459	-12.0663	-0.206349	-0.163935	0.709677
2.67936	0.561524	14372.8	11288.5	230.109	2998.99	8289.49	3831.39	10541.4	115.352	18.5975	8.89083	44.5454	522.286	933.298	2.32798	18.171	0.682883	-36.6963	-0.0952381	-0.180328	0.612903
2.69043	0.56357	14252.8	11136.1	225.075	2940.02	8196.08	3757.75	10495.1	111.105	19.3221	12.7781	40.5535	508.633	902.086	2.33874	18.1604	0.68158	-57.8042	-0.0793651	-0.0819673	0.83871
2.70151	0.560745	14289.7	11242	223.155	2981.21	8260.78	3813.27	10476.4	109.013	18.5975	13.457	43.2103	552.643	918.973	2.33137	18.1502	0.669814	-27.966	-0.111111	-0.0491804	0.612903
2.71258	0.563167	14244.2	11228.3	223.598	2917.63	8310.65	3751.72	10492.5	106.607	20.5297	9.87974	43.9711	523.266	910.727	2.32708	18.1499	0.67233	-59.8485	-0.126984	-0.196721	0.580645
2.72365	0.556617	14259.8	11282.3	204.493	2931.4	8350.94	3718.36	10541.5	101.744	15.6992	12.0763	38.3113	510.873	900.521	2.32871	18.1544	0.665277	-87.5935	-0.142857	-0.229508	0.645161
2.73472	0.574917	14200.8	11150.8	229.82	2936.49	8214.3	3778.69	10422.1	103.863	20.0466	13.0424	50.8841	495.441	897.218	2.32491	18.157	0.667563	-29.3932	-0.126984	-0.245902	0.677419
2.74579	0.58191	14263.1	11240.9	238.241	2923.77	8317.15	3735.01	10528.1	109.232	23.911	12.5593	47.7577	485.662	933.042	2.34018	18.17	0.668674	-76.6176	-0.111111	-0.196721	0.580645
2.75686	0.579246	14243.8	11199	207.645	2942.04	8256.95	3773.39	10470.4	95.0552	20.2882	12.8009	42.4535	493.698	909.61	2.34965	18.1677	0.669744	-44.3445	-0.0793651	-0.213115	0.580645
2.76794	0.570986	14297.9	11243.2	218.593	2945.89	8297.31	3789.63	10508.3	99.6577	20.2882	13.767	40.936	466.919	898.554	2.35189	18.165	0.668813	-46.8827	-0.174603	-0.311475	0.483871
2.77901	0.571508	14205.8	11132.4	229.506	2903.29	8229.08	3766.34	10439.4	101.74	20.5297	19.0805	35.9551	465.911	928.48	2.35329	18.1567	0.660094	-39.4666	-0.111111	-0.229508	0.290322
2.79008	0.565905	14289.3	11246.2	231.172	2910.05	8336.14	3763.7	10525.6	104.57	17.6314	18.5747	36.7025	445.365	947.132	2.35294	18.1644	0.660714	-63.0636	0.031746	-0.262295	0.193548
2.80115	0.567598	14212.5	11133.9	217.08	2861.69	8272.17	3680.56	10531.9	98.7922	12.5593	14.9518	39.8558	448.998	933.26	2.34447	18.1534	0.658127	-102.114	0.0952381	-0.213115	0.16129
2.81222	0.567617	14346.4	11195.3	233.194	2966.41	8228.91	3838.84	10507.6	103.44	10.1441	17.6314	43.0869	459.989	964.226	2.37359	18.1738	0.67233	-24.5603	-0.0634921	-0.262295	0.258064
2.82329	0.549678	14297.1	11145.1	238.768	2924.7	8220.44	3807.21	10489.9	106.175	13.2839	13.767	38.8763	470.066	971.09	2.35594	18.17	0.662602	-34.2024	-0.0634921	-0.196721	0.193548
2.83437	0.561926	14273.7	11148.9	236.907	2900.68	8248.27	3784.01	10489.7	110.682	11.5932	20.5069	31.7445	459.254	933.583	2.34123	18.1569	0.656586	-44.5943	-0.015873	-0.180328	0.258064
2.84544	0.575265	14295.3	11179	245.902	2907.69	8271.36	3769.51	10525.8	121.208	13.5254	23.1408	36.2879	451.21	933.817	2.33798	18.1513	0.652767	-60.498	0.0793651	-0.196721	0.16129
2.85651	0.570424	14166.7	11071.4	232.241	2874.02	8197.37	3733.42	10433.2	115.366	10.8687	16.4237	35.3902	439.829	925.741	2.32676	18.1371	0.644285	-52.6737	0.015873	-0.344262	0.225806
2.86758	0.580436	14209.7	11103.7	244.094	2849.9	8253.81	3669.05	10540.6	119.586	12.0763	21.2543	34.7569	437.808	927.354	2.33827	18.1207	0.642706	-109.561	-0.015873	-0.360656	0.387097
2.87865	0.576911	14169.4	11045.7	227.534	2779.79	8265.95	3629.03	10540.4	114.136	11.3517	13.767	30.824	450.632	905.896	2.3464	18.1195	0.649351	-127.508	-0.031746	-0.180328	0.387097
2.88973	0.567648	14199.8	11043.3	229.274	2760.87	8282.46	3611.39	10588.4	115.617	8.21187	11.8119	30.6509	448.014	879.964	2.32069	18.1302	0.640787	-147.933	0.063492	-0.229508	0.0967742
2.9008	0.565726	14234.4	11071.5	219.117	2769.49	8302	3603.06	10631.3	108.59	13.0424	8.93645	33.3077	471.256	913.424	2.31751	18.1219	0.636207	-162.833	-0.0634921	-0.278689	0.451613
2.91187	0.571434	14255.1	11088.2	242.051	2785.16	8303.07	3623.81	10631.3	123.829	14.7331	12.8009	32.6878	479.209	927.572	2.30692	18.1263	0.626427	-153.504	-0.0952381	-0.295082	0.387097
2.92294	0.579171	14410.3	11283.3	237.436	2822.67	8460.64	3645.83	10764.4	120.685	8.4534	12.3178	35.185	468.954	907.951	2.32112	18.1203	0.620296	-178.196	-0.142857	-0.229508	0.580645
2.93401	0.585121	14434.6	11265.5	226.882	2791.83	8473.7	3641.63	10792.9	119.645	9.66103	10.8687	31.4346	472.769	898.316	2.32298	18.1095	0.614199	-187.5	-0.174603	-0.262295	0.451613
2.94508	0.591507	14480.2	11304.2	220.505	2860.19	8443.99	3707.89	10772.3	97.9991	11.5932	11.7663	38.3289	494.626	923.272	2.31516	18.1132	0.616557	-152.32	-0.0793651	-0.163935	0.580645
2.95616	0.560043	14311.7	11187.6	212.414	2774.16	8413.48	3634.24	10677.5	105.108	12.5365	6.03814	39.8921	483.822	917.904	2.30991	18.1013	0.616398	-160.814	0.015873	-0.147541	0.354839
2.96723	0.568555	14285.1	11221.2	244.17	2822.89	8398.33	3682.84	10602.3	110.996	16.884	11.3517	48.1039	483.375	936.311	2.29979	18.1049	0.619765	-119.378	-0.190476	-0.245902	0.548387
2.9783	0.56433	14347.7	11172.8	228.801	2840.87	8331.94	3722.42	10625.3	105.901	12.0763	14.4915	41.0044	469.928	950.615	2.30304	18.1068	0.630071	-107.562	-0.142857	-0.196721	0.548387
2.98937	0.556498	14418.2	11240.2	243.232	2879.99	8360.23	3789.2	10629	121.486	9.66103	13.0424	44.8004	474.783	973.428	2.30743	18.1256	0.639529	-78.4567	-8.988e-09	-0.229508	0.354839
3.00044	0.566081	14379.2	11188.2	246.136	2823.51	8364.72	3716.28	10662.9	123.249	11.3517	14.0085	42.5126	465.941	933.392	2.29988	18.1224	0.632446	-120.104	-0.0952381	-0.311475	0.612903
3.01151	0.584182	14355.4	11171.4	246.383	2851.27	8320.12	3719.61	10635.8	124.01	14.4915	10.8687	42.8682	460.706	918.425	2.29737	18.1216	0.623359	-111.546	-0.0793651	-0.295082	0.451613
3.02259	0.584442	14419.1	11211.8	238.143	2852.16	8359.68	3755.14	10663.9	122.998	14.7331	6.52119	43.9846	472.392	931.549	2.32041	18.1503	0.640948	-102.877	-8.988e-09	-0.245902	0.322581
3.03366	0.5836	14344.7	11153.8	231.035	2834.94	8318.88	3698.5	10646.2	122.032	13.5254	6.76272	41.25	468.619	944.466	2.33194	18.1516	0.655688	-123.771	-8.988e-09	-0.262295	0.516129
3.04473	0.565549	14367.1	11171.2	229.776	2837.74	8333.42	3716.58	10650.5	113.803	15.2161	10.6271	37.9599	468.607	924.626	2.34522	18.1812	0.665481	-116.735	0.015873	-0.180328	0.225806
3.0558	0.561627	14368.6	11159.1	227.381	2901.94	8257.19	3774.18	10594.5	117.221	13.0196	7.97035	41.0219	466.657	948.97	2.3272	18.1804	0.660451	-76.2475	-0.0952381	-0.0655738	0.419355
3.06687	0.565035	14383.7	11147.5	233.393	2859.15	8288.36	3749.74	10633.9	118.624	13.1699	8.69492	44.4126	470.863	944.135	2.33487	18.1809	0.661355	-97.5069	-0.111111	-0.0819673	0.451613
3.07795	0.560138	14304.2	11077.2	233.189	2919.65	8157.57	3817.33	10486.9	124.894	14.4915	5.55509	44.1939	461.66	957.15	2.35089	18.1876	0.668014	-28.8523	-0.111111	-0.114754	0.387097
3.08902	0.572498	14313.5	11118.3	245.378	2931.93	8186.35	3823.94	10489.5	127.519	17.0343	9.66103	38.5341	455.932	959.597	2.3555	18.1815	0.664335	-26.5675	0.0952381	-0.180328	0.225806
3.10009	0.569203	14405.1	11191.2	239.727	2944.39	8246.75	3827.19	10577.9	104.73	19.2671	15.4576	39.6868	481.69	962.008	2.38003	18.1987	0.671601	-48.0953	-8.988e-09	-0.196721	0.483871
3.11116	0.573107	14422.4	11230.8	237.602	2958.78	8272	3854.38	10568	115.102	16.574	13.0424	42.0202	473.156	961.696	2.38796	18.2013	0.675221	-33.2843	-0.0476191	-0.131148	0.548387
3.12223	0.574136	14345.6	11221.6	241.373	3026.36	8195.26	3901.58	10444	118.128	18.9437	9.61541	40.2839	458.359	955.532	2.38188	18.2005	0.680939	20.1931	-0.0634921	-0.147541	0.580645
3.1333	0.571493	14384.9	11206.6	247.605	3006.49	8200.09	3882.84	10502.1	129.206	24.1432	11.388	35.613	464.405	989.934	2.37553	18.1827	0.672812	-3.34083	0.015873	-0.196721	0.451613
3.14438	0.572495	14405.2	11247.2	236.365	2984.19	8263.01	3877.71	10527.5	122.57	15.6307	16.9659	30.5504	468.9	955.801	2.37626	18.2023	0.676055	-12.2492	-0.126984	-0.0655738	0.741935
3.15545	0.550402	14568.8	11353.2	243.286	3011.47	8341.77	3915.6	10653.2	119.914	21.9695	24.0613	27.6614	452.974	969.996	2.3906	18.2231	0.684248	-27.8904	-0.111111	-0.114754	0.645161
3.16652	0.557932	14628.6	11438.4	242.665	3085.74	8352.65	3963.58	10665	121.386	26.5128	20.8987	25.0865	476.9	1003.85	2.38721	18.2338	0.687248	-9.35647	-0.253968	-0.0983607	0.677419
3.17759	0.560895	14497	11293.1	248.824	3070.45	8222.63	3949.26	10547.7	131.041	19.3355	27.4199	26.2941	495.387	1006.52	2.35048	18.2135	0.678233	14.6901	-0.142857	-0.0983607	0.741935
3.18866	0.58335	14551.5	11297.9	238.49	3035.19	8262.67	3921.95	10629.6	119.153	15.7582	30.6644	17.0343	465.877	986.94	2.35108	18.2095	0.68215	-18.8806	-0.126984	-0.180328	0.548387
3.19973	0.580737	14502.8	11257	237.875	2994.47	8262.52	3871.19	10631.6	108.863	19.2443	27.0871	20.6115	473.569	996.726	2.33076	18.1996	0.681105	-42.2546	-0.0476191	-0.131148	0.516129
3.21081	0.570279	14434	11248	230.55	3030.09	8217.95	3891.83	10542.2	108.193	24.8356	26.2351	17.3214	487.906	1008.17	2.334	18.2049	0.681147	-9.70679	-0.126984	-0.131148	0.677419
3.22188	0.581977	14460.4	11201.8	257.06	3011.19	8190.59	3902.23	10558.1	124.069	28.7	26.7544	19.5636	453.249	1002.33	2.35716	18.2123	0.691116	-9.18432	-0.031746	-0.114754	0.612903
3.23295	0.586905	14466.5	11273	248.011	2993.79	8279.23	3850.89	10615.6	122.137	24.5806	31.2065	20.7712	452.298	1019.75	2.3558	18.1972	0.683317	-47.2264	-0.0793651	-0.114754	0.516129
3.24402	0.59667	14395.2	11205.6	258.437	2960.66	8244.9	3782.37	10612.8	134.044	26.0754	24.3029	24.0613	471.277	970.796	2.35577	18.1979	0.685689	-77.3296	-0.111111	-0.0163935	0.612903
3.25509	0.599054	14420.1	11161.6	260.453	2938.86	8222.7	3769.77	10650.4	129.602	24.4531	26.7088	26.7409	447.044	987.399	2.36524	18.2083	0.688677	-92.7708	-0.0793651	-0.0819673	0.580645
3.26616	0.59094	14429.3	11213.6	259.152	2968.35	8245.23	3799.83	10629.4	129.064	31.9861	21.049	25.9707	446.61	1006.37	2.35456	18.2083	0.686079	-73.7983	-0.0793651	-0.0163935	0.580645
3.27724	0.587813	14490.8	11261.2	260.771	3001.38	8259.83	3837.02	10653.8	138.127	27.1556	24.6625	29.2246	450.761	1045.92	2.33689	18.2098	0.686822	-63.397	-0.111111	-0.131148	0.612903
3.28831	0.586624	14460.5	11261.8	270.867	2988.29	8273.49	3833.78	10626.7	145.419	25.1093	24.111	30.6509	447.163	1026.17	2.3521	18.2067	0.683544	-57.8204	-0.015873	-0.0819673	0.580645
3.29938	0.580862	14558.3	11369.5	257.789	3007.11	8362.4	3857.35	10700.9	145.305	22.6256	20.0735	27.7298	466.062	1014.4	2.35978	18.2187	0.688376	-66.5008	-0.174603	-0.0819673	0.580645
3.31045	0.573426	14546.4	11369.8	252.571	3024.5	8345.34	3866.3	10680.1	144.348	16.2869	23.4414	30.4229	457.605	1029.6	2.38559	18.2298	0.689017	-57.0473	0.031746	-0.0655738	0.354839
3.32152	0.566188	14530.2	11334.3	256.809	2992.85	8341.42	3806.94	10723.3	140.082	17.4033	19.6589	34.1142	480.874	1027.37	2.38332	18.2125	0.688844	-94.9948	0.031746	-0.163935	0.290322
3.3326	0.568932	14445.9	11262.6	249.581	2938.41	8324.21	3773.7	10672.1	137.585	19.8414	15.8267	33.6218	445.146	1030.89	2.36649	18.1845	0.681027	-96.6594	-8.988e-09	-0.147541	0.483871
3.34367	0.571435	14423.5	11228.3	258.598	2966.78	8261.49	3800.62	10622.9	151.972	20.9578	14.2044	33.6083	454.842	1028.37	2.36357	18.1854	0.68127	-71.7373	0.031746	-0.229508	0.419355
3.35474	0.563528	14310.9	11181.7	272.81	2989.83	8191.85	3804.9	10506	156.105	24.8906	11.3289	35.978	446.631	1011.17	2.34283	18.1686	0.665277	-39.4186	-0.111111	-0.295082	0.451613
3.36581	0.573976	14334.6	11210.9	249.786	2991.68	8219.24	3778.11	10556.5	136.706	23.3274	13.6985	34.1598	452.112	995.451	2.35889	18.1812	0.671324	-64.6149	0.015873	-0.131148	0.387097
3.37688	0.580749	14325.3	11222.4	256.405	2964.33	8258.04	3779.15	10546.2	133.029	21.2086	13.4114	36.5979	441.879	992.43	2.34657	18.1822	0.664407	-61.4561	-8.988e-09	-0.163935	0.483871
3.38795	0.586648	14433.5	11327	264.788	3033.01	8293.95	3883.45	10550.1	138.643	22.1975	10.5587	38.3704	469.33	1009.02	2.34139	18.181	0.66123	-15.5411	0.015873	-0.131148	0.516129
3.39903	0.590424	14501.7	11341.3	275.384	3058.5	8282.79	3923.11	10578.6	145.748	21.2086	10.0985	42.2214	482.133	1012.1	2.35134	18.1881	0.671608	-5.09902	-0.111111	-0.262295	0.612903
3.4101	0.575563	14422.5	11305.6	273.537	3095.21	8210.38	3895.18	10527.3	143.747	20.6344	8.86802	45.4068	464.512	1006.41	2.34542	18.199	0.671985	-4.33029	-0.031746	-0.163935	0.580645
3.42117	0.56818	14435.3	11331.4	272.005	3056.45	8274.93	3867.27	10568	142.754	25.9842	8.12064	43.9577	466.345	990.287	2.33525	18.1871	0.667806	-27.4717	-0.142857	-0.180328	0.806452
3.43224	0.57869	14443.1	11332.1	275.964	3043.47	8288.68	3864	10579.1	146.363	25.6836	5.96972	42.2442	467.262	985.266	2.35305	18.189	0.674958	-31.8285	-0.174603	-0.180328	0.83871
3.44331	0.570675	14458.6	11323.1	274.192	3018.95	8304.2	3854.29	10604.3	147.457	20.9899	12.7781	41.5196	465.741	971.183	2.3656	18.1929	0.672958	-42.7506	-0.206349	-0.180328	1
3.45438	0.567605	14363.8	11266.8	263.245	3053.28	8213.53	3845.01	10518.7	142.927	17.8729	15.5395	38.4026	443.676	987.548	2.36894	18.1979	0.686483	-24.6887	-0.15873	-0.147541	0.580645
3.46546	0.555065	14454.9	11343.5	272.345	3076.58	8266.88	3915.25	10539.6	136.37	23.911	14.505	40.7494	462.636	959.181	2.37223	18.2129	0.696736	1.49412	-0.142857	-0.196721	0.612903
3.47653	0.56541	14509.5	11329.4	279.867	3060.22	8269.15	3891.36	10618.2	146.683	20.0466	14.2178	43.9349	468.383	954.83	2.3869	18.2173	0.69783	-29.6811	-0.111111	-0.163935	0.419355
3.4876	0.574084	14473.1	11282	285.103	3077.6	8204.41	3917.57	10555.5	153.235	15.6992	20.5659	41.2781	459.942	956.551	2.38186	18.2224	0.691468	-1.59694	-0.0952381	-0.147541	0.580645
3.49867	0.578561	14324.4	11185.6	276.764	3023.95	8161.64	3839.24	10485.2	136.602	18.839	16.943	48.87	470.089	960.766	2.39195	18.218	0.690237	-18.5548	-0.174603	-0.0983607	0.645161
3.50974	0.571198	14453.7	11305.8	267.235	3003.18	8302.62	3855.66	10598	132.414	15.6764	22.0151	42.267	489.054	931.998	2.3971	18.2299	0.690787	-40.5135	-0.142857	-0.180328	0.806452
3.52081	0.564972	14475.7	11289.8	279.707	2978.54	8311.23	3808.65	10667	144.426	18.4834	17.3121	40.9225	468.374	927.779	2.40071	18.2339	0.693921	-79.6019	-0.142857	-0.278689	0.774193
3.53189	0.571962	14452.3	11252.3	266.242	2899.81	8352.45	3719.2	10733.1	134.843	16.8612	18.8753	37.6914	445.5	930.409	2.39174	18.2332	0.687445	-137.03	-0.142857	-0.131148	0.870968
3.54296	0.584991	14447.2	11272.9	274.962	2935.63	8337.32	3775.67	10671.5	132.437	19.6226	27.424	34.2282	446.164	950.54	2.38821	18.2444	0.691997	-95.6025	-0.111111	-0.0655738	0.709677
3.55403	0.567776	14630.2	11395.4	272.32	3014.69	8380.67	3902.59	10727.6	138.557	16.4009	22.5344	30.9287	464.363	958.912	2.39429	18.2638	0.693439	-53.0881	0.063492	-0.131148	0.387097
3.5651	0.576736	14538.3	11370.3	283.005	3060.56	8309.76	3899.61	10638.6	128.504	22.2338	22.7625	37.933	467.911	945.541	2.38953	18.2503	0.697855	-31.29	0.015873	-0.180328	0.516129
3.57617	0.581072	14439	11266.9	244.695	2954.47	8312.42	3762.53	10676.5	118.693	12.295	18.7934	31.2159	453.67	929.742	2.36922	18.2256	0.682052	-102.819	-8.988e-09	-0.213115	0.580645
3.58725	0.584866	14476.4	11316.6	243.178	3054.89	8261.72	3870.92	10605.4	115.576	14.7103	24.2935	34.9662	442.651	952.129	2.36977	18.2381	0.693414	-35.5708	0.031746	-0.131148	0.580645
3.59832	0.589708	14433.6	11257.1	243.105	3011.13	8245.97	3808.65	10625	119.923	12.3178	20.3607	36.8984	454.846	924.348	2.36587	18.2433	0.69973	-68.6675	-0.0793651	-0.245902	0.741935
3.60939	0.577509	14485	11321.8	254.854	3044.74	8277.05	3880.13	10604.8	125.432	18.0916	15.2068	38.5663	465.654	925.545	2.37257	18.2486	0.698792	-31.268	-0.0793651	-0.0983607	0.774193
3.62046	0.583335	14550.7	11345.8	262.272	3008.92	8336.83	3858.18	10692.5	123.769	20.5297	13.5389	43.4559	475.276	900.317	2.35771	18.2234	0.681851	-63.944	0.015873	-0.180328	0.322581
3.63153	0.589808	14521.3	11362	269.796	3043.23	8318.8	3904.78	10616.5	132.163	21.2314	16.9887	39.664	458.491	919.024	2.36053	18.2162	0.682938	-23.1969	-0.142857	-0.278689	0.709677
3.6426	0.604853	14464.9	11318.5	257.273	3030.98	8287.56	3873.67	10591.2	126.781	21.9332	11.3517	39.4909	450.559	928.514	2.36343	18.2137	0.688158	-30.6413	-0.0634921	-0.262295	0.741935
3.65368	0.584702	14448.7	11278.2	253.799	2979.84	8298.39	3849.41	10599.2	137.121	18.5975	13.9857	32.0223	446.238	911.128	2.34744	18.194	0.668817	-43.6374	-0.0476191	-0.180328	0.83871
3.66475	0.588405	14372.6	11165.1	256.85	2958.58	8206.49	3824.99	10547.6	133.981	22.9449	12.2856	32.3095	438.686	919.819	2.34995	18.1929	0.669279	-41.1865	-8.988e-09	-0.196721	0.580645
3.67582	0.583401	14492.9	11317.2	273.388	3018.75	8298.4	3871.66	10621.2	132.117	26.2123	17.1752	37.3815	454.268	941.444	2.36674	18.2101	0.675	-39.3456	-0.0476191	-0.196721	0.709677
3.68689	0.588065	14629.3	11418.1	277.452	3096.66	8321.42	3968.2	10661.1	144.968	27.5246	19.0712	35.9417	473.791	968.798	2.38041	18.2116	0.673496	-6.26537	0.031746	-0.131148	0.774193
3.69796	0.595057	14407.3	11223.9	286.935	2990.53	8233.34	3858.26	10549	157.523	23.1315	16.3097	45.8671	486.537	945.915	2.37	18.1957	0.662683	-26.5944	-0.031746	-0.163935	0.709677
3.70903	0.596992	14516	11328.7	290.368	3042.34	8286.4	3888.3	10627.7	165.931	21.3133	17.9682	47.0747	507.201	977.244	2.37723	18.1948	0.656965	-33.5278	-0.031746	-0.327869	0.548387
3.72011	0.590884	14523.8	11381.2	278.002	3064.65	8316.58	3914.52	10609.3	156.325	19.1624	14.9424	43.6249	510.066	955.705	2.39469	18.1935	0.663972	-16.9477	-0.0952381	-0.0819673	0.709677
3.73118	0.578224	14600	11418.2	275.191	3065.15	8353.09	3930.8	10669.2	157.514	22.0151	10.2031	41.474	514.836	939.523	2.39875	18.2181	0.675592	-25.197	-0.0476191	-0.213115	0.806452
3.74225	0.572811	14615.7	11498.9	280.718	3059.36	8439.52	3885.09	10730.6	158.685	23.8198	12.8143	42.8319	532.346	984.454	2.4187	18.2383	0.681697	-61.7329	0.031746	-0.131148	0.612903
3.75332	0.567063	14549.2	11416.5	276.827	3026.51	8390	3869.57	10679.6	158.02	27.7661	6.01533	40.4623	525.839	984.127	2.40916	18.2212	0.679341	-55.4717	-0.206349	-0.114754	0.83871
3.76439	0.566266	14569	11476.6	286.683	3057.38	8419.17	3907.03	10662	153.594	26.3625	9.90255	50.597	521.926	949.351	2.42982	18.217	0.682527	-34.0123	-0.0952381	-0.0491804	0.806452
3.77547	0.581976	14674.5	11574.9	295.217	3171	8403.91	4016.82	10657.7	165.916	27.3971	14.6646	44.2583	537.279	959.996	2.4465	18.2149	0.677861	16.5094	-0.031746	-0.147541	0.612903
3.78654	0.575764	14606.6	11513.6	301.794	3118.23	8395.41	3958.3	10648.3	165.237	29.3521	13.1471	48.2823	522.614	932.611	2.44088	18.208	0.672491	-7.38323	-0.174603	-0.0983607	0.870968
3.79761	0.572469	14609.2	11520.3	295.744	3144.49	8375.77	3966.03	10643.2	160.958	24.1069	14.6418	47.9952	519.138	940.18	2.45557	18.1974	0.670591	-2.58886	-0.111111	-0.131148	0.83871
3.80868	0.579276	14643.2	11533.9	290.318	3126.51	8407.37	3975.08	10668.2	159.121	18.839	18.2419	49.4215	516.685	941.636	2.45074	18.1859	0.667631	-5.00443	-0.142857	-0.0983607	0.870968
3.81975	0.581449	14532.9	11445.6	276.286	3083.66	8361.89	3916.46	10616.4	152.514	18.2647	18.1413	44.2583	527.221	952.825	2.44665	18.1517	0.657789	-17.9377	-8.988e-09	-0.377049	0.419355
3.83082	0.597939	14544.5	11429.5	259.431	3103.87	8325.6	3944.3	10600.2	148.627	15.1477	17.4395	36.1604	502.426	979.253	2.42321	18.1479	0.649084	-1.18619	-0.15873	-0.0491804	0.967742
3.8419	0.597894	14703.1	11577	268.668	3090.08	8486.96	3925.9	10777.2	148.897	19.8051	18.5559	36.8394	510.694	924.555	2.42776	18.1627	0.653884	-55.4885	-0.0793651	-0.360656	0.612903
3.85297	0.593831	14680.9	11534.1	263.217	3085.48	8448.65	3941.58	10739.3	143.045	13.9857	16.7471	46.9607	512.505	927.944	2.43619	18.1585	0.65587	-38.5822	-0.0952381	-0.147541	1
3.86404	0.581481	14648.6	11534.7	271.865	3167.49	8367.22	3983.57	10665	146.541	22.5209	20.2788	45.27	495.475	935.711	2.4518	18.1755	0.660944	-0.363745	-0.126984	-0.245902	0.903226
3.87511	0.580252	14698.5	11602.1	273.21	3173.27	8428.88	3991.07	10707.4	139.513	20.6115	18.3694	46.2361	534.404	938.088	2.44632	18.1857	0.656406	-8.02063	-0.0476191	-0.131148	0.83871
3.88618	0.586577	14537	11470.3	288.37	3163.1	8307.18	3970.85	10566.1	146.677	19.7823	23.3139	53.6778	523.428	922.855	2.44996	18.1868	0.661501	19.6273	-0.174603	-0.196721	0.774193
3.89725	0.574596	14523.8	11450.2	282.078	3090.37	8359.83	3901.79	10622	142.804	12.8009	20.9215	62.3727	527.655	913.381	2.43886	18.1826	0.652322	-25.9762	-0.222222	-0.196721	0.806452
3.90833	0.599172	14690.9	11587.6	268.21	3116.01	8471.55	3911.04	10779.9	138.511	14.25	27.4105	51.1806	532.918	920.46	2.45467	18.1924	0.6582	-62.8634	-0.031746	-0.196721	0.774193
3.9194	0.591759	14561.1	11467.6	269.012	3063.57	8404.02	3865.54	10695.5	145.78	12.5593	27.169	47.7537	552.62	909.143	2.46023	18.1718	0.658319	-61.4165	-0.15873	-0.229508	0.870968
3.93047	0.605745	14400.6	11314.7	269.434	3061.57	8253.14	3882.25	10518.4	141.837	11.8348	20.9712	50.5607	540.34	876.965	2.47213	18.1742	0.658507	-7.83375	-0.174603	-0.295082	0.709677
3.94154	0.614493	14435.3	11329.7	269.462	3088.22	8241.45	3897.7	10537.6	143.382	16.1822	21.6502	49.8361	538.86	866.985	2.46011	18.1764	0.660474	-5.87507	-0.0634921	-0.114754	0.645161
3.95261	0.600065	14461.4	11321.6	283.431	3097.26	8224.33	3890.61	10570.8	144.74	19.0805	19.1302	57.8749	526.896	859.583	2.43752	18.1659	0.650455	-17.6923	-0.0476191	-0.0655738	0.677419
3.96368	0.612287	14348.7	11295.4	287.759	3049.55	8245.88	3833.11	10515.6	142.074	19.3221	24.0426	60.1305	529.045	850.463	2.42009	18.1376	0.638369	-29.2167	-0.015873	-0.0983607	0.677419
3.97476	0.624456	14460.1	11364.6	301.059	3033.63	8330.93	3824.42	10635.7	144.12	22.2204	24.2707	63.5575	532.304	861.473	2.42338	18.1308	0.632241	-64.3508	-0.0793651	-0.262295	0.709677
3.98583	0.626294	14340	11263.5	305.295	3005.78	8257.75	3814.11	10525.9	149.835	19.5636	23.9379	68.9395	527.914	906.479	2.426	18.1298	0.631933	-40.4438	-0.222222	-0.0655738	0.806452
3.9969	0.620102	14395.7	11332	313.241	3038.03	8293.99	3868.25	10527.5	160.038	13.767	24.6169	69.0079	530.856	880.251	2.42364	18.1379	0.635022	-16.4968	-8.988e-09	-0.0163935	0.612903
4.00797	0.608471	14324	11250.4	311.416	3029.44	8220.93	3851.12	10472.9	157.759	14.25	18.7384	80.4187	558.165	888.544	2.42539	18.1456	0.635285	-10.007	-8.988e-09	-0.0655738	0.645161
4.01904	0.611797	14336.7	11234.1	295.321	3004.82	8229.25	3832.75	10503.9	155.859	16.6653	20.5338	69.1945	525.769	906.129	2.43639	18.1517	0.636181	-26.3529	-0.126984	-0.213115	0.483871
4.03012	0.614414	14303.4	11235.7	278.162	3003.68	8232.02	3826.37	10477	142.207	13.0424	20.1326	61.1879	504.942	921.766	2.42248	18.1358	0.628478	-22.2248	-0.0793651	-0.180328	0.483871
4.04119	0.61135	14220.6	11206.1	282.145	3046.08	8159.97	3817.09	10403.5	146.244	15.6992	21.5589	61.7756	519.577	963.016	2.43287	18.1319	0.627391	-7.29186	0.063492	-0.0819673	0.354839
4.05226	0.604542	14264.9	11249.2	293.32	3050.74	8198.41	3844.65	10420.2	149.079	14.7331	20.9806	68.0003	510.947	936.965	2.43963	18.1572	0.64139	0.758279	-0.0793651	-0.147541	0.774193
4.06333	0.590352	14319.1	11198.1	273.761	3004.92	8193.15	3853.49	10465.6	145.055	14.4915	22.8578	47.1016	509.037	892.763	2.45096	18.1752	0.65479	-7.05369	-0.15873	-0.393443	0.580645
4.0744	0.587291	14392.6	11266.2	271.187	3020.82	8245.38	3886.48	10506.1	137.96	12.0763	21.418	52.666	520.066	846.53	2.46743	18.1863	0.664134	-2.72928	-0.222222	-0.245902	0.83871
4.08547	0.591439	14308.1	11201.4	272.761	3037.34	8164.11	3887.75	10420.4	136.096	14.25	19.1074	54.6801	524.678	837.135	2.46377	18.1946	0.666134	20.1238	-0.222222	-0.311475	0.870968
4.09655	0.579804	14458.6	11276.3	260.728	3031.51	8244.81	3874.19	10584.4	136.064	15.2161	19.5086	46.3998	525.152	842.512	2.46447	18.184	0.658914	-28.6193	-0.142857	-0.245902	0.774193
4.10762	0.571798	14425.2	11247.8	254.687	3028.6	8219.18	3912.21	10513	129.082	18.3559	19.4536	44.7682	511.415	880.874	2.45641	18.1616	0.649703	7.04755	-0.126984	-0.426229	0.709677
4.11869	0.564628	14446.8	11311.6	254.383	3058.1	8253.53	3906.93	10539.8	135.531	17.4717	19.1074	47.539	529.858	875.22	2.47851	18.1711	0.654646	-2.31166	-0.142857	-0.491803	0.548387
4.12976	0.582591	14498.4	11394.8	271.218	3086.92	8307.93	3895.96	10602.4	139.915	20.2882	16.5284	60.8001	538.279	916.619	2.47427	18.1656	0.651421	-23.5232	-0.285714	-0.278689	0.774193
4.14083	0.575482	14422.6	11319.8	264.595	3018.89	8300.86	3866.4	10556.1	145.128	17.3898	14.3225	54.2789	535.659	900.846	2.48849	18.1822	0.66202	-24.7846	-0.126984	-0.196721	0.774193
4.1519	0.579381	14512.1	11397.3	280.782	3012.33	8385.01	3859.93	10652.1	156.415	23.428	16.0132	51.759	548.602	889.214	2.48132	18.1846	0.660517	-52.6566	-0.15873	-0.295082	0.677419
4.16298	0.568069	14616.9	11496.9	277.674	3016.23	8480.66	3890.44	10726.4	150.997	21.842	14.0582	56.348	569.48	922.529	2.48004	18.1823	0.655347	-58.2462	-0.031746	-0.262295	0.580645
4.17405	0.577433	14563.6	11482.2	271.964	3038.49	8443.72	3913.74	10649.8	150.569	17.367	13.5067	57.4188	589.724	939.057	2.47616	18.1743	0.653089	-27.8438	-0.126984	-0.377049	0.580645
4.18512	0.593785	14583.4	11517.8	271.119	3055.99	8461.8	3922.2	10661.2	144.485	18.3922	17.7267	50.0455	575.364	967.915	2.47441	18.1852	0.650812	-26.9842	-0.174603	-0.262295	0.741935
4.19619	0.593275	14621.7	11555.7	280.122	3039.51	8516.24	3897.26	10724.4	153.891	17.8273	20.0507	50.8157	575.316	962.56	2.48804	18.1785	0.643578	-54.6461	-0.126984	-0.360656	0.83871
4.20726	0.57484	14681	11557.8	276.432	3029.45	8528.3	3906.38	10774.6	146.426	20.7256	20.8572	50.5742	573.276	961.641	2.50928	18.2086	0.660212	-63.5827	-0.0476191	-0.344262	0.612903
4.21833	0.574526	14781.8	11691.9	263.951	3098.03	8593.87	3951.64	10830.1	141.455	20.0466	22.0648	54.7392	588.246	934.067	2.51059	18.1958	0.65679	-57.6631	-0.126984	-0.393443	0.612903
4.22941	0.586226	14802.4	11722	274.354	3053.92	8668.06	3891.94	10910.4	144.216	21.4958	29.6111	42.5582	584.052	911.351	2.49829	18.1734	0.648642	-105.409	-0.126984	-0.393443	0.612903
4.24048	0.606901	14725.3	11674	271.952	3055.14	8618.88	3853.95	10871.4	144.941	20.2882	26.5854	44.1939	574.945	925.472	2.49742	18.1739	0.645201	-112.349	-0.126984	-0.229508	0.741935
4.25155	0.601912	14561.9	11484.5	269.171	2949.4	8535.09	3769.03	10792.9	143.492	18.2419	26.7947	46.0671	550.887	905.133	2.47492	18.1575	0.63231	-130.154	-0.031746	-0.213115	0.677419
4.26262	0.612977	14588.9	11480.5	265.649	3022.57	8457.94	3880.57	10708.4	141.961	18.839	22.835	49.38	570.677	900.288	2.48996	18.1629	0.644949	-57.9929	-0.111111	-0.327869	0.419355
4.27369	0.60043	14601.7	11461.8	279.997	3016.93	8444.88	3892.99	10708.7	135.012	22.7034	25.9883	54.6479	566.288	896.396	2.50872	18.1658	0.646106	-52.4884	-0.15873	-0.344262	0.677419
4.28477	0.597861	14775.9	11571.8	287.657	2982.23	8589.52	3885.52	10890.3	139.144	22.9449	25.7239	53.3584	579.379	946.161	2.52133	18.1636	0.654424	-103.074	-0.238095	-0.344262	0.83871
4.29584	0.59813	14716.5	11554	277.442	3004.04	8550.01	3875.76	10840.7	142.239	23.6695	28.841	42.3986	555.591	979.637	2.53884	18.174	0.65946	-94.5693	-0.0793651	-0.344262	0.677419
4.30691	0.591494	14675.2	11556.4	298.51	2975.5	8580.94	3841.25	10834	143.041	23.6695	33.3978	48.532	571.429	984.655	2.52211	18.1589	0.650112	-108.344	-0.15873	-0.278689	0.612903
4.31798	0.593026	14644.5	11528.9	278.977	2902.79	8626.13	3766.68	10877.8	141.354	19.8051	31.3702	41.9974	559.107	926.474	2.54012	18.1677	0.664268	-153.286	-0.206349	-0.245902	0.935484
4.32905	0.587492	14721.7	11562.6	277.623	3001.97	8560.6	3865.93	10855.7	142.389	20.0466	25.2865	35.5352	523.287	947.219	2.55215	18.1711	0.668175	-102.89	-0.0952381	-0.229508	0.516129
4.34012	0.583678	14648.9	11582.6	291.622	3003.6	8578.98	3847.24	10801.6	142.389	17.3898	28.7497	47.2694	537.279	969.105	2.55642	18.1498	0.659345	-97.2252	-0.111111	-0.196721	0.516129
4.3512	0.57438	14690	11606.5	287.681	3046.61	8559.94	3872.08	10817.9	147.138	14.4915	33.9452	47.256	540.007	965.696	2.55426	18.1493	0.661663	-90.2952	-0.111111	-0.180328	0.741935
4.36227	0.578151	14562.8	11538.2	293.652	3009.85	8528.34	3832.61	10730.2	141.742	19.5636	34.4417	53.0526	533.485	930.091	2.558	18.1424	0.658118	-85.2501	-0.111111	-0.47541	0.322581
4.37334	0.585449	14518.8	11516.2	292.555	2995.88	8520.37	3824.49	10694.3	148.149	15.9407	29.3562	53.2941	520.951	933.101	2.54849	18.1366	0.658153	-79.5621	-0.126984	-0.47541	0.483871
4.38441	0.578668	14556.8	11473	298.685	3000.98	8471.97	3854.02	10702.8	154.844	18.1144	33.5761	53.5584	534.393	906.51	2.56187	18.174	0.66673	-68.4968	-0.285714	-0.327869	0.83871
4.39548	0.578458	14709.8	11590.3	311.181	2999.67	8590.66	3858.92	10850.9	158.02	17.6314	33.6218	60.772	567.484	909.374	2.57537	18.1775	0.66423	-104.778	-0.0952381	-0.327869	0.548387
4.40655	0.588518	14759.7	11661.6	294.938	3071.99	8589.65	3940.49	10819.2	150.679	13.2839	34.1732	61.5288	571.348	947.398	2.58413	18.1847	0.679535	-59.8311	-0.126984	-0.311475	0.806452
4.41763	0.581496	14836.5	11699.8	298.805	3086.56	8613.2	3951.19	10885.3	161.361	13.2839	34.6925	56.179	554.593	965.146	2.59649	18.1891	0.684047	-72.2014	-0.222222	-0.442623	0.935484
4.4287	0.570912	14927.6	11756.3	308.262	3129.22	8627.06	4008.41	10919.2	172.165	12.5593	29.9076	58.079	582.188	932.825	2.60644	18.2001	0.682428	-55.2655	-0.0793651	-0.442623	0.645161
4.43977	0.569368	15019.8	11854.8	303.73	3181.27	8673.55	4029.11	10990.7	173.063	13.5254	29.4474	56.607	587.525	959.962	2.6207	18.221	0.688991	-64.5525	0.015873	-0.360656	0.419355
4.45084	0.568902	14989.6	11913.7	302.406	3241.94	8671.78	4038.93	10950.7	175.214	11.1102	27.5608	61.2779	589.835	947.035	2.61429	18.2292	0.689615	-49.7364	-0.31746	-0.377049	1.03226
4.46191	0.567488	15028.7	11946	305.7	3261.73	8684.28	4088.49	10940.2	171.732	13.2839	28.7228	58.562	565.732	978.844	2.59823	18.2119	0.689663	-24.6963	-0.15873	-0.327869	0.774193
4.47298	0.570651	15002.3	11866.8	314.357	3218.04	8648.76	4093.81	10908.5	165.889	13.5254	27.055	65.3248	596.035	988.498	2.58886	18.2187	0.695607	-14.0691	-0.0952381	-0.229508	0.677419
4.48406	0.568346	15133.2	11921.6	306.673	3202.97	8718.6	4109.63	11023.6	152.177	15.6992	28.0304	74.2934	598.651	970.85	2.61288	18.2331	0.703815	-36.8648	-0.15873	-0.180328	0.709677
4.49513	0.55571	15118.6	11904.1	317.987	3165.18	8738.91	4069.8	11048.8	168.059	12.5593	29.548	75.5373	587.28	958.307	2.62038	18.2392	0.711099	-61.3476	-0.238095	-0.377049	0.935484
4.5062	0.545992	15172.1	11902.8	323.7	3188.77	8713.99	4093.7	11078.4	168.565	15.9407	26.3854	72.5799	584.363	913.963	2.60238	18.2512	0.71444	-58.2765	-0.285714	-0.196721	0.967742
4.51727	0.541995	15187.9	11871.3	329.122	3147.51	8723.76	4038.38	11149.5	176.594	12.8009	27.7567	72.8173	608.682	877.879	2.61301	18.2758	0.73172	-101.679	-0.222222	-0.278689	0.870968
4.52834	0.538783	14958.3	11718.8	305.083	3102.58	8616.25	3990.05	10968.2	157.445	10.6271	25.9386	74.7402	585.607	876.788	2.59596	18.2713	0.733813	-76.2868	-0.222222	-0.213115	0.870968
4.53942	0.536285	15082	11856.8	325.596	3186.36	8670.49	4071.11	11010.9	173.806	11.1102	26.8456	81.7807	597.663	925.995	2.59672	18.2548	0.724253	-50.9015	-0.238095	-0.278689	0.774193
4.55049	0.539821	15132.3	11814.5	318.416	3171.59	8642.92	4104	11028.3	173.966	11.5932	21.5092	80.2134	581.025	923.387	2.60849	18.2598	0.726944	-40.6172	-0.238095	-0.311475	0.677419
4.56156	0.533731	15198	11947.8	322.875	3179.04	8768.75	4098.13	11099.8	177.566	9.66103	24.1888	81.0883	593.068	933.771	2.62046	18.274	0.73568	-61.8653	-0.0793651	-0.409836	0.516129
4.57263	0.537245	15133.8	11892.7	310.003	3169.77	8722.95	4091.41	11042.4	165.043	10.6271	28.7322	70.0237	565.35	907.18	2.62436	18.2801	0.739179	-49.9667	-0.238095	-0.377049	0.806452
4.5837	0.521334	15342.1	12067	312.573	3275.85	8791.11	4176.74	11165.4	157.843	13.2839	24.9496	79.6391	581.791	914.347	2.64201	18.306	0.749122	-43.5323	-0.0793651	-0.47541	0.83871
4.59477	0.520629	15210.1	11910.5	302.804	3238.82	8671.7	4137.32	11072.8	161.11	16.4237	21.2677	69.4682	557.547	910.082	2.63104	18.3095	0.747209	-37.208	-0.111111	-0.196721	0.677419
4.60585	0.519899	15317.6	11996	315.414	3217.86	8778.16	4160.86	11156.7	164.828	14.7331	12.3997	82.4193	574.984	889.883	2.64852	18.3173	0.759848	-48.4289	-0.142857	-0.327869	0.741935
4.61692	0.518383	15279.7	11957.5	301.76	3157.04	8800.41	4095.51	11184.2	159.761	14.4915	15.5073	71.7694	577.297	866.95	2.64177	18.296	0.751999	-84.9751	-0.190476	-0.278689	0.870968
4.62799	0.528891	15210.5	11910.5	310.467	3164.6	8745.86	4086.64	11123.8	159.406	14.9746	21.3952	72.6442	552.147	899.349	2.6523	18.2907	0.755187	-73.2735	-0.0793651	-0.409836	0.580645
4.63906	0.536233	15130.4	11847.5	302.484	3148.21	8699.27	4074.14	11056.3	150.939	15.9407	20.3379	73.3004	550.163	897.305	2.62833	18.2649	0.746401	-61.3487	-0.0634921	-0.393443	0.709677
4.65013	0.535336	15163.6	11839.5	299.771	3088.95	8750.56	4044.27	11119.3	153.627	18.839	14.3091	72.2752	521.869	878.208	2.63326	18.2805	0.74928	-91.1748	-0.15873	-0.295082	0.709677
4.6612	0.540307	15021.4	11746.4	297.118	3067.75	8678.66	3998.5	11022.9	153.157	20.7256	16.8974	71.0448	500.804	883.722	2.63073	18.2636	0.749844	-86.6929	-0.0793651	-0.409836	0.709677
4.67228	0.53743	14909.9	11641.9	291.534	3013.49	8628.37	3949.61	10960.3	148.022	19.0577	21.9104	67.7319	511.47	861.978	2.64881	18.2611	0.755954	-92.414	-0.15873	-0.377049	0.83871
4.68335	0.537264	14982.2	11729.1	297.089	3064.3	8664.8	3969.33	11012.9	140.466	17.3898	22.9718	80.1087	538.638	882.415	2.65852	18.2639	0.754503	-97.2228	-0.174603	-0.360656	0.83871
4.69442	0.540205	15128	11840.7	301.839	3081.91	8758.81	3989.54	11138.5	157.637	20.0238	19.2899	74.9911	544.491	889.14	2.64442	18.2796	0.752481	-120.783	-0.222222	-0.508197	0.548387
4.70549	0.529144	15304.8	11955.3	291.285	3069.42	8885.85	3973.13	11331.6	155.696	13.767	19.4495	73.8975	561.049	907.795	2.64024	18.2734	0.75119	-178.387	-0.111111	-0.278689	0.709677
4.71656	0.528192	15238.7	11916.4	295.689	3109.91	8806.47	4018.19	11220.6	152.004	14.7331	21.108	79.0379	560.081	900.931	2.63588	18.2647	0.74804	-129.229	-0.174603	-0.344262	0.709677
4.72764	0.541236	15195.3	11849.3	294.205	3119.24	8730.1	4029.78	11165.5	141.035	15.1933	27.2146	78.6368	571.366	924.256	2.64466	18.2594	0.752056	-109.704	-0.15873	-0.262295	0.774193
4.73871	0.544843	15113.6	11776.2	298.892	3071.65	8704.5	3982.24	11131.4	149.425	13.2839	29.9305	78.9145	566.062	904.441	2.64824	18.2657	0.759323	-122.225	-0.174603	-0.245902	0.903226
4.74978	0.537156	15220.4	11903.1	292.495	3145.11	8758.04	4055.05	11165.3	142.225	14.1816	23.7058	79.6847	579.896	919.156	2.64546	18.2714	0.758536	-98.2865	-0.190476	-0.459016	0.870968
4.76085	0.544355	15235.1	11947.5	266.074	3127.21	8820.25	4066.26	11168.8	129.118	12.8009	17.2893	84.2053	564.112	931.577	2.6444	18.2713	0.764629	-94.1456	-0.285714	-0.180328	0.903226
4.77192	0.545013	15321.9	11969.1	261.9	3116	8853.14	4065.6	11256.3	134.278	10.6271	21.1174	72.7811	524.933	915.898	2.65334	18.284	0.756478	-117.197	-0.269841	-0.213115	0.903226
4.78299	0.538273	15322.4	11989.1	274.965	3150.11	8839.01	4065.08	11257.4	143.547	9.17797	24.9134	75.725	532.45	923.011	2.6701	18.3009	0.77461	-117.695	-0.269841	-0.327869	0.580645
4.79407	0.528027	15464.5	12061.1	286.008	3202.91	8858.14	4188.09	11276.4	146.609	8.91364	24.1432	80.4415	548.664	906.973	2.69534	18.3185	0.785614	-67.291	-0.269841	-0.131148	0.903226
4.80514	0.527008	15356	11965.2	290.619	3180.91	8784.25	4135.9	11220.1	154.247	7.92473	27.2965	76.9326	552.943	905.996	2.69301	18.3081	0.779069	-76.1279	-0.190476	-0.131148	0.774193
4.81621	0.52908	15363.3	11982.6	280.917	3193.07	8789.56	4162.54	11200.8	156.133	6.98144	24.5713	69.6413	576.072	891.4	2.71076	18.3077	0.779928	-59.12	-0.222222	-0.377049	0.709677
4.82728	0.519002	15327.8	11982.3	285.892	3243.26	8738.99	4206.51	11121.3	157.518	10.34	24.7081	69.8828	566.199	886.325	2.7052	18.2964	0.780881	-18.685	-0.269841	-0.360656	0.645161
4.83835	0.508103	15235.8	11953.1	280.932	3207.04	8746.08	4126.39	11109.4	159.14	11.1102	25.9614	69.3085	547.713	931.999	2.70635	18.2826	0.767204	-51.641	-0.253968	-0.196721	0.741935
4.84942	0.521618	15143.8	11932.7	270.333	3244.77	8687.9	4148.19	10995.6	146.267	13.0196	23.7514	70.0559	547.772	936.762	2.72298	18.2902	0.773414	-12.2465	-0.269841	-0.409836	0.645161
4.8605	0.513983	15174.5	11961.3	280.234	3284.38	8676.89	4181.06	10993.4	164.44	9.17797	24.6719	67.6634	545.51	951.495	2.7361	18.3009	0.777664	3.1308	-0.238095	-0.262295	0.612903
4.87157	0.514712	15146.2	11924.4	281.689	3232.47	8691.91	4155.23	10990.9	151.877	10.6271	29.7345	73.9203	545.975	939.824	2.72035	18.2927	0.773861	-7.85993	-0.174603	-0.295082	0.612903
4.88264	0.520633	15171.6	11959.9	271.576	3308.73	8651.12	4222.03	10949.6	151.835	11.3517	27.4561	67.9962	546.864	969.895	2.72175	18.2992	0.78329	32.946	-0.15873	-0.262295	0.580645
4.89371	0.519973	15294.4	12087.5	286.521	3361.03	8726.46	4271.14	11023.3	159.979	13.5254	25.8795	67.4219	551.749	948.933	2.72344	18.3112	0.788736	35.8871	-0.142857	-0.229508	0.451613
4.90478	0.50583	15310.7	12130.2	303.868	3388.28	8741.96	4302.36	11008.3	168.432	11.1102	31.7714	66.1915	567.126	991.785	2.73122	18.3173	0.788621	53.836	-0.301587	-0.0983607	0.83871
4.91585	0.496634	15244.5	12076.9	313.443	3388.26	8688.67	4301.65	10942.8	172.447	8.18906	30.0807	74.139	558.194	951.641	2.72777	18.3233	0.794951	70.5349	-0.238095	-0.0983607	0.806452
4.92693	0.506797	15404.6	12161.9	330.887	3442.06	8719.81	4361.52	11043.1	179.246	14.5734	35.8546	72.8858	531.306	952.583	2.73834	18.3283	0.799518	71.4101	-0.269841	-0.377049	0.709677
4.938	0.510634	15408.2	12173.3	325.995	3398.34	8774.96	4340.48	11067.7	174.767	10.1213	35.5312	83.7222	553.726	976.068	2.75766	18.3392	0.809276	55.5384	-0.238095	-0.377049	0.677419
4.94907	0.501188	15466.6	12220.2	315.303	3429.74	8790.49	4340.88	11125.8	162.527	9.17797	36.6932	75.9478	548.463	974.68	2.77309	18.3598	0.826348	40.6296	-0.269841	-0.278689	0.741935
4.96014	0.482946	15464.1	12217.5	311.013	3401.87	8815.66	4346	11118.1	154.11	10.8458	34.1048	73.9337	510.894	967.883	2.7635	18.3577	0.815071	44.9285	-0.142857	-0.311475	0.483871
4.97121	0.504797	15377.3	12101.1	318.305	3363.23	8737.88	4307.04	11070.3	156.325	10.6271	31.1381	79.7075	522.581	991.545	2.74937	18.347	0.812882	39.8286	-0.238095	-0.278689	0.677419
4.98229	0.507009	15302	12100.3	295.261	3364.78	8735.49	4303.52	10998.5	153.044	10.6043	27.5836	77.2104	517.369	962.199	2.74665	18.3671	0.823615	56.9094	-0.206349	-0.0163935	0.741935
4.99336	0.510228	15261.6	12015.1	309.333	3375.58	8639.47	4325.88	10935.7	144.836	11.8119	35.6815	84.6521	558.194	959.321	2.75029	18.3618	0.825996	83.3011	-0.190476	-0.278689	0.709677
5.00443	0.505449	15256.3	12008	327.236	3424.81	8583.16	4361.55	10894.8	153.545	13.0196	40.4892	93.5429	582.511	949.102	2.76538	18.3774	0.835356	109.992	-0.142857	-0.180328	0.483871
5.0155	0.501619	15360.8	12129.3	317.654	3447.63	8681.65	4378.58	10982.2	148.796	14.4915	40.6395	93.6839	589.06	963.955	2.77313	18.38	0.834824	94.9124	-0.206349	-0.0819673	0.774193
5.02657	0.506405	15446.7	12165.1	324.891	3488.84	8676.26	4425.19	11021.5	151.594	16.1822	45.5612	89.9563	568.056	963.846	2.80491	18.4003	0.841191	105.667	-0.206349	-0.508197	0.612903
5.03764	0.495137	15345	12063.9	301.6	3434.55	8629.38	4416.7	10928.3	148.157	15.9407	38.4979	74.339	530.227	974.813	2.79224	18.3862	0.842512	126.094	-0.238095	-0.327869	0.709677
5.04872	0.491045	15179.4	11914.1	295.668	3377.48	8536.58	4343.29	10836	145.474	13.5254	44.5951	76.9864	540.362	930.223	2.78486	18.3739	0.833232	117.04	-0.31746	-0.311475	0.870968
5.05979	0.486717	15225.1	11964.2	296.46	3384.24	8579.94	4318.56	10906.6	152.811	14.4915	37.2218	77.7473	504.959	952.81	2.78507	18.3594	0.827774	87.577	-0.206349	-0.327869	0.935484
5.07086	0.500594	15180.3	11924.2	299.463	3399.82	8524.34	4349.07	10831.2	141.843	19.5408	37.3359	80.4268	518.275	952.201	2.78768	18.351	0.829727	120.896	-0.206349	-0.377049	0.774193
5.08193	0.506709	15164.2	11963.1	290.839	3437.6	8525.49	4378.22	10785.9	134.551	16.1822	35.4949	82.2678	536.607	995.339	2.80483	18.3395	0.819791	145.788	-0.238095	-0.344262	0.774193
5.093	0.509463	15188.1	11943	275.055	3384.72	8558.26	4303.55	10884.5	121.564	16.1822	39.3406	70.2009	527.081	1003.68	2.80067	18.3417	0.822934	86.5552	-0.301587	-0.245902	0.806452
5.10407	0.502947	15307.3	12066.7	284.41	3412.11	8654.56	4356.56	10950.7	132.336	19.8051	34.6469	72.8349	531.431	990.588	2.79346	18.3378	0.823855	93.2032	-0.253968	-0.459016	0.83871
5.11515	0.506393	15363.2	12095.5	288.352	3449.22	8646.27	4407.92	10955.3	139.664	17.6314	36.9025	67.9131	515.628	1023.22	2.80657	18.3692	0.841533	115.114	-0.222222	-0.245902	0.677419
5.12622	0.497879	15339.2	12050.3	304.303	3440.1	8610.24	4417.56	10921.6	148.359	19.5636	39.7646	69.4401	530.542	1004.08	2.80738	18.3797	0.846737	128.207	-0.206349	-0.295082	0.741935
5.13729	0.501681	15362.4	12039.9	298.859	3450.66	8589.28	4402.32	10960.1	150.099	16.4237	38.9032	73.2817	558.504	1017.11	2.81286	18.3962	0.854716	111.353	-0.238095	-0.344262	0.709677
5.14836	0.494484	15491.3	12101	287.964	3457.1	8643.86	4422.18	11069.1	151.075	14.7331	40.4207	67.0476	566.707	1055.03	2.8197	18.3822	0.85269	91.9532	-0.206349	-0.327869	0.903226
5.15943	0.49314	15568.8	12160.6	298.578	3475.8	8684.75	4480.9	11087.9	141.381	18.1144	43.5243	76.718	581.157	1010.44	2.82935	18.3959	0.857436	113.493	-0.142857	-0.442623	0.580645
5.1705	0.489936	15493.8	12113.6	294.98	3421.63	8692	4386.45	11107.4	138.296	13.767	37.4862	80.1947	553.837	1003.06	2.83619	18.3956	0.858432	65.922	-0.0952381	-0.459016	0.709677
5.18158	0.490567	15523.3	12213.4	286.741	3380.17	8833.26	4323.65	11199.6	135.212	15.9407	32.61	78.6087	590.903	967.485	2.83433	18.3946	0.856343	13.6765	-0.142857	-0.377049	0.83871
5.19265	0.506575	15394.3	12087.1	287.713	3343.04	8744.1	4306.57	11087.8	140.506	11.5932	32.4919	75.5373	547.452	968.595	2.82106	18.3744	0.84247	35.0703	-0.206349	-0.409836	0.774193
5.20372	0.500429	15503	12149.3	283.547	3300.56	8848.73	4294.67	11208.3	134.168	11.8348	40.4167	75.1817	579.041	974.166	2.82969	18.3807	0.842764	-1.62857	-0.253968	-0.377049	0.741935
5.21479	0.492454	15438	12136.7	310.018	3345.8	8790.87	4334.6	11103.4	159.036	13.2839	40.7494	69.9044	546.072	987.917	2.84527	18.3784	0.842269	43.624	-0.174603	-0.295082	0.806452
5.22586	0.493851	15497.9	12188.9	312.421	3403.74	8785.17	4379.07	11118.8	165.197	10.8687	46.5823	61.2323	549.957	1015.19	2.82938	18.3916	0.847183	59.622	-0.238095	-0.393443	0.935484
5.23694	0.502538	15322.6	11991.1	286.213	3297.5	8693.6	4271.82	11050.8	143.369	9.66103	49.1344	62.3124	549.4	985.576	2.83307	18.3908	0.848764	29.0438	-0.142857	-0.409836	0.709677
5.24801	0.492743	15480.4	12189.4	291.131	3412.91	8776.51	4390.04	11090.4	143.245	11.1102	51.5537	56.7117	548.06	1014.15	2.82896	18.3757	0.846017	71.9517	-0.15873	-0.47541	0.709677
5.25908	0.492473	15563.5	12249.4	296.031	3395.06	8854.36	4368.44	11195.1	135.626	14.4687	54.9807	68.7061	559.894	1010.35	2.85044	18.3679	0.840975	35.0036	-0.238095	-0.442623	0.806452
5.27015	0.494712	15474.2	12233.8	310.828	3417.8	8816.04	4358.06	11116.1	145.287	13.0424	51.3578	79.6069	597.156	1040.38	2.84901	18.3648	0.841325	50.8677	-0.142857	-0.442623	0.516129
5.28122	0.493952	15576.7	12303.2	296.337	3484.96	8818.28	4455.79	11120.9	131.224	11.8348	57.2457	75.1911	609.391	1042.17	2.85315	18.3742	0.846751	93.5885	-0.269841	-0.442623	0.870968
5.29229	0.496597	15515.1	12221.5	292.63	3432.69	8788.87	4410.25	11104.9	128.476	12.5593	55.9924	73.8103	591.334	1056.69	2.85709	18.3809	0.852434	77.2795	-0.253968	-0.245902	1.03226
5.30337	0.49197	15639.2	12281.9	289.979	3448.98	8832.93	4454.61	11184.6	122.78	7.24577	52.6795	77.9981	602.238	1041.63	2.8628	18.3834	0.853433	76.5147	-0.222222	-0.295082	0.806452
5.31444	0.496805	15451.3	12089.2	291.7	3314.78	8774.45	4292.31	11159	117.312	7.00424	52.7385	81.0105	571.638	1005.99	2.88421	18.3782	0.849868	10.1414	-0.0634921	-0.262295	0.612903
5.32551	0.501857	15624.3	12205.8	276.225	3405.08	8800.75	4392.74	11231.5	120.916	9.56979	45.953	70.6705	556.233	1013.01	2.88099	18.3674	0.846854	36.4665	-0.15873	-0.229508	0.870968
5.33658	0.498492	15629	12273.2	282.271	3471.79	8801.4	4426.67	11202.3	123.409	11.9394	37.9692	75.3642	570.39	1045.19	2.86563	18.3663	0.846518	59.3259	-0.174603	-0.245902	0.870968
5.34765	0.504927	15521	12154.9	278.029	3464.19	8690.69	4435.24	11085.8	112.946	8.21187	36.0505	86.3012	584.022	1043.43	2.87152	18.3753	0.851252	93.4815	-0.174603	-0.229508	0.741935
5.35872	0.506112	15505.4	12093.4	265.154	3376.63	8716.81	4346.32	11159.1	101.016	8.93645	40.6166	79.3239	570.697	994.316	2.89111	18.3738	0.845401	34.4122	-0.206349	-0.245902	0.870968
5.3698	0.498646	15441.7	12061.9	280.621	3372.8	8689.14	4317.9	11123.8	100.751	12.9512	47.794	80.6549	591.635	951.281	2.87968	18.3629	0.837955	30.7965	-0.190476	-0.278689	0.774193
5.38087	0.51169	15433.5	11993.6	280.98	3330.25	8663.36	4311.19	11122.3	108.954	8.6265	45.2419	82.9333	589.707	942.225	2.89048	18.3668	0.838174	28.1593	-0.190476	-0.278689	0.741935
5.39194	0.519847	15424.5	11968.7	294.229	3374.5	8594.24	4379.91	11044.6	124.876	9.32827	44.905	82.7146	586.799	963.718	2.90427	18.3663	0.84308	79.3016	-0.206349	-0.229508	1.19355
5.40301	0.523033	15533.7	12085.6	295.372	3457.2	8628.43	4444.69	11089	125.865	8.84522	41.6833	83.8404	608.869	978.472	2.91467	18.3773	0.846735	96.8951	-0.111111	-0.327869	0.903226
5.41408	0.510857	15497.1	12083.4	310.818	3487.55	8595.84	4454.48	11042.6	124.21	13.5845	47.8262	86.4972	605.236	953.928	2.92486	18.389	0.85101	113.36	-0.206349	-0.426229	1.12903
5.42516	0.50133	15530.7	12074.1	316.25	3427.88	8646.18	4421.04	11109.7	128.699	9.37388	49.6081	81.6438	600.22	938.447	2.93212	18.3962	0.853064	80.8809	-0.222222	-0.360656	1.19355
5.43623	0.513294	15495.2	12067.1	319.126	3444.73	8622.35	4415.68	11079.6	128.434	9.17797	59.1094	77.6519	622.163	960.86	2.92307	18.385	0.844419	86.3043	-0.15873	-0.344262	0.870968
5.4473	0.51148	15624.3	12197.4	305.856	3402.11	8795.29	4410.64	11213.6	125.468	12.0763	44.3898	81.2064	625.174	980.386	2.92856	18.3765	0.839008	49.1769	-0.253968	-0.442623	1.12903
5.45837	0.516844	15482.8	12052.2	305.349	3339.94	8712.29	4348.07	11134.7	115.173	14.6874	44.0302	85.4854	603.808	949.267	2.93224	18.3808	0.850133	41.5389	-0.190476	-0.245902	0.774193
5.46944	0.511209	15546.9	12079.9	304.608	3344.7	8735.22	4380.91	11166	114.827	15.6536	40.7669	92.9727	613.897	970.97	2.91923	18.3681	0.839112	48.1916	-0.206349	-0.163935	1.16129
5.48051	0.517909	15558.4	12123.8	305.245	3423.78	8700.04	4421.16	11137.2	131.475	14.25	42.8722	89.0399	602.651	972.145	2.9175	18.3599	0.835841	73.775	-0.142857	-0.344262	0.870968
5.49159	0.517662	15426	11995.2	298.774	3368.31	8626.92	4345.7	11080.3	125.4	15.2161	35.3124	95.8845	586.503	965.592	2.92265	18.3706	0.834493	54.6249	-0.174603	-0.344262	0.709677
5.50266	0.522948	15523.7	12171.5	310.753	3447.95	8723.58	4390.96	11132.7	126.024	14.25	39.7418	94.0932	596.856	982.625	2.93141	18.394	0.838015	61.3609	-0.174603	-0.196721	0.806452
5.51373	0.518193	15555.2	12125.5	294.013	3399.77	8725.78	4322.83	11232.4	119.307	12.974	41.9249	82.1175	621.186	973.529	2.95099	18.3937	0.849352	4.78406	-0.142857	-0.409836	0.709677
5.5248	0.51312	15659.8	12205.9	322.195	3448.28	8757.6	4423.51	11236.3	139.276	13.5254	41.1319	86.889	623.389	939.813	2.93607	18.3905	0.844105	49.0841	-0.238095	-0.442623	1.06452
5.53587	0.518385	15574.8	12159	307.307	3452.7	8706.29	4415.59	11159.3	130.431	10.6271	39.095	90.43	624.21	930.393	2.92189	18.4009	0.839931	65.5346	-0.142857	-0.311475	0.741935
5.54694	0.517234	15618	12136.6	298.253	3408.49	8728.08	4395.48	11222.5	119.859	11.3517	45.8255	83.4714	625.191	945.423	2.9325	18.3949	0.840464	40.0487	-0.142857	-0.377049	0.870968
5.55802	0.50958	15566.3	12075.6	286.787	3411.27	8664.31	4409.27	11157	128.198	11.5932	29.6071	86.1509	600.763	971.406	2.93725	18.3987	0.851172	63.2849	-0.206349	-0.311475	0.903226
5.56909	0.507824	15554.6	12104.3	288.708	3399.28	8705.03	4392.62	11162	112.531	13.5254	33.6446	90.2113	635.423	942.963	2.94229	18.403	0.853697	54.4866	-0.142857	-0.426229	0.741935
5.58016	0.523605	15638	12202.5	281.307	3414.87	8787.67	4343.93	11294.1	109.146	11.3517	39.7283	86.3925	650.426	946.556	2.96439	18.4115	0.864617	-1.75678	-0.0952381	-0.606557	0.741935
5.59123	0.508634	15519.1	12123.7	263.405	3392.25	8731.39	4295.55	11223.6	104.684	11.3517	36.1148	81.9082	606.9	924.526	2.98253	18.4149	0.868326	-5.19463	-0.142857	-0.491803	0.677419
5.6023	0.510857	15577.3	12133.6	274.214	3379.27	8754.3	4314.47	11262.8	111.926	9.4195	29.8808	81.3795	602.043	945.177	2.98152	18.4178	0.873659	-6.88219	-0.15873	-0.491803	0.935484
5.61337	0.504096	15583.4	12127.7	270.378	3408.67	8719.07	4358.03	11225.4	121.791	13.2839	25.7292	75.0408	574.658	965.064	2.97905	18.4151	0.8663	22.4446	-0.142857	-0.47541	0.83871
5.62445	0.502039	15571.8	12092.5	284.016	3401.03	8691.41	4371.99	11199.8	123.236	14.1816	35.8733	81.0789	563.952	984.597	2.97949	18.4184	0.865521	35.3693	-0.222222	-0.47541	0.935484
5.63552	0.501529	15543.6	12054	251.204	3341.88	8712.1	4297.96	11245.7	98.4822	12.5593	36.9441	73.8694	558.009	955.852	2.9615	18.4006	0.862797	-9.85943	-0.111111	-0.442623	1
5.64659	0.499338	15423.2	11948.7	263.678	3234.55	8714.12	4171.24	11251.9	98.0945	12.8009	40.9681	79.1601	541.077	921.586	2.9715	18.3934	0.856819	-68.5059	-0.111111	-0.360656	0.774193
5.65766	0.498989	15377.8	11963.5	264.595	3283.54	8679.93	4235.8	11142	96.0804	12.9968	40.7266	77.1864	552.044	926.417	2.96971	18.4011	0.855468	-10.8751	-0.222222	-0.540984	1
5.66873	0.499357	15339.4	11954.2	272.291	3282.53	8671.64	4240.25	11099.2	89.5136	10.3856	45.4659	83.1655	581.119	943.779	2.97064	18.4029	0.859055	2.25934	-0.174603	-0.229508	1
5.67981	0.497869	15422.6	12065.9	267.211	3324.74	8741.13	4245.37	11177.2	91.5961	8.93645	45.7437	77.6601	595.707	960.986	2.95821	18.3909	0.859548	-15.7289	-0.15873	-0.163935	1.25806
5.69088	0.501739	15334.3	11869.4	290.447	3278.84	8590.54	4257.49	11076.8	106.776	12.3178	46.7419	82.9374	573.516	976.086	2.96758	18.3827	0.858021	15.8254	-0.222222	-0.163935	1.25806
5.70195	0.501107	15412.4	11990.7	291.419	3258.03	8732.69	4224.61	11187.8	109.929	18.8162	37.2084	83.662	578.742	983.519	2.95011	18.3859	0.854391	-27.8163	-0.190476	-0.196721	1.12903
5.71302	0.504167	15377.3	11952.5	289.828	3243.24	8709.28	4226.62	11150.7	121.135	17.3898	40.2664	73.7782	577.81	981.426	2.96849	18.4016	0.86346	-17.2607	-0.190476	-0.393443	1.12903
5.72409	0.501376	15489.9	12016.2	308.478	3229.63	8786.61	4199.26	11290.7	129.588	19.5636	42.6494	73.66	574.505	969.283	2.9617	18.4359	0.873426	-65.9742	-0.174603	-0.229508	1.09677
5.73516	0.497656	15445.6	11983.6	293.692	3227.47	8756.15	4212.94	11232.7	117.129	16.9068	42.1529	80.176	556.989	981.961	2.97028	18.4454	0.874669	-44.7368	-0.222222	-0.245902	1.19355
5.74624	0.483774	15558.6	12069	301.512	3274.59	8794.4	4240.71	11317.9	117.27	15.6992	51.1578	78.0344	573.94	969.704	2.96588	18.4497	0.876123	-54.4003	-0.222222	-0.229508	1.16129
5.75731	0.488673	15562.2	12039.4	309.843	3302.42	8736.95	4279.39	11282.8	116.085	16.1366	45.9945	88.051	556.233	1013.78	2.95418	18.4258	0.866015	-27.88	-0.222222	-0.163935	1.09677
5.76838	0.492393	15634.8	12202.5	317.698	3357.87	8844.66	4315.87	11318.9	118.742	15.2161	56.1883	86.1416	591.653	1023.05	2.97378	18.4632	0.877518	-20.8451	-0.15873	-0.131148	1
5.77945	0.488678	15514.4	12142.5	315.848	3350.5	8792.04	4281.29	11233.1	117.261	14.7331	56.9357	80.0444	566.304	1045.58	2.96957	18.4402	0.872183	-14.0982	-0.15873	-0.180328	1.03226
5.79052	0.488076	15509.1	12076.7	295.442	3344.54	8732.19	4271.04	11238.1	114.486	14.929	49.8496	79.7988	574.668	1035.2	2.95374	18.4258	0.86568	-20.003	-0.206349	-0.163935	1
5.80159	0.493014	15540.2	12106.6	314.73	3305.82	8800.76	4244.99	11295.2	123.618	19.9782	47.4571	88.8721	574.474	1025.51	2.95209	18.4281	0.86603	-46.581	-0.206349	-0.262295	0.935484
5.81267	0.492864	15574.2	12119.8	309.895	3314.53	8805.23	4261.71	11312.5	124.47	18.0916	47.17	82.4327	551.367	986.624	2.94902	18.4472	0.867559	-43.5479	-0.206349	-0.360656	1.03226
5.82374	0.492609	15610.5	12141.2	313.129	3359.85	8781.34	4323.05	11287.4	123.618	20.001	51.7818	84.1919	592.878	1019.02	2.96638	18.4705	0.880908	-9.4221	-0.206349	-0.459016	0.774193
5.83481	0.47821	15487.1	12023	323.766	3288.13	8734.91	4230.45	11256.6	126.079	13.2839	63.6166	81.2251	573.141	1013.52	2.96659	18.4591	0.885281	-43.0942	-0.142857	-0.426229	0.774193
5.84588	0.470987	15524.4	12054.7	350.951	3337.21	8717.54	4306.27	11218.2	135.098	15.6992	68.3921	89.5095	611.856	999.942	2.97089	18.4765	0.887317	1.02534	-0.222222	-0.278689	0.806452
5.85695	0.466104	15677.2	12152.9	347.819	3319.38	8833.47	4317.06	11360.1	132.213	15.9407	68.8389	89.1177	613.509	1024.22	2.97833	18.4814	0.889531	-31.0106	-0.15873	-0.311475	0.870968
5.86802	0.468543	15687.7	12169.9	350.512	3278.83	8891.06	4293.2	11394.5	126.321	16.1822	65.3663	90.1522	604.723	1041.46	2.99181	18.487	0.900486	-50.6984	-0.15873	-0.229508	0.870968
5.8791	0.465243	15623.3	12168	351.997	3304.4	8863.59	4250.35	11372.9	133.338	14.7331	71.6232	90.5212	603.935	1033.22	3.00129	18.4941	0.894141	-64.3687	-0.15873	-0.344262	0.870968
5.89017	0.485804	15668.1	12227.5	354.223	3324.81	8902.71	4274.82	11393.3	137.686	15.2161	68.2055	96.9056	623.173	1012.35	3.02455	18.5245	0.914032	-58.6591	-0.253968	-0.377049	1
5.90124	0.46982	15708.1	12247.5	337.002	3301.69	8945.84	4283.03	11425	133.762	13.767	60.0621	94.5131	623.834	1040.74	3.05262	18.5407	0.932055	-63.2179	-0.174603	-0.459016	0.741935
5.91231	0.461502	15727.6	12248.4	338.044	3296.54	8951.87	4260.62	11466.9	115.817	16.4009	64.4364	99.6858	627.524	1073.58	3.08272	18.5555	0.938346	-84.1952	-0.206349	-0.0819673	0.967742
5.92338	0.454581	15841.3	12345.4	357.417	3344.15	9001.22	4322.67	11518.7	128.053	20.001	72.4752	93.0008	626.742	1069.23	3.0829	18.5567	0.936769	-69.7231	-0.222222	-0.426229	1.03226
5.93446	0.454777	15717.9	12240.9	351.38	3328.01	8912.89	4329.98	11387.9	121.724	23.6467	69.7366	85.7094	589.273	1041.17	3.06611	18.5512	0.937066	-32.4189	-0.222222	-0.327869	1.03226
5.94553	0.462492	15519	12030.7	346.788	3268.99	8761.67	4230.13	11288.8	117.471	23.118	72.6483	86.3293	575.756	1018.23	3.06334	18.5379	0.932064	-51.6113	-0.222222	-0.459016	0.806452
5.9566	0.470498	15515.4	12019.1	330.271	3288.24	8730.88	4299.25	11216.2	110.973	22.4619	65.7581	87.6054	594.547	1042.06	3.05702	18.5344	0.931337	-1.60937	-0.222222	-0.655738	0.870968
5.96767	0.477871	15612.4	12101.7	322.654	3248.93	8852.79	4247.67	11364.7	111.825	27.5339	66.9657	76.5999	590.55	1029.49	3.03654	18.5339	0.927176	-63.451	-0.253968	-0.360656	1.06452
5.97874	0.478441	15590.5	12149.2	294.107	3263.71	8885.48	4231.88	11358.6	101.873	25.1187	53.5181	74.6221	605.358	1047.56	3.03034	18.5247	0.925042	-68.961	-0.253968	-0.213115	1.09677
5.98981	0.475923	15657.8	12214.4	296.71	3289.23	8925.17	4275.01	11382.7	99.3208	23.911	62.9054	75.7022	595.624	1038.43	3.03591	18.5187	0.92299	-55.8289	-0.285714	-0.47541	0.903226
6.00089	0.488254	15620.7	12172.8	308.466	3280.85	8891.92	4270.46	11350.2	109.779	21.7373	58.8679	73.9378	604.601	1044.68	3.0359	18.5243	0.921019	-49.4254	-0.285714	-0.540984	1.09677
6.01196	0.4745	15571.9	12152.7	317.128	3304.18	8848.52	4285.43	11286.5	123.222	22.2204	60.1668	69.5635	583.705	1040.62	3.02685	18.5169	0.920158	-26.1223	-0.253968	-0.426229	1.03226
6.02303	0.477683	15746.4	12290.3	309.974	3391.43	8898.89	4371.7	11374.7	114.181	27.5339	60.9598	67.2757	608.146	1027.87	3.02866	18.5138	0.923485	-10.2181	-0.253968	-0.442623	0.903226
6.0341	0.470637	15569.6	12152.2	303.951	3322.11	8830.06	4306.3	11263.3	115.207	25.1187	54.6573	69.0845	595.214	1031.76	3.01696	18.4853	0.915827	-10.6838	-0.253968	-0.360656	0.903226
6.04517	0.47314	15493.4	12123.7	307.203	3310.75	8812.94	4276.13	11217.2	107.059	20.7712	69.6413	75.8244	604.469	1038.23	3.02897	18.4899	0.903079	-12.2929	-0.269841	-0.409836	1.06452
6.05624	0.483671	15604	12148.8	315.89	3339.25	8809.51	4322.83	11281.1	114.459	21.473	68.2512	76.2578	588.449	1042.18	3.01811	18.4897	0.900714	-7.88945	-0.190476	-0.377049	0.903226
6.06732	0.489574	15645.4	12207.2	312.4	3361.4	8845.77	4336.47	11308.9	109.847	21.6461	68.8617	76.3624	594.372	1025.75	3.00464	18.5008	0.902009	-8.98031	-0.253968	-0.393443	0.903226
6.07839	0.482888	15596.5	12126.7	302.717	3367.74	8758.97	4344.29	11252.2	101.303	21.2543	63.1698	74.0156	578.449	1010.23	2.99553	18.4875	0.893509	9.29308	-0.253968	-0.442623	1.06452
6.08946	0.481219	15547.8	12047.8	298.488	3276.73	8771.02	4265.82	11282	106.439	19.3221	68.333	62.3083	582.052	963.738	3.00195	18.4972	0.901677	-33.7774	-0.285714	-0.393443	1.16129
6.10053	0.472041	15586.7	12112.5	293.794	3275.09	8837.36	4268.33	11318.3	101.185	20.0466	60.9235	72.5933	580.946	976.332	2.99822	18.4969	0.902921	-42.0851	-0.253968	-0.442623	1.06452
6.1116	0.476776	15677.7	12253.9	304.408	3363.23	8890.61	4337.04	11340.7	107.282	26.7637	55.3912	70.7752	587.662	973.042	3.02124	18.5166	0.912837	-16.9801	-0.190476	-0.393443	0.806452
6.12267	0.465967	15558.5	12152.2	304.205	3311.74	8840.4	4298.91	11259.6	104.534	17.8729	61.2925	70.9214	579.439	965.845	3.00754	18.5046	0.909453	-13.0512	-0.269841	-0.295082	1.12903
6.13375	0.45633	15572.5	12179	303.702	3308.63	8870.31	4299.22	11273.3	97.174	15.6992	65.7312	73.008	582.703	973.363	3.01539	18.5182	0.90921	-16.4776	-0.222222	-0.47541	0.903226
6.14482	0.460159	15553.4	12221.2	315.203	3344.49	8876.68	4312.26	11241.1	94.1482	19.2536	71.5641	80.9783	572.371	963.653	3.0302	18.5178	0.912124	-2.24145	-0.222222	-0.344262	0.967742
6.15589	0.459674	15530.1	12120	328.514	3353.18	8766.78	4331.23	11198.9	99.612	17.6314	75.3092	79.7572	583.68	965.115	3.0233	18.5212	0.911822	17.2749	-0.174603	-0.409836	0.83871
6.16696	0.459153	15598.7	12141.1	327.94	3368.91	8772.16	4357.53	11241.1	106.816	16.1822	63.6569	89.4276	612.4	963.602	3.01457	18.5155	0.914895	18.1219	-0.174603	-0.52459	0.806452
6.17803	0.467296	15575.3	12069.9	316.549	3342.08	8727.79	4326.97	11248.3	105.39	14.25	68.5693	77.2011	630.9	950.441	3.02293	18.5165	0.917436	2.51016	-0.222222	-0.327869	1.09677
6.18911	0.456968	15655.9	12180.3	317.319	3355.35	8824.97	4326.27	11329.6	105.249	17.3898	67.8313	75.9022	630.585	1004.54	3.02048	18.5115	0.915491	-18.9523	-0.174603	-0.377049	0.774193
6.20018	0.463273	15646.3	12128.4	321.498	3351.46	8776.9	4328.77	11317.6	111.05	13.767	70.5471	72.3705	616.75	992.629	3.01684	18.52	0.907675	-14.6948	-0.222222	-0.213115	0.935484
6.21125	0.456024	15631.2	12080.1	311.234	3323.59	8756.49	4339.66	11291.6	105.741	6.52119	74.6302	72.2431	597.433	963.292	3.03797	18.5291	0.919998	-3.03166	-0.222222	-0.295082	0.967742
6.22232	0.454734	15688.1	12193.5	294.493	3393.14	8800.4	4420.78	11267.3	104.72	10.1441	70.5471	65.6306	602.806	959.785	3.04628	18.5414	0.919485	39.7904	-0.174603	-0.47541	1.03226
6.23339	0.445991	15764.9	12243.9	304.087	3445.48	8798.42	4466.19	11298.7	104.127	15.2161	77.4239	55.7146	591.096	998.426	3.05574	18.5445	0.927243	52.0495	-0.174603	-0.278689	0.870968
6.24446	0.432973	15705.1	12220.7	310.195	3384.58	8836.11	4423.5	11281.6	109.209	17.6314	74.5027	59.351	626.948	969.348	3.0615	18.5473	0.927148	37.2765	-0.238095	-0.327869	1.12903
6.25554	0.446833	15613	12121.1	311.826	3345.78	8775.34	4384.47	11228.6	113.096	19.2992	71.7963	58.3621	610.714	960.755	3.04289	18.5324	0.925563	33.5157	-0.269841	-0.52459	0.870968
6.26661	0.442522	15750.9	12265.7	294.213	3451.15	8814.51	4471.36	11279.5	108.138	18.5747	66.4599	56.7989	585.055	988.459	3.05505	18.534	0.927922	59.3647	-0.253968	-0.52459	1
6.27768	0.445194	15657.8	12136.6	279.145	3350.19	8786.37	4421.05	11236.8	96.7728	19.9782	60.4352	45.2834	574.201	992.061	3.05231	18.5285	0.932041	47.8403	-0.253968	-0.360656	0.870968
6.28875	0.449531	15555.8	12067.1	276.18	3352.06	8715.02	4406.97	11148.9	87.9598	16.884	64.9423	48.7695	581.831	986.211	3.03406	18.5239	0.920083	64.3614	-0.285714	-0.295082	1.09677
6.29982	0.453655	15640.6	12138	287.969	3353.91	8784.1	4412.09	11228.5	99.5799	12.5137	65.0335	56.2111	581.573	1004.26	3.04318	18.5363	0.920001	45.9589	-0.285714	-0.344262	1
6.31089	0.456136	15631.4	12091	276.251	3322.7	8768.26	4388.36	11243.1	96.1623	16.4237	58.5808	54.5795	558.095	1008.96	3.03722	18.5304	0.922708	31.496	-0.301587	-0.213115	1.03226
6.32197	0.441955	15602.2	12084.7	271.858	3297.33	8787.38	4372.73	11229.5	93.6651	14.25	56.4527	53.4631	554.211	969.148	3.05007	18.5221	0.919146	27.9954	-0.285714	-0.393443	1.03226
6.33304	0.449605	15732.6	12202.1	282.875	3366.44	8835.7	4426.98	11305.6	100.067	19.208	63.32	48.218	588.071	1000.06	3.07473	18.5426	0.940917	32.6086	-0.301587	-0.360656	1.09677
6.34411	0.438455	15777.3	12216.5	281.057	3361.05	8855.47	4404.16	11373.2	98.9693	16.884	65.7125	55.1082	568.418	1029.44	3.07391	18.5527	0.941496	4.78156	-0.253968	-0.377049	1
6.35518	0.436644	15717.7	12194.5	269.525	3328.41	8866.12	4365.62	11352.1	95.3827	9.39669	68.0137	52.4058	538.492	1027.25	3.08192	18.5529	0.93823	-7.07475	-0.301587	-0.47541	1.03226
6.36625	0.44243	15784.8	12233.6	281.087	3401.82	8831.79	4471.01	11313.8	96.4079	17.5764	64.5599	54.1421	556.145	1013.19	3.09602	18.5692	0.951192	50.3086	-0.31746	-0.491803	1.09677
6.37733	0.429332	15639.7	12193.1	272.875	3372.03	8821.04	4411.34	11228.3	91.5733	11.6523	65.1517	54.9941	546.901	1011.72	3.074	18.529	0.93076	45.6726	-0.269841	-0.327869	1.06452
6.3884	0.433639	15757.9	12235.6	279.206	3376.17	8859.43	4438.81	11319	83.9854	12.9512	73.6279	53.4538	553.32	1026.17	3.07028	18.52	0.92955	34.4435	-0.269841	-0.377049	1.03226
6.39947	0.432263	15639.5	12104.5	304.199	3297.01	8807.46	4338.87	11300.6	101.297	15.8723	83.7626	49.4297	517.41	1023.53	3.05866	18.5005	0.931772	-5.73275	-0.301587	-0.311475	1.03226
6.41054	0.441795	15884	12361.7	288.003	3407.72	8953.96	4474.54	11409.5	99.3237	15.8495	75.4326	38.8213	547.344	1065.39	3.08403	18.5244	0.943516	27.0065	-0.253968	-0.163935	1.12903
6.42161	0.425409	16063.2	12479.3	305.551	3537.68	8941.62	4605.93	11457.3	97.2962	17.3214	82.9655	47.0694	581.966	1122.76	3.09056	18.5417	0.945302	73.7081	-0.269841	-0.360656	1
6.43268	0.429044	16025.8	12483	294.42	3518.74	8964.25	4568.99	11456.8	99.5477	14.9518	75.1642	47.8624	580.855	1108.11	3.07493	18.5406	0.942626	57.2161	-0.253968	-0.344262	1
6.44376	0.423387	15889.9	12252.7	305.241	3392.04	8860.68	4426.2	11463.6	89.2492	22.9812	80.9649	50.4736	592.275	1067.93	3.06583	18.5332	0.941326	-8.82746	-0.253968	-0.606557	0.967742
6.45483	0.43262	15900.5	12281.8	300.817	3371.34	8910.42	4401.7	11498.8	92.9903	25.2918	78.8367	46.5729	577.095	1023.35	3.04634	18.5268	0.931466	-28.9904	-0.253968	-0.327869	0.806452
6.4659	0.446607	15899.9	12283.6	295.046	3421.13	8862.48	4489.67	11410.2	89.8598	24.8771	59.1685	62.7779	614.791	1053.35	3.04917	18.5064	0.931293	33.6175	-0.253968	-0.295082	1.16129
6.47697	0.438091	15832.5	12185.5	307.616	3334.02	8851.47	4403.16	11429.4	92.2388	24.5216	71.7413	53.8228	625.598	1020.3	3.06607	18.5126	0.93586	-10.2861	-0.253968	-0.442623	1.03226
6.48804	0.415936	15866.5	12206.9	294.151	3362.49	8844.4	4440.51	11426	81.8491	22.1747	78.4087	55.8556	583.141	1065.35	3.07076	18.5197	0.935571	7.41279	-0.253968	-0.426229	0.967742
6.49911	0.429526	15885.3	12180.3	307.24	3364.55	8815.7	4419.93	11465.3	89.4183	31.4574	83.5263	50.3139	584.847	1053.75	3.06676	18.5186	0.928859	-12.0887	-0.31746	-0.377049	1.06452
6.51019	0.439372	15782.6	12131.4	285.49	3387.08	8744.28	4429.22	11353.4	87.3492	27.7889	69.5178	54.7526	579.282	1106.68	3.06553	18.5115	0.929409	21.192	-0.333333	-0.47541	1.06452
6.52126	0.436699	15742.3	12150.1	292.083	3406.33	8743.75	4426.92	11315.4	83.462	26.2485	71.7828	62.7686	611.196	1114.46	3.06801	18.511	0.93042	30.0359	-0.349206	-0.360656	1.22581
6.53233	0.438635	15788.6	12122.6	284.086	3380.63	8741.94	4446.18	11342.4	80.2537	26.6859	69.1126	55.4316	555.32	1089.21	3.08348	18.5093	0.937942	31.6941	-0.253968	-0.47541	1
6.5434	0.434729	15850.7	12176.3	284.808	3383.09	8793.25	4398.21	11452.5	76.294	32.9065	67.1254	53.914	542.582	1093.78	3.09215	18.5277	0.945687	-18.5335	-0.349206	-0.360656	1.22581
6.55447	0.430576	16048.5	12343.7	289.771	3478.09	8865.64	4553.06	11495.5	79.1789	28.9509	78.6087	45.953	529.869	1097.3	3.09467	18.5252	0.938471	39.9867	-0.253968	-0.47541	1.06452
6.56554	0.426365	15876.3	12260.5	289.175	3448.59	8811.87	4516.45	11359.8	73.632	35.1621	81.99	43.1138	520.451	1077.44	3.09537	18.5135	0.938814	58.7864	-0.253968	-0.57377	1
6.57662	0.443265	16012.6	12313.1	286.291	3475.73	8837.37	4584.52	11428.1	84.1544	33.2165	76.4443	40.6757	525.717	1040.83	3.09567	18.5047	0.939625	71.6602	-0.222222	-0.344262	0.677419
6.58769	0.450502	15919.7	12268.3	291.999	3434.44	8833.91	4492.34	11427.4	70.8839	34.137	75.7063	54.5111	534.24	1044.26	3.08136	18.498	0.926879	30.36	-0.269841	-0.377049	0.741935
6.59876	0.441214	15828.9	12241.7	282.187	3431.74	8809.98	4488.16	11340.7	90.6434	33.1253	66.9389	39.8008	542.911	1034.26	3.09665	18.5069	0.937487	51.0154	-0.269841	-0.491803	0.870968
6.60983	0.438903	15882.4	12323.1	298.933	3467.14	8856	4505.65	11376.8	89.2855	44.0074	73.9109	43.1916	561.407	1058.04	3.09418	18.5044	0.934237	49.5166	-0.31746	-0.508197	0.870968
6.6209	0.443245	15888.5	12256.7	291.543	3440.7	8816.03	4509.28	11379.2	92.3663	37.0353	68.1009	38.1651	547.537	1046.58	3.07169	18.501	0.926937	50.5092	-0.31746	-0.557377	0.903226
6.63198	0.444941	15884.1	12254.1	268.863	3424.42	8829.68	4488.05	11396.1	96.5675	30.0539	60.4767	36.1054	568.505	1065.98	3.0559	18.5089	0.927719	36.5632	-0.301587	-0.327869	1.06452
6.64305	0.442592	15992.8	12329	296.405	3489.68	8839.36	4558.81	11434	105.691	34.4469	63.8487	33.4393	510.75	1089.78	3.03422	18.5069	0.923846	58.5659	-0.222222	-0.245902	1.03226
6.65412	0.432984	15982.3	12303.2	286.074	3484.92	8818.29	4546.6	11435.7	102.997	32.3644	64.0312	31.2521	525.744	1088.48	3.04576	18.5164	0.920021	52.6207	-0.269841	-0.245902	0.806452
6.66519	0.433611	16031.2	12356.4	293.884	3453.32	8903.12	4541.67	11489.5	106.679	28.9831	55.3684	40.6623	552.06	1097.58	3.03268	18.5054	0.915149	36.4101	-0.301587	-0.409836	0.903226
6.67626	0.43476	15935	12251.6	285.782	3499.01	8752.57	4600.53	11334.5	112.375	30.6738	55.2316	34.3691	579.446	1078.37	3.03533	18.5185	0.921727	103.205	-0.285714	-0.311475	0.741935
6.68733	0.440889	15856.4	12245.8	301.652	3508.54	8737.29	4569.35	11287	112.95	28.2585	64.2043	37.9464	552.5	1058.3	3.04722	18.5209	0.928005	101.521	-0.269841	-0.311475	0.741935
6.69841	0.427511	15876.9	12266.4	285.564	3561.46	8704.91	4622.17	11254.7	100.573	29.4661	51.0116	47.5618	565.782	1094.34	3.03417	18.5224	0.92145	133.684	-0.285714	-0.426229	1.03226
6.70948	0.43166	15964.7	12343.3	269.073	3556	8787.28	4599.91	11364.8	96.8319	27.7754	59.9709	39.3634	550.42	1135.23	3.03381	18.5215	0.92774	95.0421	-0.269841	-0.409836	0.870968
6.72055	0.435831	15857.5	12255.7	279.71	3511.29	8744.44	4598.87	11258.6	103.964	28.017	59.1094	35.3715	542.455	1082.89	3.03655	18.5315	0.927115	122.187	-0.269841	-0.426229	0.774193
6.73162	0.44614	15822.6	12240.8	278.594	3543.24	8697.59	4578.83	11243.8	104.114	28.9831	66.0681	37.7049	535.451	1072.47	3.01903	18.5272	0.919711	117.017	-0.253968	-0.278689	0.870968
6.74269	0.445741	15855.5	12262.7	283.473	3523.01	8739.68	4574.96	11280.6	107.404	23.1865	64.7008	34.082	509.207	1096.67	3.02064	18.5161	0.921148	105.719	-0.253968	-0.295082	0.83871
6.75376	0.451994	15729	12155.7	307.458	3504.76	8650.93	4523.71	11205.3	105.919	30.9153	69.636	41.3278	526.053	1062.91	3.01695	18.5071	0.919964	102.22	-0.285714	-0.442623	0.870968
6.76484	0.441184	15813.9	12218.2	312.282	3530.96	8687.27	4610.43	11203.4	115.625	23.1865	67.5213	42.3623	531.413	1072.89	3.01674	18.5082	0.915752	141.728	-0.206349	-0.442623	0.709677
6.77591	0.456084	15841.4	12213.1	320.049	3508.49	8704.61	4555.01	11286.4	114.96	25.9935	63.6206	40.7857	537.734	1065.99	3.0306	18.5204	0.921208	95.2115	-0.333333	-0.393443	1.12903
6.78698	0.442599	15819.7	12173	309.693	3543.07	8629.92	4641.66	11178	113.124	23.6695	64.1856	43.0775	540.723	1096.55	3.03923	18.5105	0.926836	162.389	-0.253968	-0.47541	1
6.79805	0.439382	15898.1	12229.7	316.287	3570.62	8659.1	4676.51	11221.6	117.863	23.911	68.9705	39.719	529.554	1110.6	3.04046	18.5072	0.932971	166.746	-0.285714	-0.442623	0.83871
6.80912	0.447367	16071.2	12356.4	324.096	3673.72	8682.63	4786.03	11285.2	125.073	26.3263	62.7002	37.7733	526.756	1127.82	3.05678	18.5194	0.945551	199.494	-0.285714	-0.442623	0.83871
6.82019	0.432675	16181.3	12476.1	324.35	3717.21	8758.89	4861.72	11319.6	124.394	27.2696	59.4597	43.1325	520.155	1108.98	3.05492	18.5389	0.950188	224.619	-0.174603	-0.311475	0.709677
6.83127	0.432453	16068.3	12329.8	339.138	3663.45	8666.31	4792.45	11275.9	134.306	28.017	66.9014	39.888	503.695	1114.83	3.05066	18.5167	0.934303	204.807	-0.301587	-0.377049	0.903226
6.84234	0.441648	15937.7	12330.9	340.686	3594.41	8736.45	4718.17	11219.6	127.442	25.3602	69.0658	45.5115	534.343	1100.61	3.04923	18.5129	0.933515	186.018	-0.285714	-0.229508	0.935484
6.85341	0.443381	15978.8	12346.8	333.304	3640.59	8706.24	4754.26	11224.5	130.778	30.8925	71.1898	39.7968	524.219	1099.6	3.04567	18.5111	0.934569	200.978	-0.253968	-0.311475	1
6.86448	0.454792	15991.8	12358.5	340.171	3659.68	8698.8	4760	11231.8	136.816	31.6171	68.3143	41.5787	520.078	1105.39	3.04545	18.5031	0.926216	201.666	-0.301587	-0.344262	0.935484
6.87555	0.450987	16027.4	12442.5	326.851	3671.7	8770.83	4758.86	11268.6	118.369	33.9183	69.326	47.7577	523.372	1137.68	3.03572	18.5103	0.921036	191.589	-0.301587	-0.229508	1.06452
6.88663	0.456814	16126.4	12495.3	333.047	3711.11	8784.23	4812.5	11313.8	129.712	29.4661	67.5628	48.3092	521.152	1130.54	3.03964	18.5187	0.924606	203.957	-0.253968	-0.245902	0.935484
6.8977	0.449342	16119.8	12430.4	335.481	3663.22	8767.15	4739.85	11379.9	126.125	29.2246	73.3998	45.0781	512.448	1104.7	3.02259	18.5201	0.920644	154.078	-0.301587	-0.426229	0.935484
6.90877	0.460313	16153	12480.2	323.311	3666.57	8813.61	4753.93	11399	128.495	30.6281	58.7995	38.3382	506.969	1148.19	3.02308	18.5346	0.924204	155.447	-0.301587	-0.245902	1.09677
6.91984	0.463835	16255.8	12621.7	325.014	3698.53	8923.12	4754.15	11501.7	122.698	27.2012	68.9477	42.8454	533.337	1160.03	3.02943	18.5422	0.927375	128.869	-0.31746	-0.278689	1
6.93091	0.456185	16090.2	12484.9	314.514	3666.37	8818.57	4693.88	11396.3	131.507	23.8654	61.9165	45.7893	525.963	1148.24	3.02787	18.5147	0.915743	129.136	-0.253968	-0.377049	0.645161
6.94198	0.458279	16190	12588.9	325.038	3680.58	8908.33	4710.69	11479.3	143.916	22.325	61.4563	41.3278	554.882	1127.98	3.04239	18.517	0.917681	115.131	-0.253968	-0.393443	0.645161
6.95306	0.449668	16094.2	12443.8	326.288	3693	8750.83	4728.12	11366.1	139.732	23.3139	64.9745	42.1705	548.003	1146.5	3.04604	18.516	0.920602	152.392	-0.253968	-0.491803	0.935484
6.96413	0.447064	15987.3	12336.5	307.556	3614.15	8722.32	4690.08	11297.3	126.572	19.8051	62.5364	34.7516	521.642	1113.27	3.02357	18.5014	0.913241	153.176	-0.285714	-0.409836	0.83871
6.9752	0.441405	15947	12356.5	322.553	3650.05	8706.45	4694.64	11252.4	130.746	21.7145	65.1476	37.2259	478.361	1104.55	3.02542	18.4986	0.916083	166.895	-0.285714	-0.262295	0.967742
6.98627	0.455992	15957.9	12348.9	325.651	3653.72	8695.13	4702.17	11255.7	132.564	23.1408	77.5016	31.0831	472.009	1121.51	3.01469	18.4814	0.914612	169.422	-0.269841	-0.278689	0.83871
6.99734	0.453706	16044.2	12344.3	307.374	3560.16	8784.14	4612.92	11431.3	130.55	23.428	61.2147	31.5662	494.895	1089.93	3.01242	18.4936	0.912696	83.6059	-0.269841	-0.491803	0.741935
7.00841	0.445101	15988.4	12318.6	325.846	3526.77	8791.82	4594.35	11394	127.273	28.017	74.5027	34.7879	485.613	1039.44	3.02041	18.5045	0.909577	84.9439	-0.174603	-0.295082	0.580645
7.01949	0.455923	15914.3	12266.8	329.905	3572.7	8694.07	4618.79	11295.5	141.997	20.5297	79.5023	31.6024	500.182	1051.64	3.03664	18.5059	0.916573	121.557	-0.253968	-0.278689	0.709677
7.03056	0.447274	15976	12326	318.649	3546.7	8779.28	4583.63	11392.4	131.63	20.2882	76.5812	32.5135	514.254	1056.65	3.03477	18.5231	0.918894	80.5484	-0.222222	-0.278689	0.967742
7.04163	0.434965	15948	12274.2	313.555	3531.31	8742.85	4567.25	11380.7	130.364	23.1865	70.0693	36.1323	517.469	1052.69	3.03661	18.5241	0.917157	76.2108	-0.301587	-0.163935	1.03226
7.0527	0.46287	15976.9	12282.5	321.726	3543.47	8739.01	4561.19	11415.7	117.285	28.7416	73.8559	39.0897	487.619	1053	3.06413	18.5341	0.93311	64.3892	-0.222222	-0.147541	0.83871
7.06377	0.437638	16105.8	12439.1	331.5	3562.09	8877.04	4602.88	11502.9	119.08	32.3644	77.2923	36.9522	453.043	1106.36	3.09353	18.5512	0.930944	60.4763	-0.238095	-0.180328	0.83871
7.07484	0.438728	16203.1	12563	327.695	3627.9	8935.05	4656.45	11546.6	120.621	39.8517	68.6886	38.5476	492.244	1093.25	3.09127	18.547	0.926999	73.209	-0.190476	-0.377049	0.806452
7.08592	0.436738	16339	12617	327.768	3632.89	8984.13	4701.08	11638	115.571	39.3687	60.9598	38.2833	487.2	1103.44	3.09385	18.5555	0.934064	69.5477	-0.349206	-0.360656	0.967742
7.09699	0.435469	16256.1	12555.3	319.875	3603.35	8951.92	4658.63	11597.5	126.809	36.7119	67.3213	32.4638	479.154	1101.08	3.09552	18.5362	0.928208	60.9639	-0.333333	-0.180328	1.03226
7.10806	0.439778	16146	12495.7	329.509	3648.22	8847.48	4699.65	11446.3	127.383	36.2288	61.844	39.5365	480.942	1106.93	3.06561	18.5101	0.91835	118.734	-0.238095	-0.262295	0.967742
7.11913	0.453465	15980.5	12386.6	321.701	3605.49	8781.06	4649.01	11331.5	122.348	35.0212	60.8095	35.1434	458.956	1107.83	3.06812	18.5234	0.925952	125.788	-0.365079	-0.295082	1.22581
7.1302	0.438492	15983	12395.3	337.316	3598.05	8797.21	4651.6	11331.4	141.109	36.9534	58.9591	34.5235	486.117	1107.05	3.06173	18.5158	0.916903	126.995	-0.333333	-0.278689	1.16129
7.14128	0.454324	16046.5	12374.9	348.948	3629.69	8745.19	4742.64	11303.8	149.817	31.1568	64.2043	36.3189	499.542	1114.85	3.05515	18.5006	0.911152	175.123	-0.269841	-0.377049	1.09677
7.15235	0.438436	15989.5	12351.3	365.818	3624.57	8726.7	4722.3	11267.2	152.474	40.8178	69.7822	33.3025	463.974	1110.13	3.05034	18.5022	0.914713	175.505	-0.269841	-0.229508	1.03226
7.16342	0.44535	15982.2	12386.8	349.907	3666.06	8720.71	4735.74	11246.4	140.726	36.7119	64.6511	35.4668	486.461	1083.08	3.06495	18.5154	0.92795	186.944	-0.301587	-0.229508	1.25806
7.17449	0.442047	16082.8	12423.2	350.629	3708.83	8714.35	4796.56	11286.2	144.741	36.2288	69.1716	33.7989	461.125	1105.38	3.05167	18.5155	0.922213	203.965	-0.269841	-0.213115	1.09677
7.18556	0.452615	15924.3	12298.6	350.068	3612.03	8686.6	4678.88	11245.4	137.4	36.2288	73.0267	39.7324	457.067	1079.43	3.02346	18.4909	0.90703	161.626	-0.285714	-0.229508	1.06452
7.19663	0.465385	15856.2	12207.9	371.255	3584.68	8623.17	4667.92	11188.3	147.908	32.1229	83.9182	35.6037	458.216	1093.51	3.02449	18.4998	0.908816	171.549	-0.269841	-0.295082	1.03226
7.20771	0.467696	15954	12309	364.601	3592.22	8716.78	4686.58	11267.5	147.156	33.8136	74.3349	34.6469	460.154	1096.4	3.00922	18.4833	0.898132	159.35	-0.174603	-0.229508	0.967742
7.21878	0.469641	16020.6	12380.4	349.155	3559.81	8820.56	4656.48	11364.2	134.251	31.8814	78.842	33.289	473.205	1083.96	3.02779	18.4893	0.895962	120.667	-0.285714	-0.180328	1.03226
7.22985	0.462967	16088.1	12487.8	349.981	3585.26	8902.51	4685.61	11402.5	135.021	41.0594	77.4841	32.5872	489.629	1065.88	3.02864	18.5007	0.891069	123.803	-0.285714	-0.147541	1.12903
7.24092	0.463281	16217.4	12560.6	356.366	3655.62	8904.97	4761.51	11455.9	134.205	39.3231	79.9263	30.6778	499.961	1084.91	3.04922	18.529	0.896768	144.078	-0.285714	-0.311475	1.16129
7.25199	0.465025	16129.6	12465.5	336.379	3674.15	8791.31	4727.23	11402.3	124.075	34.5382	79.6122	34.5194	514.782	1101.8	3.04565	18.5459	0.900934	142.577	-0.238095	-0.360656	1.06452
7.26306	0.452	16119.3	12462.8	353.27	3633.72	8829.06	4667.34	11452	133.591	32.606	84.9942	40.1108	507.219	1096.43	3.02474	18.5215	0.896242	102.72	-0.285714	-0.327869	1.09677
7.27414	0.458318	16133.5	12419.9	351.135	3596.06	8823.85	4685.47	11448	132.547	39.8517	78.1859	36.292	501.012	1101.38	3.0178	18.5181	0.898791	111.913	-0.238095	-0.360656	1
7.28521	0.45032	16086.7	12305.4	346.173	3560.92	8744.44	4627.35	11459.4	128.659	32.3644	77.7391	38.6388	496.097	1061.12	3.04011	18.5356	0.918543	82.8024	-0.238095	-0.47541	1.06452
7.29628	0.452062	16082	12383.8	348.506	3584.12	8799.71	4639.43	11442.6	124.681	35.5043	83.0392	42.1342	486.472	1053.7	3.02493	18.5278	0.907473	92.6032	-0.253968	-0.491803	1.06452
7.30735	0.456707	16128.3	12444.9	338.226	3602.27	8842.57	4655.35	11473	112.992	44.1992	84.0509	33.0931	489.834	1048.02	3.03413	18.5413	0.915577	91.8653	-0.285714	-0.311475	0.967742
7.31842	0.450037	16209.4	12494.4	352.51	3596.41	8898.02	4646.24	11563.1	117.95	51.445	77.7713	32.9791	502.836	1074.16	3.05388	18.5758	0.930779	64.326	-0.285714	-0.393443	1.06452
7.3295	0.443741	16153.2	12437.7	358.905	3539.18	8898.56	4595.23	11558	124.038	43.4746	70.284	50.7742	514.008	1084.77	3.05481	18.5657	0.920116	42.7045	-0.31746	-0.508197	1.06452
7.34057	0.446038	16085.1	12397	340.777	3497.45	8899.59	4532.92	11552.2	126.868	34.5288	65.695	43.9202	545.267	1067.73	3.07212	18.5628	0.926775	16.1776	-0.238095	-0.426229	0.83871
7.35164	0.445665	16078.1	12383	337.407	3525.85	8857.18	4574.8	11503.3	119.636	28.9603	68.1102	54.8117	557.684	1055.65	3.06979	18.579	0.935531	47.7374	-0.301587	-0.442623	1
7.36271	0.432176	16106.1	12386.7	350.778	3576.09	8810.59	4607.3	11498.8	123.806	36.3107	71.7103	61.4147	582.562	1041.96	3.06085	18.5769	0.933416	63.5259	-0.190476	-0.508197	0.806452
7.37378	0.445175	16160.2	12424.2	345.669	3504.52	8919.65	4576.83	11583.4	133.791	34.6656	67.1441	50.5648	536.484	1062.24	3.06058	18.5655	0.917314	27.8226	-0.222222	-0.47541	0.935484
7.38485	0.465368	16048.5	12375.8	343.347	3572	8803.77	4612.18	11436.3	126.585	40.2114	76.9783	33.8405	499.513	1038.97	3.06328	18.5733	0.922555	81.9761	-0.206349	-0.540984	0.774193
7.39593	0.4568	16065	12444.6	324.966	3579.01	8865.61	4567.58	11497.4	118.807	35.9645	71.7331	42.2617	540.168	1069.78	3.06204	18.5576	0.916099	46.0057	-0.31746	-0.344262	0.870968
7.407	0.458844	16166.3	12525.6	326.783	3629.28	8896.35	4664.84	11501.5	116.228	29.7895	79.635	37.0166	551.663	1108.13	3.0583	18.576	0.921961	88.7163	-0.206349	-0.344262	0.967742
7.41807	0.454175	16271.4	12688.1	325.08	3690.13	8998	4712.91	11558.5	111.005	33.7908	81.2801	38.9125	589.951	1086.78	3.05876	18.5816	0.922434	95.5326	-0.206349	-0.655738	0.83871
7.42914	0.448038	16168.1	12569.4	343.485	3693.39	8875.98	4703.88	11464.2	128.431	34.989	85.9831	37.6365	542.839	1073.51	3.05843	18.583	0.927013	115.982	-0.238095	-0.442623	0.967742
7.44021	0.438968	16086.9	12555.8	360.184	3660.68	8895.13	4636.73	11450.1	121.34	40.681	85.7416	49.2431	547.871	1083.14	3.05409	18.569	0.922184	89.4287	-0.238095	-0.442623	0.83871
7.45128	0.446999	16050.7	12470.3	353.048	3580.35	8889.93	4538.59	11512.1	115.147	44.6635	89.6651	45.4109	542.331	1095.92	3.04513	18.5644	0.920613	29.1462	-0.222222	-0.377049	0.967742
7.46236	0.454525	16090.4	12517.9	350.28	3584.47	8933.46	4584.03	11506.3	120.37	41.9249	91.6885	43.1916	492.331	1069.88	3.05197	18.5504	0.920493	51.1008	-0.285714	-0.360656	0.935484
7.47343	0.447119	15880.8	12332.3	334.512	3466.38	8865.94	4491.95	11388.8	119.769	39.8061	75.7478	45.2284	478.899	1063.3	3.0263	18.5323	0.907954	40.2082	-0.269841	-0.278689	0.967742
7.4845	0.458629	15914	12384.5	334.209	3514.48	8870.01	4553.13	11360.8	125.729	40.9453	69.8184	46.5501	502.851	1052.49	3.03105	18.5264	0.90619	75.0221	-0.301587	-0.47541	1.09677
7.49557	0.466573	15873.7	12425.1	334.941	3528.29	8896.8	4531.3	11342.4	125.966	41.2781	65.754	43.5015	477.79	1049.49	3.01846	18.5146	0.90181	69.987	-0.301587	-0.459016	0.903226
7.50664	0.464329	15874.5	12406.7	320.141	3477.24	8929.5	4456.6	11417.8	121.651	38.161	62.5323	41.4096	446.751	1031.82	3.02519	18.5187	0.903906	16.7633	-0.31746	-0.377049	0.935484
7.51771	0.452897	15905.4	12464.6	338.378	3524.12	8940.51	4484.16	11421.2	122.663	36.2879	76.1303	41.9974	433.648	1017.15	3.03224	18.5245	0.906187	28.2879	-0.285714	-0.508197	0.677419
7.52879	0.445892	15917	12484.4	337.745	3541.5	8942.9	4488.84	11428.1	130.164	38.302	72.1021	46.5729	476.38	1012.32	3.04519	18.5266	0.903821	28.5932	-0.269841	-0.393443	0.935484
7.53986	0.45	15941.4	12511.2	341.218	3541.23	8970.01	4493.78	11447.6	134.178	43.1325	55.3094	54.1193	472.193	1044.84	3.02659	18.5224	0.9054	25.764	-0.365079	-0.426229	0.967742
7.55093	0.44491	16089.1	12633.6	362.923	3582.78	9050.86	4548.31	11540.8	138.248	46.9513	61.0604	52.438	480.341	1072.36	3.03637	18.5021	0.901736	26.0522	-0.31746	-0.590164	0.870968
7.562	0.462561	16100.8	12624.8	372.812	3602.34	9022.43	4580.35	11520.5	138.49	51.7455	68.3061	50.059	462.404	1047	3.0417	18.5223	0.919779	45.7634	-0.31746	-0.409836	1.16129
7.57307	0.447769	16157.2	12703.3	346.373	3602.11	9101.22	4563.49	11593.7	130.186	31.5258	71.7238	46.1945	466.693	1045.34	3.04282	18.5161	0.915652	19.1459	-0.349206	-0.47541	1.16129
7.58415	0.443344	16074.3	12695	354.286	3585.47	9109.5	4539.09	11535.3	130.614	39.6465	81.0614	46.9326	449.244	1073.63	3.0438	18.5113	0.916654	23.3572	-0.301587	-0.491803	0.806452
7.59522	0.458052	16075.2	12592.9	335.878	3609.78	8983.12	4584.13	11491.1	123.561	34.8387	72.6536	46.6092	449.971	1039.23	3.04852	18.5234	0.924537	55.0982	-0.365079	-0.442623	1.12903
7.60629	0.463457	16103	12608.5	326.863	3597.48	9011.07	4530.14	11572.9	124.158	27.2012	69.2722	50.2455	460.531	1037.69	3.03636	18.5053	0.913178	9.54247	-0.365079	-0.393443	1.03226
7.61736	0.458016	16212	12680.7	314.928	3604.64	9076.02	4534.45	11677.6	117.085	22.4163	70.4799	51.5672	462.777	1045.9	3.03131	18.5091	0.909208	-15.7415	-0.428571	-0.393443	1.29032
7.62843	0.452149	16182.7	12700.5	358.471	3617.29	9083.19	4541.29	11641.4	130.943	31.7217	74.3215	60.1346	487.033	1056.17	3.04546	18.5234	0.914339	-3.24472	-0.333333	-0.311475	0.935484
7.6395	0.456559	16239.4	12636.5	364.21	3607.23	9029.23	4577.33	11662	130.382	30.5141	75.0232	54.1971	430.802	1061.14	3.03835	18.5192	0.907239	7.60429	-0.365079	-0.295082	1
7.65058	0.45379	16105.2	12601.8	357.284	3585.05	9016.77	4518.83	11586.4	138.918	35.4493	74.0571	51.6128	460.947	1056.3	3.00484	18.5085	0.904268	0.94366	-0.365079	-0.344262	0.806452
7.66165	0.461886	16238.7	12704.6	337.968	3603.56	9101.04	4547.64	11691	130.181	32.496	66.8798	49.0472	470.482	1069.43	3.01571	18.4999	0.901043	-13.2962	-0.31746	-0.377049	0.903226
7.67272	0.462092	16150.1	12622.9	345.411	3608.26	9014.62	4564.15	11586	131.425	38.0283	64.7061	48.587	463.596	1071.07	3.02841	18.5066	0.909107	21.4416	-0.396825	-0.409836	1.45161
7.68379	0.456724	16256.4	12777.7	345.523	3648.54	9129.12	4591.54	11664.8	139.091	39.0037	67.2944	40.3389	448.295	1066.16	3.03786	18.5217	0.918296	13.2741	-0.380952	-0.327869	1.09677
7.69486	0.44636	16306.7	12805.4	335.261	3680.42	9124.99	4611.4	11695.3	133.112	35.9095	71.2501	32.7469	451.244	1083.02	3.06289	18.5182	0.919822	14.2814	-0.31746	-0.459016	0.903226
7.70593	0.452501	16437.7	12878.7	360.304	3725.35	9153.34	4677.73	11760	149.904	35.0347	72.1705	47.2653	467.572	1071.8	3.08684	18.5281	0.928048	27.3204	-0.349206	-0.639344	0.870968
7.71701	0.455436	16165.4	12635.3	346.983	3678.51	8956.8	4642.18	11523.2	141.628	30.7556	66.8114	42.0295	457.469	1076.28	3.06754	18.5043	0.915108	72.867	-0.222222	-0.491803	0.903226
7.72808	0.46646	16272.6	12735.7	342.637	3653.45	9082.27	4608.9	11663.7	142.622	26.2579	67.0985	40.9225	448.693	1063.9	3.09188	18.5233	0.921373	21.3722	-0.31746	-0.47541	0.967742
7.73915	0.457207	16238.9	12699.2	333.794	3676.49	9022.7	4626.32	11612.6	143.292	28.017	66.1096	34.1504	450.706	1072.92	3.08655	18.5214	0.910422	42.4974	-0.380952	-0.377049	1.09677
7.75022	0.471948	16173.2	12663	340.378	3705.6	8957.35	4676.93	11496.3	143.984	34.5154	67.9868	31.813	448.109	1081.23	3.09384	18.5214	0.919301	95.5042	-0.380952	-0.327869	0.806452
7.76129	0.449699	16172.6	12730.3	326.69	3730.77	8999.5	4677.31	11495.3	136.315	25.8432	63.5575	34.7341	446.165	1103	3.10227	18.5104	0.917272	95.9559	-0.269841	-0.491803	0.806452
7.77236	0.445333	16119.7	12608.1	332.245	3606.95	9001.17	4567.52	11552.2	136.684	18.839	71.6419	46.7782	471.805	1081.4	3.09222	18.4967	0.909764	31.739	-0.333333	-0.459016	1
7.78344	0.460329	16377.7	12808.3	340.667	3732.52	9075.75	4716.43	11661.3	145.894	21.4502	76.7139	48.6741	479.332	1163.59	3.07471	18.513	0.912002	70.3959	-0.31746	-0.459016	1.06452
7.79451	0.449509	16219	12710.6	317.706	3708.25	9002.38	4657.88	11561.1	138.092	17.8729	75.1735	38.7944	492.072	1144	3.06882	18.5044	0.897423	70.0967	-0.31746	-0.426229	0.903226
7.80558	0.456559	16301.6	12747.3	321.08	3738.4	9008.89	4714.88	11586.7	131.758	18.839	76.6361	28.1901	485.026	1128.11	3.08637	18.5235	0.899864	89.0723	-0.269841	-0.57377	0.967742
7.81665	0.456131	16410.6	12806.9	343.626	3718.11	9088.83	4687.66	11723	152.661	18.839	72.9676	36.9669	476.409	1125.65	3.08512	18.5339	0.897529	41.4076	-0.365079	-0.590164	1.03226
7.82772	0.458785	16488.6	12857.1	351.375	3775.89	9081.21	4769.63	11719	143.787	21.4958	76.2537	41.1319	496.436	1124.47	3.10096	18.5516	0.906901	79.324	-0.365079	-0.688525	0.935484
7.8388	0.451712	16473.4	12833.7	351.263	3737.05	9096.64	4749.35	11724	144.658	20.5069	82.4421	34.3329	518.004	1093.43	3.11385	18.5491	0.90188	68.8852	-0.301587	-0.360656	0.741935
7.84987	0.451706	16290.3	12706.5	329.027	3689.69	9016.83	4646.74	11643.6	144.895	20.0466	77.9215	30.7556	481.617	1091.24	3.11775	18.5432	0.909797	43.6253	-0.301587	-0.540984	1.16129
7.86094	0.457767	16299.8	12700.7	327.761	3677.05	9023.64	4649.16	11650.6	149.466	22.1975	75.5291	32.6194	493.799	1072.16	3.12468	18.5497	0.911299	42.8987	-0.301587	-0.639344	0.935484
7.87201	0.456693	16335.3	12771.4	330.966	3663.07	9108.3	4612.73	11722.6	144.781	27.2696	83.7772	26.545	482.842	1087.27	3.11372	18.5155	0.900853	7.79579	-0.301587	-0.491803	1.06452
7.88308	0.454759	16353.2	12761	335.114	3673.88	9087.16	4633.99	11719.2	145.141	27.5111	87.8013	29.0784	485.392	1114.16	3.13224	18.5279	0.905722	18.2302	-0.285714	-0.409836	1.03226
7.89415	0.464548	16442.6	12770.9	322.731	3685.61	9085.31	4684.23	11758.4	136.642	26.8093	78.1403	27.1596	439.676	1131.01	3.14467	18.5353	0.911214	30.6493	-0.31746	-0.47541	0.903226
7.90523	0.450044	16456	12772.7	329.846	3614.64	9158.1	4633.39	11822.6	135.94	26.0848	85.0439	25.8473	433.277	1130.29	3.16435	18.5348	0.918457	-8.92571	-0.333333	-0.639344	1.19355
7.9163	0.460117	16406.2	12733.4	325.202	3602.45	9130.93	4638.72	11767.5	137.859	25.6017	82.6971	23.2268	394.188	1125.51	3.15798	18.524	0.920721	7.80458	-0.365079	-0.311475	1.06452
7.92737	0.457886	16305.7	12658.5	338.48	3638.71	9019.81	4660.75	11644.9	139.887	21.4958	84.7702	20.1191	402.154	1094.97	3.14928	18.5327	0.926905	49.5917	-0.333333	-0.327869	1.03226
7.93844	0.455242	16586.8	12830	354.103	3657.62	9172.36	4728.11	11858.7	143.036	23.6695	89.6101	21.5133	415.308	1095.1	3.14215	18.5312	0.925115	24.3171	-0.301587	-0.459016	1.03226
7.94951	0.465629	16513.2	12713.3	342.927	3593.91	9119.41	4672.39	11840.8	133.922	26.8093	84.7205	27.1918	411.074	1103.23	3.14939	18.5309	0.929734	3.90473	-0.253968	-0.557377	1
7.96058	0.453987	16411.5	12674.9	343.82	3603.67	9071.23	4659.19	11752.3	141.93	26.5678	85.9738	28.0211	414.19	1084.72	3.1355	18.5201	0.929168	20.9644	-0.206349	-0.508197	0.903226
7.97166	0.453775	16368.7	12663.1	348.59	3592.67	9070.44	4651.79	11716.9	138.393	27.5339	91.537	22.6484	414.75	1099.32	3.13059	18.493	0.919649	26.8304	-0.15873	-0.540984	0.870968
7.98273	0.460615	16485	12728.5	327.18	3615.44	9113.09	4702.85	11782.1	139.587	23.6695	73.1501	22.6122	420.107	1134.87	3.15009	18.5042	0.921014	32.8654	-0.269841	-0.557377	0.967742
7.9938	0.464096	16428.5	12733.1	327.423	3591.04	9142.04	4622.37	11806.2	138.252	24.8771	77.2467	24.052	434.764	1126.1	3.13378	18.4916	0.916322	-9.60664	-0.142857	-0.57377	0.741935
8.00487	0.475297	16326.3	12696.5	316.404	3616.86	9079.63	4605.01	11721.3	133.891	23.428	83.9088	19.8414	392.729	1138.95	3.12573	18.4855	0.91738	4.65348	-0.15873	-0.278689	0.903226
8.01594	0.471971	16249.8	12579.3	338.167	3537.84	9041.48	4570.3	11679.6	133.44	27.5339	89.9604	27.4789	400.282	1141.61	3.12646	18.4866	0.917591	-0.119514	-0.253968	-0.47541	1
8.02702	0.466492	16296.3	12586.1	337.998	3580.61	9005.47	4658.95	11637.3	131.959	23.911	87.1264	35.2762	436.014	1139.4	3.12972	18.482	0.920552	50.7587	-0.142857	-0.557377	0.677419
8.03809	0.469863	16245.6	12610.9	344.393	3606.85	9004.04	4625.88	11619.8	133.285	23.8654	86.6206	36.2101	446.753	1127.41	3.11453	18.4747	0.921842	40.4399	-0.285714	-0.311475	1.03226
8.04916	0.477316	16274.1	12669.5	337.7	3634.47	9035.02	4631.16	11643	143.775	25.1187	80.1906	33.6902	433.69	1117.23	3.12939	18.4811	0.923196	36.7804	-0.253968	-0.639344	0.806452
8.06023	0.461752	16354.5	12719.1	350.567	3696.32	9022.81	4678.86	11675.7	141.784	25.8204	89.6235	35.2762	463.729	1110.39	3.14243	18.4945	0.925828	49.749	-0.253968	-0.442623	0.967742
8.0713	0.463794	16490.7	12799.7	363.344	3691.31	9108.36	4656.06	11834.6	152.169	20.7712	96.2441	33.7721	496.439	1066.07	3.15302	18.499	0.928515	-1.85003	-0.285714	-0.47541	1.16129
8.08237	0.463307	16516.4	12788.7	355.145	3687.93	9100.72	4675.19	11841.2	141.15	25.269	91.9838	36.0142	481.674	1065.1	3.1572	18.4983	0.93137	5.05941	-0.15873	-0.508197	0.870968
8.09345	0.464997	16392	12783.7	364.29	3690.67	9093.03	4668.94	11723.1	148.322	31.7217	90.8084	34.4376	508.921	1056.92	3.16153	18.4989	0.932271	32.9471	-0.206349	-0.540984	0.709677
8.10452	0.456215	16344.9	12690.5	376.401	3669.74	9020.73	4574.55	11770.4	169.6	30.9153	85.2439	40.4073	505.936	1064.81	3.1621	18.4915	0.932228	-21.8195	-0.206349	-0.52459	0.870968
8.11559	0.455243	16437.3	12697.8	377.843	3625.17	9072.6	4560.89	11876.4	176.39	27.0053	88.3059	42.3167	490.904	1071.22	3.14781	18.4835	0.930117	-55.5272	-0.142857	-0.622951	0.677419
8.12666	0.450979	16278.4	12616.8	370.406	3622.55	8994.26	4567.09	11711.3	168.935	28.4772	79.5841	43.8705	509.762	1050.85	3.12505	18.4535	0.91929	-9.81174	-0.142857	-0.540984	0.645161
8.13773	0.463757	16386.2	12717.7	389.238	3771.33	8946.33	4760.22	11626	164.268	31.6171	89.7914	49.5759	516.527	1058.44	3.11326	18.4617	0.915362	99.273	-0.142857	-0.442623	0.709677
8.1488	0.451586	16425.6	12681.3	389.151	3682.09	8999.16	4699.73	11725.8	162.262	31.5258	90.3107	41.4781	487.314	1058.2	3.12724	18.4705	0.928222	46.094	-0.142857	-0.360656	0.645161
8.15988	0.452248	16306.3	12545.9	388.403	3595.72	8950.16	4653.87	11652.4	161.424	26.5222	90.1697	47.9308	436.85	1013.54	3.11984	18.4637	0.928382	44.5404	-0.142857	-0.327869	0.741935
8.17095	0.456283	16399.6	12618.5	378.604	3693.45	8925.1	4744.76	11654.8	163.603	24.3485	83.0971	48.3911	453.793	1031.69	3.10799	18.4578	0.930618	84.8153	-0.206349	-0.327869	0.645161
8.18202	0.464892	16450.6	12667.2	390.609	3732.2	8935.05	4780.38	11670.2	173.51	32.0545	86.524	48.3776	470.921	1047.86	3.12298	18.4661	0.932106	96.8493	-0.15873	-0.393443	0.483871
8.19309	0.458941	16296.6	12535.2	407.232	3661.5	8873.71	4707.41	11589.2	178.992	24.1526	98.1091	47.284	454.971	1027.72	3.08936	18.4621	0.925655	85.0648	-0.15873	-0.311475	0.548387
8.20416	0.455388	16390.2	12586	393.387	3621.39	8964.64	4698.33	11691.9	173.401	37.1721	74.0612	46.4454	465.804	1034.04	3.08549	18.4819	0.927554	54.2896	-0.222222	-0.360656	0.645161
8.21523	0.449292	16540.1	12774.6	382.984	3681.62	9093.01	4764.17	11776	167.895	36.6891	73.8425	46.8829	482.74	1041.26	3.06703	18.4819	0.927512	62.0606	-0.15873	-0.327869	0.580645
8.22631	0.434634	16600.9	12812.9	384.788	3709.81	9103.09	4778.64	11822.2	156.572	33.3305	86.6246	46.9191	506.996	1038.24	3.06277	18.5139	0.932095	56.543	-0.174603	-0.344262	0.709677
8.23738	0.432437	16479.9	12766.5	400.967	3705.11	9061.34	4776.92	11703	146.177	45.1425	88.7393	47.425	499.939	1042.79	3.0699	18.523	0.942814	86.7679	-0.15873	-0.377049	0.806452
8.24845	0.427654	16491	12706.2	390.181	3735.12	8971.11	4795.23	11695.7	146.924	42.0027	91.1452	44.7091	492.974	1046.79	3.06071	18.5368	0.946271	96.8924	-0.190476	-0.360656	0.83871
8.25952	0.416694	16449.9	12744.7	401.536	3717.95	9026.77	4789.62	11660.2	147.453	41.0594	104.151	47.6302	504.389	1038.37	3.03556	18.5126	0.931697	103.599	-0.15873	-0.344262	0.516129
8.27059	0.438314	16455.9	12748	400.046	3756.2	8991.75	4797.11	11658.8	148.324	43.912	89.1311	54.024	536.592	1068.15	3.04387	18.5181	0.923323	107.35	-0.15873	-0.295082	0.83871
8.28167	0.436622	16435.3	12759.2	419.422	3773.33	8985.9	4824.32	11610.9	144.805	55.9655	103.882	50.8385	519.119	1071.95	3.0401	18.5232	0.927381	132.028	-0.142857	-0.295082	0.806452
8.29274	0.42964	16446.7	12809.7	390.775	3728.27	9081.46	4747.45	11699.2	142.217	44.4407	92.0066	54.507	517.524	1080.15	3.03566	18.5343	0.926536	74.4866	-0.174603	-0.311475	0.548387
8.30381	0.440008	16342.7	12725.4	371.036	3666.43	9058.95	4692.41	11650.3	140.102	43.9577	93.4423	40.3026	510.966	1078.3	3.03199	18.528	0.923304	62.4435	-0.174603	-0.278689	0.870968
8.31488	0.440867	16359	12723.5	377.486	3683.64	9039.82	4737.37	11621.6	140.526	44.1992	102.651	36.347	491.225	1061.53	3.03094	18.5207	0.923443	90.1276	-0.238095	-0.409836	0.935484
8.32595	0.42599	16453.2	12811.4	364.048	3736.89	9074.49	4798.68	11654.5	135.245	38.161	100.761	30.7235	516.268	1064	3.04954	18.5358	0.933345	109.155	-0.15873	-0.262295	0.709677
8.33702	0.429532	16431.7	12781	330.205	3693.88	9087.09	4705.75	11726	139.433	22.9449	81.562	29.7667	522.569	1094.93	3.05591	18.5222	0.933473	48.7598	-0.222222	-0.426229	1
8.3481	0.442907	16567.3	12839	347.376	3743.43	9095.53	4812.98	11754.3	138.02	26.3263	82.3871	42.1892	520.316	1075.26	3.07228	18.5296	0.948197	89.647	-0.238095	-0.393443	0.870968
8.35917	0.425824	16397.2	12738.5	355.78	3665.91	9072.54	4702.95	11694.3	151.131	31.8586	77.6385	45.3881	527.31	1014.97	3.06404	18.5348	0.940962	55.7489	-0.15873	-0.459016	0.677419
8.37024	0.433188	16421.8	12726.4	330.094	3628.47	9097.95	4671.26	11750.6	145.024	28.017	64.592	37.6365	492.574	1018.19	3.07991	18.5375	0.946886	26.8463	-0.238095	-0.311475	0.83871
8.38131	0.432637	16466.1	12781.5	335.933	3670.41	9111.09	4685.06	11781	138.494	32.606	77.7847	32.0451	465.626	1018.19	3.08286	18.5437	0.947649	25.1385	-0.206349	-0.459016	0.935484
8.39238	0.43591	16345.6	12678.4	331.808	3698.09	8980.28	4709.24	11636.3	135.508	32.606	80.9017	22.5572	454.635	1034.97	3.07826	18.5207	0.946468	73.6389	-0.253968	-0.459016	0.935484
8.40345	0.431293	16441.2	12734.3	344.217	3679.24	9055.04	4711.48	11729.7	153.44	35.9873	70.6758	26.4807	466.253	1026.22	3.11023	18.5333	0.954967	50.3804	-0.190476	-0.557377	0.806452
8.41453	0.428312	16446.4	12848.5	355.198	3686.55	9161.9	4697.63	11748.8	144.859	39.8517	75.5654	30.3773	455.979	1043.71	3.10895	18.5222	0.952798	39.1849	-0.222222	-0.409836	0.870968
8.4256	0.430357	16324.1	12740.4	321.986	3682.27	9058.17	4665.7	11658.4	140.247	26.5678	70.4839	29.0649	480.787	1030.69	3.10371	18.5123	0.955821	48.3165	-0.190476	-0.409836	0.709677
8.43667	0.425435	16377.3	12729.6	291.959	3693.09	9036.49	4721.88	11655.4	118.4	25.6017	64.3411	19.2536	439.221	1027.58	3.12053	18.5101	0.961833	74.3656	-0.222222	-0.278689	0.645161
8.44774	0.4306	16384.5	12775.5	297.142	3664.94	9110.6	4710.36	11674.1	132.815	21.7373	64.5142	22.4981	475.416	1004.76	3.12284	18.4922	0.956407	64.3143	-0.301587	-0.311475	1.03226
8.45881	0.440739	16565.9	12895.9	305.558	3725.56	9170.33	4801.29	11764.6	140.799	25.8432	60.8685	25.2233	509.709	993.579	3.14755	18.5027	0.962346	81.7032	-0.174603	-0.344262	0.709677
8.46988	0.430657	16567.5	12879	285.023	3703.91	9175.04	4783.59	11783.9	132.178	30.1907	57.2778	17.5858	491.781	1003.03	3.15598	18.5162	0.965396	68.7307	-0.15873	-0.327869	0.774193
8.48096	0.429846	16566.6	12879.9	283.738	3685.54	9194.37	4772.68	11793.9	124.276	21.7373	65.5259	19.3221	482.359	968.804	3.15849	18.529	0.966475	61.2275	-0.444444	-0.196721	1.06452
8.49203	0.425339	16571.8	12830	279.782	3629.58	9200.39	4701.32	11870.5	113.025	16.9068	68.4471	20.5069	486.358	1002.11	3.16185	18.5309	0.969555	9.19564	-0.142857	-0.426229	0.516129
8.5031	0.42589	16519.4	12790.8	293.886	3577.36	9213.44	4654.57	11864.8	126.24	18.3559	77.6479	21.9332	495.375	988.238	3.18265	18.548	0.978549	-10.3557	-0.142857	-0.278689	0.483871
8.51417	0.42142	16503.6	12823.6	297.754	3630.79	9192.81	4696.77	11806.8	125.428	21.7373	70.5296	24.0841	493.942	998.73	3.18974	18.5412	0.977954	23.7175	-0.301587	-0.327869	1
8.52524	0.417067	16689.6	12966.7	308.484	3682.79	9283.92	4759.43	11930.2	126.417	24.3941	72.1653	24.8543	496.83	1021.49	3.1707	18.5352	0.972828	19.8261	-0.190476	-0.377049	0.741935
8.53632	0.417504	16659	12872.9	294.712	3641.6	9231.25	4751.17	11907.8	124.54	28.5	72.0781	20.5069	513.757	1028.63	3.19558	18.5429	0.973932	21.9241	-0.174603	-0.393443	0.806452
8.54739	0.413758	16627.5	12932.1	294.175	3686.99	9245.07	4790.92	11836.6	118.078	23.911	77.4695	20.2653	527.177	1001.66	3.18895	18.5476	0.978989	58.328	-0.206349	-0.262295	0.548387
8.55846	0.423107	16572.5	12861.6	283.927	3706.92	9154.73	4825.08	11747.4	117.376	21.2543	72.6483	15.1705	559.425	1038.07	3.19085	18.554	0.979076	96.8892	-0.222222	-0.262295	0.741935
8.56953	0.411336	16788.2	13087.1	296.124	3755.24	9331.88	4878.67	11909.5	113.042	23.1865	81.2748	18.7022	572.665	1005.61	3.20527	18.558	0.980586	78.867	-0.285714	-0.163935	0.774193
8.5806	0.416534	16723.9	12999.9	303.217	3749.03	9250.9	4838.05	11885.9	124.244	25.6017	82.1041	14.9518	562.321	1024.55	3.21376	18.566	0.986947	66.7232	-0.15873	-0.295082	0.677419
8.59167	0.41525	16742	13024	299.351	3752.92	9271.04	4849.33	11892.7	117.23	18.839	81.6666	14.9518	576.686	1011.99	3.21972	18.5592	0.979087	70.023	-0.285714	-0.360656	1
8.60275	0.425943	16823.5	13139.1	306.455	3766.25	9372.87	4840.58	11982.9	123.422	18.3559	84.4643	15.4576	596.367	1028.11	3.22816	18.5687	0.977891	42.6312	-0.238095	-0.278689	0.903226
8.61382	0.420848	16672.1	12974.9	312.509	3744.4	9230.53	4806.25	11865.9	119.558	21.9788	87.4083	21.4958	573.363	1018.9	3.22755	18.5548	0.975811	57.6114	-0.31746	-0.393443	0.83871
8.62489	0.426387	16640.8	12980.7	306.876	3698.43	9282.23	4735.43	11905.3	126.54	21.9788	80.4725	15.9179	545.021	1024.69	3.23984	18.5464	0.976114	15.4917	-0.349206	-0.540984	0.967742
8.63596	0.423456	16606.8	12892.6	319.505	3636.52	9256.12	4688.06	11918.7	124.767	21.7373	81.6666	24.3257	525.547	1017.42	3.21254	18.5354	0.966432	-9.30749	-0.253968	-0.327869	0.967742
8.64703	0.428414	16603.7	12877.3	312.779	3632.02	9245.3	4711.23	11892.4	123.245	18.3559	79.4017	27.9848	525.394	998.907	3.24765	18.57	0.973269	7.94997	-0.174603	-0.459016	0.741935
8.6581	0.437098	16676	12917	320.098	3611.2	9305.85	4664.82	12011.2	116.76	16.1822	84.5328	32.4826	549.741	968.764	3.25456	18.5517	0.964537	-43.8114	-0.238095	-0.377049	0.83871
8.66918	0.440203	16737.1	12957.3	312.551	3607.42	9349.84	4683.43	12053.6	114.109	17.8729	85.5445	31.2749	564.62	988.616	3.2676	18.5525	0.967729	-46.4702	-0.174603	-0.377049	0.935484
8.68025	0.432384	16612.3	12898.6	315.171	3643.61	9255.03	4695.55	11916.8	116.077	24.8771	84.6468	28.331	554.676	977.724	3.25898	18.5374	0.958129	-5.43044	-0.174603	-0.295082	0.741935
8.69132	0.43408	16484.4	12822.1	301.808	3522.61	9299.5	4557.7	11926.7	110.395	22.4619	85.5082	25.8111	525.768	973.26	3.247	18.5337	0.958148	-70.054	-0.126984	-0.327869	0.83871
8.70239	0.438571	16471.7	12784.5	330.37	3591.08	9193.45	4632.04	11839.6	125.993	20.7712	95.5839	26.2713	515.645	992.773	3.23184	18.5425	0.965923	-13.9553	-0.238095	-0.377049	0.870968
8.71346	0.441336	16477.7	12816.3	311.608	3513.79	9302.54	4555.6	11922.1	121.144	20.5297	85.727	33.7627	492.056	985.586	3.22624	18.5509	0.963647	-69.7904	-0.174603	-0.196721	0.645161
8.72453	0.432625	16500	12837.2	312.175	3546.06	9291.15	4595.32	11904.7	115.062	20.7712	97.7214	25.5508	497.586	997.76	3.22214	18.5633	0.964699	-47.3971	-0.238095	-0.278689	1.06452
8.73561	0.422035	16506.8	12855.3	321.097	3612.98	9242.34	4652.58	11854.3	115.973	20.0466	98.8606	31.4118	506.642	998.873	3.25133	18.587	0.981616	-8.51563	-0.269841	-0.245902	0.870968
8.74668	0.41564	16577.9	12906.2	345.997	3637.99	9268.18	4718.46	11859.4	134.041	21.7373	101.367	29.6392	519.237	992.937	3.24758	18.5949	0.978891	19.785	-0.253968	-0.278689	0.903226
8.75775	0.412331	16644.5	12997.5	346.295	3746.32	9251.16	4828.36	11816.1	127.807	23.428	94.5131	34.5154	551.902	1008.16	3.24639	18.6004	0.98765	80.4969	-0.238095	-0.377049	0.870968
8.76882	0.430156	16575.5	12945	337.155	3680.84	9264.18	4713.44	11862	126.235	27.7754	86.8299	28.1445	562.806	989.072	3.2385	18.59	0.978996	16.8462	-0.238095	-0.213115	0.903226
8.77989	0.421762	16663.3	12992.8	338.134	3741.28	9251.55	4804.86	11858.4	114.892	29.9492	88.6253	38.0242	560.23	1017.97	3.25154	18.6054	0.989702	58.9262	-0.238095	-0.163935	0.83871
8.79097	0.415154	16722.5	13040.9	340.884	3774.02	9266.84	4825	11897.5	115.604	38.3798	84.3784	36.1832	569.263	1014.03	3.24785	18.5961	0.991102	57.8237	-0.238095	-0.213115	0.741935
8.80204	0.429135	16803.9	13113.5	347.548	3802.41	9311.06	4834.03	11969.8	121.432	36.2288	93.6382	28.5	560.95	1027.66	3.2427	18.6029	0.995285	43.0907	-0.333333	-0.245902	0.967742
8.81311	0.43521	16753	13074.1	355.175	3709.58	9364.53	4707.84	12045.1	136.548	34.0551	91.7517	30.0539	549.133	1018.29	3.23884	18.5825	0.981555	-33.271	-0.253968	-0.278689	1.09677
8.82418	0.432762	16751.2	13039.6	354.705	3730.34	9309.26	4749.31	12001.9	146.624	29.2246	81.0064	31.8627	521.647	1035.13	3.23409	18.5859	0.992426	-3.36771	-0.285714	-0.344262	1.06452
8.83525	0.435832	16636.9	13005.2	361.133	3708.19	9296.99	4720.79	11916.2	145.093	32.3644	100.433	27.1006	528.106	1037.77	3.24641	18.5808	0.987168	6.08788	-0.285714	-0.360656	0.612903
8.84632	0.430056	16604.5	12962.9	353.078	3702.05	9260.82	4732.27	11872.2	145.69	35.5043	87.9785	25.9386	542.419	1021.26	3.23468	18.5685	0.976155	22.673	-0.222222	-0.295082	0.741935
8.8574	0.423067	16699.7	13074.6	345.169	3708.26	9366.39	4753.2	11946.5	131.394	41.5424	82.583	27.538	534.417	1034.42	3.22656	18.5712	0.980741	12.768	-0.206349	-0.295082	0.580645
8.86847	0.428382	16659.8	13026.2	336.451	3660.31	9365.88	4704.93	11954.9	146.059	42.267	67.8728	25.1321	510.293	1031.3	3.21909	18.5723	0.978647	-11.1142	-0.15873	-0.409836	0.580645
8.87954	0.423505	16590.3	12973.2	325.723	3624.3	9348.91	4657.61	11932.7	133.558	35.9873	71.9559	25.8245	520.457	1000.24	3.22594	18.5733	0.975923	-26.643	-0.222222	-0.262295	0.806452
8.89061	0.418596	16478.5	12883	306.235	3605.09	9277.88	4644.69	11833.8	122.421	35.7458	68.5155	23.1905	530.272	1027.27	3.22181	18.5564	0.97391	-6.75447	-0.222222	-0.393443	0.548387
8.90168	0.425887	16546.4	12844.2	327.752	3612.2	9232.03	4671.49	11874.9	128.254	35.2627	74.7952	21.2583	525.578	1008.05	3.21926	18.5425	0.969867	-5.38166	-0.174603	-0.426229	0.548387
8.91275	0.420707	16387.5	12659.4	334.113	3576.01	9083.39	4647.33	11740.2	124.923	39.1272	74.7402	26.0432	520.551	1000.43	3.21484	18.5437	0.976996	18.7822	-0.269841	-0.393443	0.741935
8.92383	0.424604	16602.7	12894.3	323.786	3612.63	9281.67	4686.1	11916.6	125.716	31.8814	79.1467	22.4432	568.449	1021.3	3.24085	18.5648	0.984641	-9.65347	-0.253968	-0.295082	0.806452
8.9349	0.427901	16685.9	12914.9	315.709	3609.05	9305.86	4691.9	11994	124.554	31.0884	85.4813	19.2899	528.446	1008	3.21699	18.5706	0.980364	-27.1529	-0.269841	-0.311475	0.774193
8.94597	0.425831	16538.2	12816.8	340.979	3678.44	9138.32	4740.26	11797.9	132.005	29.9264	92.0522	24.0198	538.057	1005.45	3.21586	18.5649	0.978099	45.5978	-0.253968	-0.557377	0.774193
8.95704	0.431321	16660.7	12884.3	334.051	3725.98	9158.31	4783.66	11877	131.74	30.7784	82.9789	21.8461	545.312	1026.38	3.21616	18.575	0.978323	44.5509	-0.269841	-0.459016	0.83871
8.96811	0.419871	16713.5	12921.3	324.094	3743.64	9177.69	4832.22	11881.3	135.053	28.6866	85.2573	17.139	534.607	1019.53	3.22735	18.5782	0.978246	65.2931	-0.285714	-0.360656	0.967742
8.97919	0.423328	16566.5	12820.4	319.105	3657.88	9162.49	4725.29	11841.2	133.813	29.4796	79.8526	16.9337	523.639	1027.68	3.24038	18.5759	0.994494	27.6002	-0.269841	-0.459016	0.870968
8.99026	0.427457	16714.3	12970.3	321.563	3701.33	9268.96	4777.53	11936.7	142.007	30.1907	68.0365	24.9859	548.919	1054.48	3.23714	18.5787	0.991524	26.2706	-0.333333	-0.52459	0.903226
9.00133	0.430786	16654.3	12919.6	324.911	3718.58	9201.02	4766.9	11887.4	146.177	36.5294	64.3452	22.8806	555.092	1044.58	3.23649	18.5792	0.98775	34.3212	-0.253968	-0.459016	0.806452
9.0124	0.430078	16798	13014	316.308	3739.82	9274.17	4803.47	11994.5	146.578	26.5222	63.575	21.8326	566.344	1055.23	3.24865	18.5895	0.987651	22.923	-0.301587	-0.442623	0.870968
9.02347	0.429737	16789.1	13009.5	325.824	3715.45	9294.04	4763.46	12025.6	146.122	29.9492	67.7856	23.5461	587.495	1026.57	3.24445	18.5969	0.994727	-3.16474	-0.380952	-0.540984	0.935484
9.03454	0.42906	16644.3	12910.9	317.252	3699.61	9211.27	4747.01	11897.3	130.902	35.2171	68.4552	22.1426	584.509	1012.07	3.24801	18.6051	0.991442	22.7814	-0.31746	-0.344262	0.806452
9.04562	0.420997	16781.9	13026.1	325.095	3816.91	9209.22	4849.01	11932.9	139.587	30.1907	61.2873	28.9415	595.612	1061.05	3.25135	18.6186	1.00226	59.4317	-0.333333	-0.393443	0.870968
9.05669	0.42361	16743.6	12927.4	318.188	3750.4	9177.06	4827.21	11916.4	137.332	27.0509	61.4925	26.5813	555.59	1051.75	3.25014	18.6257	1.00928	53.9218	-0.253968	-0.377049	0.709677
9.06776	0.420294	16788.3	12955	327.066	3773.51	9181.52	4816.64	11971.6	142.645	26.0392	73.2039	25.752	557.582	1078.79	3.27113	18.6264	1.00527	34.8022	-0.285714	-0.622951	0.806452
9.07883	0.413345	16791.3	12907.5	331.825	3724.85	9182.67	4804.76	11986.5	148.738	30.4322	67.6032	30.2498	537.71	1083.18	3.27736	18.6136	1.00491	25.5788	-0.365079	-0.590164	0.903226
9.0899	0.414523	16741.8	12906.9	337.631	3705.01	9201.83	4717.76	12024.1	150.151	22.7034	73.3863	36.2879	570.302	1042.25	3.29007	18.6123	1.00545	-23.3396	-0.301587	-0.590164	0.774193
9.10097	0.413319	16757.3	12909.7	342.612	3711.36	9198.31	4775.42	11981.8	149.518	24.3941	74.2747	38.0242	573.088	1062.11	3.29185	18.6115	1.00637	13.5991	-0.333333	-0.622951	0.903226
9.11205	0.413164	16770.3	12953.9	325.438	3738.16	9215.75	4805.71	11964.6	140.19	18.3559	61.8387	40.9816	555.34	1046.49	3.2785	18.6152	1.00891	31.7121	-0.333333	-0.47541	1.12903
9.12312	0.405774	16803.6	12945.2	341.548	3719.4	9225.81	4785.83	12017.7	152.703	18.5975	73.3407	45.4565	540.875	1018.75	3.29046	18.6071	1.01186	8.95054	-0.365079	-0.442623	1
9.13419	0.409003	16758.6	12976.2	343.66	3733.09	9243.09	4822.06	11936.5	161.467	18.5975	69.4535	45.3062	533.891	1008.29	3.29078	18.6047	1.0062	46.3624	-0.349206	-0.360656	1.06452
9.14526	0.410848	16662.1	12831.6	325.488	3642.76	9188.85	4688.93	11973.2	147.964	17.8729	72.0875	35.8277	511.05	988.532	3.29327	18.596	1.00365	-23.0773	-0.349206	-0.409836	0.967742
9.15633	0.423537	16672.1	12859.1	328.349	3605.59	9253.53	4641.34	12030.7	145.872	22.4619	70.4518	30.7784	486.709	987.318	3.2865	18.6003	0.991574	-59.46	-0.301587	-0.557377	0.967742
9.1674	0.427733	16655.6	12852.5	346.2	3643.48	9208.99	4689.03	11966.6	153.879	22.8993	70.0734	26.9596	481.867	1012.81	3.28619	18.5837	0.987565	-21.3177	-0.333333	-0.52459	0.967742
9.17848	0.436537	16687.9	12793.7	353.97	3569.03	9224.71	4673.56	12014.3	156.33	27.0053	76.7543	24.28	488.711	974.146	3.3008	18.5835	0.986679	-40.6933	-0.238095	-0.459016	0.935484
9.18955	0.43393	16734.3	12916.2	362.814	3573.62	9342.59	4656.02	12078.3	150.611	28.9831	78.7777	37.2312	513.435	968.72	3.2758	18.5557	0.975337	-65.2207	-0.253968	-0.393443	0.774193
9.20062	0.434392	16653.3	12851.3	364.669	3596.15	9255.12	4648.61	12004.7	150.438	34.0551	85.5445	35.8733	506.972	976.673	3.26917	18.5505	0.972546	-49.4056	-0.253968	-0.590164	0.870968
9.21169	0.437484	16696	12904.9	361.029	3604.74	9300.1	4599.64	12096.3	143.621	34.0551	83.6217	32.7334	500.011	992.337	3.27974	18.5742	0.979109	-95.2713	-0.238095	-0.557377	0.774193
9.22276	0.429494	16679.8	12782.4	355.695	3653.83	9128.62	4670.05	12009.7	145.703	31.1568	80.7555	34.7797	518.554	987.97	3.27909	18.5897	0.98686	-41.0745	-0.301587	-0.47541	0.935484
9.23384	0.426764	16512	12636.6	352.998	3493.02	9143.63	4515.87	11996.1	143.411	32.1229	89.4048	28.017	500.55	987.946	3.26416	18.5679	0.973825	-106.922	-0.285714	-0.540984	0.870968
9.24491	0.425712	16480.2	12699.5	344.247	3483.54	9216	4469.45	12010.7	137.647	34.0551	91.337	24.3941	497.128	952.344	3.27178	18.5577	0.965248	-131.6	-0.238095	-0.344262	0.83871
9.25598	0.448973	16408.3	12628.9	331.556	3527.63	9101.21	4530.51	11877.8	136.084	31.6399	82.5965	23.0952	483.201	961.393	3.26743	18.5428	0.96335	-69.5605	-0.253968	-0.344262	0.903226
9.26705	0.442712	16462.5	12625.2	324.626	3527.41	9097.79	4575.61	11886.9	135.013	33.3305	77.8478	18.6793	507.175	939.22	3.26565	18.551	0.964925	-51.6451	-0.269841	-0.409836	0.935484
9.27812	0.435524	16567.9	12787.7	331.667	3625.2	9162.52	4631.19	11936.7	136.439	27.5339	81.9122	24.1526	498.734	955.878	3.25551	18.5446	0.965472	-39.5724	-0.285714	-0.295082	0.806452
9.28919	0.432854	16488.4	12656.7	329.831	3558.25	9098.45	4621.37	11867	148.032	22.2204	75.022	23.3824	488.014	966.563	3.24388	18.5357	0.960152	-25.8728	-0.301587	-0.57377	0.903226
9.30027	0.434441	16571	12731	341.906	3653.01	9077.99	4687.62	11883.4	137.428	26.5678	87.1802	26.545	507.702	964.645	3.24214	18.5255	0.961495	-0.317	-0.285714	-0.52459	0.903226
9.31134	0.432266	16407	12563.9	344.767	3596.27	8967.65	4644.92	11762	151.363	25.8432	82.9965	22.9449	512.689	951.8	3.25308	18.5172	0.956528	12.0141	-0.285714	-0.590164	1.06452
9.32241	0.437501	16534.8	12735.9	349.166	3629.65	9106.29	4661.25	11873.5	144.368	21.0127	91.6002	23.4052	530.654	939.479	3.22742	18.5106	0.951893	-9.62509	-0.301587	-0.459016	0.967742
9.33348	0.430787	16450.4	12670.5	344.42	3566.97	9103.54	4627.58	11822.8	141.228	16.884	93.6195	23.6011	545.306	932.478	3.23768	18.5045	0.952347	-11.5745	-0.333333	-0.491803	1
9.34455	0.430094	16569.1	12708.3	326.312	3587.7	9120.62	4671.29	11897.9	133.212	22.6806	85.7082	18.3331	533.662	951.501	3.24007	18.5015	0.946545	-11.4314	-0.285714	-0.311475	1.03226
9.35562	0.441837	16499.6	12622.1	306.891	3473.71	9148.4	4533.64	11966	128.724	22.4619	77.0133	11.5932	499.474	920.793	3.22206	18.4757	0.935244	-91.0849	-0.349206	-0.344262	1.16129
9.3667	0.448348	16686.9	12776.5	310.566	3628.09	9148.43	4714.62	11972.3	133.6	23.6467	80.8912	13.4342	483.339	969.428	3.22811	18.5047	0.94645	-11.2913	-0.301587	-0.47541	1
9.37777	0.448847	16637.8	12748.5	304.73	3683.61	9064.94	4732.99	11904.8	127.99	21.0127	84.8065	12.0763	507.95	970.55	3.24014	18.5073	0.95354	14.5184	-0.269841	-0.557377	0.967742
9.38884	0.445493	16516.5	12637.7	306.397	3634.85	9002.86	4720.29	11796.2	129.257	19.5636	83.8082	12.9968	506.421	959.662	3.22865	18.5098	0.941545	37.0382	-0.380952	-0.47541	1.25806
9.39991	0.447109	16545	12687.9	308.809	3647.31	9040.56	4698.52	11846.4	133.617	21.7373	79.2286	13.6301	504.646	983.858	3.21925	18.5013	0.936742	14.186	-0.31746	-0.557377	1.09677
9.41098	0.448884	16569.5	12733.7	307.864	3597.91	9135.81	4669.9	11899.6	126.381	20.2882	85.4492	12.9968	485.043	980.593	3.22953	18.5137	0.940708	-12.5125	-0.365079	-0.491803	1.06452
9.42205	0.458271	16642.6	12843.5	286.372	3650.85	9192.69	4735.4	11907.2	122.115	20.0466	68.5061	11.0324	505.597	985.665	3.23496	18.5179	0.9483	14.9989	-0.333333	-0.442623	1.06452
9.43313	0.4576	16577.7	12753.7	291.829	3541.54	9212.2	4625.38	11952.3	123.464	22.9449	65.0885	12.5272	493.864	946.701	3.25312	18.5446	0.960777	-46.2571	-0.285714	-0.639344	1.03226
9.4442	0.439875	16648.6	12806.1	301.426	3567.95	9238.1	4672.6	11976	127.538	23.6695	66.5149	15.5167	488.383	941.646	3.24965	18.5378	0.96827	-31.1618	-0.301587	-0.540984	0.967742
9.45527	0.448611	16758	12960.8	296.68	3632.59	9328.17	4674.93	12083.1	132.998	27.2924	60.1761	15.1839	531.02	944.026	3.23521	18.5239	0.960589	-57.9598	-0.285714	-0.442623	0.903226
9.46634	0.448369	16776.3	12973	306.391	3667.83	9305.21	4758.7	12017.6	133.262	28.7416	68.2149	19.3946	506.65	974.775	3.23608	18.549	0.969326	-3.22217	-0.269841	-0.426229	0.774193
9.47741	0.445629	16834.1	13021.2	314.201	3693.71	9327.51	4785.26	12048.8	131.531	30.4322	66.9845	28.445	503.595	987.252	3.25186	18.5716	0.985283	0.61156	-0.269841	-0.262295	0.83871
9.48849	0.442649	16923.8	13116.2	324.326	3710.47	9405.72	4782.44	12141.4	144.349	34.5154	61.1879	21.6233	512.38	992.348	3.2616	18.5703	0.971785	-24.7358	-0.333333	-0.672131	0.967742
9.49956	0.449572	16840.7	13078.5	307.248	3727.76	9350.77	4792.83	12047.9	135.135	31.4346	58.8545	25.4193	525.976	1016.58	3.26405	18.5767	0.976922	4.25349	-0.238095	-0.47541	1.09677
9.51063	0.454733	16692.1	12933.5	302.206	3647.63	9285.86	4741.36	11950.8	135.289	33.9545	52.5064	24.5216	534.739	996.349	3.27023	18.569	0.973838	6.34478	-0.269841	-0.442623	1.06452
9.5217	0.446569	16701.6	12943.7	281.661	3739.41	9204.3	4784.82	11916.7	125.406	33.3896	59.9252	14.136	524.091	1005.92	3.28801	18.5873	0.979276	34.743	-0.301587	-0.344262	1.06452
9.53277	0.443874	16762.3	13020.6	279.451	3768.57	9251.97	4795.87	11966.5	120.064	34.5972	57.5194	18.5062	542.512	1032.9	3.27999	18.5999	0.983336	26.79	-0.285714	-0.508197	0.967742
9.54384	0.443252	16748.4	12968.5	296.38	3761.72	9206.8	4814.25	11934.1	124.248	30.6053	62.8236	21.901	528.912	1042.22	3.29514	18.622	1.00189	43.4774	-0.238095	-0.459016	1.06452
9.55492	0.445411	16701	12971.3	300.551	3786.17	9185.16	4836.04	11865	130.755	35.1943	55.6825	22.1426	527.197	1031.37	3.27164	18.5892	0.983363	71.2474	-0.238095	-0.442623	1.12903
9.56599	0.443424	16697	12892.2	283.544	3807.5	9084.72	4901.7	11795.3	125.771	26.8093	59.2597	17.0705	556.605	1037.87	3.25809	18.5912	0.977519	118.907	-0.333333	-0.393443	1.25806
9.57706	0.454973	16685.7	12921.8	321.856	3781.54	9140.23	4873.91	11811.8	139.386	25.8432	70.1418	21.5911	535.425	1026.72	3.2453	18.5755	0.973244	102.128	-0.301587	-0.327869	1.03226
9.58813	0.465076	16404.9	12671.4	314.019	3690.4	8981.02	4781.61	11623.3	132.068	22.7034	70.7524	26.8953	519.486	1010.81	3.22495	18.5608	0.966922	109.595	-0.31746	-0.360656	1.12903
9.5992	0.474122	16576.1	12835.2	314.623	3765.1	9070.15	4841.07	11735	133.207	22.4619	74.5255	22.2701	521.879	1009.18	3.22928	18.5775	0.969286	107.299	-0.31746	-0.360656	0.903226
9.61027	0.470202	16498.7	12767.6	334.448	3735.57	9032.08	4834.53	11664.2	140.981	26.3035	67.9359	25.9292	521.577	998.744	3.23372	18.58	0.973419	122.781	-0.333333	-0.229508	0.83871
9.62135	0.453327	16560.9	12791.1	320.378	3707.66	9083.46	4824.42	11736.4	139.399	23.1408	68.6055	25.6877	538.094	999.755	3.22973	18.5791	0.975142	99.449	-0.285714	-0.262295	0.870968
9.63242	0.4516	16519.4	12801.4	342.277	3664.08	9137.28	4737.4	11782.1	146.035	27.2924	69.8225	29.5521	541.783	969.541	3.22549	18.5721	0.969037	48.4242	-0.301587	-0.245902	0.903226
9.64349	0.446451	16536.6	12783.8	330.175	3635.27	9148.56	4724.26	11812.4	141.446	27.2468	68.6471	24.5122	525.987	952.396	3.25705	18.5968	0.97978	34.6332	-0.238095	-0.344262	0.967742
9.65456	0.449089	16482.2	12784.2	323.38	3653.33	9130.86	4691.24	11791	147.794	26.8093	62.413	25.7789	498.753	972.964	3.23939	18.5897	0.974418	25.3303	-0.269841	-0.229508	1.16129
9.66563	0.470712	16704.5	12910	310.437	3683.74	9226.3	4763.69	11940.8	136.798	21.7145	64.2312	21.0396	487.047	986.335	3.24647	18.6026	0.97981	18.9897	-0.333333	-0.344262	0.967742
9.67671	0.466048	16606.6	12816.5	307.9	3592.39	9224.13	4635.38	11971.2	135.959	20.5297	71.2945	22.466	488.284	953.175	3.22173	18.5696	0.969069	-46.6718	-0.333333	-0.229508	1.06452
9.68778	0.47002	16658.5	12867.1	309.274	3646.94	9220.14	4690.65	11967.8	138.688	23.428	69.4494	18.36	491.968	951.069	3.26086	18.5769	0.978743	-20.906	-0.269841	-0.163935	0.903226
9.69885	0.461792	16660.7	12825.6	285.29	3656.85	9168.79	4730.84	11929.9	133.812	19.0805	50.6063	20.0601	497.653	969.928	3.26534	18.5781	0.98377	7.0479	-0.285714	-0.229508	0.935484
9.70992	0.45896	16619.6	12775.1	303.448	3703.5	9071.6	4725.86	11893.7	147.16	18.839	56.3573	19.5542	512.535	965.226	3.26374	18.5731	0.984351	14.2091	-0.253968	-0.409836	0.741935
9.72099	0.448549	16616.8	12795.8	321.199	3742.91	9052.9	4767.16	11849.6	150.072	18.3559	63.2475	23.1315	516.492	932.865	3.27416	18.5819	0.990224	44.2528	-0.269841	-0.540984	0.645161
9.73206	0.447844	16656.3	12900	325.148	3785.05	9114.92	4819.9	11836.4	151.284	18.5975	63.9949	23.8198	523.079	950.317	3.28504	18.6009	0.993648	71.4173	-0.190476	-0.52459	0.580645
9.74314	0.441997	16560.9	12746.2	317.832	3673.65	9072.58	4701.81	11859	146.48	16.1822	55.0585	26.7409	556.771	918.174	3.26562	18.5911	0.983382	12.398	-0.190476	-0.409836	0.612903
9.75421	0.442751	16532.6	12737	323.12	3692.38	9044.62	4757.23	11775.4	153.535	16.884	57.4509	28.4907	541.57	933.784	3.27315	18.5926	0.989544	59.0761	-0.301587	-0.360656	1
9.76528	0.444278	16600.9	12864.7	321.322	3728.36	9136.38	4747.29	11853.6	161.861	19.3221	55.3684	23.7742	564.848	957.913	3.2727	18.6048	0.980962	34.2765	-0.15873	-0.327869	0.741935
9.77635	0.453774	16529.3	12708.5	348.873	3754.81	8953.68	4795.79	11733.5	166.282	19.0805	60.2486	31.2159	586.581	944.807	3.27916	18.6031	0.989629	87.3223	-0.190476	-0.360656	0.903226
9.78742	0.449455	16459.6	12637.6	330.818	3670.75	8966.8	4714.78	11744.9	157.072	19.6911	51.6906	27.3971	558.241	936.964	3.25714	18.5929	0.981746	47.9165	-0.285714	-0.442623	1.09677
9.79849	0.457851	16358.4	12606.7	316.499	3638.54	8968.17	4660.41	11698	146.573	22.0607	51.645	29.8579	568.46	925.238	3.25222	18.5824	0.978884	35.6298	-0.222222	-0.393443	0.83871
9.80957	0.448698	16413.7	12617.4	327.711	3601.86	9015.56	4644.79	11768.9	156.593	24.0157	51.4947	27.5339	527.755	917.05	3.2397	18.5698	0.965011	10.1722	-0.238095	-0.393443	0.774193
9.82064	0.470742	16362.3	12559.8	332.311	3650.36	8909.41	4688.55	11673.8	163.643	21.8876	53.9918	28.1673	529.041	936.948	3.25428	18.5731	0.975467	54.5941	-0.238095	-0.47541	0.741935
9.83171	0.461124	16495	12699	350.111	3715.9	8983.1	4764.09	11730.9	174.853	22.5894	56.8995	27.7205	531.833	963.423	3.27598	18.5899	0.980573	73.7292	-0.238095	-0.311475	0.935484
9.84278	0.459132	16423.6	12607.6	328.006	3678.55	8929.08	4747.79	11675.8	162.084	26.545	53.035	25.0046	541.742	940.155	3.26339	18.5763	0.975693	80.7302	-0.222222	-0.409836	1
9.85385	0.446921	16410.3	12648.9	310.789	3642.26	9006.62	4690.4	11719.9	151.713	27.4427	49.1934	26.8228	536.088	910.135	3.25124	18.5564	0.970633	43.4425	-0.285714	-0.245902	1.12903
9.86492	0.459589	16360.3	12622.4	320.877	3598.85	9023.55	4625.67	11734.6	144.253	29.1106	61.5797	28.2035	539.105	931.209	3.23064	18.5458	0.962178	10.4923	-0.301587	-0.442623	1.03226
9.876	0.46206	16401.6	12596.9	307.006	3610.66	8986.28	4641.9	11759.7	133.243	28.8918	56.6123	22.9262	525.255	944.782	3.24057	18.555	0.978095	11.2562	-0.238095	-0.393443	0.774193
9.88707	0.446076	16467.8	12623.5	324.582	3577.64	9045.85	4638.94	11828.8	146.249	34.251	60.4633	24.0976	548.615	898.766	3.27565	18.5697	0.988683	-8.04477	-0.253968	-0.47541	0.967742
9.89814	0.435742	16332.4	12492.2	301.253	3489.41	9002.76	4547.91	11784.5	127.606	28.9603	58.2077	26.7181	524.277	897.399	3.25866	18.5554	0.978335	-37.4859	-0.301587	-0.491803	1.16129
9.90921	0.438204	16347.2	12609.2	302.934	3542.86	9066.33	4558.36	11788.8	127.064	29.4205	62.0493	28.017	531.512	922.256	3.24688	18.5437	0.964857	-33.8965	-0.349206	-0.47541	1.03226
9.92028	0.450423	16370	12613.3	298.849	3535.36	9077.94	4550.97	11819	127.296	25.5561	62.9698	22.8081	530.603	905.506	3.2401	18.5305	0.958195	-45.0681	-0.412698	-0.344262	1.19355
9.93136	0.452474	16339.6	12561.9	295.177	3566.17	8995.73	4594.7	11744.9	134.687	20.7484	59.3469	22.9812	523.667	914.912	3.25525	18.5589	0.977439	-6.12039	-0.396825	-0.442623	1.19355
9.94243	0.449863	16252.6	12544.7	304.448	3608.21	8936.52	4590.42	11662.2	134.856	21.9104	59.7615	28.1351	525.928	961.257	3.25482	18.5444	0.974293	13.4459	-0.365079	-0.426229	1.09677
9.9535	0.450662	16256.5	12543.1	295.504	3602.99	8940.15	4607.59	11648.9	135.995	22.89	63.9359	20.4975	519.703	927.864	3.26247	18.5545	0.980297	24.6251	-0.301587	-0.459016	1.06452
9.96457	0.44348	16230.5	12524.7	309.895	3625.88	8898.81	4604.98	11625.6	135.398	24.9818	62.4183	31.4252	521.326	946.89	3.27957	18.5449	0.977192	29.5249	-0.349206	-0.688525	0.967742
9.97564	0.440984	16280.4	12614.5	306.762	3653.33	8961.11	4660.65	11619.7	136.027	22.1975	58.4626	32.92	517.516	970.435	3.27813	18.5442	0.976423	56.0976	-0.31746	-0.295082	1.06452
9.98671	0.44919	16264.9	12674.1	308.949	3641.9	9032.21	4634.48	11630.4	141.947	20.2882	60.5223	29.0878	515.799	969.227	3.27312	18.5289	0.970715	41.534	-0.253968	-0.590164	0.903226
9.99779	0.444776	16406.2	12791.8	298.728	3729.61	9062.19	4717.05	11689.1	128.167	20.7712	66.3096	28.445	490.532	986.698	3.29016	18.5425	0.982754	63.4367	-0.31746	-0.557377	1.03226
10.0089	0.440466	16326.4	12619.6	296.642	3644.34	8975.23	4648.49	11677.9	137.937	21.9788	59.6837	17.3442	468.049	974.711	3.2785	18.5549	0.979235	35.5027	-0.301587	-0.57377	1.03226
10.0199	0.430262	16447.4	12764.3	310.916	3704.85	9059.47	4693.84	11753.5	139.801	24.4988	64.9973	20.1285	459.295	1009.43	3.28255	18.5592	0.976176	36.2428	-0.285714	-0.409836	0.83871
10.031	0.425096	16346.4	12674.5	310.092	3658.97	9015.5	4668.15	11678.2	140.803	24.6356	70.2559	19.1074	463.433	984.117	3.28315	18.5488	0.967147	44.2613	-0.285714	-0.409836	1.12903
10.0421	0.433208	16260.4	12558.3	317.321	3661.1	8897.16	4667.53	11592.9	145.679	30.0995	74.1203	19.9098	474.2	948.964	3.29123	18.5373	0.967278	66.1683	-0.269841	-0.409836	0.774193
10.0531	0.456661	16184.5	12551.9	329.786	3610.49	8941.42	4613.08	11571.4	159.619	23.428	67.8406	26.6269	468.213	930.915	3.30262	18.5284	0.962759	47.2523	-0.31746	-0.52459	0.935484
10.0642	0.433555	16212.1	12580.9	339.11	3583.66	8997.23	4599.8	11612.3	150.582	25.3602	78.7818	28.1217	476.196	915.021	3.28982	18.5404	0.965921	30.6387	-0.301587	-0.459016	1
10.0753	0.440122	16238.7	12562.6	321.514	3613.5	8949.07	4618.21	11620.4	145.888	28.4772	72.3974	23.7742	505.782	938.82	3.28383	18.5516	0.966156	36.8097	-0.301587	-0.557377	0.612903
10.0864	0.436997	16264.8	12572.3	322.408	3593.82	8978.47	4592.77	11672	140.611	30.2498	76.6309	20.4063	483.341	965.673	3.28567	18.5434	0.962286	11.9546	-0.269841	-0.672131	0.774193
10.0974	0.44104	16264.9	12601	313.498	3604.11	8996.84	4583.35	11681.6	138.611	26.7865	68.3371	19.6817	466.968	955.596	3.30964	18.5575	0.968483	5.23175	-0.269841	-0.655738	0.516129
10.1085	0.446237	16216	12522.7	302.703	3569.75	8952.97	4576.6	11639.4	126.562	29.0649	66.8611	25.638	461.307	966.839	3.29178	18.5531	0.968143	13.1582	-0.269841	-0.590164	0.741935
10.1196	0.435592	16273.4	12586.9	283.41	3574.32	9012.6	4587.63	11685.7	110.334	31.4118	62.4908	20.7028	477.656	978.623	3.30323	18.5488	0.971799	6.07357	-0.333333	-0.393443	0.806452
10.1306	0.435018	16206.8	12510.9	293.425	3580.56	8930.29	4618.17	11588.6	108.307	33.6996	69.5178	21.6367	435.826	953.304	3.28509	18.5327	0.970771	45.0607	-0.301587	-0.672131	0.741935
10.1417	0.445039	16227	12437	291.185	3616.74	8820.21	4642.36	11584.6	105.901	33.5855	69.1945	26.7772	430.954	952.913	3.31664	18.5488	0.983338	56.9879	-0.253968	-0.704918	0.709677
10.1528	0.430196	16229.6	12495.4	307.385	3602.74	8892.68	4612.4	11617.2	111.361	29.5936	67.5038	36.3698	452.21	977.578	3.31735	18.5509	0.985886	35.0275	-0.31746	-0.442623	0.935484
10.1639	0.444334	16246.9	12505	300.719	3568.04	8937.01	4565.55	11681.4	114.354	29.9626	64.7101	37.8189	441.59	993.641	3.3105	18.5507	0.98505	-2.73147	-0.380952	-0.590164	0.83871
10.1749	0.445553	16223.9	12474.3	311.052	3543.9	8930.37	4562.94	11660.9	107.455	35.7592	62.8101	42.2711	473.137	965.787	3.30246	18.5456	0.981091	1.40956	-0.301587	-0.557377	0.935484
10.186	0.437713	16166.6	12427.2	310.432	3569.81	8857.39	4543.09	11623.5	111.702	32.7334	59.2556	48.6192	488.389	967.057	3.29472	18.5502	0.984494	2.20853	-0.333333	-0.360656	0.935484
10.1971	0.434729	16220.3	12507.6	297.035	3635.26	8872.35	4631.18	11589.1	103.231	28.9603	56.2796	40.7172	519.318	996.964	3.28799	18.5468	0.972796	50.7924	-0.222222	-0.540984	0.806452
10.2081	0.43222	16350.4	12610.7	294.326	3592.38	9018.3	4630.63	11719.8	107.478	33.2621	54.4842	33.2984	457.72	971.175	3.30468	18.5523	0.9768	16.5714	-0.349206	-0.360656	1.06452
10.2192	0.432067	16253.3	12617.1	291.333	3597.94	9019.12	4590.23	11663.1	110.385	30.4094	62.5136	34.6697	463.719	981.354	3.30364	18.5537	0.976641	13.1384	-0.285714	-0.327869	0.806452
10.2303	0.433727	16325.3	12586.5	318.556	3612.53	8973.97	4621.67	11703.6	113.566	32.8247	69.0804	37.6821	455.032	970.268	3.31832	18.5655	0.983767	16.7399	-0.206349	-0.377049	0.741935
10.2414	0.428592	16358.5	12643.9	306.83	3603.98	9039.92	4594.13	11764.4	111.101	31.3071	68.7611	37.568	459.243	984.626	3.29677	18.5529	0.971636	-11.4527	-0.31746	-0.557377	0.83871
10.2524	0.429182	16331.8	12594.5	312.543	3605.58	8988.87	4626.16	11705.7	108.982	33.3077	67.5856	33.9317	503.458	957.633	3.30118	18.5573	0.968849	18.2355	-0.269841	-0.442623	1.03226
10.2635	0.437996	16377.1	12637.4	330.712	3654.54	8982.81	4657.98	11719.2	115.804	33.2393	70.288	38.0148	499.418	951.045	3.30603	18.5507	0.974243	29.0395	-0.269841	-0.540984	0.903226
10.2746	0.433166	16194.6	12476.3	310.956	3553.07	8923.23	4587.24	11607.3	107.008	29.8123	63.6166	33.3668	500.362	937.68	3.31599	18.5478	0.96754	26.2839	-0.333333	-0.52459	1
10.2857	0.426739	16235.3	12540.3	300.186	3555.55	8984.77	4568	11667.3	110.699	30.3182	62.5592	33.403	496.351	923.616	3.31605	18.5451	0.958259	2.0336	-0.285714	-0.442623	0.774193
10.2967	0.442957	16294.8	12590.6	297.988	3623.85	8966.75	4635.6	11659.2	102.196	29.8808	66.9295	37.2218	509.205	942.452	3.31582	18.5614	0.968893	34.5549	-0.31746	-0.377049	1.12903
10.3078	0.427577	16352.2	12653.5	292.609	3698.43	8955.12	4681.1	11671.1	103.86	27.9257	69.0711	32.5282	535.736	953.538	3.32761	18.5889	0.977219	51.9407	-0.301587	-0.52459	1.03226
10.3189	0.422684	16345.1	12666.4	294.375	3631.52	9034.86	4652.21	11692.9	110.613	25.2918	68.8979	36.1283	521.608	932.039	3.32738	18.5805	0.976613	33.2671	-0.269841	-0.508197	1.03226
10.3299	0.414253	16362	12709.7	301.91	3661.13	9048.57	4669.48	11692.5	108.567	26.8684	76.832	30.596	540.899	942.336	3.34716	18.5984	0.991149	41.1366	-0.349206	-0.393443	1.35484
10.341	0.411411	16448.1	12726.5	317.029	3676.7	9049.83	4721.62	11726.5	110.45	22.9812	80.6052	37.9236	553.775	950.517	3.34117	18.599	0.993533	55.7821	-0.396825	-0.393443	1
10.3521	0.419758	16415.5	12686.4	311.807	3595.82	9090.61	4664.78	11750.8	100.848	24.3847	78.4771	41.6377	552.703	974.955	3.33075	18.6001	0.990913	23.8841	-0.428571	-0.606557	1.22581
10.3632	0.421093	16464.4	12666.9	327.522	3582.24	9084.63	4672.96	11791.5	113.744	20.3928	77.4519	40.8313	548.304	969.498	3.33172	18.601	0.989977	16.9822	-0.349206	-0.590164	1.25806
10.3742	0.417885	16460.7	12691	309.035	3558.74	9132.22	4645.19	11815.5	103.933	21.8648	74.4168	36.3335	555.11	1002.35	3.32986	18.6041	0.989843	-1.75865	-0.333333	-0.540984	1
10.3853	0.418818	16397.5	12598.9	313.378	3548.22	9050.65	4638.76	11758.7	98.4781	20.8531	86.4246	32.6422	549.148	1014.9	3.34913	18.6235	1.00456	10.1156	-0.349206	-0.57377	1.06452
10.3964	0.417283	16401.7	12622.4	311.051	3602.34	9020.11	4682.23	11719.5	106.585	21.6595	83.1117	32.5282	533.761	963.77	3.36853	18.6343	1.00427	39.864	-0.301587	-0.622951	1.06452
10.4074	0.408714	16427.8	12623.7	329.081	3584.66	9039	4675.48	11752.3	105.036	24.2707	84.6293	37.9692	549.83	949.765	3.37902	18.635	1.00145	28.2925	-0.269841	-0.426229	0.83871
10.4185	0.414417	16351.5	12577.7	331.667	3557.68	9019.97	4616.99	11734.5	107.036	22.9812	75.4741	43.1553	567.659	926.408	3.37577	18.6363	1.00034	6.59737	-0.269841	-0.360656	0.806452
10.4296	0.41349	16507.8	12746.7	325.16	3664.2	9082.49	4745.93	11761.8	103.263	20.4384	81.3754	34.7931	565.349	926.572	3.37242	18.6494	0.999191	57.522	-0.31746	-0.590164	0.806452
10.4407	0.407292	16631.1	12830.6	323.069	3685.93	9144.63	4767.29	11863.8	102.757	22.0607	80.1771	35.5768	605.082	909.559	3.39115	18.6548	1.01644	40.6304	-0.365079	-0.344262	1.16129
10.4517	0.399838	16549.6	12739.2	310.696	3638.71	9100.53	4724.46	11825.2	104.53	18.5062	70.7442	33.0568	574.279	920.373	3.40754	18.664	1.02068	31.3974	-0.31746	-0.344262	1.06452
10.4628	0.407975	16557.4	12669.2	335.037	3591.25	9077.9	4657.36	11900.1	114.341	21.3724	82.2234	37.992	569.051	908.593	3.42428	18.6606	1.0193	-18.2752	-0.31746	-0.229508	0.967742
10.4739	0.410703	16580.5	12662.2	336.724	3606.51	9055.66	4689.95	11890.5	115.079	25.1456	83.6497	35.7955	568.179	919.598	3.43106	18.6721	1.0299	-1.12096	-0.396825	-0.737705	1.06452
10.4849	0.411596	16500	12602.1	335.119	3617.48	8984.58	4744.55	11755.4	106.061	33.2528	86.3656	31.9767	589.95	885.458	3.42573	18.6677	1.02799	58.5739	-0.349206	-0.442623	1.12903
10.496	0.415684	16562.2	12633.9	340.343	3653.24	8980.61	4754.52	11807.7	109.556	39.8465	87.9878	26.5719	586.709	868.075	3.43329	18.686	1.03529	49.4683	-0.444444	-0.786885	1
10.5071	0.412325	16638.5	12772.2	341.667	3683.06	9089.16	4767.41	11871.1	110.709	30.2176	93.4517	35.1756	585.026	901.269	3.43559	18.6784	1.03155	38.7797	-0.380952	-0.606557	1.19355
10.5182	0.421066	16536	12675.9	332.207	3610.79	9065.15	4694.96	11841.1	118.301	24.904	87.8188	31.3474	582.321	899.875	3.41878	18.6488	1.01968	13.9812	-0.365079	-0.803279	1.03226
10.5292	0.424368	16567.4	12734	333.692	3611.98	9121.98	4654.47	11913	127.078	24.4303	86.4568	31.334	568.503	899.949	3.42265	18.6591	1.01974	-22.9312	-0.333333	-0.672131	1.03226
10.5403	0.425899	16689.4	12869	336.454	3653.88	9215.16	4703.24	11986.1	127.338	27.7433	76.7046	36.347	570.319	943.849	3.42787	18.6739	1.01942	-20.0027	-0.365079	-0.278689	1.25806
10.5514	0.413464	16707.6	12951.8	328.869	3692.49	9259.34	4732.67	11974.9	131.535	24.8315	69.2266	41.6056	575.406	960.171	3.44565	18.6964	1.03288	-3.84441	-0.301587	-0.360656	1.09677
10.5624	0.413506	16654.6	12878	323.373	3732.49	9145.49	4780.93	11873.6	125.934	25.6286	72.0337	39.5096	583.086	988.527	3.43925	18.6927	1.03377	44.2028	-0.333333	-0.459016	0.967742
10.5735	0.401387	16780.3	12999.2	334.71	3693.46	9305.72	4691.35	12088.9	131.248	21.1402	73.0682	45.7665	605.064	987.157	3.44175	18.6862	1.02816	-52.0789	-0.333333	-0.377049	0.903226
10.5846	0.399142	16805.9	13041.7	337.474	3645.11	9396.54	4690.22	12115.7	135.122	19.5408	68.5705	44.1255	595.676	978.761	3.43242	18.6767	1.03623	-59.5407	-0.31746	-0.606557	0.903226
10.5957	0.401279	16848.2	13066.7	349.253	3702.83	9363.86	4765.81	12082.4	137.668	18.5975	73.715	51.6221	610.549	1012.29	3.44527	18.6793	1.0308	-16.88	-0.349206	-0.508197	0.935484
10.6067	0.398619	16847.5	13063	354.739	3725.58	9337.39	4754.8	12092.7	138.416	16.6653	71.7828	51.3578	579.325	1032.7	3.44804	18.701	1.0359	-24.5118	-0.333333	-0.344262	1.09677
10.6178	0.409606	16803.4	13058.1	377.062	3740.11	9317.96	4763.2	12040.2	157.643	23.1865	74.6127	52.3374	582.932	1022.06	3.44014	18.6933	1.03158	-7.07691	-0.269841	-0.491803	0.870968
10.6289	0.406506	16777.3	12971.1	354.572	3623.02	9348.03	4705.25	12072.1	136.557	21.2543	74.3121	48.3683	600.963	988.732	3.45783	18.6982	1.03847	-41.4434	-0.31746	-0.590164	0.741935
10.6399	0.410542	16693.8	12916	372.686	3611.85	9304.1	4654.78	12039	144.815	26.7637	77.8438	46.6092	579.774	989.321	3.47801	18.7045	1.04403	-55.5553	-0.301587	-0.655738	0.903226
10.651	0.394686	16843.3	13006.1	361.42	3639.37	9366.7	4684.94	12158.4	129.184	25.7748	72.2659	57.2778	583.209	1024.71	3.47583	18.6969	1.04322	-73.0175	-0.301587	-0.688525	1.03226
10.6621	0.403354	16750.7	12941.7	335.754	3663.53	9278.13	4694.75	12055.9	119.213	21.9788	80.5462	49.663	582.155	1003.1	3.4628	18.6807	1.02669	-41.9695	-0.333333	-0.688525	0.935484
10.6732	0.404243	16672.2	12768.1	338.136	3571.4	9196.74	4637.26	12034.9	121.606	19.0805	74.6811	53.3772	584.136	991.304	3.4841	18.6735	1.03023	-62.3793	-0.31746	-0.639344	0.967742
10.6842	0.398362	16820.5	12930.9	335.391	3710.02	9220.86	4788.66	12031.9	119.194	16.6653	83.5357	47.8221	599.128	990.365	3.48308	18.702	1.03398	6.54347	-0.31746	-0.393443	1.03226
10.6953	0.400979	16799.6	12926.6	353.446	3656.89	9269.67	4699.94	12099.6	135.291	13.767	83.262	51.814	590.752	999.478	3.47101	18.6967	1.03681	-50.9979	-0.31746	-0.377049	1
10.7064	0.395876	16860	12939.8	338.312	3662.63	9277.12	4740.99	12119	126.427	12.8009	86.6071	47.5577	587.342	1003.18	3.48627	18.6984	1.04641	-37.5756	-0.333333	-0.622951	0.935484
10.7174	0.399465	16827.7	12983.8	343.181	3713.86	9269.89	4782.48	12045.2	130.947	15.6992	86.6755	48.4098	611.093	1026.76	3.4953	18.6948	1.05441	0.284607	-0.31746	-0.540984	1
10.7285	0.403259	16801.5	12950.3	347.858	3723.59	9226.72	4788.97	12012.6	128.745	17.3898	89.3458	43.6612	590.725	996.127	3.51715	18.7003	1.05946	11.7008	-0.31746	-0.688525	0.741935
10.7396	0.400019	16649.2	12858.8	340.085	3618.09	9240.65	4696.86	11952.4	117.54	14.0085	89.9791	39.2453	605.453	979.754	3.50048	18.6739	1.04969	-14.1013	-0.333333	-0.57377	0.83871
10.7507	0.410564	16748.8	12934.7	339.252	3642.85	9291.83	4715.86	12032.9	130.582	13.7213	90.485	34.5516	573.467	972.291	3.50091	18.6717	1.05257	-26.4831	-0.301587	-0.57377	0.870968
10.7617	0.40356	16753	12886.2	337.971	3639.31	9246.92	4734.23	12018.8	122.484	14.4915	87.3451	34.9756	571.945	967.28	3.48791	18.6683	1.04789	-14.5475	-0.301587	-0.639344	0.967742
10.7728	0.403464	16708.3	12871.5	322.802	3587.96	9283.55	4668.66	12039.6	120.543	13.2839	72.2431	42.5904	570.86	970.604	3.47965	18.6646	1.04941	-49.4732	-0.301587	-0.704918	0.903226
10.7839	0.39588	16797.8	12949.2	320.42	3601.56	9347.64	4681.43	12116.3	123.596	15.9407	80.2268	36.3335	593.86	957.238	3.49879	18.6761	1.05386	-63.6656	-0.31746	-0.721311	0.677419
10.795	0.403988	16874.4	13058.6	328.918	3700.8	9357.79	4729.2	12145.1	116.669	20.7712	84.793	38.7944	613.326	999.532	3.48028	18.6802	1.04147	-49.6658	-0.253968	-0.737705	0.741935
10.806	0.391814	16947.8	13049.4	337.23	3788.31	9261.08	4850.35	12097.4	128.358	18.1144	82.3093	36.4838	602.015	1028.73	3.47114	18.6868	1.04268	17.2559	-0.380952	-0.508197	0.935484
10.8171	0.393004	16860.8	13000.8	340.387	3771.5	9229.3	4819.33	12041.5	134.272	14.9746	87.965	40.4985	624.875	1017.3	3.46053	18.6918	1.03909	17.8476	-0.301587	-0.491803	0.903226
10.8282	0.3987	16822.2	12990.3	337.364	3739.04	9251.27	4787.48	12034.7	124.676	11.5704	100.597	33.5264	613.983	994.141	3.43826	18.6835	1.0392	5.26671	-0.301587	-0.622951	0.709677
10.8392	0.394617	16866.1	12965.2	304.211	3752.15	9213.05	4828.57	12037.6	119.385	11.1102	89.9335	30.0539	588.227	1020.44	3.46009	18.6882	1.04852	23.0187	-0.238095	-0.459016	0.741935
10.8503	0.392621	16929.9	13111.9	333.569	3769.29	9342.66	4837.93	12092	131.047	13.767	91.761	38.1289	604.381	1035.52	3.46046	18.7101	1.05982	13.0773	-0.269841	-0.311475	0.774193
10.8614	0.390243	16940.8	13116.6	322.103	3781.78	9334.83	4884.71	12056	121.819	16.4237	93.1189	36.4838	610.575	1026.53	3.45499	18.704	1.05433	43.4794	-0.301587	-0.344262	0.870968
10.8725	0.379542	16868.9	12973.9	316.078	3703.4	9270.53	4817.11	12051.7	110.389	18.3559	87.1264	38.2885	595.242	1003.74	3.45518	18.692	1.05751	14.1778	-0.380952	-0.57377	1.03226
10.8835	0.381194	16852.2	12996.5	321.601	3771.53	9225.01	4846.99	12005.2	123.883	17.3898	89.3914	32.1001	574.048	1025.53	3.46586	18.6915	1.05163	39.7279	-0.238095	-0.540984	0.741935
10.8946	0.381233	16794.9	12901.2	338.907	3793.78	9107.44	4877.74	11917.1	138.857	17.6314	87.8966	38.9219	601.624	1013.46	3.4738	18.6807	1.04763	76.4632	-0.222222	-0.803279	0.677419
10.9057	0.385058	16740	12891.5	328.051	3783.68	9107.77	4879.25	11860.7	138.31	14.25	86.0919	39.7377	590.19	992.722	3.48464	18.6821	1.05069	91.811	-0.253968	-0.639344	0.83871
10.9167	0.389933	16769	12887.9	320.072	3736.82	9151.07	4847.22	11921.7	118.856	17.6314	87.3223	36.7481	609.179	991.671	3.49749	18.6849	1.04751	61.5288	-0.253968	-0.426229	0.806452
10.9278	0.387114	16891	13007.7	334.02	3813.61	9194.1	4934.64	11956.3	127.168	18.839	90.7534	35.7136	612.878	999.665	3.49706	18.6791	1.04513	91.8768	-0.253968	-0.606557	0.806452
10.9389	0.392196	16859.5	12940.8	326.25	3713.22	9227.53	4844.26	12015.3	125.901	16.9068	93.8382	36.1967	610.557	975.274	3.49051	18.661	1.033	35.8804	-0.333333	-0.590164	1.06452
10.95	0.398121	16780.7	12929.7	315.014	3696.43	9233.24	4784.61	11996.1	122.807	15.6992	84.9608	44.1308	634.582	980.986	3.48577	18.6476	1.03184	14.0249	-0.31746	-0.737705	1
10.961	0.411129	16809.7	12971.5	325.279	3672.29	9299.23	4755.24	12054.5	121.107	22.2204	86.2328	43.4424	599.261	958.96	3.47599	18.6369	1.02623	-14.3712	-0.253968	-0.47541	1.06452
10.9721	0.418137	16671.4	12829.4	345.434	3708.58	9120.77	4790.35	11881.1	140.155	24.3941	83.6942	41.2822	597.917	978.173	3.46236	18.6239	1.02654	46.5125	-0.238095	-0.721311	0.870968
10.9832	0.428761	16648.4	12840.1	343.345	3686.3	9153.83	4705.97	11942.4	125.983	27.0509	99.5208	41.1681	563.358	986.19	3.46075	18.6198	1.02338	-7.41056	-0.190476	-0.459016	1
10.9942	0.42123	16737.3	12949.4	329.065	3779.8	9169.54	4780.46	11956.8	116.495	20.2882	103.157	41.6605	581.242	1029.35	3.46391	18.6261	1.02507	22.3718	-0.253968	-0.491803	0.903226
11.0053	0.418371	16531.3	12762.1	307.866	3682.97	9079.08	4704.57	11826.7	128.229	13.767	82.4006	34.4241	546.556	998.484	3.46244	18.6098	1.0294	22.046	-0.253968	-0.311475	1
11.0164	0.3994	16767.1	12967.4	305.071	3740.17	9227.24	4752.77	12014.3	118.623	15.6992	81.7444	43.3512	542.792	1010.14	3.47584	18.6186	1.03159	-5.05016	-0.206349	-0.540984	0.870968
11.0275	0.39098	16655.2	12830.3	305.83	3702.91	9127.37	4732.43	11922.7	117.68	16.6653	73.6694	46.1583	561.375	991.055	3.4729	18.6132	1.03915	9.61427	-0.222222	-0.459016	0.83871
11.0385	0.402894	16656.6	12849.4	328.561	3753.5	9095.89	4774.28	11882.4	120.542	18.5975	80.9111	54.0146	571.901	944.177	3.46532	18.6194	1.03369	38.9448	-0.365079	-0.672131	0.935484
11.0496	0.401146	16608.5	12810.6	332.174	3710.7	9099.86	4706.77	11901.7	115.283	18.1144	94.3909	52.4836	582.644	969.83	3.45517	18.5977	1.02351	3.53323	-0.365079	-0.52459	1.06452
11.0607	0.413779	16613.1	12830.3	354.414	3705.72	9124.58	4697.07	11916.1	132.591	20.0466	87.8697	52.7385	622.653	957.828	3.46239	18.5876	1.02589	-4.56568	-0.269841	-0.491803	0.903226
11.0717	0.416767	16663.8	12872.4	333.165	3669.31	9203.13	4669.66	11994.2	123.978	15.4576	83.8094	57.3731	605.823	959.869	3.47848	18.5859	1.03495	-37.2088	-0.31746	-0.590164	0.806452
11.0828	0.404163	16653.6	12897.1	336.435	3694.41	9202.67	4673.85	11979.7	127.806	14.25	87.4323	61.0188	623.985	951.347	3.47722	18.5805	1.03373	-31.5664	-0.31746	-0.557377	0.967742
11.0939	0.408442	16757.5	12996.7	351.826	3711.43	9285.29	4711.19	12046.3	140.046	15.6992	89.606	59.351	623.27	965.206	3.47596	18.5976	1.03134	-32.0619	-0.31746	-0.622951	0.903226
11.105	0.413877	16727.9	12908	340.366	3717.28	9190.72	4724.12	12003.8	135.212	14.9746	95.4026	51.9455	607.646	947.316	3.47365	18.5823	1.03225	-15.2024	-0.285714	-0.540984	0.903226
11.116	0.409657	16844.5	13013.3	340.978	3748.1	9265.21	4767.12	12077.4	126.758	15.6992	99.7501	53.2216	590.387	952.215	3.44994	18.5808	1.03016	-14.9829	-0.253968	-0.508197	0.870968
11.1271	0.410339	17002.1	13079.3	341.595	3770.12	9309.19	4828.31	12173.8	125.551	15.4576	99.9916	53.7865	625.082	998.611	3.43873	18.5956	1.03334	-12.5071	-0.301587	-0.655738	0.903226
11.1382	0.407751	16893.6	13016.6	346.475	3769.17	9247.45	4803.57	12090	125.345	18.8162	92.4815	59.3872	624.538	964.522	3.44333	18.6003	1.03343	-1.86472	-0.238095	-0.47541	0.935484
11.1492	0.408838	16803.4	12967.5	357.096	3719.35	9248.12	4722.88	12080.5	119.836	19.3221	109.493	62.413	586.539	955.878	3.43865	18.5803	1.03069	-35.7132	-0.190476	-0.57377	1
11.1603	0.404607	16823.6	12984	346.071	3667.35	9316.63	4714.34	12109.2	121.38	18.1144	96.1863	64.1037	603.178	933.497	3.44929	18.5855	1.02566	-47.0218	-0.222222	-0.557377	0.903226
11.1714	0.4135	16797.6	12928.9	348.517	3632.49	9296.38	4682.2	12115.3	128.006	15.6992	89.7241	68.957	583.192	902.266	3.45635	18.5782	1.02361	-63.0666	-0.174603	-0.52459	0.870968
11.1825	0.41825	16961.7	13010.4	349.457	3654.36	9356.02	4737.55	12224.1	112.913	21.2543	86.7896	77.9619	601.35	927.837	3.45429	18.5742	1.01967	-66.4411	-0.206349	-0.540984	0.806452
11.1935	0.42337	16938.5	12992.2	349.158	3703.04	9289.2	4784.5	12154	111.082	22.7034	86.1241	74.4396	620.45	919.053	3.45874	18.591	1.02599	-27.0829	-0.269841	-0.540984	1.06452
11.2046	0.419612	16774.4	12874.2	347.266	3693.39	9180.85	4724.23	12050.2	118.063	20.0466	91.1142	71.5413	590.715	935.82	3.45173	18.5585	1.01881	-27.2095	-0.253968	-0.52459	0.83871
11.2157	0.426702	16674.3	12729.6	337.395	3607.52	9122.07	4649.94	12024.3	111.223	16.9068	80.4415	74.1618	568.658	937.46	3.45713	18.5492	1.00816	-53.9252	-0.301587	-0.639344	1.12903
11.2267	0.427013	16765.5	12821.9	329.814	3506.24	9315.61	4586.71	12178.8	117.193	14.7331	82.0047	64.537	588.24	920.016	3.45685	18.5668	1.01637	-122.535	-0.333333	-0.672131	0.903226
11.2378	0.424985	16834.5	12934.4	352.039	3562.3	9372.09	4609.16	12225.4	116.915	14.7331	96.1635	67.4488	575.516	920.962	3.46125	18.5642	1.02098	-124.547	-0.444444	-0.655738	1.03226
11.2489	0.421136	16825.2	12860.6	334.928	3508.04	9352.59	4545.63	12279.5	118.054	14.25	83.1211	60.9732	588.729	910.44	3.46172	18.5578	1.01874	-167.218	-0.285714	-0.508197	1.12903
11.26	0.422995	16868.7	12913.3	330.252	3633.92	9279.4	4669.46	12199.2	113.52	15.2161	82.8111	62.2171	599.637	910.393	3.44558	18.564	1.01784	-90.6071	-0.253968	-0.540984	0.935484
11.271	0.411292	16736	12791.9	331.224	3503.53	9288.37	4519.82	12216.2	117.525	15.6992	77.1285	63.4703	572.037	886.057	3.45139	18.5488	1.01186	-162.348	-0.285714	-0.655738	1.22581
11.2821	0.417452	16667.8	12754	336.645	3516.91	9237.1	4529	12138.8	111.415	16.574	84.9849	69.4535	595.806	893.867	3.45576	18.5346	1.00479	-138.106	-0.380952	-0.426229	1.25806
11.2932	0.419673	16757.5	12873.8	342.191	3607.93	9265.87	4623.36	12134.2	114.554	14.7331	87.1358	70.5108	599.477	930.416	3.46212	18.533	1.00351	-94.4458	-0.253968	-0.540984	1.22581
11.3043	0.414207	16675.6	12798.1	343.269	3626	9172.15	4657.88	12017.7	119.235	17.8729	78.2906	70.4974	575.122	929.746	3.4759	18.5358	1.01149	-48.6225	-0.333333	-0.393443	1.25806
11.3153	0.415722	16666.6	12837.1	348.384	3603.4	9233.66	4623.4	12043.2	120.424	15.6992	81.2386	70.9483	578.151	936.726	3.48991	18.5485	1.012	-70.7659	-0.301587	-0.786885	0.967742
11.3264	0.417133	16806.9	12950.6	329.121	3698.68	9251.88	4694.06	12112.8	115.949	14.25	73.7513	72.274	640.978	968.764	3.50822	18.5792	1.02799	-57.0789	-0.222222	-0.672131	0.903226
11.3375	0.41363	16845.5	13081.5	327.143	3708.63	9372.82	4705.92	12139.5	111.323	15.9407	76.7864	70.7886	613.369	980.548	3.50623	18.5896	1.03103	-58.6859	-0.190476	-0.606557	0.806452
11.3485	0.405883	16953.9	13092	329.216	3725.48	9366.53	4798.63	12155.3	111.141	12.3178	79.9263	63.4247	630.896	961.423	3.51877	18.5826	1.02903	-21.0535	-0.238095	-0.360656	0.903226
11.3596	0.406892	16893.7	13021.3	335.132	3755.58	9265.68	4764.56	12129.1	105.8	18.839	82.8474	69.6225	643.166	966.9	3.51839	18.5695	1.02498	-29.5891	-0.301587	-0.704918	0.83871
11.3707	0.423961	16810.2	12851	356.409	3707.81	9143.17	4728.99	12081.2	111.15	18.1144	91.2552	69.0026	632.618	942.653	3.52104	18.5535	1.02479	-33.1318	-0.285714	-0.672131	0.967742
11.3818	0.417603	16851.8	12955.9	360.885	3692.22	9263.63	4726.42	12125.3	120.041	16.6653	85.1123	78.1122	610.478	931.55	3.51339	18.5544	1.02295	-45.762	-0.301587	-0.639344	0.967742
11.3928	0.422205	16689.4	12809.2	351.505	3689.31	9119.84	4776.52	11912.9	101.495	19.2536	85.7591	81.5526	606.349	952.888	3.50107	18.5337	1.01365	32.02	-0.380952	-0.655738	1.06452
11.4039	0.424172	16777	12859.9	352.752	3687.49	9172.42	4767	12010	106.708	21.163	88.0107	75.501	647.721	941.564	3.51576	18.5398	1.01801	2.47461	-0.365079	-0.639344	1.03226
11.415	0.419723	16731.9	12835.5	361.105	3726.62	9108.87	4812.41	11919.5	100.017	17.367	98.4056	82.6555	622.869	977.555	3.5161	18.5313	1.01822	46.4487	-0.396825	-0.57377	0.935484
11.426	0.418325	16765.1	12819	357.125	3704.05	9114.92	4815.29	11949.8	107.181	16.8612	96.0266	76.7905	590.125	957.143	3.54056	18.5414	1.02459	39.865	-0.31746	-0.803279	0.774193
11.4371	0.417594	16728.2	12805	370.704	3675.16	9129.83	4806.32	11921.9	106.32	20.7484	96.0722	83.0339	578.834	969.618	3.55983	18.5324	1.02323	43.0911	-0.301587	-0.655738	1.06452
11.4482	0.414321	16796.4	12794	367.984	3672.42	9121.59	4862.17	11934.3	113.866	18.3331	89.0908	73.7647	566.028	981.892	3.54664	18.5468	1.02285	64.9993	-0.444444	-0.655738	1.06452
11.4593	0.430669	16780.5	12875.7	357.673	3641.83	9233.85	4785.03	11995.5	106.525	17.8273	92.4722	81.5982	584.412	964.522	3.56002	18.5608	1.0325	14.37	-0.333333	-0.754098	0.903226
11.4703	0.416661	16814.5	12881.5	358.431	3636.1	9245.39	4772.37	12042.2	94.9143	22.9449	88.4025	80.6374	587.385	953.953	3.55786	18.5599	1.03697	-3.46599	-0.301587	-0.672131	0.935484
11.4814	0.412897	16847.8	12943.5	335.434	3676.75	9266.71	4785.13	12062.6	93.3552	23.7514	93.3014	68.8026	622.963	949.2	3.55784	18.5502	1.02677	-3.05032	-0.269841	-0.622951	0.83871
11.4925	0.411459	16845.7	12981.7	329.002	3647.56	9334.13	4774.84	12070.9	85.1527	25.8432	84.6521	72.015	631.934	962.944	3.55379	18.5544	1.02624	-9.82325	-0.253968	-0.57377	0.709677
11.5035	0.415158	16904.4	13054.5	336.765	3712.73	9341.76	4804.03	12100.3	90.9399	21.956	83.1708	75.2917	636.94	960.872	3.56859	18.5691	1.03294	-4.3473	-0.349206	-0.606557	0.967742
11.5146	0.407497	16767.3	12963.9	338.617	3723.39	9240.51	4818.21	11949.1	97.6342	21.7373	83.0205	76.3718	670.236	938.148	3.5652	18.5625	1.0359	41.3659	-0.31746	-0.655738	1
11.5257	0.416942	16746.2	12955.2	327.23	3706.25	9248.91	4812.4	11933.8	98.5319	24.8771	80.9058	69.7366	616.466	926.602	3.57693	18.5469	1.03831	42.7181	-0.253968	-0.57377	0.967742
11.5368	0.415873	16901.2	13022.5	343.083	3697.11	9325.43	4811.56	12089.7	96.9781	26.5678	81.3526	74.6127	625.231	946.261	3.58318	18.5507	1.03496	1.8165	-0.31746	-0.655738	1.06452
11.5478	0.411782	16993.4	13069.9	362.41	3727.64	9342.27	4877.84	12115.6	96.8962	26.5678	97.0974	80.2309	669.789	954.612	3.59564	18.5585	1.04245	24.9081	-0.333333	-0.672131	1.16129
11.5589	0.405661	16994.9	13093.7	352.015	3673.25	9420.44	4790.32	12204.6	95.6792	25.1187	75.0823	89.4504	650.235	936.848	3.59556	18.556	1.02826	-37.6129	-0.333333	-0.721311	1
11.57	0.407867	16960.7	13117.1	360.167	3668	9449.06	4772.31	12188.3	103.545	26.0848	80.7193	89.6235	655.724	901.46	3.59824	18.5445	1.03092	-41.5001	-0.31746	-0.721311	0.774193
11.581	0.40146	16894.4	13059.7	343.386	3650.78	9408.97	4760.46	12133.9	95.757	30.6738	84.5702	79.6566	630.672	893.669	3.60189	18.5442	1.03899	-32.6802	-0.365079	-0.606557	0.935484
11.5921	0.413037	16945.7	13070.8	359.08	3732.6	9338.17	4859.87	12085.9	102.096	28.7416	92.5634	86.465	630.182	928.13	3.60668	18.5409	1.03873	24.5446	-0.31746	-0.557377	0.870968
11.6032	0.414855	16963.7	13054.6	343.389	3716.8	9337.75	4855.06	12108.6	97.1968	28.2585	83.5679	77.8385	641.664	914.68	3.59988	18.5454	1.04224	16.4703	-0.301587	-0.47541	0.741935
11.6143	0.409506	17024.5	13121.8	337.674	3761.05	9360.76	4906.02	12118.5	97.7483	25.6017	85.6182	75.6513	630.499	898.534	3.58363	18.5398	1.03269	36.8354	-0.365079	-0.442623	1.16129
11.6253	0.406575	17127.2	13211.8	337.856	3739.71	9472.11	4931.07	12196.1	102.333	18.5975	84.2924	70.7752	643.092	906.75	3.59736	18.5422	1.04703	27.9231	-0.349206	-0.393443	0.83871
11.6364	0.407621	17097	13164.7	339.48	3744.68	9420.04	4912.71	12184.3	103.841	17.8729	82.0865	69.695	614.465	917.66	3.57806	18.5422	1.04237	22.7402	-0.333333	-0.426229	0.935484
11.6475	0.415809	17114.3	13196.7	327.106	3748.78	9447.88	4910.13	12204.2	97.9307	18.839	71.4004	71.7185	624.655	906.737	3.5862	18.5565	1.05317	16.4022	-0.31746	-0.262295	1.03226
11.6585	0.410508	16989.4	13059.7	341.574	3753.1	9306.55	4931.9	12057.5	104.302	18.3559	72.608	74.4665	630.803	915.633	3.56977	18.5539	1.05003	64.3273	-0.333333	-0.442623	1.16129
11.6696	0.414295	17128	13186.1	351.956	3828.99	9357.16	4978.49	12149.5	104.22	16.9068	81.3941	73.4548	654.657	916.51	3.56298	18.5713	1.05275	61.3852	-0.333333	-0.459016	1.09677
11.6807	0.404859	17104	13156.1	345.145	3778.35	9377.7	4952.46	12151.5	107.004	21.0127	72.2162	67.5079	654.821	928.638	3.57853	18.5761	1.05774	49.1397	-0.365079	-0.426229	1.12903
11.6918	0.395136	16996.6	13059.9	347.731	3756.58	9303.28	4918.55	12078.1	112.654	20.5297	69.0763	67.9547	626.943	918.31	3.57666	18.5915	1.05679	52.9787	-0.365079	-0.655738	1.06452
11.7028	0.392069	16975.2	13042.3	350.668	3696.65	9345.67	4834.86	12140.4	115.635	18.5975	68.8348	70.0506	610.437	908.019	3.56415	18.5777	1.04426	-0.886423	-0.412698	-0.508197	1.19355
11.7139	0.395368	17114.6	13153.3	377.167	3751.77	9401.57	4916.72	12197.9	117.375	23.6695	72.2162	84.3597	614.436	899.62	3.57344	18.5808	1.05416	20.9978	-0.31746	-0.377049	1.29032
11.725	0.396896	16988.2	13052.8	392.088	3635.89	9416.9	4814.98	12173.2	133.247	22.2204	76.0806	75.0677	625.566	867.599	3.56996	18.5759	1.05141	-18.3602	-0.349206	-0.508197	1.03226
11.736	0.394442	17042.4	13058	373.648	3705.74	9352.27	4875.65	12166.7	127.059	21.9788	77.0467	75.2004	647.278	883.289	3.58354	18.5993	1.05602	10.629	-0.396825	-0.606557	1.16129
11.7471	0.397124	16955.5	13021.5	368.997	3647.65	9373.89	4822.9	12132.6	118.628	22.4619	78.9789	75.1683	626.493	914.98	3.58021	18.5846	1.04611	-4.23836	-0.301587	-0.704918	0.806452
11.7582	0.396013	16956.4	12988.8	359.076	3718.99	9269.79	4890.46	12065.9	122.825	17.8729	73.4238	72.2243	607.09	909.64	3.5754	18.5625	1.04303	43.5009	-0.333333	-0.639344	1
11.7693	0.399411	17008.7	13029.2	360.513	3780.15	9249	4952.78	12055.9	122.725	27.2924	68.1102	69.6816	637.135	912.769	3.59763	18.5807	1.05015	74.1494	-0.349206	-0.639344	0.967742
11.7803	0.394592	16920.5	12959.8	366.749	3723.54	9236.28	4918.7	12001.8	119.877	21.0127	67.1441	75.8244	639.201	916.052	3.60047	18.5813	1.05296	72.8729	-0.301587	-0.540984	0.935484
11.7914	0.388941	16730.2	12784.1	343.873	3663.99	9120.13	4825.06	11905.1	122.028	22.9449	50.9619	71.0623	606.865	901.864	3.57329	18.5511	1.04437	55.8691	-0.380952	-0.622951	0.870968
11.8025	0.401855	16726.1	12790.9	362.216	3638.14	9152.76	4769.94	11956.2	118.97	30.6738	61.106	69.9231	594.9	893.999	3.58129	18.5413	1.0434	17.7976	-0.380952	-0.590164	0.935484
11.8136	0.398287	16712.3	12780.6	352.302	3611.75	9168.83	4736.5	11975.8	119.982	26.7637	67.6272	67.8541	629.696	859.512	3.57869	18.5214	1.03706	-2.34003	-0.333333	-0.409836	1.16129
11.8246	0.404034	16636.5	12701.6	370.232	3579.2	9122.36	4724.37	11912.1	125.127	28.2585	71.2501	65.4616	601.951	870.52	3.58574	18.5241	1.02868	8.74496	-0.333333	-0.442623	0.935484
11.8357	0.404594	16591.5	12727.1	347.561	3583.37	9143.68	4734.77	11856.7	115.557	36.206	56.0339	62.2399	603.883	909.762	3.5748	18.4933	1.01572	27.8413	-0.285714	-0.47541	0.903226
11.8468	0.404609	16441.5	12621.6	354.538	3589.89	9031.75	4681.26	11760.3	121.677	26.5678	48.7654	78.0572	634.419	882.154	3.57158	18.4949	1.01523	28.8279	-0.31746	-0.47541	0.967742
11.8578	0.41003	16304.9	12565.7	338.815	3578.54	8987.11	4666.13	11638.7	121.759	28.2585	49.9958	68.3599	620.57	896.828	3.55707	18.5002	1.01407	53.6203	-0.31746	-0.508197	0.806452
11.8689	0.414455	16364.8	12643.2	324.789	3586.65	9056.53	4655.83	11709	120.984	21.9788	46.1086	70.5834	620.581	926.584	3.5617	18.4874	1.01812	30.7172	-0.31746	-0.508197	0.967742
11.88	0.413374	16481.6	12728.6	316.761	3631.83	9096.76	4721.15	11760.4	124.921	18.5747	43.9349	68.7061	613.857	917.024	3.54487	18.4695	1.01042	46.7307	-0.301587	-0.360656	0.935484
11.8911	0.411932	16330.1	12610.9	327.439	3613.62	8997.31	4648.45	11681.6	131.511	21.9788	45.7758	75.7197	592.522	953.495	3.52288	18.4569	0.999678	34.5067	-0.31746	-0.688525	0.870968
11.9021	0.416299	16298.2	12533.3	309.728	3531.01	9002.31	4616.78	11681.4	113.615	22.2204	48.6969	73.97	612.178	902.696	3.54288	18.4759	1.01058	20.3172	-0.444444	-0.491803	1.16129
11.9132	0.415022	16311.1	12624.1	318.988	3569.14	9054.92	4618.76	11692.3	104.133	27.2924	54.621	79.9397	632.699	917.96	3.53451	18.4629	0.994508	18.3712	-0.31746	-0.426229	0.741935
11.9243	0.420825	16160	12507.4	326.369	3557.68	8949.7	4592.47	11567.5	114.71	28.2585	39.6693	76.0069	603.685	920.351	3.51093	18.4448	0.995876	38.9857	-0.349206	-0.360656	0.903226
11.9353	0.417228	16252.2	12556.8	334.403	3579.53	8977.26	4626.49	11625.7	112.144	26.5678	54.8626	73.2589	595.215	941.963	3.5044	18.438	0.990748	39.1793	-0.333333	-0.409836	0.677419
11.9464	0.414744	16323.8	12548.7	349.28	3606.24	8942.5	4695.3	11628.5	114.391	34.5382	48.9063	86.634	620.252	957.642	3.4905	18.4471	0.996006	69.4178	-0.365079	-0.311475	1.16129
11.9575	0.416781	16238.9	12460.4	341.18	3583.92	8876.54	4655.7	11583.2	115.872	26.8093	53.6228	87.8551	591.477	930.907	3.50486	18.4669	1.00428	63.358	-0.412698	-0.557377	1.29032
11.9686	0.422682	16333.7	12626.5	330.635	3583.79	9042.67	4619.68	11714	112.677	27.2924	42.522	90.2475	631.279	926.209	3.50772	18.4587	0.999577	13.1497	-0.349206	-0.295082	1.09677
11.9796	0.419949	16469.6	12772.4	356.399	3668.2	9104.23	4708.72	11760.9	126.804	28.017	51.4128	88.789	641.955	939.561	3.51107	18.4622	1.00173	41.0222	-0.349206	-0.409836	1.03226
11.9907	0.417174	16372	12676.7	350.772	3620.11	9056.54	4655.25	11716.7	128.531	31.1568	51.814	87.2902	616.212	915.105	3.52033	18.4487	0.991939	28.4523	-0.380952	-0.360656	1.25806
12.0018	0.410353	16415.4	12723.4	355.573	3579.16	9144.24	4647.4	11768	125.628	27.2924	54.8626	86.4609	596.458	914.479	3.53057	18.4513	1.00334	11.5859	-0.396825	-0.491803	1.09677
12.0128	0.415374	16322.5	12595.7	361.189	3529.79	9065.9	4606.31	11716.2	126.399	25.6017	62.6183	91.706	606.95	921.544	3.53092	18.4528	1.00425	6.55774	-0.31746	-0.426229	0.870968
12.0239	0.418035	16310.9	12538.7	357.504	3518.1	9020.62	4584.89	11726	129.948	22.2204	56.2567	99.1249	625.066	920.684	3.5293	18.4646	1.00463	-5.62619	-0.31746	-0.622951	0.935484
12.035	0.417215	16404.1	12651.3	391.191	3588.36	9062.94	4666.81	11737.3	142.024	23.6695	59.1094	100.469	599.724	957.924	3.51982	18.4742	1.00584	28.2874	-0.333333	-0.491803	1.25806
12.0461	0.419376	16364.9	12559.2	399.1	3519.56	9039.59	4629.08	11735.8	131.389	26.0848	71.2448	95.7664	610.931	885.419	3.52618	18.4667	1.00766	11.7138	-0.333333	-0.47541	1.06452
12.0571	0.418558	16446.6	12662.9	392.614	3573.73	9089.15	4691.56	11755	130.509	27.7754	65.3569	95.7301	599.708	902.043	3.52899	18.4699	1.01297	34.8361	-0.31746	-0.508197	1.12903
12.0682	0.42576	16398.4	12580.6	391.715	3579.61	9000.99	4667.96	11730.4	129.657	29.9492	69.6909	94.5815	591.127	883.085	3.53123	18.4678	1.0149	30.6101	-0.380952	-0.491803	1.32258
12.0793	0.42226	16349.6	12530.5	382.659	3517.49	9012.95	4599.2	11750.4	132.199	25.8432	66.9751	96.3178	632.233	872.411	3.53165	18.456	1.0217	-5.52772	-0.31746	-0.360656	1.09677
12.0903	0.412213	16231.5	12417.5	398.436	3454.12	8963.43	4531.72	11699.8	144.84	29.7077	68.2283	98.1682	596.581	866.992	3.52364	18.4359	1.01061	-22.7355	-0.253968	-0.622951	0.83871
12.1014	0.409437	16253.7	12444.9	380.76	3405.24	9039.68	4489.32	11764.3	130.581	27.5339	64.4458	99.2027	586.51	866.297	3.5247	18.4385	1.01096	-58.6039	-0.301587	-0.606557	0.870968
12.1125	0.410664	16261.6	12415	374.859	3437.76	8977.28	4526.68	11734.9	143.764	27.0509	59.3603	95.2014	571.141	874.856	3.52894	18.4425	1.01492	-34.1333	-0.301587	-0.590164	0.967742
12.1236	0.4069	16235.9	12416.4	369.541	3476.31	8940.08	4571.48	11664.4	127.842	27.5339	61.1463	99.8132	571.326	873.181	3.52916	18.4338	1.00491	4.3565	-0.333333	-0.491803	0.903226
12.1346	0.409249	16318.4	12469	364.554	3497.81	8971.24	4612.35	11706.1	127.728	25.8432	60.1668	85.7363	555.141	850.581	3.53869	18.4331	1.00347	11.9098	-0.333333	-0.540984	0.870968
12.1457	0.400664	16304.3	12483.4	377.834	3474.58	9008.8	4564.69	11739.6	130.166	22.2204	66.6692	99.4577	565.717	884.088	3.51977	18.4211	0.993914	-18.2618	-0.396825	-0.442623	1
12.1568	0.405845	16390.2	12488	372.842	3506.27	8981.76	4646.72	11743.5	138.082	21.0127	63.2744	93.8435	561.882	851.854	3.52475	18.4288	0.999223	17.6508	-0.269841	-0.557377	0.935484
12.1678	0.405292	16241.2	12357.2	388.905	3452.72	8904.45	4539.75	11701.4	139.818	16.4237	64.1131	103.345	566.119	832.022	3.53339	18.4526	1.00361	-19.5504	-0.349206	-0.590164	1
12.1789	0.403075	16411.3	12492	361.441	3481.84	9010.12	4594.98	11816.3	127.587	14.25	60.8229	94.9371	558.607	851.149	3.5301	18.4568	1.00116	-24.5599	-0.349206	-0.655738	0.935484
12.19	0.412681	16303.8	12393.5	348.401	3457.16	8936.3	4554.04	11749.8	130.568	17.3898	55.1404	87.1171	568.605	860.367	3.50455	18.4416	0.993193	-25.7031	-0.31746	-0.459016	0.806452
12.2011	0.422045	16475.9	12572.6	362.676	3527.4	9045.2	4613.96	11861.9	138.707	16.4237	61.1785	92.7218	615.006	859.974	3.51116	18.4532	0.98468	-27.8892	-0.380952	-0.47541	1
12.2121	0.423536	16354.4	12500.2	378.472	3553.53	8946.69	4639.32	11715.1	148.587	22.9449	57.6696	88.6843	570.952	848.071	3.51416	18.4615	0.993512	21.7108	-0.333333	-0.491803	1.03226
12.2232	0.427408	16483.1	12568.1	407.171	3589.21	8978.83	4667.46	11815.6	173.96	20.2882	64.2727	88.1516	585.61	849.894	3.52082	18.4674	0.999197	8.22432	-0.31746	-0.459016	0.870968
12.2343	0.425972	16464.2	12594.5	388.699	3637.02	8957.48	4664.19	11800	160.285	18.3559	68.3921	86.8755	589.186	871.271	3.52318	18.4728	0.996256	10.8173	-0.349206	-0.590164	0.806452
12.2453	0.428702	16499.5	12689.6	425.735	3687.25	9002.4	4733.59	11766	176.307	21.4958	63.9668	92.3487	590.821	882.837	3.5489	18.5006	1.0094	50.8964	-0.349206	-0.622951	0.83871
12.2564	0.42192	16676.7	12784.3	451.696	3773.61	9010.71	4837.08	11839.6	195.032	20.7712	65.585	98.7103	605.951	959.706	3.5356	18.5238	1.01239	78.3244	-0.365079	-0.52459	1.06452
12.2675	0.435517	16718.5	12774.5	438.738	3705.48	9069.02	4759.94	11958.5	181.539	19.8051	64.1949	99.3302	592.461	939.799	3.54708	18.5459	1.02197	12.689	-0.396825	-0.47541	1.06452
12.2786	0.424145	16633.8	12686.3	415.497	3669.72	9016.56	4743.89	11889.9	164.609	20.5297	66.3821	99.2939	607.117	942.602	3.55376	18.5495	1.02521	23.3012	-0.349206	-0.52459	1.19355
12.2896	0.427775	16689.3	12782.6	410.024	3644.57	9137.98	4721.15	11968.2	157.478	19.0805	68.8471	99.3986	599.403	915.844	3.55673	18.5457	1.02049	-7.27949	-0.349206	-0.557377	1.12903
12.3007	0.422381	16732.6	12800.4	401.073	3667.15	9133.29	4732.54	12000.1	147.406	13.0424	69.8909	87.4633	602.549	949.093	3.55767	18.5557	1.0166	-10.446	-0.301587	-0.459016	1.25806
12.3118	0.421111	16710.8	12818.8	413.646	3734.49	9084.26	4789.55	11921.2	148.76	14.25	81.6304	87.5317	601.13	945.238	3.55473	18.5659	1.02522	35.7184	-0.301587	-0.426229	1.19355
12.3229	0.420233	16874	12935	444.362	3812.62	9122.42	4913.04	11960.9	168.46	19.0349	77.5929	97.1471	623.237	980.137	3.54947	18.5662	1.02171	80.9569	-0.349206	-0.57377	1.25806
12.3339	0.414611	16694.4	12792.1	454.903	3777.89	9014.24	4852.78	11841.7	162.882	22.8993	88.9083	105.218	637.175	960.156	3.56219	18.585	1.03216	84.85	-0.333333	-0.606557	1.12903
12.345	0.405509	16676.8	12782.4	431.134	3791.33	8991.08	4845.3	11831.5	168.656	20.7712	69.8372	104.298	625.658	971.184	3.57184	18.5634	1.02716	84.1339	-0.412698	-0.442623	1.41935
12.3561	0.406645	16640.1	12676.2	436.423	3753.29	8922.9	4864.21	11775.9	160.399	26.3263	70.343	104.667	628.965	932.037	3.56471	18.5579	1.02677	107.099	-0.365079	-0.622951	1.29032
12.3671	0.407193	16683.2	12802.2	450.405	3798.38	9003.81	4869.13	11814.1	161.032	31.3755	73.0589	111.005	645.706	981.157	3.57855	18.5605	1.02985	99.3851	-0.365079	-0.540984	1.29032
12.3782	0.418943	16793.8	12876.4	443.233	3817.9	9058.48	4929.41	11864.3	170.839	22.7034	73.3326	110.049	677.513	990.107	3.56773	18.5648	1.03067	113.439	-0.380952	-0.393443	1.54839
12.3893	0.411722	16777.9	12861.1	431.2	3755.83	9105.28	4873.45	11904.5	164.723	23.428	69.0307	114.132	657	998.101	3.56104	18.5651	1.03444	77.8213	-0.31746	-0.442623	1.19355
12.4004	0.413917	16739.9	12832.9	447.078	3751.9	9081.05	4875.42	11864.5	164.409	29.7077	70.9401	107.784	624.578	1006.52	3.56582	18.5764	1.04162	89.1033	-0.269841	-0.491803	1.09677
12.4114	0.418967	16750.5	12839.9	463.646	3766.64	9073.28	4841.39	11909.1	168.574	23.6695	86.2018	116.652	641.463	973.731	3.56191	18.5827	1.03442	62.1818	-0.253968	-0.360656	1.22581
12.4225	0.421254	16630.2	12746.4	444.321	3770.37	8976.04	4854.88	11775.3	164.396	25.1187	79.6578	111.602	609.953	933.991	3.5673	18.5838	1.04188	103.044	-0.238095	-0.393443	0.774193
12.4336	0.421428	16645.9	12775.4	449.495	3718.95	9056.48	4814.76	11831.1	160.608	31.6399	83.262	103.103	582.897	919.149	3.56662	18.561	1.03736	70.4794	-0.333333	-0.426229	1
12.4446	0.421881	16669.4	12839.5	442.642	3748.35	9091.18	4820.92	11848.4	157.943	24.1526	86.3884	103.058	614.318	923.599	3.57541	18.5399	1.04183	68.746	-0.365079	-0.295082	1.12903
12.4557	0.415336	16657.9	12806.4	429.473	3703.5	9102.86	4781.71	11876.1	157.633	22.9449	86.0556	102.265	628.713	929.691	3.58661	18.5621	1.05345	43.902	-0.31746	-0.57377	0.967742
12.4668	0.412784	16783	12800.9	430.877	3733.57	9067.29	4833.4	11949.6	146.004	19.0805	90.4259	105.473	645.327	918.203	3.60901	18.5873	1.05459	48.0788	-0.349206	-0.57377	1.19355
12.4779	0.409683	16791.6	12869.3	426.33	3781.85	9087.5	4852.06	11939.5	154.657	17.3898	86.1509	100.574	658.749	951.721	3.62204	18.5889	1.05577	59.0817	-0.349206	-0.606557	1.22581
12.4889	0.411053	16907.8	12946.5	415.689	3841.55	9104.99	4905.76	12002	147.776	26.8093	76.5314	91.0405	658.964	964.954	3.63083	18.6059	1.0701	67.0018	-0.301587	-0.393443	0.903226
12.5	0.40456	16890.6	12970.6	433.548	3842.04	9128.56	4924.92	11965.7	157.683	26.8093	89.2867	88.2563	650.868	916.707	3.62634	18.6122	1.06367	85.0714	-0.31746	-0.491803	0.903226
12.5111	0.398252	16816.8	12970.8	437.159	3835.76	9135.04	4908.83	11908	152.196	25.8432	91.9663	89.3592	666.59	915.475	3.60214	18.597	1.06379	92.8224	-0.301587	-0.57377	1
12.5221	0.410525	16753.7	12905.4	442.79	3814.81	9090.56	4881.58	11872.1	154.237	31.8814	88.9995	81.9766	654.094	909.804	3.6246	18.5897	1.07006	89.8925	-0.222222	-0.622951	0.870968
12.5332	0.404429	16727.2	12815.9	432.63	3740.57	9075.28	4805.77	11921.5	157.423	30.9153	80.2684	87.2673	641.757	895.374	3.62397	18.6014	1.07117	42.9415	-0.238095	-0.786885	0.903226
12.5443	0.402393	16785.6	12808.1	431.01	3719.89	9088.17	4826.61	11959	155.285	28.5	77.8075	85.2305	618.124	886.808	3.60745	18.5946	1.06477	42.5587	-0.396825	-0.442623	1.12903
12.5554	0.402597	16670.6	12704.3	434.625	3683.54	9020.77	4808.04	11862.6	160.572	26.5678	86.3065	83.7585	602.312	877.919	3.60743	18.5781	1.05498	59.2823	-0.31746	-0.721311	0.806452
12.5664	0.407089	16738.8	12799.1	424.776	3699.86	9099.23	4803.74	11935	153.007	26.5678	81.1432	88.3247	590.777	879.808	3.60282	18.5829	1.06184	38.5113	-0.222222	-0.622951	0.709677
12.5775	0.402441	16700.2	12768.7	403.732	3658.01	9110.69	4780.24	11920	143.369	30.6738	83.2942	78.3859	594.698	890.261	3.59132	18.5897	1.05525	31.8374	-0.222222	-0.672131	0.774193
12.5886	0.403262	16877.4	12869.2	424.929	3776.42	9092.78	4931.49	11945.9	151.548	37.1949	85.0667	77.4198	583.661	888.136	3.59202	18.6149	1.06265	93.1696	-0.269841	-0.442623	0.774193
12.5996	0.396083	16922.7	12965.1	437.326	3751.05	9214.04	4897.83	12024.9	160.325	37.9195	81.6854	79.9719	584.019	874.324	3.58583	18.5978	1.05061	57.4818	-0.412698	-0.409836	0.935484
12.6107	0.404715	16876.3	12995.6	431.381	3786.63	9209.02	4876.38	11999.9	153.777	40.3348	81.0748	83.7451	597.574	898.64	3.60305	18.6203	1.0572	54.3325	-0.31746	-0.426229	1.06452
12.6218	0.394051	16740.7	12864.9	419.966	3740.91	9124.02	4869.21	11871.4	154.789	37.1949	81.9819	81.8585	593.948	927.578	3.59604	18.6202	1.06233	84.4992	-0.222222	-0.557377	0.741935
12.6329	0.400426	16715.8	12847.4	416.468	3688.29	9159.1	4795.08	11920.8	145.428	35.9873	72.8495	85.0439	598.812	922.723	3.58776	18.6006	1.0496	38.3176	-0.253968	-0.459016	0.709677
12.6439	0.404322	16871.5	12951.4	431.132	3762.33	9189.06	4874	11997.5	142.602	39.6102	76.7046	89.5779	601.112	944.488	3.59116	18.5928	1.04836	53.8805	-0.365079	-0.803279	0.83871
12.655	0.402874	16858.6	12907	450.725	3771.47	9135.52	4903.69	11954.9	154.956	38.6441	80.0631	91.4283	632.516	916.696	3.59817	18.6101	1.0552	78.3178	-0.253968	-0.344262	1.12903
12.6661	0.405243	16885.2	12983.2	459.217	3923.83	9059.33	5028.79	11856.4	156.402	41.0594	84.2831	94.9505	621.266	948.788	3.61077	18.6381	1.06358	160.227	-0.238095	-0.295082	1
12.6771	0.406423	16864.5	13005.7	461.899	3898.27	9107.46	4989.85	11874.6	147.064	42.0255	89.6101	90.7856	671.536	935.457	3.59622	18.6376	1.05601	137.962	-0.31746	-0.409836	1.29032
12.6882	0.411484	16741.7	12913	456.397	3806.19	9106.81	4898.63	11843	152.916	37.1949	92.4493	86.3925	634.05	937.985	3.58121	18.6331	1.05242	105.125	-0.206349	-0.557377	0.806452
12.6993	0.415767	16914.4	13073.6	448.248	3830.23	9243.36	4898.79	12015.6	152.478	34.2966	92.3903	79.4929	644.715	904.569	3.59484	18.6414	1.0581	60.3425	-0.238095	-0.57377	0.806452
12.7104	0.419108	17014.2	13114.4	434.911	3863.8	9250.62	4941.03	12073.2	142.722	31.6399	100.752	79.1239	640.431	914.795	3.62264	18.6672	1.06713	64.3698	-0.206349	-0.540984	0.677419
12.7214	0.413499	17022.5	13112.1	445.287	3814.42	9297.63	4901	12121.5	134.05	38.4026	103.961	80.5502	638.995	920.037	3.64779	18.6915	1.07544	33.7868	-0.285714	-0.557377	0.935484
12.7325	0.410724	16948.8	13094.2	432.928	3831.56	9262.58	4895.18	12053.6	129.793	31.1568	97.4758	85.3942	656.331	913.941	3.63336	18.6907	1.07066	48.8301	-0.333333	-0.540984	0.967742
12.7436	0.422797	16966.3	13080.2	435.791	3834.53	9245.64	4934.88	12031.4	134.82	35.0212	87.7785	81.1608	634.612	894.259	3.62144	18.6968	1.0784	72.458	-0.222222	-0.639344	0.806452
12.7547	0.40633	16934.6	13080.6	401.511	3841.86	9238.68	4922.26	12012.3	131.311	33.5721	82.5012	78.0438	597.098	868.868	3.60047	18.685	1.06779	71.7535	-0.238095	-0.459016	0.83871
12.7657	0.402241	16982	13069.3	413.896	3786.84	9282.5	4871.33	12110.7	132.291	39.6102	82.3737	75.6513	589.516	887.905	3.59821	18.6761	1.06031	23.26	-0.285714	-0.393443	0.870968
12.7768	0.408522	16865.6	12944.8	383.901	3750.43	9194.4	4817.43	12048.2	125.387	33.3305	76.5636	77.6654	575.491	906.611	3.59236	18.6662	1.05792	15.2459	-0.31746	-0.213115	1.09677
12.7879	0.414739	16872.3	13014.6	380.863	3740.93	9273.66	4787.77	12084.5	132.988	32.1229	78.1309	71.9869	561.826	877.734	3.58714	18.6602	1.05007	-7.54368	-0.174603	-0.491803	0.83871
12.7989	0.417127	16854.4	13009	386.022	3770.87	9238.15	4802.85	12051.5	123.482	31.3983	83.7182	81.7392	594.689	889.91	3.60394	18.6812	1.0645	7.81493	-0.206349	-0.409836	0.83871
12.81	0.419101	16827.5	12989.6	395.684	3744.87	9244.75	4787.66	12039.8	132.764	31.3983	90.4581	74.8355	570.952	882.748	3.58613	18.6487	1.05259	4.02661	-0.222222	-0.327869	0.967742
12.8211	0.41487	16778.2	12970.1	409.826	3772.33	9197.72	4808.54	11969.6	132.131	36.8394	94.6552	77.2279	568.977	867.488	3.60183	18.6544	1.05832	31.6672	-0.190476	-0.442623	0.870968
12.8322	0.408538	16841.5	12943.5	402.687	3766.84	9176.63	4854.82	11986.7	129.948	28.9147	92.4587	76.6174	564.023	856.051	3.58795	18.6422	1.05322	48.0687	-0.222222	-0.459016	1.12903
12.8432	0.398207	16764.7	12871.5	411.746	3703.13	9168.34	4826.11	11938.6	133.972	29.8579	92.3218	76.6993	558.539	878.313	3.58932	18.6168	1.04779	47.6408	-0.174603	-0.639344	0.903226
12.8543	0.408289	16786.2	12833.4	393.901	3771.14	9062.3	4855.19	11931	123.873	32.8475	90.5493	78.5859	574.969	880.394	3.58683	18.6052	1.05316	62.7131	-0.190476	-0.606557	0.806452
12.8654	0.401834	16736.4	12835	406.314	3742.28	9092.73	4822.19	11914.2	133.01	33.5721	87.4135	87.5679	590.562	897.94	3.5804	18.5938	1.04198	52.2236	-0.31746	-0.491803	0.967742
12.8764	0.410776	16714	12831.9	396.731	3722.51	9109.37	4781.84	11932.2	131.251	32.3644	88.5031	87.7182	622.036	878.322	3.59834	18.6071	1.05099	29.3944	-0.238095	-0.377049	1
12.8875	0.405167	16727.1	12798.6	396.745	3715.77	9082.83	4774.02	11953	128.949	31.5486	95.7716	80.4134	598.831	883.656	3.59136	18.5893	1.03482	20.4491	-0.222222	-0.360656	0.935484
12.8986	0.412907	16817.7	12953.9	405.674	3691.12	9262.83	4751.83	12065.9	126.342	35.9189	90.1253	91.8014	601.049	900.497	3.57047	18.59	1.03481	-18.8844	-0.269841	-0.295082	1.03226
12.9097	0.410083	16690.3	12865.6	423.907	3682.59	9183.02	4721.71	11968.6	144.466	42.4629	84.6977	91.2364	590.807	916.629	3.57778	18.6003	1.03988	-7.12488	-0.238095	-0.360656	1.25806
12.9207	0.424159	16767.3	12827.4	396.3	3686	9141.4	4736.6	12030.7	136.127	42.75	87.0673	76.4349	567.41	921.061	3.5699	18.607	1.03426	-16.5757	-0.253968	-0.491803	1
12.9318	0.420734	17080.5	13157.4	411.061	3841.65	9315.72	4902.87	12177.6	145.432	45.3384	89.2048	81.3567	609.378	977.599	3.57466	18.6195	1.03556	20.0507	-0.174603	-0.47541	0.903226
12.9429	0.419732	16939.1	13057.8	398.762	3791.96	9265.83	4869.86	12069.2	133.046	51.3444	88.2615	73.6413	603.237	982.211	3.56809	18.6109	1.0359	33.3685	-0.222222	-0.491803	0.967742
12.9539	0.420448	16838.9	12936.9	408.798	3739.53	9197.41	4814.84	12024	138.729	56.7035	90.0797	72.443	640.731	939.734	3.58322	18.6304	1.04226	20.36	-0.174603	-0.344262	1.25806
12.965	0.420678	16821.6	12919	412.466	3705.24	9213.74	4802.98	12018.7	122.856	55.5415	95.7395	76.4215	635.041	921.592	3.58163	18.6565	1.056	16.4193	-0.174603	-0.426229	1.12903
12.9761	0.410432	16818.4	12844.5	419.488	3703.53	9140.97	4799.96	12018.5	124.844	57.5422	93.2786	73.5688	644.811	901.563	3.56615	18.6588	1.04943	15.1139	-0.0952381	-0.57377	0.967742
12.9872	0.421013	16888.5	12937.2	403.672	3701.48	9235.71	4797.73	12090.8	121.403	48.4098	92.071	74.9536	629.574	900.433	3.54476	18.6487	1.04609	-4.69535	-0.238095	-0.459016	1.06452
12.9982	0.427942	16782.4	12808.4	411.725	3695.11	9113.29	4798.96	11983.4	138.105	50.7794	95.078	63.3926	622.641	883.932	3.54143	18.6522	1.05091	23.7655	-0.253968	-0.47541	1.19355
13.0093	0.428593	16714	12793.7	404.589	3725.09	9068.63	4834.54	11879.4	137.093	50.342	92.5903	57.2497	600.317	908.306	3.53034	18.6468	1.04193	66.8186	-0.269841	-0.409836	1.03226
13.0204	0.432214	16645	12778.6	388.194	3720.07	9058.5	4825.77	11819.2	123.864	46.6507	96.3863	53.4444	612.448	905.496	3.51735	18.64	1.03541	78.5381	-0.190476	-0.426229	1.06452
13.0314	0.436037	16752.4	12865	406.152	3703.31	9161.7	4833.64	11918.8	132.882	52.6204	91.1049	63.9078	629.91	881.095	3.52502	18.6498	1.03637	56.1882	-0.142857	-0.327869	0.967742
13.0425	0.431656	16794.6	12978.1	415.394	3793.64	9184.42	4883.76	11910.9	129.187	54.5754	105.391	58.0468	672.799	927.543	3.51608	18.661	1.03521	80.8005	-0.206349	-0.426229	1.06452
13.0536	0.436309	16875	13054.1	387.374	3793.57	9260.51	4861.55	12013.4	117.307	50.4829	100.72	59.8247	651.982	935.183	3.51997	18.672	1.03935	44.133	-0.190476	-0.459016	1.03226
13.0647	0.429606	16752.2	12874.1	396.982	3713.95	9160.11	4792.38	11959.8	117.052	55.8287	96.9377	62.8142	612.006	928.427	3.51738	18.6666	1.03742	26.9543	-0.365079	-0.57377	1.19355
13.0757	0.427162	16790.2	12922.7	383.609	3700.27	9222.47	4760.81	12029.4	107.455	51.873	99.0752	63.2744	598.491	941.099	3.52274	18.6623	1.04221	-5.34711	-0.142857	-0.229508	0.935484
13.0868	0.437167	16993.9	13087.6	376.689	3842.58	9245.04	4905.56	12088.3	113.347	48.6741	105.505	50.9929	632.754	957.281	3.53943	18.6963	1.05926	44.4698	-0.190476	-0.47541	1.12903
13.0979	0.439126	16996.3	13172.1	369.916	3848.16	9323.95	4858.9	12137.4	114.336	47.2934	96.3956	53.1894	654.505	954.539	3.53772	18.6953	1.05962	10.7162	-0.269841	-0.311475	1.22581
13.1089	0.435547	16966	13068.4	383.745	3809.27	9259.11	4853.83	12112.1	121.376	39.8289	91.7154	63.2195	639.929	956.669	3.52771	18.6731	1.05424	14.9992	-0.238095	-0.491803	0.967742
13.12	0.435203	17013.4	13146.8	395.433	3792.78	9354	4845.05	12168.4	127.059	38.8856	100.169	63.5978	689.638	967.636	3.53544	18.6724	1.0506	-3.5709	-0.174603	-0.393443	0.935484
13.1311	0.427989	16800.1	12927	418.523	3693.01	9234.02	4763.73	12036.3	144.89	32.8475	99.9729	65.5166	612.243	954.379	3.52885	18.6576	1.04528	-5.8383	-0.174603	-0.47541	1
13.1422	0.432378	16794.7	12964.8	410.703	3736.38	9228.46	4795.08	11999.6	133.11	37.678	100.547	67.1845	595.737	953.654	3.52302	18.6633	1.04166	17.8232	-0.238095	-0.426229	1.03226
13.1532	0.433518	16740	12885.8	400.096	3613.92	9271.85	4684.08	12055.9	126.886	36.7119	95.7985	66.3821	591.389	937.976	3.51625	18.6592	1.03945	-46.7686	-0.238095	-0.459016	0.870968
13.1643	0.436509	16740.2	12900	404.936	3616.47	9283.52	4676.07	12064.1	130.085	45.1425	100.283	56.972	560.636	940.405	3.50741	18.6558	1.03452	-52.5048	-0.301587	-0.409836	0.83871
13.1754	0.448549	16772.4	12862.3	401.802	3674.31	9187.95	4780.21	11992.2	129.902	40.8178	101.627	65.5072	597.68	960.417	3.49166	18.6627	1.03667	13.0586	-0.238095	-0.540984	0.967742
13.1864	0.440663	16718	12874.8	395.521	3604.9	9269.86	4680.44	12037.5	123.508	37.4365	95.5436	69.1342	601.981	960.346	3.50331	18.6702	1.03581	-43.6309	-0.190476	-0.377049	0.774193
13.1975	0.448596	16669	12854.4	405.024	3643.6	9210.75	4694.38	11974.7	132.135	30.1907	103.997	65.1973	611.223	982.995	3.49716	18.648	1.02752	-21.0089	-0.174603	-0.409836	0.83871
13.2086	0.438314	16583.4	12774.4	403.397	3555.41	9218.99	4612.24	11971.1	131.524	30.9153	101.34	67.9775	596.861	977.651	3.49536	18.6245	1.01593	-57.0495	-0.174603	-0.377049	0.806452
13.2197	0.433274	16831.6	12987.7	429.809	3617.57	9370.12	4650.23	12181.3	137.918	34.7797	112.992	72.0647	605.732	984.27	3.50127	18.6491	1.02332	-94.6111	-0.238095	-0.491803	0.903226
13.2307	0.445861	16805.3	12900.9	416.925	3608.01	9292.86	4680.12	12125.1	133.229	35.0212	107.447	74.1793	612.298	977.11	3.51567	18.6472	1.03172	-66.5548	-0.174603	-0.327869	1
13.2418	0.439914	16756.3	12849.2	401.447	3567.67	9281.48	4615.98	12140.3	134.131	30.9153	107.296	67.3026	569.23	983.389	3.50886	18.6401	1.02565	-99.362	-0.238095	-0.47541	1
13.2529	0.441899	16815	12890.2	407.039	3604.9	9285.32	4682.74	12132.3	129.501	37.3909	112.856	64.4727	550.198	977.861	3.5161	18.6401	1.02216	-67.2302	-0.190476	-0.590164	0.935484
13.264	0.426297	16904	12996.7	404.6	3618.26	9378.46	4696.49	12207.5	126.631	31.6171	111.498	63.3563	559.853	974.106	3.50048	18.6426	1.02145	-80.5954	-0.238095	-0.57377	1.03226
13.275	0.43629	16930.8	12932.7	414.55	3594.94	9337.8	4724.5	12206.3	121.545	37.4365	104.653	67.8997	582.423	966.755	3.50292	18.638	1.02611	-67.6792	-0.253968	-0.737705	1.22581
13.2861	0.44029	17003.8	13070.1	416.511	3662.25	9407.89	4767.93	12235.8	121.043	36.6663	104.967	66.3096	592.061	972.681	3.51965	18.6338	1.01415	-55.8211	-0.238095	-0.672131	1.25806
13.2972	0.43529	16901	12949.6	403.595	3579.26	9370.34	4689.69	12211.3	124.503	25.1187	108.786	64.3318	576.754	966.381	3.53006	18.6268	1.01893	-84.6564	-0.174603	-0.590164	1.09677
13.3082	0.432045	16921.9	13027.2	384.93	3606.6	9420.6	4685.74	12236.1	124.944	22.4619	103.227	54.452	581.973	971.119	3.51751	18.6049	1.01464	-92.8772	-0.31746	-0.590164	1.09677
13.3193	0.43647	16764.1	12859.3	355.613	3524.06	9335.25	4621.01	12143.1	116.801	22.1975	93.0868	41.5009	582.982	955.236	3.50849	18.6047	1.01086	-97.8089	-0.222222	-0.47541	1
13.3304	0.425936	16706.3	12812.5	344.071	3458.52	9353.98	4559.53	12146.8	115.785	22.6806	76.5718	47.8034	596.836	952.514	3.50484	18.5942	1.00519	-126.449	-0.269841	-0.409836	1
13.3415	0.439139	16583.6	12767.1	337.4	3478.65	9288.45	4552.59	12031	117.042	19.5636	71.1173	48.5051	603.518	952.701	3.49398	18.5754	0.989779	-99.4602	-0.15873	-0.377049	0.677419
13.3525	0.433083	16548.1	12767	332.308	3483.76	9283.22	4553.03	11995.1	114.859	21.7145	76.3034	45.7934	593.222	960.492	3.48276	18.5708	0.990464	-89.9221	-0.269841	-0.442623	0.83871
13.3636	0.443255	16460.5	12680.4	326.838	3435.29	9245.09	4493.43	11967.1	109.792	18.0916	72.5115	50.9566	597.839	954.644	3.47352	18.5774	0.982854	-109.467	-0.238095	-0.426229	0.709677
13.3747	0.439444	16407.6	12654.4	335.149	3438.66	9215.76	4520.79	11886.8	106.215	23.1408	79.4151	48.8969	581.563	927.205	3.48091	18.5807	0.984303	-76.2941	-0.15873	-0.295082	0.709677
13.3857	0.428619	16469.4	12739.3	329.631	3494.49	9244.81	4595.82	11873.6	95.078	16.884	94.2394	51.0935	594.285	951.841	3.48286	18.5805	0.982117	-39.0837	-0.174603	-0.278689	0.677419
13.3968	0.429804	16536.7	12731	319.213	3462.83	9268.21	4584.23	11952.5	93.0546	18.1144	87.9235	43.3647	575.21	969.944	3.49613	18.6025	0.997087	-64.8204	-0.142857	-0.491803	0.677419
13.4079	0.43205	16493.7	12744.4	303.329	3412.35	9332.02	4474.25	12019.5	94.1388	21.956	75.4648	34.9797	566.107	995.985	3.4868	18.581	0.984299	-131.714	-0.15873	-0.311475	0.967742
13.419	0.436259	16545.6	12716.5	313.12	3408.7	9307.75	4514.76	12030.8	99.4658	19.8051	75.3507	39.6371	569.798	977.215	3.48327	18.5914	0.99398	-116.438	-0.142857	-0.622951	0.709677
13.43	0.431539	16419.7	12593.7	305.883	3360.2	9233.49	4458.28	11961.4	98.026	20.5069	69.0939	38.7301	549.907	984.314	3.47177	18.5833	0.992973	-123.816	-0.15873	-0.57377	0.83871
13.4411	0.435843	16460.7	12717.6	328.198	3483.71	9233.88	4571.57	11889.1	107.974	21.7964	80.7461	42.3167	567.782	958.202	3.46379	18.6029	0.997812	-54.0356	-0.269841	-0.622951	0.774193
13.4522	0.427295	16465.7	12722.3	322.817	3533.79	9188.48	4609.32	11856.4	116.059	20.9578	73.4413	40.512	601.209	956.063	3.45254	18.5831	0.985372	-28.5264	-0.253968	-0.540984	0.967742
13.4632	0.424509	16532	12781.3	321.242	3547.72	9233.58	4611.31	11920.6	115.193	22.1747	78.5268	33.403	611.457	958.233	3.4705	18.5976	0.997998	-44.3445	-0.269841	-0.508197	0.83871
13.4743	0.415151	16580.1	12835.8	313.813	3535.7	9300.13	4621.4	11958.7	101.814	18.839	79.183	44.2489	608.105	973.963	3.49596	18.6289	1.01284	-49.7085	-0.126984	-0.409836	0.645161
13.4854	0.424448	16644.6	12851	314.39	3547.95	9303.05	4602.97	12041.7	101.831	19.8051	80.4725	45.1922	574.44	987.866	3.49195	18.6274	1.01764	-79.5657	-0.206349	-0.672131	0.903226
13.4965	0.426995	16564.5	12843.4	320.134	3470.63	9372.82	4527.85	12036.6	97.402	16.1594	81.5298	49.4122	551.027	954.964	3.49849	18.6141	1.00649	-112.061	-0.126984	-0.426229	0.612903
13.5075	0.430921	16645.3	12874.2	331.381	3463.2	9411.03	4553.75	12091.5	114.267	15.9407	78.8408	45.4928	581.04	956.478	3.50617	18.6239	1.01119	-114.676	-0.126984	-0.442623	0.677419
13.5186	0.43229	16595.7	12822.1	322.672	3469.54	9352.54	4558.12	12037.6	105.044	16.9068	77.8841	49.0338	599.842	959.224	3.52398	18.6188	1.00981	-98.6893	-0.190476	-0.311475	0.774193
13.5297	0.439346	16606.3	12844.1	347.375	3492.88	9351.22	4573.92	12032.4	112.495	17.3898	75.7238	55.8784	547.965	967.912	3.5106	18.602	1.00941	-90.2255	-0.174603	-0.344262	0.709677
13.5407	0.430306	16592.3	12825.4	354.781	3531.1	9294.29	4588.8	12003.4	105.099	19.3221	79.552	62.9095	581.284	972.96	3.531	18.6155	1.01688	-76.0052	-0.15873	-0.508197	0.83871
13.5518	0.42824	16578.1	12834.5	339.501	3549.16	9285.38	4615.56	11962.5	106.211	17.6314	72.2834	65.6441	569.142	957.105	3.53282	18.6134	1.01263	-53.3303	-0.269841	-0.57377	0.935484
13.5629	0.422266	16658.8	12909.1	343.278	3512.82	9396.26	4592.24	12066.6	102.666	20.7712	73.0442	65.4751	594.949	1008.64	3.53259	18.6022	1.00744	-90.8749	-0.380952	-0.52459	1.12903
13.574	0.433936	16359.5	12617.1	336.886	3422.06	9195.04	4449.94	11909.5	105.969	21.4958	72.0231	65.4294	545.283	996.459	3.54036	18.5947	1.00493	-114.067	-0.269841	-0.426229	1
13.585	0.421698	16610.3	12852.5	350.279	3534.3	9318.2	4581.58	12028.7	103.318	20.5297	83.407	67.3979	590.946	977.293	3.55674	18.6099	1.01058	-85.822	-0.301587	-0.409836	1.25806
13.5961	0.421769	16587.6	12804.1	330.97	3486.67	9317.38	4560.06	12027.6	108.126	15.9407	73.9606	65.3382	546.444	968.633	3.5449	18.6063	1.0041	-95.2137	-0.285714	-0.426229	1.12903
13.6072	0.422222	16665	12876.4	339.639	3522.1	9354.27	4572.14	12092.8	113.476	16.6653	74.8261	60.8633	559.185	952.995	3.56096	18.5839	1.00649	-106.741	-0.301587	-0.360656	1
13.6182	0.423128	16645.6	12904.5	326.116	3483.32	9421.21	4520.55	12125.1	104.425	17.3898	80.1397	59.0182	579.442	952.563	3.5489	18.576	1.00274	-138.342	-0.253968	-0.393443	0.870968
13.6293	0.42988	16672.5	12912.7	355.038	3521.02	9391.64	4589.39	12083.1	119.367	21.7373	87.3667	55.6825	562.457	967.841	3.55128	18.5533	0.998922	-96.4448	-0.190476	-0.426229	0.741935
13.6404	0.425426	16770.8	12981.4	360.215	3613.71	9367.65	4675.02	12095.8	105.068	24.3941	91.0218	65.585	564.694	965.469	3.55264	18.5602	1.00399	-61.2088	-0.349206	-0.52459	0.935484
13.6515	0.417779	16611.4	12870.3	347.482	3552.66	9317.67	4565.67	12045.8	109.014	20.2882	85.5123	71.4407	558.699	966.147	3.56719	18.5485	1.00186	-97.4169	-0.190476	-0.688525	0.83871
13.6625	0.42657	16737.8	12986.5	350.101	3539.36	9447.12	4578.83	12159	108.891	19.5636	91.482	63.9534	571.831	974.963	3.57881	18.5352	0.9914	-120.93	-0.15873	-0.606557	0.741935
13.6736	0.435035	16707.7	12922.2	358.423	3538.18	9384	4596.05	12111.6	121.65	20.0466	83.6485	63.0329	564.595	953.026	3.59345	18.5526	1.00082	-100.87	-0.301587	-0.57377	0.935484
13.6847	0.423671	16611.5	12843.6	371.033	3527.07	9316.48	4605.41	12006.1	117.43	19.0805	86.3416	62.1809	584.243	963.007	3.59366	18.5278	0.996236	-69.2099	-0.15873	-0.655738	0.677419
13.6957	0.427118	16579.8	12842.1	345.537	3535.09	9307.04	4558.31	12021.5	116.496	17.6314	77.9929	58.8492	584.544	979.329	3.59964	18.5265	0.99213	-94.4164	-0.222222	-0.639344	0.806452
13.7068	0.427397	16777	12999.9	348.612	3560.88	9439.04	4579.9	12197.1	109.642	14.9746	96.0617	63.4019	599.458	990.962	3.63901	18.5426	1.00367	-130.372	-0.190476	-0.508197	0.774193
13.7179	0.437609	16656	12852.5	354.012	3531.82	9320.64	4575.93	12080	119.435	14.9746	98.791	52.9116	551.975	938.017	3.63317	18.5499	1.00296	-101.704	-0.301587	-0.426229	0.967742
13.729	0.425348	16766.5	12973.4	375.672	3618.94	9354.43	4619.6	12146.9	126.034	16.9068	111.879	43.7699	542.014	972.688	3.65787	18.5729	1.01081	-99.4538	-0.31746	-0.393443	1
13.74	0.422815	16837.4	12979.6	355.103	3682.37	9297.22	4718.34	12119	123.746	18.5975	103.872	40.9172	560.19	997.609	3.68673	18.5874	1.01622	-47.7632	-0.222222	-0.459016	1.03226
13.7511	0.427287	16876	12975.4	353.24	3675.22	9300.17	4725.67	12150.4	128.312	19.5636	96.44	36.7522	576.292	1025.55	3.68443	18.5893	1.01374	-52.6076	-0.285714	-0.590164	0.806452
13.7622	0.424386	16816.8	12910.5	337.713	3611.8	9298.69	4687.77	12129.1	127	19.9782	97.6839	28.5041	557.209	1017.09	3.66522	18.5887	1.01117	-64.1291	-0.253968	-0.360656	1.06452
13.7733	0.418311	16958.7	13042.9	347.854	3716.33	9326.54	4795.12	12163.5	131.106	21.9788	96.6856	31.0012	540.68	1005.45	3.65245	18.599	1.02153	-24.7882	-0.253968	-0.590164	1.22581
13.7843	0.415872	16939.7	12988.6	341.023	3648.93	9339.62	4744.53	12195.1	129.314	19.0805	93.8289	34.8428	547.924	971.967	3.65171	18.6024	1.02878	-55.7629	-0.285714	-0.327869	1.25806
13.7954	0.420907	16906.3	12963.3	351.301	3605.94	9357.41	4713.5	12192.8	137.334	20.5297	97.6517	25.1912	553.413	971.836	3.64838	18.5953	1.0266	-69.1234	-0.142857	-0.426229	0.806452
13.8065	0.41248	16853.4	13021.9	352.142	3614.43	9407.5	4688.42	12165	150.75	23.911	81.2105	32.5416	601.123	1009.21	3.65803	18.5947	1.0306	-73.1841	-0.15873	-0.442623	0.709677
13.8175	0.412216	16850.1	13022.6	359.311	3657.46	9365.17	4707.11	12143	150.394	25.6017	90.5522	29.5843	585.238	1005.78	3.64933	18.5873	1.02602	-59.0534	-0.301587	-0.426229	1.03226
13.8286	0.419006	16711.1	12890.9	361.383	3586.76	9304.12	4634.43	12076.7	145.373	21.9788	90.4891	39.3728	599.483	994.56	3.64431	18.6009	1.02645	-74.5043	-0.206349	-0.47541	0.935484
13.8397	0.413075	16877.9	13036.3	375.997	3685.69	9350.58	4775.18	12102.7	153.243	21.2543	94.9412	45.529	610.52	989.471	3.64132	18.6135	1.02558	-17.947	-0.301587	-0.295082	1.16129
13.8508	0.418614	16820.6	12957	370.6	3588.87	9368.1	4668.88	12151.7	145.592	15.2161	95.5745	44.5039	616.286	955.576	3.63825	18.6195	1.03289	-78.5206	-0.285714	-0.245902	1.29032
13.8618	0.408173	16840.8	13011.1	361.882	3633.64	9377.48	4722.84	12118	138.114	22.8765	99.5436	39.8693	605.657	937.485	3.64995	18.6202	1.03705	-45.4728	-0.190476	-0.327869	0.806452
13.8729	0.417625	16921.2	13053.8	352.307	3648.75	9405.01	4751.45	12169.7	136.136	20.5887	94.5628	40.74	616.99	950.915	3.64338	18.6075	1.03601	-46.0355	-0.285714	-0.52459	1.06452
13.884	0.408845	16872.6	13045.7	343.283	3603.59	9442.07	4661.66	12210.9	130.581	15.8723	93.3511	44.112	611.829	962.967	3.64696	18.6124	1.03669	-97.1611	-0.285714	-0.442623	1.22581
13.895	0.412191	16719.2	12909.9	310.748	3573.54	9336.32	4610.5	12108.7	107.364	22.4163	79.9625	42.5582	589.887	968.039	3.62874	18.5952	1.01924	-93.6116	-0.285714	-0.540984	1.25806
13.9061	0.417191	16755.7	12924.8	326.325	3576.03	9348.81	4634.64	12121.1	119.157	23.6239	83.9316	47.2063	576.419	962.893	3.62415	18.5928	1.01402	-85.9613	-0.269841	-0.459016	1.25806
13.9172	0.415399	16745.9	12911.9	328.172	3579.1	9332.82	4625.7	12120.2	117.694	26.1666	77.3285	44.6179	544.143	937.213	3.63399	18.5845	1.00764	-89.7627	-0.190476	-0.393443	1
13.9283	0.413918	16839	12986.4	325.882	3567.39	9419.02	4602.43	12236.6	110.471	24.1526	86.9668	48.3227	554.129	937.941	3.64612	18.6059	1.02423	-130.484	-0.238095	-0.311475	1.09677
13.9393	0.412475	16875.6	13026.3	343.356	3541.27	9485.06	4593.06	12282.6	124.069	19.8051	95.7167	45.5746	546.142	952.422	3.63308	18.6064	1.02268	-146.659	-0.206349	-0.327869	1
13.9504	0.407476	16887.8	12990.5	355.769	3597.6	9392.88	4699.95	12187.9	127.369	22.6578	98.1588	45.1372	554.245	976.983	3.63749	18.6103	1.02478	-73.9435	-0.238095	-0.360656	1.06452
13.9615	0.407081	16891.9	13008.9	353.87	3629.19	9379.72	4714.33	12177.6	120.807	18.0688	101.886	45.0325	526.582	1005.5	3.6331	18.604	1.02219	-64.7864	-0.285714	-0.409836	1.09677
13.9725	0.410564	16886.6	13032.6	338.773	3545.66	9486.97	4616.35	12270.2	118.556	18.9665	94.2944	45.6887	532.779	1001.66	3.63745	18.6119	1.0266	-132.973	-0.333333	-0.426229	1.16129
13.9836	0.409089	16784.8	12957.5	351.07	3560	9397.54	4648	12136.8	119.704	12.7096	100.989	45.894	501.108	981.568	3.61104	18.5914	1.01633	-84.0318	-0.206349	-0.459016	0.903226
13.9947	0.424054	16770.2	12953.2	356.286	3614.72	9338.47	4693.3	12076.9	118.232	14.7331	105.796	49.0203	534.01	991.705	3.58672	18.5995	1.01465	-48.0837	-0.269841	-0.491803	1.16129
14.0058	0.421907	16820.9	12960.6	362.384	3546.65	9413.95	4601.75	12219.2	126.709	16.4237	107.223	45.1331	548.924	989.344	3.5793	18.602	1.01693	-126.273	-0.253968	-0.459016	1.16129
14.0168	0.408605	16964.8	13076.9	364.819	3657.17	9419.74	4718.56	12246.2	134.633	16.1822	104.598	42.6588	540.207	1027.93	3.58215	18.6135	1.03365	-80.7374	-0.253968	-0.409836	1.12903
14.0279	0.401081	16885.3	13026	342.683	3609.96	9416.05	4648.27	12237.1	120.894	17.1483	93.3967	45.2472	525.775	1008.8	3.58632	18.615	1.03695	-109.982	-0.190476	-0.47541	0.83871
14.039	0.401112	16911.9	13006.7	363.62	3588.71	9417.98	4694.32	12217.6	125.588	15.4576	113.179	40.1295	515.584	1005.45	3.58014	18.6074	1.03667	-84.1932	-0.206349	-0.442623	0.935484
14.05	0.411121	16858.2	12941.7	345.766	3527.35	9414.37	4611.71	12246.5	122.804	16.1594	109.36	35.5861	492.655	989.715	3.58046	18.6065	1.03138	-128.895	-0.269841	-0.491803	1.03226
14.0611	0.409445	16834	12949.5	349.335	3541.25	9408.22	4626.96	12207	115.121	19.0577	111.502	34.7341	497.445	983.517	3.599	18.6006	1.04267	-111.766	-0.31746	-0.57377	1.16129
14.0722	0.39867	16788.5	12910.3	349.555	3563.06	9347.22	4653.75	12134.7	107.287	21.4958	106.274	45.639	516.527	1007.46	3.59198	18.5916	1.04683	-80.9102	-0.31746	-0.508197	0.967742
14.0833	0.393695	16952.2	13061.5	367.745	3661.07	9400.45	4775.26	12177	107.246	23.1865	104.064	54.9123	548.052	986.902	3.58806	18.6014	1.04588	-37.2167	-0.238095	-0.57377	1.16129
14.0943	0.397117	16901.4	13025.2	381.356	3652.3	9372.9	4794.66	12106.7	122.311	22.6122	105.354	49.9543	528.695	1004.88	3.59728	18.6048	1.04448	-10.2269	-0.349206	-0.442623	1.25806
14.1054	0.396846	16778.5	12915.6	379.089	3585.55	9330.03	4701.48	12077	114.081	27.5339	100.842	60.5586	541.186	997.369	3.60068	18.5828	1.04116	-44.4288	-0.269841	-0.426229	0.967742
14.1165	0.408572	16999.7	13086.4	366.464	3661.16	9425.2	4821.62	12178.1	105.591	25.8432	102.347	56.1427	575.792	1013.82	3.61636	18.6066	1.04395	-16.6467	-0.285714	-0.442623	1.06452
14.1275	0.409091	17216	13169.9	379.895	3666.82	9503.13	4824.19	12391.8	100.245	27.2924	112.181	58.4077	589.804	1038.98	3.63092	18.6319	1.0544	-71.058	-0.365079	-0.393443	1.29032
14.1386	0.403564	17031.7	13060.4	386.996	3620.21	9440.14	4799.49	12232.2	118.633	24.1526	109.478	54.0374	554.862	1043.82	3.63797	18.6419	1.05801	-40.6689	-0.285714	-0.409836	1.29032
14.1497	0.409986	17076.7	13038.9	371.823	3657.97	9380.9	4824.59	12252.1	103.085	27.0509	105.983	49.5987	568.38	1069.66	3.65058	18.643	1.06052	-34.5535	-0.31746	-0.344262	1.35484
14.1608	0.421238	17049.1	13031.3	409.2	3613.69	9417.59	4745.6	12303.5	125.573	24.3941	121.472	55.1994	571.694	1059.73	3.66441	18.6366	1.05805	-83.4573	-0.222222	-0.540984	1.12903
14.1718	0.413694	16965.7	12996.8	401.567	3642.55	9354.26	4756.8	12208.9	121.108	22.1975	126.53	53.969	558.566	1062.32	3.6659	18.6287	1.05494	-53.828	-0.301587	-0.426229	1.19355
14.1829	0.41027	17130.4	13135.4	395.856	3708.88	9426.46	4825.63	12304.8	103.859	26.1438	129.775	56.7854	563.671	1057.74	3.69585	18.66	1.07019	-47.7759	-0.253968	-0.377049	1.03226
14.194	0.405116	17215.1	13191.7	388.119	3694.02	9497.7	4812.3	12402.8	110.772	22.8309	121.914	62.7323	573.018	1047.13	3.69988	18.6632	1.07993	-79.2556	-0.238095	-0.459016	1.06452
14.205	0.405978	17359.6	13244.9	382.553	3705.82	9539.04	4807.46	12552.2	112.408	23.1865	115.817	55.81	580.909	1056.38	3.7041	18.677	1.07506	-120.279	-0.190476	-0.344262	0.935484
14.2161	0.405356	17270.4	13149.8	366.278	3679.66	9470.14	4811.43	12459	106.761	19.7823	115.726	56.6714	576.133	1045.83	3.72246	18.6788	1.08863	-94.2582	-0.206349	-0.442623	0.903226
14.2272	0.393206	17193.7	13012.8	373.404	3643.91	9368.85	4788.23	12405.5	105.458	20.5297	110.699	60.0755	577.141	1015.93	3.70812	18.6643	1.087	-90.7991	-0.222222	-0.491803	1.12903
14.2383	0.39034	17205.5	13115.2	371.788	3704.86	9410.3	4806.63	12398.9	102.883	23.428	114.673	58.8317	591.805	1032.97	3.69332	18.6652	1.08517	-80.7966	-0.15873	-0.426229	1
14.2493	0.392013	17013.7	12958.4	374.409	3662.81	9295.54	4774.2	12239.5	106.284	22.7034	117.006	60.2124	562.678	1047.3	3.69031	18.6609	1.07725	-53.9523	-0.301587	-0.508197	1.12903
14.2604	0.38801	16944.4	12947.1	356.695	3657.92	9289.15	4734.29	12210.1	108.161	22.4163	91.6283	66.9295	587.627	1044.4	3.67925	18.6576	1.06961	-64.2723	-0.0793651	-0.442623	1.12903
14.2715	0.39667	17082.9	13052.4	350.919	3686.73	9365.72	4773.48	12309.5	93.5376	20.2882	94.9184	68.7839	609.589	1052.16	3.6771	18.6639	1.06968	-72.4614	-0.206349	-0.52459	1.06452
14.2826	0.393782	16964	12970.3	362.814	3614.15	9356.11	4690.4	12273.6	99.4752	24.3941	106.453	57.3047	596.905	1067.06	3.67336	18.6668	1.06689	-100.523	-0.301587	-0.557377	1.12903
14.2936	0.3901	17010.9	12975.8	343.67	3607.74	9368.09	4737.5	12273.4	96.0213	23.6695	91.2271	57.2	604.792	1063.22	3.66221	18.6573	1.06147	-79.2752	-0.333333	-0.459016	1.25806
14.3047	0.391484	17059.5	13025.4	340.298	3549.4	9475.96	4661.21	12398.3	98.022	21.2543	86.2691	58.303	602.13	1056.7	3.66981	18.6478	1.05675	-146.086	-0.301587	-0.540984	1
14.3158	0.390942	16941.4	12906.4	317.328	3510.55	9395.81	4637.58	12303.9	87.5907	28.017	72.1974	55.1269	602.849	1042.69	3.66187	18.637	1.04913	-132.158	-0.31746	-0.393443	1.16129
14.3268	0.390399	17018.5	13021.2	311.704	3573.42	9447.76	4658.72	12359.8	88.2469	25.1187	63.2154	61.6615	592.567	1068.81	3.63983	18.6312	1.04473	-137.187	-0.301587	-0.393443	0.83871
14.3379	0.389521	17044	13052.4	326.187	3611.14	9441.29	4695.05	12348.9	89.2586	23.6695	70.6799	60.7773	602.552	1087.59	3.64398	18.6328	1.05271	-118.017	-0.333333	-0.344262	0.903226
14.349	0.392745	17150.9	13144.9	322.29	3605.79	9539.07	4705.17	12445.7	79.7292	19.7823	63.4663	72.015	629.02	1106.67	3.66544	18.6566	1.06405	-138.62	-0.365079	-0.393443	1.16129
14.3601	0.39242	17062.5	13037.4	313.963	3587.65	9449.71	4662.75	12399.7	71.6729	19.208	68.4243	67.8728	633.516	1102.57	3.66264	18.6601	1.06512	-145.764	-0.31746	-0.655738	1.22581
14.3711	0.387325	17078.5	13047.1	314.135	3558.45	9488.69	4624.62	12453.8	79.6888	17.3214	60.5545	70.8986	644.262	1082.92	3.67644	18.6682	1.07556	-176.984	-0.285714	-0.327869	1.29032
14.3822	0.388947	17104.7	13046.9	320.054	3543.02	9503.86	4615.85	12488.8	84.5234	23.3824	65.3757	68.2781	629.122	1056.78	3.67866	18.6787	1.0752	-190.027	-0.269841	-0.491803	1.06452
14.3933	0.385476	17116.1	13102.1	337.213	3558.57	9543.54	4617.5	12498.6	102.6	26.4994	61.2563	60.5586	627.038	1039.57	3.67879	18.6722	1.07186	-191.837	-0.142857	-0.491803	0.935484
14.4043	0.37989	17042.2	13069.7	313.263	3594.32	9475.36	4628.71	12413.5	90.4703	22.0607	61.5434	60.7639	633.738	1045.36	3.66939	18.6736	1.07212	-164.645	-0.269841	-0.409836	1
14.4154	0.372027	17066.1	13093.1	325.34	3636.78	9456.32	4680.36	12385.7	89.9645	30.8012	62.5095	57.7743	633.505	1052.86	3.6739	18.6783	1.07429	-134.189	-0.253968	-0.721311	0.870968
14.4265	0.380317	17115.6	13200.8	332.42	3659.5	9541.29	4693.05	12422.5	85.9041	30.4229	68.1143	66.2184	632.193	1045.84	3.67913	18.6664	1.07318	-138.056	-0.396825	-0.491803	1.03226
14.4376	0.383778	17141.2	13215.3	351.208	3715.13	9500.21	4764.42	12376.8	94.5628	33.5493	71.9559	71.9922	642.698	1058.56	3.6929	18.6925	1.07844	-94.0362	-0.253968	-0.377049	0.935484
14.4486	0.390627	17278.9	13254.8	352.145	3683.94	9570.83	4790.2	12488.7	96.2213	34.9528	66.123	72.0471	624.971	1086.55	3.68676	18.7064	1.07656	-111.537	-0.301587	-0.377049	1
14.4597	0.386557	17131	13136.3	351.026	3720.46	9415.81	4839.11	12291.9	99.3477	35.0212	64.6833	75.3829	614.266	1106.35	3.67008	18.6742	1.06452	-38.3579	-0.333333	-0.360656	0.903226
14.4708	0.387195	17267.8	13204.1	369.267	3685.78	9518.28	4772.96	12494.8	96.9728	41.3009	75.7841	77.6063	625.942	1078.31	3.67014	18.6854	1.06442	-120.898	-0.31746	-0.491803	0.83871
14.4818	0.380283	17275.8	13244.3	350.803	3705.37	9538.93	4803.13	12472.6	100.386	45.5343	67.9962	65.0657	636.199	1092.02	3.67917	18.6619	1.06061	-101.543	-0.222222	-0.442623	0.870968
14.4929	0.385923	17263.3	13249.8	369.717	3680.22	9569.62	4741.64	12521.7	103.795	48.1683	70.8851	70.9214	640.664	1093.29	3.68798	18.6849	1.06734	-141.963	-0.253968	-0.442623	0.741935
14.504	0.381644	17274.1	13237.6	365.089	3668.97	9568.61	4746.79	12527.3	102.61	40.2664	75.8659	72.1653	654.974	1051.24	3.68354	18.6932	1.07494	-141.106	-0.222222	-0.606557	0.870968
14.5151	0.377822	17325.9	13356.8	363.142	3739.04	9617.79	4835.04	12490.9	115.88	36.4704	70.1243	68.6336	674.218	1059.28	3.68265	18.7116	1.09063	-91.9236	-0.285714	-0.393443	1.03226
14.5261	0.375388	17220.9	13163.2	360.844	3623.15	9540	4761.34	12459.5	105.586	36.4476	72.9676	69.4494	638.563	1063.47	3.67697	18.7055	1.08479	-116.939	-0.253968	-0.393443	0.935484
14.5372	0.382026	17251	13168.8	350.98	3652.94	9515.87	4791.87	12459.1	104.734	27.5339	74.0975	69.1032	617.819	1044.41	3.67884	18.6979	1.07921	-103.092	-0.349206	-0.409836	0.967742
14.5483	0.375611	17196.3	13207.7	366.977	3690.3	9517.4	4790.37	12405.9	114.631	29.9492	73.6466	69.0576	620.836	1070.5	3.67527	18.6912	1.07447	-89.9447	-0.349206	-0.409836	1.03226
14.5593	0.390603	17229.8	13209.4	354.938	3754.98	9454.46	4831.22	12398.5	99.9851	29.179	83.2714	66.7014	620.809	1039.53	3.68214	18.7094	1.08373	-69.6339	-0.253968	-0.459016	0.935484
14.5704	0.37892	17445.6	13360	370.006	3778.64	9581.4	4902.45	12543.1	113.387	28.2585	81.0655	70.3471	626.343	1045.07	3.68292	18.7046	1.08413	-75.1734	-0.238095	-0.442623	0.870968
14.5815	0.38806	17458.4	13385.1	376.839	3852.7	9532.37	4978	12480.4	115.994	30.6509	87.3089	71.277	603.119	1070.45	3.68374	18.7269	1.08726	-24.8681	-0.301587	-0.52459	1.06452
14.5926	0.381348	17339.4	13303.2	401.673	3772.87	9530.31	4887.08	12452.3	122.757	29.2018	92.6815	69.4132	631.126	1054.05	3.67868	18.7194	1.08667	-58.4886	-0.349206	-0.442623	0.870968
14.6036	0.381295	17346.7	13317.2	400.743	3760.25	9556.96	4865.75	12480.9	122.346	26.0848	81.4801	76.1075	627.324	1030.36	3.66879	18.7155	1.08234	-75.5259	-0.206349	-0.442623	0.806452
14.6147	0.388202	17419.4	13335.3	378.006	3720.68	9614.58	4826.98	12592.4	122.346	25.7748	71.8512	68.1827	642.12	1018.6	3.68205	18.7165	1.08068	-121.963	-0.253968	-0.508197	0.935484
14.6258	0.386856	17310.8	13246.5	375.849	3740.62	9505.91	4819.9	12490.9	126.279	24.8771	84.1556	59.8434	625.268	1054.2	3.68667	18.7208	1.0835	-98.7433	-0.206349	-0.442623	0.870968
14.6368	0.379176	17512.2	13394.7	407.729	3824.31	9570.42	4903.85	12608.3	124.552	28.2948	101.422	66.8704	643.42	1069.23	3.69889	18.7352	1.09123	-91.5058	-0.31746	-0.393443	1.06452
14.6479	0.371559	17356.6	13288	420.769	3804.63	9483.33	4887.05	12469.5	131.68	29.179	97.1471	80.8561	606.415	1068.03	3.71033	18.7371	1.09646	-62.9776	-0.253968	-0.47541	0.677419
14.659	0.368937	17272.2	13190.7	414.552	3687.56	9503.17	4779.09	12493.1	126.758	25.7748	95.3061	81.9725	584.865	1046.49	3.69901	18.7292	1.08723	-117.687	-0.253968	-0.491803	0.870968
14.6701	0.369085	17254.3	13140.1	414.914	3732.02	9408.12	4785.11	12469.2	116.915	26.914	103.326	86.4246	591.609	1033.16	3.70649	18.7308	1.08743	-108.752	-0.206349	-0.377049	0.967742
14.6811	0.379745	17414.5	13357	407.273	3815.49	9541.5	4896.87	12517.7	119.366	29.4661	102.461	81.1567	611.154	1040.28	3.70658	18.7378	1.09212	-71.0685	-0.253968	-0.344262	1.29032
14.6922	0.377653	17535.5	13375.7	395.364	3849.29	9526.41	4947.06	12588.5	111.651	26.3625	104.867	79.0876	635.806	1058.3	3.71856	18.748	1.0975	-66.8929	-0.301587	-0.409836	1.16129
14.7033	0.376036	17302.3	13243.6	388.279	3753.46	9490.17	4831.32	12470.9	103.171	27.9848	108.558	77.4291	638.375	1006.31	3.71484	18.743	1.09579	-88.4214	-0.301587	-0.393443	1.12903
14.7143	0.392599	17282.2	13189.6	387.724	3726.25	9463.36	4831.23	12450.9	94.8634	22.3841	114.929	79.2017	610.798	1011.78	3.72275	18.748	1.10552	-83.2553	-0.269841	-0.360656	1.32258
14.7254	0.386183	17354.7	13219.1	380.538	3768.87	9450.19	4867.72	12486.9	101.211	22.1426	112.523	73.2548	616.95	1024.8	3.72482	18.7637	1.11378	-76.1991	-0.269841	-0.459016	1.32258
14.7365	0.376166	17353.8	13188.4	378.937	3741.5	9446.88	4871.99	12481.8	94.6219	18.5653	108.841	79.5935	631.383	1042.85	3.72774	18.7604	1.11131	-72.9462	-0.238095	-0.442623	1.19355
14.7476	0.390926	17296.9	13218.5	368.583	3704.8	9513.66	4813.87	12483	98.4635	20.2332	101.869	71.7922	618.181	1035.38	3.72876	18.7639	1.11375	-99.416	-0.365079	-0.491803	1.03226
14.7586	0.391186	17327.6	13290.9	357.714	3736.38	9554.55	4822.87	12504.7	95.9342	17.9776	101.928	63.1335	627.85	1040.58	3.73097	18.7448	1.11281	-101.014	-0.412698	-0.491803	1.19355
14.7697	0.385867	17189.8	13141.7	359.968	3713.61	9428.11	4792.55	12397.2	91.8739	16.2185	104.758	72.1197	627.073	1022.9	3.73693	18.746	1.10935	-86.6975	-0.365079	-0.393443	1.29032
14.7808	0.380262	17269	13198.8	364.972	3758.01	9440.81	4827.07	12441.9	101.699	15.1021	93.4061	72.8992	605.695	1075.68	3.73749	18.758	1.11241	-82.7817	-0.285714	-0.622951	0.935484
14.7919	0.379187	17095.3	13068.4	370.933	3723.43	9344.92	4781.01	12314.3	94.8219	13.9173	95.2886	79.0099	635.752	1060.59	3.73576	18.7428	1.10233	-70.33	-0.380952	-0.606557	1.12903
14.8029	0.386686	17034.8	12956.5	367.157	3649.94	9306.58	4700.5	12334.3	93.7417	16.8384	101.272	70.7576	628.911	1033.75	3.74962	18.7518	1.11453	-111.758	-0.253968	-0.491803	1.16129
14.814	0.383986	17067.1	13018	343.674	3696.86	9321.14	4729.94	12337.1	85.2614	20.2197	90.7815	61.4656	606.723	1010.94	3.74637	18.7481	1.11584	-99.248	-0.31746	-0.590164	1.06452
14.8251	0.387825	17082.5	13044	346.894	3733.7	9310.27	4751.41	12331.1	85.8088	16.4009	97.088	64.2136	629.196	1022.25	3.76899	18.7503	1.1221	-88.0204	-0.333333	-0.52459	1.16129
14.8361	0.386462	17030.7	12992.9	326.765	3667.23	9325.64	4672.89	12357.8	88.5837	16.6425	83.0298	63.1335	590.015	1010.09	3.75986	18.7807	1.12936	-130.285	-0.349206	-0.409836	1.16129
14.8472	0.377705	17219	13112.9	329.319	3753.88	9359.07	4836.29	12382.7	85.3983	16.1822	83.8685	65.7219	628.3	1064.86	3.75777	18.7921	1.13124	-63.2501	-0.396825	-0.327869	1.16129
14.8583	0.371622	17114.1	12961.1	332.035	3702.89	9258.16	4767.55	12346.6	90.5709	17.6314	85.6866	58.1071	591.302	1044.34	3.73418	18.7906	1.12253	-84.7783	-0.365079	-0.442623	1.09677
14.8694	0.380241	16986.9	12921.2	325.344	3720.4	9200.83	4792.07	12194.8	89.3498	16.1822	81.3848	62.0855	619.432	1060.77	3.70521	18.7729	1.11394	-34.2947	-0.142857	-0.393443	0.677419
14.8804	0.384237	17001.2	12908.8	325.306	3760.69	9148.08	4803.24	12198	92.6441	16.1822	77.452	66.2733	625.808	1065.22	3.71312	18.7908	1.11988	-30.0788	-0.285714	-0.639344	0.709677
14.8915	0.383787	17073.3	13020.7	345.243	3789.82	9230.85	4864.12	12209.2	100.778	17.6314	85.527	69.6681	664.024	1055.53	3.70692	18.7921	1.12156	-5.5998	-0.0952381	-0.639344	0.677419
14.9026	0.371985	17075.1	12985.4	337.071	3755.98	9229.39	4840.91	12234.2	99.4524	21.2314	83.4807	63.9493	644.823	1085.74	3.7044	18.7934	1.11875	-22.5608	-0.31746	-0.540984	0.967742
14.9136	0.368934	17214.7	13098.9	368.154	3779.7	9319.22	4874.44	12340.2	102.902	23.911	94.1669	76.7958	685.939	1124.19	3.71297	18.7855	1.11438	-35.0311	-0.365079	-0.426229	1
14.9247	0.372576	17279.9	13186.3	359.41	3817.29	9369.02	4929.06	12350.8	106.388	25.8204	93.0318	70.0787	691.258	1095.56	3.70412	18.8011	1.11417	-13.1969	-0.253968	-0.508197	0.774193
14.9358	0.369156	17310.8	13144.8	373.742	3807.23	9337.61	4929.71	12381.1	105.044	27.9714	93.0774	66.743	702.565	1077.34	3.71718	18.8357	1.12797	-20.7924	-0.285714	-0.344262	0.903226
14.9469	0.364009	17154.7	13045.3	346.644	3724.03	9321.25	4843.41	12311.3	102.501	27.3971	79.4929	60.7732	682.211	1036.69	3.72943	18.8295	1.12557	-41.4705	-0.31746	-0.278689	1.09677
14.9579	0.371538	17208.4	13060.3	352.603	3741.41	9318.92	4863.75	12344.6	98.4635	26.062	80.7918	65.4441	700.942	1020.32	3.69486	18.8195	1.11543	-40.9786	-0.31746	-0.622951	0.967742
14.969	0.376391	17163.1	13046.6	351.024	3798.14	9248.46	4880.62	12282.5	91.9195	27.0509	92.7903	60.6364	719.967	1015.97	3.69606	18.8405	1.12128	-17.2488	-0.222222	-0.442623	0.935484
14.9801	0.367978	17035.9	12979.1	358.977	3733.44	9245.69	4792.82	12243.1	98.6138	31.1568	101.449	56.5989	707.413	1032.83	3.6944	18.8297	1.11875	-46.4983	-0.253968	-0.459016	0.967742
14.9911	0.359258	17029.9	12983.8	344.137	3709.22	9274.55	4798.62	12231.3	86.7428	31.8814	86.2194	54.6667	661.116	1036.15	3.69397	18.824	1.10919	-40.8207	-0.253968	-0.442623	0.806452
15.0022	0.361755	16964.9	12875.7	349.507	3715.53	9160.13	4771.4	12193.5	87.8001	34.0551	93.292	57.6697	654.963	1006.27	3.68209	18.8208	1.1127	-43.2465	-0.396825	-0.508197	1.19355
15.0133	0.373319	16973.1	12873.5	357.993	3671.96	9201.57	4730.02	12243.1	93.7698	25.3602	92.1757	64.8335	685.628	969.152	3.67716	18.8212	1.10847	-74.7536	-0.222222	-0.459016	0.903226
15.0244	0.38353	17074.4	13024.4	388.315	3742.81	9281.58	4761.62	12312.8	95.1505	24.3941	124.162	61.9031	653.88	987.263	3.65858	18.8132	1.09862	-78.6672	-0.269841	-0.360656	1.03226
15.0354	0.380418	16982	12907.3	383.461	3736.71	9170.62	4740.37	12241.6	100.337	23.8654	132.961	61.844	641.668	987.879	3.65501	18.7991	1.09555	-69.7216	-0.253968	-0.442623	0.935484
15.0465	0.382279	16971.1	12872.6	384.559	3750.98	9121.6	4768.96	12202.1	94.54	27.5339	122.772	64.3867	657.462	970.445	3.6531	18.7933	1.09451	-46.5844	-0.206349	-0.459016	1.03226
15.0576	0.380745	16949	12807.2	384.045	3755.53	9051.62	4781.68	12167.3	90.5481	25.8204	132.227	57.6603	652.956	990.746	3.66862	18.8058	1.1045	-31.8066	-0.174603	-0.311475	0.967742
15.0686	0.380537	17012.3	12911.6	407.903	3813.24	9098.35	4820.59	12191.7	91.3867	25.7748	148.615	61.0966	646.136	1007.71	3.67595	18.805	1.11093	-20.6457	-0.238095	-0.409836	0.903226
15.0797	0.385521	17155.7	13011.8	373.78	3758.21	9253.55	4787.5	12368.2	95.2324	27.0871	114.719	60.9142	644.111	1000.9	3.66634	18.8186	1.12008	-81.4314	-0.269841	-0.540984	1.06452
15.0908	0.373943	17141.1	13042.7	381.745	3819.19	9223.47	4816.24	12324.8	98.705	26.2807	117.221	61.9259	664.316	1014.77	3.67601	18.8345	1.11758	-57.2162	-0.301587	-0.360656	1.16129
15.1019	0.373952	17084.2	12942.3	381.07	3722.12	9220.18	4719.81	12364.4	91.6779	31.8948	124.052	56.2205	635.592	987.797	3.68057	18.8329	1.12704	-110.895	-0.396825	-0.442623	1.25806
15.1129	0.37576	16968.6	12883	377.902	3749.04	9134	4772.23	12196.3	98.1763	21.3589	125.984	56.8766	651.928	990.219	3.6623	18.8185	1.11201	-43.6168	-0.301587	-0.377049	1.12903
15.124	0.384373	16990.5	12876.9	407.555	3760.37	9116.49	4786.81	12203.6	104.793	29.6983	138.051	60.0393	663.384	989.1	3.67763	18.8214	1.11213	-38.9506	-0.444444	-0.311475	1.19355
15.1351	0.382364	17008.6	12866	372.612	3805.65	9060.33	4849.53	12159	93.5283	19.2764	134.884	55.0813	648.408	988.489	3.68109	18.8266	1.12482	0.872151	-0.349206	-0.229508	1.19355
15.1461	0.379246	16906.4	12739.9	385.196	3794.96	8944.93	4841.28	12065.1	86.0866	23.0268	150.045	56.7264	635.066	989.475	3.70156	18.8307	1.13055	21.5888	-0.31746	-0.360656	0.548387
15.1572	0.375162	17054.9	12933.5	404.775	3889.56	9043.92	4953.87	12101.1	110.744	25.2233	148.045	58.4855	671.554	992.05	3.69277	18.838	1.13111	62.8906	-0.285714	-0.245902	0.935484
15.1683	0.386427	16987.2	12853.2	386.995	3852.49	9000.67	4915.04	12072.1	103.33	20.4519	144.121	51.9643	655.093	971.496	3.67807	18.8356	1.12457	52.9413	-0.349206	-0.344262	1.12903
15.1794	0.379018	16916.9	12829.9	379.917	3779.15	9050.72	4799.68	12117.2	103.581	22.5209	132.474	55.3912	618.077	984.107	3.66683	18.8218	1.10912	-10.6852	-0.333333	-0.377049	1.03226
15.1904	0.386901	16962	12835.8	370.882	3722.65	9113.15	4753.26	12208.8	102.752	20.7712	125.356	55.4503	604.45	968.509	3.68248	18.8399	1.11633	-55.3824	-0.301587	-0.377049	1.12903
15.2015	0.384036	16934.8	12823.7	386.391	3722.14	9101.56	4760.9	12173.9	97.8301	22.9449	134.078	66.3055	626.244	959.137	3.67708	18.8395	1.11359	-42.8725	-0.301587	-0.344262	1.16129
15.2126	0.370154	16864.1	12838.9	372.955	3698.12	9140.78	4701.05	12163	110.025	21.2543	119.527	61.8668	627.411	991.413	3.66464	18.8415	1.11229	-66.9794	-0.269841	-0.360656	1.09677
15.2236	0.378175	16955.6	12945.7	369.86	3734.97	9210.79	4750.07	12205.5	113.912	18.5975	114.788	62.0265	639.92	985.905	3.68526	18.8323	1.11752	-55.9722	-0.301587	-0.278689	1
15.2347	0.374341	16932.1	12926.7	355.412	3691.64	9235.04	4725.44	12206.6	104.032	20.5297	108.768	59.9346	665.291	978.557	3.67504	18.8397	1.12024	-67.3422	-0.301587	-0.213115	1.03226
15.2458	0.370553	16937.6	12921	375.06	3718.31	9202.72	4780.53	12157	113.265	23.428	117.532	59.0141	637.778	960.82	3.6781	18.8544	1.12194	-29.6569	-0.301587	-0.344262	0.870968
15.2569	0.370621	16841.3	12876.8	355.105	3623.87	9252.97	4654.96	12186.4	106.525	22.2204	105.205	60.0715	631.884	969.22	3.65788	18.8326	1.11311	-93.7913	-0.253968	-0.262295	0.967742
15.2679	0.376868	16790	12862.9	348.562	3655.18	9207.72	4716.43	12073.6	111.192	20.5297	88.4802	63.6487	697.26	988.335	3.63665	18.8225	1.10274	-36.8107	-0.31746	-0.491803	0.806452
15.279	0.38152	16852.2	12908.5	347.352	3667.55	9240.96	4736.05	12116.2	109.728	20.5297	92.1031	62.3136	684.944	999.379	3.64279	18.8332	1.10912	-39.0509	-0.365079	-0.508197	0.967742
15.2901	0.383386	16808.6	12878.1	334.93	3669.15	9208.93	4730.08	12078.6	103.954	23.6695	83.1667	55.0222	668.262	987.93	3.62137	18.8237	1.10269	-31.9559	-0.428571	-0.442623	1.03226
15.3012	0.383055	16878	12907.2	347.403	3645.12	9262.05	4699.93	12178.1	113.155	20.7712	86.7212	49.9502	663.136	964.424	3.62173	18.8336	1.11107	-71.4104	-0.238095	-0.459016	0.870968
15.3122	0.377799	16945.8	12964.1	359.881	3681.05	9283.02	4770.12	12175.6	119.471	17.1483	92.495	52.8257	648.487	1000.59	3.64556	18.8417	1.1185	-39.1805	-0.238095	-0.311475	1.03226
15.3233	0.376765	16972.2	12931.7	371.519	3693.5	9238.24	4791.13	12181	115.543	18.1144	96.1863	64.9382	658.305	991.046	3.63848	18.8426	1.1193	-31.1229	-0.269841	-0.426229	0.967742
15.3344	0.384003	16946.4	12948.7	392.811	3783.43	9165.24	4867.39	12079	131.361	22.4619	107.47	56.3708	647.014	976.623	3.64523	18.8445	1.11663	29.723	-0.142857	-0.377049	0.774193
15.3454	0.381524	17091.5	13025.3	375.309	3760.56	9264.76	4852.14	12239.3	119.239	18.5975	99.3261	65.7447	653.616	997.955	3.66197	18.8711	1.13125	-18.8317	-0.222222	-0.327869	0.903226
15.3565	0.382119	17122.5	13055.1	396.772	3741.12	9313.95	4861.03	12261.5	125.341	23.1408	108.919	71.1857	675.967	980.257	3.66195	18.8628	1.12654	-20.5851	-0.269841	-0.393443	1
15.3676	0.383042	17107.2	13109.6	394.568	3785.99	9323.57	4864.14	12243.1	118.164	25.3602	101.545	73.8519	681.383	988.734	3.65125	18.8493	1.11963	-14.404	-0.349206	-0.442623	1
15.3787	0.384179	17224.7	13254.6	403.654	3813.83	9440.77	4868.47	12356.3	141.752	22.6806	104.398	71.4366	625.789	1001.58	3.6533	18.8465	1.114	-41.8883	-0.285714	-0.196721	1.09677
15.3897	0.385963	17220.7	13306.7	405.876	3862.75	9443.91	4891.75	12328.9	135.727	20.2882	113.198	75.9209	652.516	1030.97	3.64454	18.8457	1.11487	-24.307	-0.285714	-0.327869	0.967742
15.4008	0.379624	17203.8	13196.9	388.092	3852.38	9344.49	4917.42	12286.4	128.18	16.9068	110.022	75.7022	691.997	1051.5	3.6425	18.8549	1.11997	-1.68225	-0.349206	-0.590164	1.06452
15.4119	0.387562	17141.4	13185.4	403.974	3765.38	9420.02	4810.05	12331.3	126.986	17.367	106.271	87.0083	651.924	995.9	3.62906	18.8294	1.10307	-61.6985	-0.31746	-0.377049	1.22581
15.4229	0.394575	17167	13199.6	398.472	3814.94	9384.62	4801.5	12365.5	133.507	19.5636	104.271	77.8759	651.521	1024.8	3.61691	18.8149	1.10756	-74.4112	-0.301587	-0.344262	1.12903
15.434	0.383556	17233.2	13244.8	385.08	3780.3	9464.44	4829.46	12403.8	123.377	22.9449	99.9916	81.8222	675.581	1033.01	3.61902	18.83	1.11916	-71.791	-0.349206	-0.508197	1.09677
15.4451	0.387719	17300.3	13316.5	411.382	3856.28	9460.2	4874.4	12425.9	135.649	25.8432	109.265	83.8	687.14	1035.83	3.63244	18.8161	1.11431	-57.3142	-0.349206	-0.295082	1.22581
15.4562	0.390656	17362.5	13316.5	401.557	3818.82	9497.66	4855.09	12507.4	141.181	26.5678	96.888	75.5425	679.555	1028.75	3.61236	18.8266	1.11636	-87.2047	-0.285714	-0.344262	1.32258
15.4672	0.396025	17268.8	13226	417.205	3862.36	9363.61	4944.91	12323.9	146.632	35.0212	96.7968	80.6602	688.081	1035.92	3.61119	18.8287	1.1188	0.936653	-0.507937	-0.442623	1.12903
15.4783	0.395313	17221.4	13175.1	430.49	3894	9281.12	4926.66	12294.8	158.398	35.5043	99.6589	88.1153	712.213	1049.92	3.59724	18.8075	1.11152	0.288035	-0.269841	-0.442623	1.16129
15.4894	0.39567	17325.1	13272.7	446.632	3967.44	9305.3	4970.16	12354.9	162.24	36.9534	105.182	94.3172	752.661	1072.17	3.60978	18.812	1.11219	4.22764	-0.285714	-0.606557	1.09677
15.5004	0.409035	17162.2	13230	436.532	3928.33	9301.65	4953.75	12208.5	151.075	35.9873	103.017	99.0524	751.553	1060.47	3.59727	18.8095	1.10081	34.9144	-0.31746	-0.442623	0.967742
15.5115	0.406657	17260.5	13276.3	428.918	3943.31	9332.94	4955.25	12305.2	149.977	36.4704	102.242	90.7587	751.446	1047.07	3.60842	18.8266	1.11052	10.4428	-0.253968	-0.557377	0.967742
15.5226	0.402893	17212.6	13263.7	428.311	3888.61	9375.08	4911.91	12300.7	147.16	36.9534	94.1856	95.4751	757.973	1047.42	3.62684	18.8169	1.10927	-7.8916	-0.269841	-0.508197	1.12903
15.5337	0.404681	17127.9	13135.3	440.324	3849.46	9285.91	4894.49	12233.4	157.97	32.8475	97.9816	90.5306	752.271	1044.64	3.61791	18.8089	1.10681	1.76496	-0.349206	-0.508197	1.25806
15.5447	0.414571	17185.8	13197.1	433.968	3865.68	9331.43	4886.98	12298.9	155.035	32.1229	106.895	91.6698	798.951	1020.8	3.61951	18.8128	1.10034	-18.6329	-0.31746	-0.409836	1.19355
15.5558	0.416512	17104.3	13203.7	438.962	3882.25	9321.45	4872.12	12232.2	156.949	33.8136	107.647	92.071	779.548	1021.3	3.61617	18.82	1.09977	-7.98516	-0.253968	-0.508197	1.09677
15.5669	0.414699	17000.2	13162.6	417.003	3888.49	9274.15	4879.28	12120.9	151.358	33.089	98.2179	83.0661	757.864	1044.86	3.61959	18.8152	1.09974	24.164	-0.31746	-0.491803	1.19355
15.5779	0.41434	17101.2	13238.7	436.083	3936.85	9301.84	4942.88	12158.3	162.432	28.9831	108.043	84.1825	768.561	1040.91	3.60127	18.8072	1.09884	43.0568	-0.238095	-0.442623	1.25806
15.589	0.412262	17127.3	13192	445.044	3901.57	9290.39	4917.25	12210	158.603	35.2627	115.088	84.1597	728.816	1002.49	3.60228	18.8101	1.09962	18.0864	-0.31746	-0.409836	1.22581
15.6001	0.418974	17159.9	13291.6	436.845	3886.11	9405.52	4894.97	12265	151.253	42.267	123.232	71.8969	737.858	1003.96	3.6002	18.8172	1.10106	-6.22146	-0.269841	-0.442623	1.25806
15.6112	0.420694	17110.3	13192.6	425.451	3855.76	9336.86	4871.24	12239	150.082	39.3687	112.049	74.5993	736.689	1010.55	3.6144	18.8185	1.10126	-10.1591	-0.349206	-0.52459	0.870968
15.6222	0.421161	16989.9	13086.6	403.818	3832	9254.58	4834.78	12155.1	141.664	35.5043	105.081	72.5986	732.429	981.218	3.62011	18.8181	1.10777	-4.75062	-0.444444	-0.426229	1.3871
15.6333	0.42229	16951	13043.7	396.472	3766.7	9276.98	4769.47	12181.6	143.109	39.1272	96.8921	73.4829	716.093	1000.59	3.61928	18.7987	1.0979	-41.0157	-0.396825	-0.52459	1.25806
15.6444	0.424967	17040.9	13119.8	410.947	3851.5	9268.27	4890.77	12150.1	152.98	36.9078	99.7448	66.8248	698.194	1045.68	3.62444	18.8063	1.10963	21.7461	-0.365079	-0.52459	1.29032
15.6554	0.413032	17037.7	13166.7	442.846	3835.11	9331.62	4860.63	12177.1	159.351	39.1272	118.447	71.8969	737.644	1014.74	3.62774	18.8188	1.1096	1.16778	-0.507937	-0.606557	1.19355
15.6665	0.406666	17035.7	13201.9	433.219	3845.11	9356.77	4839.59	12196.1	161.27	31.6399	114.605	69.0348	720.58	1001.58	3.62584	18.8121	1.10862	-13.2472	-0.52381	-0.540984	1.03226
15.6776	0.413442	17009.3	13127.4	445.324	3833.9	9293.48	4848.47	12160.9	161.825	34.5382	125.092	69.9325	739.221	993.601	3.62033	18.8285	1.11752	-0.0830835	-0.349206	-0.47541	1.19355
15.6887	0.402944	16952.7	13136.2	426.497	3769.3	9366.88	4788.1	12164.6	149.148	36.2288	118.064	63.8715	703.692	1007	3.60776	18.8134	1.10354	-28.2121	-0.301587	-0.57377	0.967742
15.6997	0.404216	16994.6	13171.4	448.464	3775.15	9396.22	4797.09	12197.5	151.641	38.8856	120.617	78.3631	720.326	1030.92	3.5946	18.8073	1.10278	-32.7374	-0.333333	-0.393443	1
15.7108	0.400006	17015.4	13094.7	411.929	3695.76	9398.96	4725.83	12289.6	149.193	35.7458	102.375	64.6283	698.521	1020.99	3.60525	18.821	1.10912	-88.7456	-0.444444	-0.704918	1.19355
15.7219	0.400005	17030.1	13190.4	415.952	3728.88	9461.49	4751.26	12278.8	144.376	37.678	107.392	73.0682	696.262	1018.83	3.61225	18.8182	1.10882	-74.4971	-0.476191	-0.688525	1.29032
15.7329	0.407474	16873.2	12992.1	427.157	3691.33	9300.82	4702.53	12170.7	159.501	39.1271	107.966	69.9284	691.841	1033.22	3.61179	18.8034	1.10109	-68.3138	-0.396825	-0.622951	1
15.744	0.414894	17102.9	13157.5	442.651	3772.46	9385.07	4843.11	12259.8	150.889	45.8899	118.11	71.7331	705.773	1015.85	3.62391	18.8065	1.10756	-28.2096	-0.396825	-0.655738	0.870968
15.7551	0.408467	17015.8	13109	434.547	3755.7	9353.25	4790.57	12225.3	158.995	42.9916	108.563	70.2155	722.966	1015.22	3.61217	18.7956	1.09659	-42.8776	-0.444444	-0.57377	1.25806
15.7662	0.402273	16982.1	13054.5	441.584	3752.74	9301.7	4768.72	12213.4	170.935	44.4407	101.213	73.77	677.879	1023.59	3.62338	18.7914	1.10488	-49.6225	-0.460317	-0.57377	1
15.7772	0.405273	16956.8	13036.3	446.668	3748.83	9287.43	4758.72	12198.1	165.986	49.9958	111.197	67.6044	697.211	1014.2	3.62365	18.8081	1.11868	-50.1586	-0.507937	-0.590164	1.09677
15.7883	0.400779	17061.3	13148.3	456.903	3809	9339.29	4807.65	12253.7	168.196	46.1314	116.684	75.3332	697.706	1014.05	3.63393	18.8154	1.10944	-42.576	-0.206349	-0.409836	0.645161
15.7994	0.400276	17081.2	13180.4	435.107	3774.43	9406.01	4730	12351.2	165.981	46.3729	103.263	75.5519	712.333	1011.64	3.6202	18.816	1.11414	-102.876	-0.190476	-0.442623	0.806452
15.8105	0.391545	17001.1	13079.9	444.772	3765.26	9314.61	4780.92	12220.1	184.082	39.1272	102.183	70.9629	712.128	1007.56	3.60345	18.7977	1.10554	-45.892	-0.31746	-0.557377	1.25806
15.8215	0.400739	17031.1	13086.3	422.813	3747.3	9339.02	4724.69	12306.4	157.405	35.7458	118.73	67.0529	692.934	986.337	3.61822	18.8162	1.11886	-93.6342	-0.412698	-0.409836	1.48387
15.8326	0.401884	16924.2	13024.7	418.744	3754.29	9270.39	4765.48	12158.7	136.94	45.384	111.325	67.1348	681.967	978.537	3.61288	18.8048	1.10944	-36.8549	-0.396825	-0.442623	1
15.8437	0.398845	16833.3	12959.8	407.545	3705.95	9253.83	4666.18	12167.1	144.03	40.2664	98.9974	67.0207	708.807	984.759	3.61302	18.8088	1.10853	-83.7426	-0.349206	-0.540984	0.967742
15.8547	0.395787	16883	12990.4	398.636	3752.42	9238	4722.29	12160.7	141.046	40.5535	99.5355	66.433	689.627	1010.68	3.615	18.8015	1.1066	-56.8109	-0.31746	-0.459016	1.25806
15.8658	0.404366	16748.5	12832.5	416.166	3678.59	9153.95	4685.66	12062.9	158.877	40.3348	95.8804	72.0337	679.297	975.334	3.60543	18.7792	1.10619	-47.8698	-0.412698	-0.426229	1.29032
15.8769	0.404257	16853.4	12956.2	412.567	3772.94	9183.23	4757.97	12095.4	151.668	46.3501	95.3383	77.1514	690.312	969.112	3.601	18.7746	1.1033	-23.7841	-0.412698	-0.442623	1.32258
15.888	0.403939	16856.9	12935.9	399.7	3714.06	9221.85	4712.5	12144.4	151.08	47.0747	89.2317	69.491	713.243	981.862	3.59875	18.7595	1.10335	-56.9846	-0.349206	-0.540984	1.22581
15.899	0.406962	16927.2	12989.9	407.376	3677.33	9312.59	4692.05	12235.1	153.809	49.5128	92.2897	63.9815	715.382	997.272	3.61759	18.7728	1.11507	-89.7709	-0.412698	-0.442623	1.48387
15.9101	0.402696	16971.7	13023.7	401.175	3641.21	9382.44	4649.96	12321.7	153.754	43.2331	93.7751	59.6931	719.337	979.75	3.6154	18.7768	1.11327	-131.235	-0.380952	-0.57377	1.09677
15.9212	0.411915	16959	13030.3	395.773	3701.27	9328.99	4682.54	12276.4	149.129	48.7882	91.8657	62.1083	699.774	999.041	3.6206	18.7813	1.11994	-104.794	-0.349206	-0.327869	1.29032
15.9322	0.408501	16954.2	12997	404.482	3702.24	9294.77	4695.69	12258.5	150.934	41.5424	99.9998	63.3978	659.959	970.643	3.61837	18.7824	1.12281	-94.223	-0.333333	-0.459016	1.22581
15.9433	0.403132	16991.7	13027.8	393.436	3706.47	9321.31	4671.81	12319.9	157.847	36.2288	85.4948	61.9943	636.329	1013.68	3.62417	18.8056	1.13312	-120.918	-0.444444	-0.590164	1.3871
15.9544	0.396512	16874.9	12979.6	370.146	3652.58	9327.02	4619.22	12255.7	139.432	37.9195	91.2686	62.1083	647.985	1022.17	3.64522	18.8158	1.13947	-127.908	-0.460317	-0.47541	1.45161
15.9655	0.402692	16775.6	12889.9	381.109	3667.35	9222.53	4653.42	12122.2	138.319	33.089	92.1207	66.0318	653.314	989.478	3.63532	18.8131	1.13255	-77.8015	-0.460317	-0.557377	1.35484
15.9765	0.389385	16860.4	12950.1	372.495	3686.93	9263.15	4672.09	12188.3	127.104	33.089	90.3025	68.8845	622.035	1013	3.62642	18.809	1.13302	-86.5819	-0.52381	-0.377049	1.45161
15.9876	0.396199	16807.3	12928.5	363.695	3626.99	9301.55	4568.83	12238.4	136.697	33.3305	86.8071	57.2913	611.881	1001.65	3.62874	18.7976	1.12797	-146.079	-0.428571	-0.344262	1.35484
15.9987	0.401154	16685.6	12777.4	356.381	3560.45	9216.9	4522.92	12162.6	131.269	35.2627	78.3993	60.2165	609.716	979.772	3.60401	18.7868	1.12082	-147.04	-0.507937	-0.377049	1.51613
16.0097	0.398431	16750.9	12902.4	373.558	3613.16	9289.27	4604.54	12146.3	138.506	47.0975	83.6901	58.1205	625.094	991.467	3.60211	18.792	1.11306	-106.068	-0.396825	-0.508197	1.32258
16.0208	0.399519	16868.5	13052.2	390.842	3711.37	9340.8	4665.69	12202.8	149.16	46.3729	93.6289	57.6468	650.971	1024.1	3.61189	18.7898	1.11153	-93.2458	-0.349206	-0.377049	1.22581
16.0319	0.400535	16943.9	13136.5	388.368	3764.06	9372.42	4687.62	12256.3	149.662	47.8221	94.3441	52.976	621.992	1047.13	3.62121	18.8125	1.11419	-97.2708	-0.412698	-0.213115	1.22581
16.043	0.404361	16968.9	13125.8	384.41	3742.35	9383.41	4682.07	12286.9	144.097	50.6976	100.123	52.666	600.285	1051.55	3.62862	18.828	1.12051	-107.723	-0.507937	-0.278689	1.41935
16.054	0.395708	16894.1	13029.7	386.57	3686.3	9343.36	4622.88	12271.2	135.43	46.546	103.094	62.4774	615.39	1088.51	3.61907	18.8238	1.11752	-130.276	-0.333333	-0.311475	1.45161
16.0651	0.387	16855	13012	364.805	3687.68	9324.36	4622.42	12232.6	129.255	53.769	94.5078	55.6006	585.381	1065.27	3.63276	18.8387	1.12975	-120.452	-0.428571	-0.459016	1.35484
16.0762	0.390021	16760	12970.5	373.526	3700.92	9269.57	4659.92	12100.1	132.855	49.7315	106.229	54.7982	587.951	1014.61	3.61003	18.815	1.11382	-69.1359	-0.349206	-0.426229	1.51613
16.0872	0.394751	16929.8	13029.6	382.17	3735.83	9293.8	4728.21	12201.6	130.176	52.8029	112.485	45.698	611.962	1026.91	3.62824	18.8349	1.12645	-64.7922	-0.349206	-0.459016	1.35484
16.0983	0.392152	17046.3	13139.4	405.787	3733.99	9405.42	4697.4	12348.9	156.82	55.7012	102.683	51.0841	651.835	1021.94	3.63542	18.8334	1.11952	-116.941	-0.31746	-0.540984	1.32258
16.1094	0.400153	16940.9	13026.2	390.117	3702.36	9323.87	4663.27	12277.6	145.432	56.207	98.1266	49.8309	612.145	1005.11	3.62941	18.8225	1.12095	-113.784	-0.333333	-0.52459	1.22581
16.1205	0.397948	17068.5	13090.7	402.722	3721.19	9369.53	4719	12349.5	145.948	53.0672	104.11	57.6644	643.98	996.009	3.61882	18.8152	1.12205	-107.383	-0.396825	-0.47541	1.48387
16.1315	0.403942	16961.5	13021.7	397.925	3697.58	9324.08	4666.11	12295.4	148.131	50.342	101.042	58.193	641.413	1010.87	3.61366	18.8179	1.11167	-117.124	-0.31746	-0.229508	1.51613
16.1426	0.406708	17013.7	13060	423.757	3674.45	9385.49	4668.71	12345	156.784	56.6217	102.045	65.8628	637.113	1040.22	3.60552	18.802	1.11571	-128.853	-0.269841	-0.426229	1.16129
16.1537	0.400344	17039.3	13114.7	412.894	3710.97	9403.73	4703.31	12336	149.133	51.2034	105.974	55.8006	643.699	1042.28	3.60555	18.7896	1.11401	-110.947	-0.349206	-0.57377	1.19355
16.1647	0.401856	17095.1	13157.8	392.506	3700.12	9457.68	4676.84	12418.3	146.754	51.1122	93.7014	56.0649	649.903	1048.67	3.61525	18.7891	1.11549	-144.241	-0.238095	-0.57377	1.16129
16.1758	0.403756	16958.3	13026.6	361.58	3724.46	9302.13	4686.35	12272	139.563	41.5196	89.3633	51.4853	655.353	1056.64	3.62906	18.7903	1.11442	-101.928	-0.301587	-0.409836	1.32258
16.1869	0.410399	17032.4	13101.4	353.083	3729.14	9372.25	4730.78	12301.6	142.521	33.089	85.3942	48.0449	683.077	1047.7	3.63324	18.7916	1.10952	-89.6452	-0.253968	-0.639344	1.22581
16.198	0.395879	16969.1	13090.8	348.919	3696.3	9394.51	4668.16	12301	140.415	39.3003	86.579	49.1385	681.614	1060.98	3.61714	18.7945	1.10417	-117.648	-0.206349	-0.557377	1.03226
16.209	0.400371	17046.4	13161.8	383.383	3732.26	9429.57	4705.26	12341.1	162.95	47.3525	83.8994	55.2906	653.796	1066.79	3.63346	18.8039	1.11649	-111.401	-0.269841	-0.606557	1.19355
16.2201	0.390188	16974.4	13041.5	371.962	3637.89	9403.64	4619.98	12354.4	150.787	48.3642	92.2388	49.9999	643.455	1058.68	3.63107	18.7972	1.12425	-153.214	-0.222222	-0.491803	1.12903
16.2312	0.384115	16825.2	12972.1	378.227	3598.29	9373.78	4576.15	12249	152.583	43.6933	91.9973	46.746	647.363	1047.17	3.61442	18.7871	1.10862	-145.552	-0.206349	-0.409836	1
16.2422	0.392652	16962	13011.9	360.861	3573.82	9438.04	4556.32	12405.7	148.728	39.7833	89.0855	43.4559	656.611	1041.56	3.62858	18.7962	1.11618	-195.216	-0.15873	-0.344262	1
16.2533	0.383886	16833.5	12976.8	360.063	3613.98	9362.84	4551.05	12282.4	143.943	48.3414	93.3189	36.2329	672.27	1047.35	3.62955	18.7925	1.11117	-165.531	-0.253968	-0.426229	1.32258
16.2644	0.397923	16829.1	12943.2	365.454	3619.43	9323.74	4542.96	12286.2	149.73	44.1992	91.6458	38.5207	659.961	1065.01	3.61485	18.7801	1.10974	-170.142	-0.238095	-0.393443	1.09677
16.2755	0.39583	16718.6	12865	370.269	3554.76	9310.26	4456.19	12262.4	142.557	40.2892	99.2606	48.7923	660.499	1070.95	3.62469	18.7639	1.10161	-203.009	-0.285714	-0.327869	1.06452
16.2865	0.409132	16606.8	12806.9	364.474	3516.92	9289.97	4428.83	12177.9	141.783	36.7119	99.9986	43.8343	665.404	1037.19	3.61251	18.7443	1.09336	-193.359	-0.253968	-0.393443	0.870968
16.2976	0.404965	16712	12836.8	372.923	3544.49	9292.27	4483.04	12229	148.158	43.7161	90.8849	48.8741	690.764	1029.37	3.62904	18.7495	1.10165	-182.233	-0.190476	-0.409836	0.903226
16.3087	0.405355	16744.5	12898.9	380.648	3585.7	9313.14	4536.06	12208.4	148.085	43.2331	95.1453	55.4181	705.757	1034.64	3.62169	18.7366	1.08759	-153.03	-0.31746	-0.442623	1.16129
16.3198	0.410068	16734.8	12868.3	378.919	3525.56	9342.73	4507.7	12227.1	135.813	37.9195	106.807	49.4391	708.305	1016.98	3.61932	18.7647	1.09666	-170.652	-0.238095	-0.47541	1.06452
16.3308	0.413924	16831.3	12930.3	410.521	3610.01	9320.33	4604.16	12227.2	154.715	36.7119	117.284	53.2444	715.515	1048	3.62361	18.7721	1.10319	-127.261	-0.174603	-0.426229	0.967742
16.3419	0.410485	16838.4	12921.1	398.925	3590.73	9330.38	4570.46	12267.9	146.376	41.5424	125.14	46.263	694.813	1036.41	3.62443	18.7918	1.10866	-153.012	-0.238095	-0.47541	0.83871
16.353	0.413918	16841.7	12891.9	373.652	3531.63	9360.29	4513.15	12328.6	136.874	41.7839	119.84	41.7196	720.068	1047.35	3.64692	18.792	1.10825	-194.579	-0.222222	-0.540984	0.870968
16.364	0.410488	16959.2	13036.3	387.323	3613.21	9423.04	4581.32	12377.8	148.353	42.5085	117.516	44.112	696.459	1031.04	3.66116	18.8181	1.12281	-176.712	-0.238095	-0.377049	1.06452
16.3751	0.402267	16906.5	13005	385.426	3580.39	9424.63	4554.91	12351.6	150.113	49.9958	109.682	40.7172	709.892	1024.22	3.67457	18.8127	1.1215	-181.787	-0.174603	-0.393443	1
16.3862	0.406088	17038.9	13122.7	374.416	3660.5	9462.19	4638.88	12400	156.797	48.7882	100.364	41.4915	705.999	1036.54	3.67972	18.8162	1.12505	-156.58	-0.15873	-0.311475	1
16.3973	0.411287	17006.5	13084.2	383.258	3728.85	9355.36	4707.9	12298.6	153.576	52.8941	100.983	46.1489	696.324	1067.21	3.68275	18.8326	1.12525	-99.156	-0.142857	-0.47541	1
16.4083	0.406888	17004.7	13149.1	373.687	3723.81	9425.33	4681.42	12323.3	155.968	43.9349	97.8436	47.6437	702.07	1045.55	3.70804	18.8506	1.13455	-117.485	-0.174603	-0.377049	0.967742
16.4194	0.412835	17023	13194	389.105	3765.67	9428.29	4705.41	12317.5	165.502	42.9916	102.364	43.3419	702.29	1027.07	3.71149	18.855	1.13898	-105.195	-0.174603	-0.393443	0.774193
16.4305	0.4103	17057.8	13177.8	391.953	3685.62	9492.14	4630.28	12427.6	160.12	42.4857	103.435	44.536	689.85	1013.81	3.73403	18.8618	1.1484	-167.606	-0.222222	-0.409836	0.870968
16.4415	0.419085	17001	13131.5	385.618	3674.98	9456.53	4582.55	12418.5	163.305	46.3501	91.1037	47.0788	722.342	1046.2	3.73812	18.8581	1.15212	-186.727	-0.15873	-0.327869	0.774193
16.4526	0.405616	16995	13132.4	381.682	3673.55	9458.84	4577.21	12417.8	158.383	41.7611	86.9065	52.1052	733.574	1028.57	3.76655	18.8581	1.16085	-188.942	-0.126984	-0.360656	0.645161
16.4637	0.408451	16963.1	13084.2	392.75	3612.01	9472.19	4545.07	12418	151.503	49.4671	97.9254	55.6234	734.744	989.874	3.76549	18.8484	1.15044	-203.47	-0.126984	-0.409836	0.677419
16.4748	0.41495	17048.4	13093	403.639	3625.57	9467.45	4592.26	12456.1	158.475	41.2553	109.77	45.8805	695.629	1027.15	3.76848	18.8472	1.14607	-192.141	-0.285714	-0.344262	0.870968
16.4858	0.417679	16865.4	12991	399.241	3564.33	9426.73	4503.68	12361.7	153.23	42.0255	115.507	46.5139	710.297	1066.09	3.7588	18.8468	1.1454	-207.451	-0.190476	-0.180328	0.967742
16.4969	0.414052	16935.5	13044.8	407.029	3551.26	9493.54	4503.03	12432.4	150.377	42.0255	120.328	51.6221	726.748	1043.97	3.75276	18.8698	1.15427	-226.139	-0.222222	-0.262295	0.580645
16.508	0.41593	16858.3	12950.3	398.885	3516.03	9434.27	4500.52	12357.8	136.087	42.0027	128.932	50.0227	700.237	1024.84	3.76911	18.8768	1.16053	-207.855	-0.174603	-0.377049	0.774193
16.519	0.403332	17001.6	13088.8	394.903	3548.76	9540.02	4534.2	12467.4	138.315	43.2103	117.48	57.086	683.264	1069.73	3.77896	18.8918	1.1682	-221.208	-0.222222	-0.393443	0.870968
16.5301	0.405869	17114.6	13239.4	402.243	3674.21	9565.15	4605.47	12509.1	145.711	45.7986	118.022	54.4292	683.006	1108.68	3.77293	18.9051	1.17325	-199.981	-0.253968	-0.360656	1.03226
16.5412	0.404179	17113.1	13227.3	401.774	3625.54	9601.73	4590.38	12522.7	137.604	47.0975	115.998	50.0455	691.881	1066.25	3.76956	18.8885	1.17116	-210.307	-0.142857	-0.262295	0.741935
16.5523	0.41084	17026.5	13150.6	382.032	3606.05	9544.5	4548.73	12477.8	133.234	41.7611	115.005	47.2519	686.394	1056.85	3.77348	18.8691	1.16565	-217.36	-0.301587	-0.459016	1.03226
16.5633	0.396806	17026.3	13125.1	369.772	3559.58	9565.48	4515.68	12510.6	126.311	41.474	108.99	46.5729	684.688	1063.83	3.78583	18.8904	1.17414	-240.774	-0.31746	-0.278689	1.03226
16.5744	0.392514	16994.4	13067.2	356.257	3531.12	9536.09	4536.06	12458.3	127.447	44.4407	91.678	51.0344	662.498	1036.38	3.79714	18.8989	1.17646	-218.013	-0.349206	-0.508197	1.12903
16.5855	0.39467	17087.4	13152.5	361.458	3543.87	9608.65	4534.19	12553.3	136.077	44.108	88.8574	48.5507	667.2	1054.74	3.7859	18.9052	1.1796	-243.529	-0.253968	-0.278689	1.03226
16.5965	0.398707	17041.2	13145.2	377.121	3585.34	9559.87	4592.92	12448.3	142.781	45.5571	88.4562	56.293	651.181	1039.89	3.79061	18.8952	1.17241	-189.812	-0.238095	-0.327869	0.967742
16.6076	0.395496	17116	13181.4	385.025	3654.11	9527.24	4644.03	12471.9	141.906	47.5577	99.1881	55.3497	681.202	1043.09	3.80054	18.8809	1.16792	-172.96	-0.190476	-0.311475	0.870968
16.6187	0.398367	17132.1	13153.1	385.179	3617.69	9535.4	4632.33	12499.8	140.051	41.7155	101.567	51.1391	668.897	1052.88	3.78837	18.8857	1.17431	-185.473	-0.285714	-0.360656	0.967742
16.6298	0.387797	17127.5	13197.4	371.762	3558.96	9638.46	4579.24	12548.3	142.585	35.7458	91.1358	51.3941	711.663	1014.78	3.81872	18.8947	1.18187	-221.958	-0.206349	-0.52459	0.903226
16.6408	0.387407	17069	13151.6	353.8	3490.31	9661.3	4498.24	12570.7	134.487	32.975	88.2013	43.3419	665.188	1017.49	3.82238	18.9029	1.18508	-264.247	-0.253968	-0.393443	1
16.6519	0.388933	17121.9	13121.8	364.707	3539.28	9582.54	4567.74	12554.2	137.089	39.9564	81.5204	47.9671	675.506	1048.59	3.83333	18.9108	1.19302	-228.664	-0.238095	-0.459016	1.06452
16.663	0.383588	16928.9	12969.5	348.196	3481.34	9488.19	4527.49	12401.4	130.094	33.458	78.5174	50.2414	676.215	1000.1	3.8277	18.8909	1.19099	-207.065	-0.222222	-0.393443	0.870968
16.674	0.380348	16941.6	13029	342.454	3451.52	9577.45	4462.86	12478.8	131.602	28.1445	79.8391	47.2612	651.893	1013.65	3.82785	18.875	1.18858	-256.264	-0.269841	-0.393443	1.09677
16.6851	0.387473	16877.5	12926.3	346.617	3466.08	9460.24	4476.14	12401.4	130.199	31.2387	77.6882	55.5778	647.246	988.106	3.8514	18.8848	1.19156	-230.168	-0.253968	-0.360656	1.09677
16.6962	0.382342	16983.8	13035.9	339.631	3480.15	9555.78	4471.1	12512.7	131.684	27.8117	76.0338	53.9918	665.587	986.548	3.86491	18.8889	1.18727	-261.371	-0.31746	-0.508197	1.19355
16.7073	0.377753	17059.2	13132.6	348.434	3565.75	9566.82	4535.08	12524.1	137.226	32.4691	78.1484	54.1058	682.724	1004.74	3.87079	18.8825	1.18022	-235.553	-0.253968	-0.409836	1.03226
16.7183	0.378802	17127.4	13181.1	356.406	3552.45	9628.63	4523.17	12604.2	143.45	31.3755	80.5315	56.8445	705.987	1028.97	3.85157	18.8891	1.18554	-261.738	-0.0793651	-0.47541	0.709677
16.7294	0.387873	17193.5	13276.3	357.111	3630.42	9645.87	4608.06	12585.4	140.807	32.3188	80.0485	57.1316	745.457	1042.22	3.86562	18.8926	1.18926	-218.645	-0.31746	-0.311475	1.12903
16.7405	0.375803	17207.9	13276.5	343.082	3640.46	9636.08	4620.95	12586.9	137.426	28.7187	70.2921	64.7102	747.361	1034.21	3.88439	18.9006	1.18708	-213.236	-0.190476	-0.311475	0.774193
16.7516	0.374786	16964.3	13049	346.914	3480.88	9568.11	4449.15	12515.2	131.283	28.017	83.7398	62.1674	684.469	988.117	3.87121	18.8636	1.17403	-271.904	-0.222222	-0.360656	0.967742
16.7626	0.376259	17036.5	13071.4	354.9	3523.21	9548.16	4497.86	12538.7	137.412	34.7797	81.5982	54.3702	693.784	1003.7	3.87314	18.8752	1.17989	-256.084	-0.222222	-0.311475	0.903226
16.7737	0.368654	16997.1	13039.7	354.717	3474.29	9565.42	4468.81	12528.3	138.629	30.9153	87.0165	50.2052	680.929	974.537	3.84472	18.8887	1.17861	-266.448	-0.190476	-0.344262	0.903226
16.7848	0.369713	16919.7	13040	331.582	3518.38	9521.62	4488.75	12430.9	130.773	30.6738	85.5942	45.0647	689.867	1014.23	3.8586	18.8791	1.18024	-232.169	-0.206349	-0.393443	0.83871
16.7958	0.384307	16815.6	12944.3	324.911	3482.14	9462.17	4469.22	12346.3	138.296	34.7797	71.536	44.2717	669.852	1009.56	3.84807	18.8529	1.17337	-218.965	-0.285714	-0.459016	0.903226
16.8069	0.380313	16755.6	12876.7	314.839	3465.28	9411.43	4426.67	12329	130.358	33.5721	60.2393	46.8466	651.103	1032.53	3.85035	18.8489	1.16888	-233.599	-0.15873	-0.344262	0.806452
16.818	0.384158	16759.6	12898.2	320.041	3507.92	9390.27	4455.88	12303.7	139.801	31.3983	60.7089	50.4601	656.459	1026.56	3.85204	18.8467	1.16952	-213.888	-0.238095	-0.377049	1
16.8291	0.385074	16657.4	12845.8	309.344	3580.82	9264.93	4519.14	12138.2	136.159	30.1907	56.7948	49.38	661.058	1080.51	3.85744	18.8422	1.17627	-142.4	-0.253968	-0.262295	1
16.8401	0.379351	16596.2	12756.5	339.869	3566.72	9189.77	4522.1	12074.1	147.534	38.8628	64.0902	48.646	637.572	1062.69	3.85487	18.8338	1.1678	-124.381	-0.238095	-0.344262	1.09677
16.8512	0.374156	16634.3	12810.5	308.296	3627.67	9182.83	4552.18	12082.1	121.582	33.5721	69.1488	47.1513	654.535	1064.1	3.84985	18.8365	1.17114	-112.933	-0.380952	-0.47541	1.32258
16.8623	0.379531	16642.8	12808.8	312.176	3570.92	9237.84	4522.16	12120.6	125.077	33.8136	61.6615	49.694	653.868	1018.27	3.84952	18.8351	1.17156	-136.448	-0.269841	-0.508197	1.19355
16.8733	0.384642	16777.3	12870.5	321.849	3612.9	9257.62	4556.12	12221.2	124.94	35.0212	68.6295	48.3589	658.781	1047.93	3.85782	18.8581	1.18078	-147.314	-0.206349	-0.47541	0.903226
16.8844	0.372869	16718.6	12839.4	304.587	3518.78	9320.64	4506.7	12211.9	117.863	30.6509	66.9295	44.8729	656.15	1049.83	3.84291	18.8476	1.16805	-167.155	-0.428571	-0.491803	1.06452
16.8955	0.378241	16690.2	12823.6	295.977	3497.87	9325.76	4490.1	12200.1	116.217	33.3305	57.6831	43.2734	658.156	1031.38	3.8279	18.8468	1.16582	-171.542	-0.31746	-0.409836	1.09677
16.9066	0.379242	16867.9	12992.5	309.897	3602.29	9390.2	4587.88	12280	122.875	35.2399	64.0996	46.3676	674.158	1028.98	3.83342	18.8536	1.16659	-148.324	-0.238095	-0.344262	1.03226
16.9176	0.377659	17031.3	13125.5	308.154	3679.18	9446.36	4682.4	12348.8	119.262	33.3305	61.789	46.0483	687.473	1039.05	3.84247	18.8897	1.17824	-123.687	-0.253968	-0.442623	1.06452
16.9287	0.379916	16903	12972.3	311.196	3586.13	9386.19	4609.52	12293.5	116.336	40.8178	61.7931	49.0741	671.296	992.833	3.84337	18.8829	1.17554	-142.086	-0.31746	-0.508197	1.06452
16.9398	0.368513	17022.6	13111.7	316.438	3624.33	9487.36	4660.78	12361.8	123.09	40.8178	64.2674	43.3231	687.522	1028.15	3.85503	18.8683	1.17033	-136.776	-0.301587	-0.459016	1.03226
16.9508	0.372169	16954	13095.4	307.699	3627.52	9467.83	4625.39	12328.6	125.619	38.3798	60.827	39.664	672.685	1039.39	3.84024	18.8636	1.16659	-144.089	-0.253968	-0.508197	1
16.9619	0.372237	17030.4	13115.1	308.201	3620.32	9494.76	4634.51	12395.9	123.687	31.8586	62.7592	41.9061	658.245	1043.84	3.84757	18.8862	1.17801	-157.481	-0.206349	-0.754098	1.03226
16.973	0.363522	16967	13067.3	299.736	3644.92	9422.37	4643.29	12323.7	125.528	32.8247	56.0556	35.9095	615.656	1024.92	3.85457	18.8819	1.18037	-134.747	-0.206349	-0.508197	1
16.9841	0.366768	17152.8	13243.9	318.715	3669.99	9573.92	4624.12	12528.7	127.205	39.8061	68.2231	43.4196	640.552	1054.6	3.88265	18.9017	1.18949	-196.677	-0.206349	-0.47541	0.967742
16.9951	0.367501	17102.6	13282.4	310.583	3677.47	9604.88	4645.53	12457	116.824	33.5721	69.1208	45.27	661.557	1047.22	3.87735	18.894	1.1808	-168.406	-0.301587	-0.426229	1.22581
17.0062	0.367359	17234.5	13302.2	312.204	3665.74	9636.43	4631.68	12602.8	120.087	29.6848	63.1604	51.1256	718.146	1044.73	3.87252	18.8788	1.16396	-212.551	-0.253968	-0.409836	1.25806
17.0173	0.380213	17048.7	13169.1	317.52	3642.64	9526.48	4600.66	12448.1	131.096	30.8925	62.4265	47.9174	721.764	1081.68	3.86442	18.8638	1.1564	-186.273	-0.222222	-0.52459	1.16129
17.0283	0.376862	16915.5	13099.8	326.009	3572.47	9527.31	4531.25	12384.2	137.973	28.9831	63.0826	52.2877	695.097	1048.73	3.87778	18.8595	1.15913	-200.896	-0.206349	-0.426229	1.09677
17.0394	0.383876	17010.4	13114.5	333.779	3597.63	9516.83	4537.81	12472.6	134.468	28.017	70.26	57.2778	714.129	1062.5	3.89344	18.8636	1.16555	-220.921	-0.238095	-0.442623	1.06452
17.0505	0.37463	17150.9	13265.5	359.614	3691.86	9573.64	4657.52	12493.4	143.956	31.3983	67.1886	73.3688	760.508	1071.11	3.89334	18.8838	1.16962	-172.46	-0.333333	-0.442623	1.35484
17.0616	0.3747	17037.3	13189.6	359.217	3681.43	9508.14	4652.31	12385	143.254	32.3644	69.2939	67.057	734.001	1060.99	3.87	18.8816	1.17176	-146.633	-0.253968	-0.409836	1.19355
17.0726	0.376576	16978.6	13131.3	368.094	3675.63	9455.65	4658.17	12320.5	146.303	35.9873	65.2335	75.2917	739.209	1045.94	3.85354	18.8862	1.16785	-127.211	-0.301587	-0.47541	1.54839
17.0837	0.377947	16997	13246.6	366.131	3747.24	9499.37	4687.85	12309.2	148.741	33.5721	65.6254	71.9787	764.206	1052.62	3.86432	18.8685	1.16577	-110.914	-0.412698	-0.409836	1.48387
17.0948	0.381129	16963.1	13167.7	339.958	3716.2	9451.5	4670.34	12292.7	145.67	31.3983	54.4333	63.2382	732.708	1055.01	3.86834	18.8753	1.17605	-114.522	-0.269841	-0.540984	1.09677
17.1058	0.378101	16949.2	13129.3	351.646	3635.65	9493.64	4576.19	12373	146.335	27.2924	58.9176	69.3447	744.848	1065.45	3.88391	18.8784	1.17443	-177.757	-0.380952	-0.442623	1.3871
17.1169	0.37006	17076.6	13184.6	365.119	3649.28	9535.27	4624.78	12451.8	147.762	34.5382	63.1738	66.4008	735.457	1036.73	3.87966	18.8735	1.16818	-176.381	-0.396825	-0.393443	1.29032
17.128	0.382545	17024.6	13130.6	362.16	3600.23	9530.41	4579.49	12445.1	146.617	33.8136	67.1845	59.2919	736.1	1048.67	3.884	18.8739	1.16713	-195.017	-0.285714	-0.459016	1.22581
17.1391	0.383298	17063.3	13228.8	361.29	3685.51	9543.29	4658.17	12405.1	149.443	28.7416	64.6967	61.6066	741.075	1076.1	3.8942	18.8705	1.1735	-149.23	-0.269841	-0.491803	0.967742
17.1501	0.374826	17019.4	13223.5	351.476	3752.75	9470.75	4694.21	12325.2	136.71	27.5339	64.8564	71.9694	739.057	1074.73	3.88309	18.8532	1.16331	-112.226	-0.31746	-0.327869	1.06452
17.1612	0.372624	17077.1	13316	358.868	3764.74	9551.26	4715.04	12362.1	143.819	30.6509	68.9208	68.3237	751.197	1056.57	3.8734	18.8554	1.16633	-112.433	-0.285714	-0.409836	1.06452
17.1723	0.370763	17093	13279.3	347.14	3706.45	9572.87	4666.16	12426.8	142.657	32.0773	68.5289	60.5586	753.753	1098.16	3.88281	18.8834	1.17379	-151.277	-0.285714	-0.639344	0.903226
17.1833	0.365072	17090.8	13226.1	357.857	3744.54	9481.52	4704.87	12385.9	145.788	36.885	66.747	69.2898	760.24	1080.72	3.89565	18.8826	1.18371	-123.223	-0.253968	-0.47541	0.935484
17.1944	0.366842	17113.3	13227.2	357.104	3728.21	9498.95	4717.05	12396.3	147.615	33.9639	71.6003	70.0962	747.577	1066.87	3.88705	18.8815	1.17835	-120.425	-0.349206	-0.590164	1.06452
17.2055	0.365977	17184.6	13254.7	364.342	3705.13	9549.6	4690.1	12494.5	148.317	38.8172	75.2367	63.3335	715.52	1037.83	3.89965	18.8848	1.18416	-158.101	-0.428571	-0.540984	1.12903
17.2166	0.358641	17115.3	13209.5	366.117	3724.38	9485.14	4707.69	12407.7	142.37	33.3305	69.0711	76.6537	731.423	1034.91	3.89172	18.8809	1.18603	-127.6	-0.190476	-0.442623	0.870968
17.2276	0.361737	17158.8	13227.6	388.483	3736.5	9491.12	4727.18	12431.6	148.043	39.1272	80.6777	71.6366	737.998	1043.12	3.87152	18.8902	1.18347	-125.058	-0.333333	-0.459016	1.06452
17.2387	0.367712	16975.9	13110	387.188	3695.16	9414.84	4656.97	12319	145.35	42.7863	82.8877	72.5115	739.078	1057.67	3.85956	18.8763	1.17068	-127.362	-0.190476	-0.557377	1
17.2498	0.371118	16941.8	13109.3	385.122	3662.24	9447.08	4601.29	12340.5	142.22	40.5763	77.6104	74.225	714.811	1031.83	3.8588	18.8732	1.16956	-158.011	-0.126984	-0.442623	0.967742
17.2609	0.368699	16827	12961	376.71	3618.88	9342.08	4585.37	12241.6	140.702	38.6213	80.2216	71.2582	703.589	1027.89	3.84625	18.8391	1.1571	-139.469	-0.365079	-0.557377	1.09677
17.2719	0.380213	16838.8	13000.1	368.914	3647.95	9352.15	4585.81	12253	143.819	37.4365	77.711	69.1623	690.814	1026.35	3.84644	18.8335	1.16158	-142.232	-0.285714	-0.508197	1.03226
17.283	0.374648	16833.4	12927.5	360.404	3585.92	9341.55	4546.51	12286.8	139.718	30.6738	86.5012	64.8376	696.368	1022.94	3.84771	18.8372	1.15799	-168.719	-0.31746	-0.47541	1.03226
17.2941	0.371592	16947.2	13097.9	356.758	3668.65	9429.26	4641	12306.1	143.97	34.7797	81.1742	60.9048	696.517	1023.91	3.84728	18.8541	1.16019	-131.215	-0.365079	-0.557377	1.16129
17.3051	0.360956	17024.9	13145.7	364.091	3659.28	9486.44	4624.6	12400.3	145.273	37.4137	77.6695	64.9423	690.901	1050.72	3.87103	18.8736	1.17058	-163.072	-0.333333	-0.57377	0.83871
17.3162	0.362117	17125.9	13245.2	380.21	3711.38	9533.84	4679.86	12446	152.104	31.3527	78.9227	73.9337	686.718	1058.12	3.85684	18.8562	1.15648	-150.103	-0.333333	-0.327869	1.09677
17.3273	0.369995	17107.7	13223.5	371.754	3707.8	9515.67	4693.35	12414.4	148.918	33.7908	77.3689	63.5025	702.814	1094.02	3.85232	18.8711	1.15248	-135.795	-0.333333	-0.360656	1.09677
17.3384	0.37281	17018.6	13174.5	352.321	3672.58	9501.91	4674.17	12344.5	137.958	35.2627	75.0449	59.834	708.722	1093.97	3.84084	18.8701	1.15643	-126.254	-0.285714	-0.540984	1.25806
17.3494	0.373888	16890.4	13044.6	364.867	3640.38	9404.23	4624.34	12266	141.235	34.0551	81.2198	67.4716	716.088	1083.86	3.83767	18.8716	1.16154	-128.287	-0.301587	-0.540984	1.03226
17.3605	0.368537	16833	13010.3	361.238	3647.53	9362.76	4611.65	12221.4	145.018	33.9867	76.8133	63.8715	725.137	1102.69	3.82871	18.8818	1.16085	-122.378	-0.301587	-0.52459	0.967742
17.3716	0.369758	16875.9	13058.7	362.667	3588.11	9470.57	4564.53	12311.3	135.885	34.9984	85.0346	61.5475	717.84	1090.14	3.82421	18.865	1.14944	-166.971	-0.301587	-0.508197	0.870968
17.3826	0.370674	16991.8	13129.1	366.89	3629.55	9499.5	4584.65	12407.1	142.374	37.8967	83.717	60.4083	710.129	1074.94	3.82704	18.8717	1.15057	-182.833	-0.301587	-0.52459	1.06452
17.3937	0.373091	16935.7	13001.5	361.96	3654.63	9346.87	4676.21	12259.5	131.401	35.2627	79.1373	70.4477	747.698	1063.17	3.82804	18.86	1.14486	-103.245	-0.269841	-0.622951	1.12903
17.4048	0.384338	17044.3	13129.9	346.656	3691.11	9438.74	4692.05	12352.2	130.608	34.2738	81.6479	59.21	748.447	1061.09	3.84413	18.8694	1.15689	-120.225	-0.333333	-0.557377	1.03226
17.4159	0.373503	16929.6	13045.2	367.11	3712.09	9333.09	4712.75	12216.9	131.433	46.3501	77.6332	68.9301	724.073	1075.78	3.83887	18.8572	1.15609	-75.7218	-0.206349	-0.442623	0.83871
17.4269	0.373453	16817.2	12966.3	369.079	3677.84	9288.42	4646.33	12170.9	143.314	38.7944	84.8655	59.1188	688.796	1055.73	3.82988	18.8399	1.15291	-93.6478	-0.396825	-0.52459	1.06452
17.438	0.373928	16981.8	13077.9	384.503	3667.33	9410.53	4668.73	12313.1	142.329	38.8628	87.1211	67.2394	712.156	1079.82	3.83141	18.8304	1.15023	-120.541	-0.333333	-0.426229	1.16129
17.4491	0.371601	16882.4	13012.2	380.169	3614.79	9397.4	4610.21	12272.2	136.61	34.9072	86.4878	70.3109	721.373	1068.51	3.82188	18.8164	1.14311	-136.252	-0.301587	-0.639344	0.903226
17.4601	0.375157	16835.4	12935.1	356.275	3609.67	9325.39	4617.36	12218	134.482	32.1229	81.8169	63.1791	699.047	1057.45	3.80593	18.8131	1.14046	-118.945	-0.238095	-0.57377	1.09677
17.4712	0.375381	16877	12916.8	350.769	3586.28	9330.53	4611.17	12265.9	122.97	32.8475	78.6637	65.33	708.721	1035.48	3.81079	18.81	1.13397	-134.166	-0.269841	-0.459016	1.12903
17.4823	0.377077	16860.6	12957.4	336.088	3611.18	9346.23	4605.37	12255.3	114.399	26.3263	75.7291	68.219	687.053	1048.23	3.79949	18.7942	1.13131	-134.021	-0.301587	-0.442623	1.03226
17.4934	0.384671	16867.3	13001.4	360.861	3652.6	9348.83	4630.56	12236.7	127.569	30.6738	84.0041	61.6159	691.344	1069.77	3.80975	18.8199	1.1387	-117.868	-0.333333	-0.508197	1.12903
17.5044	0.370501	16995.2	13132.3	361.89	3679.12	9453.22	4657.09	12338.1	126.958	25.3602	88.051	65.7675	693.089	1034.71	3.80554	18.8337	1.13208	-132.291	-0.31746	-0.491803	0.870968
17.5155	0.385047	17021.7	13176.2	355.564	3796.28	9379.96	4776.72	12244.9	119.102	34.9528	93.4733	55.2088	709.81	1050.8	3.81113	18.8326	1.13729	-54.2301	-0.365079	-0.540984	1
17.5266	0.376409	16974.5	13191.5	359.975	3803.64	9387.86	4798.84	12175.7	116.468	35.4815	86.2006	66.0412	751.824	1046.31	3.81065	18.8215	1.12601	-26.2629	-0.238095	-0.377049	0.903226
17.5376	0.378436	17000.8	13268.7	340.887	3791.28	9477.37	4770.64	12230.1	112.617	31.8814	90.1832	56.8176	738.478	1054.97	3.81762	18.8259	1.13497	-53.1173	-0.253968	-0.327869	0.903226
17.5487	0.369613	17001.3	13267.1	340.769	3781.03	9486.03	4719.94	12281.4	120.802	32.1229	80.8321	58.8679	729.14	1060.51	3.83094	18.8335	1.13265	-89.2493	-0.380952	-0.52459	1
17.5598	0.379947	16839	13087.7	356.813	3706.28	9381.45	4644.93	12194.1	132.5	36.7119	71.6541	70.7389	741.773	1027.46	3.85469	18.8321	1.14754	-100.306	-0.396825	-0.491803	1.29032
17.5709	0.383357	16751.7	13091	351.774	3710.75	9380.27	4633.38	12118.3	126.285	32.606	75.1723	69.0711	740.575	1049.06	3.84743	18.8246	1.13482	-85.8017	-0.365079	-0.786885	1.12903
17.5819	0.387939	16784.6	13090.7	358.535	3749.34	9341.35	4709.7	12074.9	133.517	35.8961	75.8969	66.2868	743.772	1057.17	3.86255	18.8241	1.13225	-40.1799	-0.555556	-0.426229	1.22581
17.593	0.392028	16732.1	13036.8	365.391	3710.13	9326.69	4697.86	12034.2	131.99	41.164	74.3928	64.7827	754.184	1038.49	3.86127	18.8089	1.13277	-34.9296	-0.396825	-0.57377	1.25806
17.6041	0.390208	16785.9	13049.5	362.839	3672.5	9377.04	4663.64	12122.2	130.482	46.7419	66.4546	59.9978	735.29	1054.17	3.86998	18.8196	1.14207	-73.2022	-0.412698	-0.377049	1.22581
17.6151	0.388977	16781.8	13066.6	351.951	3668.97	9397.66	4680.59	12101.2	134.05	39.1271	65.7072	50.1958	728.007	1058.57	3.87805	18.8047	1.13401	-60.1131	-0.269841	-0.508197	1
17.6262	0.390816	16682	12961.5	328.398	3599.43	9362.05	4603.72	12078.2	128.344	37.1949	54.6386	42.3623	716.326	1041.72	3.85641	18.7964	1.13703	-88.7354	-0.253968	-0.426229	0.903226
17.6373	0.379302	16727.8	13090	354.153	3728.22	9361.8	4671.72	12056.1	128.804	36.7119	61.0913	56.7532	736.345	1069.41	3.8791	18.8155	1.14835	-52.3723	-0.253968	-0.409836	0.774193
17.6484	0.383552	16742.6	13024.2	344.942	3678.76	9345.45	4677.07	12065.5	115.229	38.6441	62.4949	56.1427	715.848	1021.42	3.86889	18.8001	1.14867	-52.4175	-0.301587	-0.409836	1
17.6594	0.383486	16637.5	12934.6	360.412	3635.19	9299.44	4619.88	12017.6	120.256	39.1272	67.147	58.6036	713.007	1008.66	3.83613	18.7799	1.13724	-65.7023	-0.222222	-0.540984	0.83871
17.6705	0.379913	16766.4	13044.3	344.876	3718.48	9325.83	4706.59	12059.8	122.739	33.8136	61.7288	60.7773	739.188	1014.38	3.84109	18.7871	1.13745	-37.6399	-0.190476	-0.442623	0.935484
17.6816	0.383202	16682.3	12970.7	330.465	3750.86	9219.78	4707.66	11974.6	120.547	28.9831	62.868	45.4565	715.468	1063.64	3.85627	18.8032	1.14971	-15.0255	-0.285714	-0.426229	0.774193
17.6926	0.385677	16776.5	13026.3	350.317	3725.57	9300.73	4726.7	12049.8	128.576	39.8517	61.7288	58.558	756.172	1034.21	3.85001	18.7995	1.14048	-26.0071	-0.285714	-0.47541	0.935484
17.7037	0.371753	16894.9	13056.8	342.414	3747.12	9309.66	4742.2	12152.7	128.594	31.6399	61.9112	58.8907	782.537	1057.44	3.8711	18.8093	1.15547	-45.7783	-0.222222	-0.57377	0.967742
17.7148	0.378862	16844	13100.6	337.913	3757.1	9343.46	4718.92	12125.1	131.488	33.5721	52.8701	57.1544	780.375	1060.69	3.86313	18.8118	1.15658	-49.0833	-0.222222	-0.426229	0.935484
17.7259	0.379154	16938.8	13189.3	343.092	3793.18	9396.1	4740.78	12198	139.295	34.5382	59.4732	58.0977	768.964	1045.41	3.8594	18.8225	1.1625	-58.1971	-0.206349	-0.52459	0.870968
17.7369	0.381608	16834.9	13131.9	319.897	3787.14	9344.76	4755.57	12079.3	126.357	29.4661	59.8744	51.0344	751.813	1062.26	3.84816	18.8138	1.15467	-20.6783	-0.238095	-0.47541	0.870968
17.748	0.388342	16757.2	13058.1	336.923	3771.43	9286.64	4764.89	11992.3	119.796	30.4322	58.758	57.1772	749.359	1044.92	3.85527	18.8325	1.15449	6.12944	-0.285714	-0.377049	1.09677
17.7591	0.382472	16870.2	13215	333.22	3809.95	9405.04	4748.48	12121.7	118.301	34.7797	60.3708	61.0966	758.03	1093.21	3.86698	18.8377	1.16347	-34.8964	-0.253968	-0.52459	0.870968
17.7702	0.36569	16803.5	13104	330.943	3755.28	9348.72	4719.72	12083.8	122.133	31.6399	61.82	61.6709	787.242	1094.29	3.85259	18.8261	1.16247	-37.985	-0.174603	-0.557377	0.83871
17.7812	0.370963	16769.5	13046.5	342.645	3728.22	9318.28	4689.75	12079.8	130.974	31.8586	55.7912	59.1644	757.454	1074.95	3.89371	18.8398	1.17262	-50.4242	-0.206349	-0.57377	0.83871
17.7923	0.380635	16908.5	13101.4	344.165	3770.03	9331.39	4762	12146.5	137.235	31.6399	52.8339	64.1452	783.579	1090.77	3.89374	18.8383	1.16429	-35.261	-0.190476	-0.442623	0.935484
17.8034	0.374862	16864.7	13065.7	363.082	3823.97	9241.72	4804.95	12059.8	130.596	42.7272	59.8153	59.5241	760.756	1068.56	3.88446	18.8473	1.16714	6.61845	-0.238095	-0.52459	1.06452
17.8144	0.365777	16697.5	12911	325.723	3722.92	9188.07	4717	11980.5	108.047	34.2738	63.0464	49.8993	725.435	1073.5	3.88221	18.8396	1.16247	-12.3393	-0.365079	-0.557377	1.22581
17.8255	0.359718	16699.9	12938.1	314.258	3698.12	9239.94	4677.75	12022.1	106.43	29.6392	59.5872	45.9168	722.196	1024.08	3.88149	18.8303	1.14614	-40.8286	-0.444444	-0.327869	1.41935
17.8366	0.366029	16777.3	13004.4	315.683	3709.87	9294.52	4677.45	12099.9	113.347	32.2732	59.7603	38.2429	726.001	1050.21	3.87387	18.8386	1.15492	-61.1799	-0.460317	-0.52459	1.25806
17.8477	0.355225	16855.1	13088.8	301.304	3749.42	9339.4	4698.11	12157	110.057	34.4925	59.0129	38.5207	719.411	1076.48	3.88445	18.8354	1.15424	-66.7404	-0.428571	-0.344262	1.32258
17.8587	0.360173	16955	13196.2	312.562	3836.85	9359.35	4776.87	12178.1	125.013	37.4137	52.2958	45.5975	760.109	1046.14	3.87743	18.8174	1.13979	-36.7912	-0.396825	-0.393443	1.22581
17.8698	0.367487	16794.3	13052.3	279.049	3761.11	9291.24	4690.24	12104.1	105.39	35.2627	50.1771	32.2866	725.249	1032.88	3.89921	18.819	1.14311	-56.5287	-0.428571	-0.47541	0.935484
17.8809	0.381614	16969	13159.2	287.395	3747.43	9411.74	4701.41	12267.6	100.759	34.0551	51.1929	38.0739	699.065	1009.47	3.8883	18.8211	1.14506	-94.0122	-0.333333	-0.52459	1.12903
17.8919	0.388732	16850.1	13082.1	283.75	3712.63	9369.47	4657.86	12192.3	107.541	32.1229	49.3975	38.9716	748.807	1009.24	3.88856	18.8248	1.15153	-94.0243	-0.333333	-0.508197	1.19355
17.903	0.384033	16931.9	13153.2	308.733	3691.64	9461.54	4668.81	12263.1	108.384	33.8136	49.7168	45.5156	739.01	1001.31	3.90423	18.8487	1.15668	-107.513	-0.380952	-0.508197	1.06452
17.9141	0.375941	16913.9	13122.5	312.201	3717.44	9405.09	4689.2	12224.7	103.986	33.8136	52.0771	44.8957	697.273	1035.44	3.90572	18.8609	1.16324	-88.3577	-0.349206	-0.327869	0.903226
17.9252	0.37353	17030.4	13251.2	303.743	3753.02	9498.17	4709.83	12320.5	103.585	26.3263	59.8515	45.4834	709.967	1035.54	3.92155	18.8659	1.16616	-103.981	-0.396825	-0.459016	1.12903
17.9362	0.37085	17003	13200.5	319.663	3709.06	9491.41	4667.53	12335.4	104.825	29.9492	52.8701	59.5147	755.404	1046.91	3.93826	18.8886	1.18146	-126.896	-0.492063	-0.540984	1.12903
17.9473	0.369831	16890.3	13174.7	318.298	3697.17	9477.54	4636.56	12253.7	104.009	36.9534	47.4197	61.2416	761.335	1056.34	3.94116	18.8924	1.1842	-119.578	-0.492063	-0.442623	1.35484
17.9584	0.37101	16888.1	13127.5	318.247	3704.58	9422.95	4679.75	12208.3	114.855	24.8771	43.9068	66.0493	786.398	1078.47	3.94056	18.8699	1.17269	-88.3501	-0.460317	-0.442623	1.16129
17.9694	0.370262	16843.1	13109.1	321.193	3700.38	9408.75	4687.52	12155.5	111.132	22.2204	40.8488	71.4904	789.98	1075.11	3.94377	18.8772	1.17514	-71.1286	-0.31746	-0.491803	0.83871
17.9805	0.366257	16893.5	13195.9	310.082	3735.19	9460.71	4689.54	12204	104.196	22.2204	46.463	69.0067	769.298	1111.34	3.94262	18.8769	1.17916	-82.808	-0.333333	-0.557377	0.903226
17.9916	0.352792	17065.5	13345.8	302.016	3799.56	9546.26	4752.99	12312.5	107.067	15.2161	48.0624	68.5786	792.446	1102.76	3.9358	18.8755	1.18061	-82.4701	-0.333333	-0.52459	0.967742
18.0027	0.361712	16887.7	13171.6	312.865	3611.7	9559.93	4556.83	12330.8	109.656	19.8051	49.0876	70.1284	778.945	1053.52	3.92808	18.849	1.16806	-175.511	-0.444444	-0.57377	1.09677
18.0137	0.360664	16992	13227.4	300.932	3640.15	9587.25	4604.87	12387.1	98.8553	22.2204	47.2694	60.8913	797.444	1044.03	3.9286	18.8561	1.16743	-168.52	-0.396825	-0.590164	1.16129
18.0248	0.360426	17154.9	13332.7	310.299	3674.05	9658.63	4654.2	12500.7	93.4049	22.9449	57.0123	63.5066	808.24	1039.09	3.9358	18.8743	1.17383	-175.864	-0.380952	-0.57377	1.25806
18.0359	0.357149	17184.4	13352.7	321.577	3749.58	9603.12	4750.17	12434.2	107.026	27.2924	60.5077	59.8931	796.619	1067.53	3.91405	18.8638	1.15956	-115.39	-0.412698	-0.47541	1.09677
18.0469	0.373335	17260.1	13368.2	320.11	3726.04	9642.16	4776.41	12483.7	104.237	19.5636	68.988	64.0809	797.125	1088.5	3.92134	18.8835	1.16866	-116.44	-0.428571	-0.540984	1.12903
18.058	0.363131	17047.9	13214	313.76	3681.12	9532.84	4712.99	12334.9	111.92	18.1144	63.2557	53.7409	792.277	1051.31	3.92899	18.8882	1.17782	-106.295	-0.444444	-0.47541	1.3871
18.0691	0.365421	17019	13205.7	312.633	3655.79	9549.92	4632.21	12386.8	107.455	19.3221	58.5299	52.866	771.928	1076.42	3.93605	18.8908	1.17681	-156.145	-0.349206	-0.426229	1.22581
18.0802	0.362721	17039.6	13181.3	317.179	3618.17	9563.15	4618.62	12421	104.247	27.2696	57.1357	50.118	766.112	1048.21	3.94787	18.8909	1.17683	-171.146	-0.428571	-0.672131	1.41935
18.0912	0.364644	17117.5	13256.2	319.612	3675.46	9580.7	4681.85	12435.7	111.456	20.5297	60.7627	53.8456	774.199	1046.1	3.96516	18.9039	1.18459	-146.518	-0.349206	-0.52459	1.16129
18.1023	0.373943	17134.6	13301.7	326.226	3645.85	9655.85	4616.55	12518.1	112.86	25.8432	56.1146	52.2233	779.619	1072.88	3.95637	18.9039	1.18488	-197.319	-0.428571	-0.508197	1
18.1134	0.382512	17040.4	13258.8	327.418	3681	9577.81	4667.51	12372.9	103.372	29.4661	59.0223	50.3005	785.694	1092.53	3.94529	18.8918	1.18793	-136.635	-0.396825	-0.639344	1.22581
18.1244	0.370584	17115.5	13277.6	313.762	3723.68	9553.87	4720.04	12395.4	103.226	29.7077	52.5145	51.5537	772.464	1059.85	3.94983	18.8941	1.18267	-118.861	-0.476191	-0.704918	1.19355
18.1355	0.377291	17131.9	13258.1	304.072	3752.64	9505.43	4777.28	12354.6	94.1119	31.3983	56.5386	45.2378	753.504	1050.55	3.94851	18.8968	1.19224	-82.4872	-0.412698	-0.57377	1.22581
18.1466	0.375331	17118	13207	318.755	3792.92	9414.12	4820.47	12297.5	99.8951	32.3644	54.114	49.8818	756.666	1090.21	3.95101	18.9071	1.202	-48.2163	-0.555556	-0.590164	1.54839
18.1577	0.368928	16988.3	13102.8	318.189	3719.33	9383.42	4748.22	12240.1	91.8148	31.3983	59.1404	49.8724	692.082	1102.17	3.93364	18.8888	1.1928	-65.7938	-0.428571	-0.52459	1.3871
18.1687	0.373024	16956.1	13040.7	318.266	3756.95	9283.74	4772.87	12183.2	92.3663	27.2924	67.0289	48.756	692.866	1117.51	3.93656	18.8948	1.19781	-39.9231	-0.428571	-0.557377	1.32258
18.1798	0.368266	17014.6	13114.1	315.689	3834.35	9279.74	4832.72	12181.9	93.1271	30.9153	66.2721	48.8607	677.369	1134.78	3.91895	18.8922	1.18616	-12.6442	-0.507937	-0.590164	1.16129
18.1909	0.365871	16947.9	13029.6	328.293	3763.83	9265.75	4750.57	12197.3	98.9372	29.2246	70.8974	51.0479	733.651	1103.07	3.92044	18.8916	1.18519	-53.6138	-0.492063	-0.557377	1.35484
18.2019	0.378437	16978.2	13123.9	335.002	3743.58	9380.35	4688.45	12289.7	102.264	34.9072	75.0261	49.0472	729.975	1121.81	3.91838	18.8766	1.19166	-105.594	-0.571429	-0.639344	1.41935
18.213	0.36375	16946.4	13109.6	329.373	3739.34	9370.26	4693.05	12253.3	102.433	45.0513	65.9031	46.5045	742.333	1107.27	3.93149	18.8662	1.1953	-94.0659	-0.285714	-0.540984	1.12903
18.2241	0.377441	17026.3	13129	337.605	3735.61	9393.34	4722.74	12303.5	97.0734	46.1314	69.271	45.5156	765.987	1086.48	3.93762	18.8776	1.19643	-93.759	-0.428571	-0.47541	1.29032
18.2352	0.371244	17028.1	13131.3	327.936	3710.6	9420.71	4725.7	12302.4	94.8312	38.6441	70.2184	52.9345	750.881	1078.96	3.94707	18.8913	1.20554	-92.134	-0.412698	-0.557377	1.48387
18.2462	0.379241	16966.7	13079.7	327.391	3738.39	9341.33	4769.25	12197.5	87.9638	37.4365	67.1108	58.8679	737.972	1073.67	3.95255	18.8834	1.20208	-45.245	-0.380952	-0.57377	1.35484
18.2573	0.36311	17120.9	13195.6	325.481	3793.3	9402.33	4839.75	12281.1	100.814	30.6738	62.13	59.5697	739.315	1101.88	3.93588	18.8895	1.19956	-35.2779	-0.444444	-0.278689	1.32258
18.2684	0.371133	17235.8	13318.2	328.113	3834.78	9483.41	4851.37	12384.4	104.797	27.0509	67.3657	55.2585	765.739	1097.33	3.94973	18.9006	1.20459	-56.8963	-0.396825	-0.672131	1.25806
18.2795	0.368027	17103.5	13229.4	340.876	3796.67	9432.7	4803.05	12300.4	105.44	37.4365	70.5149	54.1783	751.824	1061.45	3.9443	18.8854	1.1919	-56.8114	-0.380952	-0.426229	1.09677
18.2905	0.367731	17265.9	13386.7	349.688	3855.02	9531.64	4905.6	12360.3	119.152	29.4661	68.0769	55.4772	764.935	1095.94	3.95384	18.9045	1.19607	-26.2258	-0.412698	-0.52459	1.06452
18.3016	0.369034	17310.2	13386.3	350.578	3869.69	9516.64	4878.36	12431.8	118.701	27.2924	62.1528	60.7223	769.752	1080.24	3.96441	18.9193	1.20759	-57.0899	-0.460317	-0.459016	1.19355
18.3127	0.36642	17315.9	13407.7	343.723	3884.62	9523.12	4886.96	12428.9	117.94	29.2246	60.8405	55.0263	697.054	1091.67	3.96943	18.9417	1.21785	-52.4595	-0.333333	-0.459016	1.19355
18.3237	0.368703	17414.3	13476.5	346.418	3922.59	9553.9	4926.82	12487.5	106.497	28.2585	67.2342	62.6867	716.534	1089.2	3.98612	18.9631	1.23178	-49.7437	-0.380952	-0.672131	1.19355
18.3348	0.369646	17395.7	13507.3	354.252	3907.64	9599.71	4855.14	12540.6	113.478	37.678	59.1135	63.5709	688.393	1090.43	3.97947	18.9687	1.22807	-95.8179	-0.380952	-0.590164	1.41935
18.3459	0.363978	17329.1	13441.6	360.949	3896.39	9545.18	4872.77	12456.3	112.904	37.1949	65.4388	63.6166	688.737	1126.65	3.98347	18.973	1.22793	-65.9625	-0.380952	-0.622951	1.22581
18.357	0.367073	17273.4	13393.9	334.083	3854.85	9539.07	4856.28	12417.1	108.379	26.3263	55.8556	68.6886	683.894	1081.79	3.96911	18.9563	1.21501	-63.196	-0.492063	-0.786885	1.41935
18.368	0.37486	17393.9	13478.4	339.757	3903.81	9574.61	4890.21	12503.7	107.851	31.8358	53.6725	71.8875	717.255	1114.15	3.9782	18.9594	1.21212	-70.432	-0.412698	-0.737705	1.09677
18.3791	0.368639	17473.6	13532.3	349.389	3920.16	9612.1	4950.48	12523.1	98.8553	39.3687	54.8117	73.9928	746.913	1130.63	3.98451	18.9817	1.2194	-48.3685	-0.380952	-0.672131	1.25806
18.3902	0.373462	17534.9	13554.7	347.136	3842.15	9712.56	4879.39	12655.5	95.0915	35.7458	59.9521	73.6466	714.435	1104.4	3.97285	18.982	1.21114	-114.763	-0.460317	-0.639344	1.32258
18.4012	0.366391	17728.5	13692.8	363.496	3929.98	9762.86	4986.09	12742.4	105.873	36.4704	67.2342	70.3109	732.828	1121.98	3.96687	18.9789	1.20825	-89.3655	-0.396825	-0.655738	1
18.4123	0.364489	17618.9	13606.2	357.744	3964.13	9642.01	4987.72	12631.1	116.34	41.7839	56.3977	68.333	723.672	1157.57	3.97574	18.9871	1.21745	-59.6881	-0.349206	-0.557377	1.06452
18.4234	0.365212	17539.9	13526.3	354.12	3942.83	9583.47	4992.67	12547.3	106.712	33.8136	64.0809	73.346	727.204	1149.58	3.96774	18.9802	1.2192	-35.6541	-0.428571	-0.590164	1.35484
18.4345	0.359184	17686.8	13743	362.333	3999.61	9743.38	5021.22	12665.5	114.281	40.8178	59.0317	75.2917	733.874	1143.13	3.97348	18.9986	1.22942	-53.5632	-0.253968	-0.639344	1.12903
18.4455	0.357442	17605.3	13684.1	354.184	3970.45	9713.68	5005.08	12600.2	110.698	39.3687	66.6558	69.3904	721.649	1143.76	3.96471	18.9816	1.21538	-43.8449	-0.349206	-0.688525	1.22581
18.4566	0.363796	17600.6	13639.8	341.937	3965.01	9674.77	5004.58	12596	102.743	33.089	65.3704	71.8056	769.21	1142.27	3.99071	18.9938	1.2261	-42.9625	-0.428571	-0.852459	1.16129
18.4677	0.368038	17684.4	13712.4	347.972	3980.38	9732	5016.08	12668.3	111.984	35.2627	59.7697	71.4957	786.608	1154.68	3.98447	18.9958	1.21647	-56.603	-0.412698	-0.672131	1.16129
18.4787	0.374176	17670.7	13732.6	374.965	4035.38	9697.18	5070.95	12599.7	121.476	39.6102	65.3932	73.6466	798.259	1115.44	3.98091	19.0215	1.22046	-14.0689	-0.412698	-0.737705	1.3871
18.4898	0.37259	17605.1	13580.1	368.939	3960.56	9619.58	4971.73	12633.3	114.167	38.4026	66.3821	71.7963	762.815	1115.73	3.97269	19.0201	1.21957	-67.4555	-0.428571	-0.639344	1.48387
18.5009	0.375511	17593.8	13506	353.528	3858.28	9647.76	4932.38	12661.4	111.4	29.662	66.8289	75.0501	719.423	1105.32	3.98282	19.0369	1.23265	-92.4725	-0.444444	-0.590164	1.3871
18.512	0.371019	17633.8	13627.3	360.926	3937.01	9690.28	5001.01	12632.8	114.244	22.9221	64.1493	83.2392	740.57	1125.02	3.98644	19.0379	1.23572	-54.1297	-0.444444	-0.786885	1.16129
18.523	0.371951	17519.7	13555.9	338.261	3865.08	9690.84	4939.33	12580.4	109.541	19.2992	65.2294	75.6244	736.887	1128.29	3.98422	19.023	1.22578	-68.2724	-0.444444	-0.672131	1
18.5341	0.370336	17431	13484.5	334.647	3855.35	9629.16	4890.89	12540.1	105.637	20.0466	75.811	61.2241	700.236	1111.01	3.9604	18.9861	1.21924	-79.5971	-0.428571	-0.639344	0.935484
18.5452	0.369237	17540.2	13566.6	355.165	3948.58	9618.04	4993.83	12546.3	111.123	20.5297	79.9075	69.1488	723.578	1152.02	3.946	18.9994	1.21835	-34.8952	-0.349206	-0.639344	0.903226
18.5562	0.370849	17485.1	13555.7	339.384	3941.08	9614.67	4966.39	12518.7	108.375	18.3331	79.3198	66.8611	697.341	1160.55	3.96186	19.0028	1.22648	-40.068	-0.349206	-0.737705	0.870968
18.5673	0.370724	17491.6	13545.6	341.976	3928.33	9617.26	4932.82	12558.8	112.126	22.9449	72.6846	59.9802	716.322	1153.25	3.96375	18.998	1.21453	-65.5953	-0.444444	-0.557377	1.03226
18.5784	0.371743	17379.3	13436.2	347.343	3884.3	9551.9	4895.89	12483.4	112.354	22.4619	73.0173	69.0348	728.689	1175.36	3.95173	18.973	1.20145	-62.6051	-0.555556	-0.655738	1.19355
18.5895	0.377143	17371.4	13402.1	326.956	3856.32	9545.79	4842.9	12528.5	117.08	25.3602	59.4691	57.6334	736.198	1163.76	3.96337	18.9679	1.20273	-98.1791	-0.396825	-0.688525	1.22581
18.6005	0.37561	17524.4	13452.9	330.582	3831.23	9621.67	4856.41	12668	116.387	26.8093	62.7002	55.6556	724.333	1147.79	3.96609	18.9944	1.21743	-128.37	-0.365079	-0.590164	1
18.6116	0.374344	17693.3	13646.3	322.593	3906.93	9739.37	4902.75	12790.5	111.274	22.2204	62.9323	59.3013	715.793	1195.02	3.9752	19.0081	1.22337	-139.359	-0.31746	-0.590164	0.967742
18.6227	0.373063	17720.8	13637.7	327.77	3915.89	9721.78	4912.99	12807.8	114.91	18.3559	66.692	63.1201	739.383	1170.44	3.97413	18.9996	1.21699	-139.25	-0.396825	-0.704918	1.03226
18.6337	0.373212	17810	13702.8	339.656	3934.15	9768.6	4969.41	12840.6	110.344	20.7712	68.6471	65.5944	696.832	1176.29	3.96683	18.9926	1.20457	-122.395	-0.365079	-0.639344	1.19355
18.6448	0.378203	17682.6	13658.3	340.243	3964.46	9693.84	4979.75	12702.8	117.015	17.8729	73.4413	58.727	687.331	1195.49	3.96986	19.0055	1.20559	-81.916	-0.365079	-0.754098	0.935484
18.6559	0.379236	17790.3	13676.2	347.772	3958.54	9717.61	5005.17	12785.1	110.644	18.3559	70.3149	72.0928	679.909	1186.93	3.98173	19.0199	1.21278	-91.8592	-0.365079	-0.639344	1.03226
18.667	0.365173	17679.2	13543.7	334.319	3895.57	9648.13	4942.03	12737.1	103.467	18.8162	68.3465	69.5541	703.829	1171.53	3.96754	18.9953	1.20639	-107.808	-0.222222	-0.688525	0.677419
18.678	0.375423	17677.4	13543.3	329.672	3894.19	9649.09	4924.59	12752.8	100.728	13.0424	72.5799	68.8751	712.399	1180.49	3.95544	18.9943	1.20389	-119.728	-0.31746	-0.704918	0.870968
18.6891	0.370169	17665.1	13494.5	326.361	3878	9616.47	4934.67	12730.4	102.952	11.3517	66.2774	69.9325	704.251	1149.89	3.95355	18.9942	1.20076	-109.383	-0.333333	-0.606557	0.935484
18.7002	0.366565	17641.7	13516.4	332.275	3874.43	9641.95	4931.69	12710	115.074	11.3517	64.8189	62.3902	717.482	1191.93	3.94671	18.9901	1.19624	-105.406	-0.333333	-0.688525	1.12903
18.7112	0.376527	17541.5	13466	305.386	3843.9	9622.06	4899.2	12642.3	100.824	15.4348	63.1832	54.3152	669.55	1164.14	3.93566	18.9801	1.19921	-102.433	-0.31746	-0.672131	0.935484
18.7223	0.3732	17458.1	13377.2	309.295	3821.93	9555.23	4878.64	12579.5	91.6686	18.839	67.0611	55.8784	669.246	1153.04	3.93206	18.9586	1.18721	-95.3487	-0.301587	-0.622951	1.06452
18.7334	0.371361	17393.8	13384.8	308.318	3740.72	9644.1	4776.8	12617	100.979	15.2161	65.416	57.9018	674.304	1143.7	3.931	18.9687	1.18267	-150.933	-0.460317	-0.655738	1.16129
18.7445	0.375258	17482.6	13431.9	314.931	3814.23	9617.64	4898.38	12584.3	99.2699	14.0085	65.7259	57.8428	671.207	1148.66	3.93943	18.9716	1.1858	-87.7053	-0.476191	-0.672131	1.48387
18.7555	0.376085	17482.5	13438.3	308.789	3789.98	9648.28	4796.14	12686.4	99.612	14.7331	69.3354	66.1137	683.097	1114.74	3.94917	18.9771	1.19685	-160.272	-0.412698	-0.57377	1.32258
18.7666	0.381827	17503	13411.2	319.233	3782.97	9628.24	4855.52	12647.5	103.845	10.1441	71.222	67.3441	632.363	1166.29	3.95819	18.9754	1.2037	-123.428	-0.349206	-0.754098	1.48387
18.7777	0.37459	17512.9	13476.4	335.931	3728.46	9747.93	4788.65	12724.2	108.193	18.3559	81.2292	68.7342	619.342	1126.62	3.966	18.9695	1.20515	-173.474	-0.460317	-0.737705	1.41935
18.7888	0.382901	17452.9	13399.6	343.124	3752.56	9647.05	4801.84	12651.1	108.326	17.8729	73.6829	72.922	644.609	1108.24	3.98257	18.9731	1.1921	-148.514	-0.444444	-0.803279	1.29032
18.7998	0.382201	17511.8	13494.8	327.911	3786.39	9708.41	4805.97	12705.8	108.079	17.3898	69.267	74.2437	619.843	1155.07	3.972	18.9706	1.19293	-160.891	-0.301587	-0.655738	1.09677
18.8109	0.382561	17452.5	13473.9	314.766	3783.81	9690.09	4793.96	12658.5	102.67	15.6992	68.4833	66.5149	651.803	1162.48	3.95486	18.9644	1.18858	-154	-0.333333	-0.57377	1.09677
18.822	0.376179	17466.4	13515.8	327.547	3847.76	9668.05	4879.1	12587.3	106.908	20.1741	71.3723	63.1563	669.515	1197.66	3.95163	18.9874	1.19607	-97.1737	-0.428571	-0.688525	1.09677
18.833	0.387346	17459.1	13457.4	338.65	3817.95	9639.42	4847.67	12611.4	113.674	17.6314	75.1817	71.1535	682.888	1174.42	3.9608	18.9701	1.18573	-117.593	-0.428571	-0.639344	1.48387
18.8441	0.381714	17458.6	13481.7	350.618	3824.39	9657.36	4882.58	12576.1	109.35	18.3331	73.5097	79.8713	720.809	1194.73	3.96982	18.975	1.19036	-92.6827	-0.428571	-0.590164	1.54839
18.8552	0.379909	17414.6	13467.1	321.748	3748.32	9718.73	4783.03	12631.5	97.2827	14.7331	62.4089	68.2512	692.871	1142.85	3.96731	18.9776	1.19032	-151.897	-0.428571	-0.672131	1.48387
18.8663	0.369693	17430.9	13443.4	328.15	3706.85	9736.55	4767.15	12663.8	106.174	14.9746	58.6129	71.3588	689.328	1107.65	3.95588	18.9614	1.1784	-167.44	-0.460317	-0.770492	1.35484
18.8773	0.367875	17518	13559.3	349.944	3826.69	9732.64	4877.82	12640.2	115.58	18.3559	65.9137	82.0585	689.155	1110.23	3.98689	18.98	1.18351	-111.502	-0.444444	-0.786885	1.29032
18.8884	0.369841	17623.8	13710.8	327.143	3913.51	9797.29	4947.17	12676.6	113.592	17.8729	63.0154	79.6298	726.513	1146.68	3.98674	18.9907	1.18587	-89.7561	-0.476191	-0.704918	1.41935
18.8995	0.372552	17541	13604	343.844	3873.2	9730.84	4868.71	12672.3	132.135	13.767	61.9124	77.6613	726.891	1149.83	3.98016	18.9832	1.1777	-123.942	-0.428571	-0.688525	1.16129
18.9105	0.373706	17674.3	13738.7	325.12	3927.29	9811.43	4915	12759.3	122.748	14.25	63.5212	75.1186	706.25	1169.34	3.95946	18.9894	1.17482	-125.737	-0.365079	-0.393443	1.45161
18.9216	0.375574	17607.5	13612.5	326.192	3858.29	9754.21	4911.58	12696	124.889	15.2161	68.5021	70.3471	708.986	1153.84	3.95382	18.9784	1.16866	-110.808	-0.428571	-0.672131	1.29032
18.9327	0.377372	17769.4	13742.8	323.125	3939.11	9803.7	4980.64	12788.7	124.876	16.6653	64.7289	71.3588	752.065	1179.84	3.9518	18.9959	1.17143	-103.85	-0.428571	-0.655738	1.45161
18.9438	0.366246	17673.9	13596.2	302.224	3859.98	9736.25	4909.21	12764.7	115.702	18.1144	63.1429	64.4365	726.755	1175.69	3.9338	18.9769	1.16943	-129.751	-0.412698	-0.754098	1.25806
18.9548	0.373345	17560.7	13517.4	299.372	3858.97	9658.48	4890.36	12670.3	127.24	11.8348	59.5884	67.4394	701.642	1166.97	3.93599	18.9761	1.1626	-113.684	-0.444444	-0.606557	1.51613
18.9659	0.37549	17645.6	13622.2	288.856	3803.47	9818.71	4828.25	12817.4	119.129	12.3178	56.1842	62.1487	707.202	1176.97	3.93924	18.9834	1.16464	-179.87	-0.333333	-0.737705	1.22581
18.977	0.375053	17722.7	13675.2	296.07	3860.42	9814.82	4873.75	12848.9	120.213	12.8009	61.0148	62.8961	706.269	1202.41	3.94371	18.9861	1.16664	-167.603	-0.31746	-0.655738	1.06452
18.988	0.383631	17738.7	13748.5	293.753	3921.04	9827.51	4898.15	12840.5	116.335	14.0085	61.2791	56.407	718.959	1201.17	3.92341	18.9766	1.15939	-154.44	-0.444444	-0.639344	1.35484
18.9991	0.371194	17710.1	13673.4	301.716	3875.56	9797.84	4900.32	12809.8	118.359	12.3178	64.4189	54.5205	704.082	1181.96	3.93901	18.9913	1.16902	-145.473	-0.444444	-0.639344	1.3871
19.0102	0.367191	17764.3	13756.5	284.332	3907.69	9848.78	4891.58	12872.8	113.032	14.0085	63.1429	51.0344	732.122	1207.78	3.93599	18.9808	1.15859	-165.775	-0.380952	-0.52459	1.32258
19.0213	0.367218	17676.2	13623.6	281.994	3815.5	9808.05	4804.33	12871.9	113.296	19.0805	64.7061	51.5631	712.662	1200.64	3.94594	18.9856	1.16396	-204.81	-0.349206	-0.52459	1.25806
19.0323	0.370652	17831	13753.1	278.903	3858.62	9894.45	4826.63	13004.3	110.061	19.0805	60.0487	56.9451	727.773	1216.1	3.95055	18.9801	1.15821	-229.208	-0.349206	-0.442623	1.35484
19.0434	0.369811	17796.8	13737.3	284.212	3851.86	9885.42	4823.76	12973.1	110.854	19.8051	61.7165	56.3573	730.852	1185	3.95367	18.9903	1.16688	-222.378	-0.31746	-0.459016	1.22581
19.0545	0.374813	17736.3	13685.6	295.172	3797.27	9888.33	4767.85	12968.4	111.291	18.5975	65.7997	57.6696	731.585	1155.8	3.94876	18.994	1.1665	-246.316	-0.396825	-0.426229	1.51613
19.0655	0.371914	17662.5	13666	295.994	3886.01	9779.97	4868.65	12793.9	110.744	20.0466	62.0493	64.5505	755.502	1127.14	3.96389	18.9924	1.16095	-155.585	-0.396825	-0.442623	1.54839
19.0766	0.371585	17791.4	13817.4	302.035	3941.67	9875.7	4895.11	12896.2	104.264	19.8051	64.3733	70.967	762.969	1156.26	3.96242	19.0129	1.16649	-170.289	-0.444444	-0.540984	1.54839
19.0877	0.365783	17803.3	13917.2	313.772	3942.4	9974.77	4919.35	12883.9	107.222	20.2882	66.6611	72.8898	780.716	1167.62	3.96627	19.0283	1.173	-156.184	-0.269841	-0.426229	1.3871
19.0988	0.369017	17829	13863.2	309.849	3906.98	9956.18	4915.46	12913.5	113.05	16.9068	68.0874	60.0984	771.863	1144.34	3.98215	19.0426	1.18182	-165.63	-0.428571	-0.606557	1.35484
19.1098	0.372273	17789.6	13822.8	326.014	3941.46	9881.36	4992.89	12796.7	120.159	16.6653	77.0011	62.6867	787.07	1170.09	3.98708	19.0413	1.18044	-100.409	-0.365079	-0.639344	1.22581
19.1209	0.365064	17827.3	13794	321.205	3893.4	9900.6	4957.66	12869.6	123.453	21.4958	61.3247	62.7914	729.417	1179.44	3.97513	19.0388	1.18901	-135.231	-0.412698	-0.491803	1.35484
19.132	0.366525	17777.9	13778.6	326.76	3908.84	9869.73	4971.69	12806.2	120.255	26.0848	61.589	58.672	732.679	1136.36	3.98714	19.0416	1.18462	-112.423	-0.412698	-0.622951	1.58065
19.143	0.37542	17754.7	13815.5	340.503	3913.65	9901.84	4945.45	12809.2	125.477	27.2924	57.2416	62.1674	747.711	1165.59	3.98535	19.0172	1.17557	-125.014	-0.412698	-0.590164	1.35484
19.1541	0.373043	17916.4	13847.8	377.256	3969.12	9878.65	5035.02	12881.3	132.517	31.3983	65.6037	75.3601	740.266	1164.15	3.9671	19.0136	1.16376	-103.455	-0.444444	-0.672131	1.48387
19.1652	0.377746	17866.8	13808.4	350.69	3931.82	9876.59	4980.93	12885.9	131.979	24.1526	55.3094	72.3799	729.242	1172.44	3.95175	18.9985	1.14963	-128.977	-0.396825	-0.721311	1.22581
19.1763	0.365731	17826.5	13774.8	349.046	3943.61	9831.14	4985.19	12841.2	121.672	25.3374	60.6229	65.6172	728.022	1135.83	3.96367	19.0048	1.15965	-115.457	-0.396825	-0.737705	1.06452
19.1873	0.36406	17704.7	13655.5	358.753	3958.28	9697.24	5020.88	12683.8	123.813	23.428	56.2755	69.1851	731.06	1145.76	3.97173	18.9815	1.15854	-58.467	-0.428571	-0.459016	1.12903
19.1984	0.367677	17752.5	13678.6	350.583	3988.86	9689.74	5061.15	12691.3	124.442	22.635	55.0678	69.4494	734.198	1125.68	3.98493	18.9868	1.16803	-42.2946	-0.428571	-0.590164	1.51613
19.2095	0.365292	17614.1	13594.9	336.525	3983.81	9611.03	5028.62	12585.5	117.529	19.8051	62.0721	60.6726	702.48	1117.88	3.98795	18.9599	1.1612	-29.4174	-0.539683	-0.590164	1.35484
19.2205	0.361222	17635.5	13538	335.431	3946.23	9591.82	5016.43	12619.1	119.68	17.367	64.2458	66.319	701.727	1108.95	3.98533	18.9703	1.16027	-43.6337	-0.428571	-0.590164	1.29032
19.2316	0.366932	17636.5	13548.1	330.335	3988.96	9559.15	5078.46	12558.1	119.808	16.1822	65.2119	66.7792	689.315	1133.48	3.99887	18.9748	1.17031	0.139065	-0.476191	-0.540984	1.41935
19.2427	0.364225	17645.8	13504.2	342.18	3954.6	9549.57	5093.92	12551.8	119.977	21.7373	65.695	61.1329	671.348	1138.21	3.99893	18.9867	1.17375	8.71741	-0.460317	-0.639344	1.22581
19.2538	0.357711	17675.3	13589.5	331.082	3974.68	9614.82	5070.34	12605	114.007	19.5636	73.3554	60.7183	682.792	1152.62	4.01342	19	1.18529	-15.7178	-0.428571	-0.721311	1.35484
19.2648	0.359461	17504	13445.9	320.578	3876	9569.94	4973.41	12530.5	107.358	18.1144	64.5236	61.0054	668.221	1142.81	3.99689	18.9849	1.1827	-39.9769	-0.507937	-0.606557	1.16129
19.2759	0.363236	17432.7	13409.3	317.565	3845.49	9563.85	4891.44	12541.3	96.5675	21.956	69.7003	57.8521	662.812	1135.29	3.98305	18.9636	1.16647	-79.6582	-0.492063	-0.721311	1.35484
19.287	0.373283	17546	13560.6	306.753	3881.02	9679.61	4953.67	12592.3	100.546	21.4958	59.1188	60.1989	660.294	1165.69	3.98711	18.9623	1.15936	-64.9105	-0.460317	-0.770492	1.35484
19.2981	0.37231	17476.8	13439.9	326.222	3801.52	9638.36	4853.66	12623.1	104.757	22.2204	69.2442	60.1574	635.905	1127.02	3.98084	18.9524	1.15458	-117.93	-0.460317	-0.737705	1.12903
19.3091	0.36505	17565.4	13568.4	342.91	3834.22	9734.22	4916.4	12649	103.627	17.8729	82.8515	61.5703	657.115	1128.32	3.99169	18.9536	1.15733	-96.4425	-0.492063	-0.590164	1.19355
19.3202	0.369168	17646	13613.4	326.041	3853.09	9760.32	4921.25	12724.7	107.213	16.4237	80.1128	56.7948	667.983	1112.92	3.98743	18.9578	1.15264	-113.93	-0.507937	-0.655738	1.12903
19.3313	0.362637	17658.4	13692.3	345.383	3920.7	9771.6	4992.49	12665.9	115.566	18.839	89.2089	59.465	713.489	1152.53	3.98774	18.9552	1.14552	-66.5875	-0.365079	-0.672131	1.12903
19.3423	0.363921	17657.5	13718.6	334.122	3951.56	9767.05	5045.69	12611.7	124.499	18.5975	75.7747	54.0924	679.806	1173.36	3.98788	18.9571	1.15116	-28.5627	-0.365079	-0.655738	0.935484
19.3534	0.35628	17767.8	13773.5	330.98	4001.42	9772.12	5100.36	12667.5	112.877	22.4619	74.1618	60.5586	730.507	1197.92	3.99677	18.9819	1.15878	-18.4442	-0.301587	-0.655738	0.83871
19.3645	0.354378	17716.4	13738	348.219	3898.22	9839.73	4960.68	12755.7	117.626	22.2204	78.9467	62.7551	735.905	1193.3	3.98222	18.9834	1.16612	-104.237	-0.365079	-0.655738	0.83871
19.3756	0.358211	17676.8	13737.4	356.587	3904.14	9833.23	4982.81	12694	128.171	22.4619	72.863	49.7584	716.963	1172.25	3.96722	18.9866	1.16253	-78.2316	-0.396825	-0.606557	0.83871
19.3866	0.354846	17610.4	13669.6	367.852	3844.72	9824.92	4912.2	12698.2	130.832	23.1865	84.4831	50.0683	687.752	1150.88	3.95327	18.9676	1.15294	-111.097	-0.380952	-0.540984	1.12903
19.3977	0.360719	17566	13584.4	361.493	3801.39	9783.04	4905.64	12660.3	127.629	22.9449	83.7451	54.1877	732.531	1115.5	3.97273	18.9785	1.17055	-104.215	-0.396825	-0.590164	1
19.4088	0.356796	17636.8	13769.4	369.823	3894.12	9875.29	4938.26	12698.6	129.666	23.1865	88.6937	53.5678	725.222	1133.24	3.98449	18.9881	1.17109	-99.4785	-0.380952	-0.47541	1.19355
19.4198	0.366676	17697.7	13787.9	368.989	3873.08	9914.82	4938.56	12759.1	134.482	23.6695	88.958	52.8204	751.462	1134.47	3.9754	18.9914	1.17236	-115.091	-0.444444	-0.508197	1.29032
19.4309	0.363908	17645.4	13729.3	371.051	3844.69	9884.62	4895.42	12750	136.524	31.6399	77.7753	56.5117	714.316	1125.41	3.96501	18.9867	1.16815	-132.124	-0.365079	-0.737705	1.06452
19.442	0.367604	17606	13671.5	365.459	3815.58	9855.89	4883.62	12722.4	134.979	26.3263	77.6291	56.9398	688.814	1101.39	3.95771	18.9765	1.16978	-130.26	-0.476191	-0.491803	1.29032
19.4531	0.364079	17732.4	13764.6	388.492	3933.51	9831.06	5029.56	12702.8	145.383	23.6695	80.5731	65.7031	734.983	1141.56	3.97138	19.0146	1.17949	-59.5091	-0.365079	-0.52459	1.06452
19.4641	0.357886	17708.6	13667.2	416.54	3953.6	9713.59	5051.59	12657	152.779	30.3866	76.1572	75.6876	712.784	1144.33	3.97435	19.0204	1.18639	-37.6778	-0.428571	-0.606557	1.03226
19.4752	0.352542	17766	13765.5	436.975	4049.9	9715.56	5113.6	12652.4	153.007	29.2246	85.9363	88.7299	791.421	1159.39	3.96713	19.0307	1.18653	-8.57875	-0.476191	-0.606557	1.09677
19.4863	0.360578	17784	13723.5	441.616	4052.88	9670.64	5156.76	12627.3	148.395	22.9449	83.5895	100.738	782.846	1146.71	3.99127	19.061	1.20246	17.388	-0.428571	-0.688525	1.09677
19.4973	0.358501	17918.8	13881.4	438.175	4101.44	9780	5181.85	12737	151.124	29.7077	78.1806	100.291	797.076	1130.99	3.98791	19.0474	1.20313	0.146667	-0.428571	-0.622951	1.22581
19.5084	0.360584	18102.3	14070.2	440.031	4187.83	9882.33	5274.92	12827.4	168.897	29.9492	72.1653	88.7434	807.049	1151.84	4.01143	19.0663	1.20427	18.5169	-0.492063	-0.704918	1.16129
19.5195	0.356866	18074.7	14049.2	439.748	4104.76	9944.46	5192.89	12881.8	164.526	35.9873	81.4157	80.4403	809.014	1147.23	4.00743	19.0782	1.20642	-32.5283	-0.31746	-0.672131	0.903226
19.5306	0.352803	18064.7	14066.3	427.222	4084.96	9981.35	5186.76	12877.9	172.706	30.1907	80.5865	75.7882	829.065	1119.24	4.02302	19.0645	1.20299	-34.2816	-0.396825	-0.590164	1.03226
19.5416	0.35195	17992.4	14012.3	422.433	4076.05	9936.25	5109.85	12882.6	173.453	33.3305	79.8847	73.0173	831.639	1128.3	4.00249	19.0547	1.2024	-70.0984	-0.428571	-0.672131	1.03226
19.5527	0.354718	18036.7	14014.7	393.585	4033.29	9981.36	5116.28	12920.4	160.69	30.1907	82.9199	61.9528	835.669	1139.4	3.9976	19.0663	1.20352	-77.0348	-0.365079	-0.606557	0.935484
19.5638	0.354657	18065.4	14051.2	374.217	4079.79	9971.38	5136.95	12928.4	141.642	34.2966	80.6912	58.334	812.8	1151.22	3.9999	19.0799	1.21244	-69.8371	-0.444444	-0.540984	1.06452
19.5748	0.35585	18153.7	14086.2	398.535	4162.82	9923.38	5241.06	12912.6	148.536	36.3791	89.0668	64.4727	859.063	1133.6	4.01823	19.0904	1.21612	-18.8726	-0.365079	-0.704918	0.935484
19.5859	0.350455	18117	14005.2	402.297	4102.05	9903.18	5238.11	12878.9	147.001	38.6213	86.9521	57.7878	788.678	1134.28	4.02395	19.1091	1.22924	-11.4336	-0.349206	-0.672131	0.967742
19.597	0.350112	18010	13897.5	387.371	4067.38	9830.07	5145.62	12864.3	141.364	32.6422	88.22	57.7059	779.428	1101.84	4.01862	19.0884	1.21444	-49.2591	-0.380952	-0.57377	1.06452
19.6081	0.353868	18046.7	13920.3	432.352	4175.93	9744.36	5232.68	12814	164.404	43.3512	82.9468	74.5577	763.826	1135.51	3.99367	19.0782	1.21443	3.00308	-0.349206	-0.754098	1.03226
19.6191	0.350089	18077.3	14003.3	406.831	4189.88	9813.43	5234.33	12843	154.652	37.2996	87.4633	69.267	744.751	1148.15	3.98805	19.0723	1.20389	-3.78867	-0.380952	-0.754098	1.25806
19.6302	0.358125	17976.4	13892.3	385.091	4114.11	9778.18	5192.35	12784	136.442	35.7458	82.9012	65.5528	737.138	1154.59	3.99531	19.0793	1.20803	-7.36307	-0.444444	-0.770492	1.25806
19.6413	0.36094	18023.5	13961.5	419.299	4178.3	9783.21	5218.24	12805.3	159.341	34.5382	88.7756	73.7285	739.825	1183.68	3.99142	19.0805	1.20857	-1.23924	-0.380952	-0.655738	1.25806
19.6523	0.354482	18019.6	14055.6	401.644	4250.24	9805.36	5241.2	12778.4	150.013	37.8055	89.8007	68.0956	748.335	1186.25	3.98771	19.0722	1.20939	16.0879	-0.365079	-0.754098	1.12903
19.6634	0.361763	18074.6	14042	391.297	4217.46	9824.58	5266.5	12808.1	144.367	37.14	73.2132	65.6025	708.407	1189.02	4.01112	19.0895	1.22023	19.7417	-0.365079	-0.672131	1.19355
19.6745	0.357149	18116.1	14086.9	388.453	4220.1	9866.82	5299.75	12816.4	136.073	35.782	77.7379	69.5716	704.493	1198.48	4.00623	19.065	1.20661	32.5683	-0.365079	-0.770492	1.16129
19.6856	0.355117	18008.1	13967.4	372.77	4157.43	9809.96	5230.42	12777.6	129.43	37.14	75.2542	69.1664	701.108	1196.65	4.021	19.0549	1.20754	11.4341	-0.428571	-0.754098	1.16129
19.6966	0.355487	18087.7	14091.8	382.376	4248.72	9843.07	5302.95	12784.7	130.168	31.9404	74.8852	77.7244	733.417	1200.6	4.02311	19.0496	1.20074	42.2388	-0.396825	-0.606557	1.19355
19.7077	0.355875	18037	14040.8	395.549	4255.51	9785.31	5337.85	12699.1	133.034	35.9417	73.7822	90.8072	755.376	1239.1	4.04658	19.0576	1.20597	80.1955	-0.428571	-0.622951	1.32258
19.7188	0.361017	17923.4	13910.4	411.528	4176.58	9733.82	5260.47	12662.9	138.498	35.5633	77.173	100.054	707.55	1172.12	4.03927	19.0347	1.199	54.7884	-0.365079	-0.655738	1
19.7298	0.359439	17932.6	13948.7	415.588	4086.17	9862.5	5173.37	12759.2	147.703	36.5979	82.1994	89.6867	707.679	1182.79	4.05403	19.0485	1.20369	-9.44359	-0.365079	-0.57377	0.903226
19.7409	0.359634	17972.6	13856.6	397.488	4093.75	9762.84	5202.3	12770.3	135.887	31.3755	76.494	80.9783	686.882	1166.88	4.04726	19.028	1.19264	0.692151	-0.428571	-0.57377	1.16129
19.752	0.36392	17953.8	13862.9	397.059	4129.93	9733.01	5206.29	12747.5	135.946	41.2097	76.7355	84.0363	711.465	1181.46	4.04856	19.02	1.19335	8.39834	-0.380952	-0.655738	1.09677
19.7631	0.354015	18034.3	13971.9	389.327	4159.26	9812.67	5215.7	12818.6	130.9	38.2429	75.6419	69.2348	692.206	1169.16	4.04324	19.0117	1.19605	-5.84098	-0.428571	-0.639344	1.12903
19.7741	0.36161	17836.6	13783.2	385.751	4075.29	9707.89	5115.49	12721.1	128.308	37.8055	79.8754	66.154	670.854	1173.14	4.03075	18.9952	1.19942	-25.5914	-0.428571	-0.590164	1.09677
19.7852	0.355655	17932.7	13821	381.541	4082.66	9738.36	5152.33	12780.4	124.89	41.7061	78.08	74.0653	685.046	1140.01	4.05607	19.0177	1.20782	-24.4142	-0.365079	-0.57377	0.935484
19.7963	0.357048	17782.5	13699	390.409	4030.06	9668.96	5123.63	12658.8	131.512	43.5471	73.5957	67.4663	678.671	1119.85	4.04759	18.9984	1.20179	-5.73138	-0.428571	-0.770492	1.12903
19.8074	0.367656	17732.3	13747.4	382.062	4044.51	9702.88	5095.97	12636.3	143.853	45.3384	66.4868	65.106	670.103	1122.8	4.05335	18.9925	1.19818	-12.3178	-0.428571	-0.606557	1.32258
19.8184	0.372214	17745.2	13718.4	386.866	4069.37	9649.06	5129.43	12615.8	141.529	47.4022	72.9852	63.2423	634.455	1127.74	4.04706	18.9941	1.19757	8.0618	-0.428571	-0.491803	1.16129
19.8295	0.373025	17700.4	13709.1	390.107	4054.77	9654.28	5093.87	12606.5	130.109	49.3022	73.8922	69.9728	651.217	1157.81	4.04198	18.986	1.20034	-5.51018	-0.365079	-0.540984	1.06452
19.8406	0.370087	17866.3	13781.2	420.647	4057.03	9724.18	5158.62	12707.7	140.713	55.1123	88.8896	71.8138	679.28	1117.32	4.05908	18.9917	1.20292	-2.68588	-0.428571	-0.508197	1.32258
19.8516	0.361585	17862.2	13798.8	420.436	4035.64	9763.16	5124.92	12737.3	136.046	49.4028	93.3417	71.8003	709.38	1106.07	4.05642	18.9969	1.20396	-25.5504	-0.365079	-0.491803	1.09677
19.8627	0.36453	17766.6	13668.6	425.916	3992.08	9676.48	5072.28	12694.3	130.145	51.0344	95.6201	71.8822	705.603	1111.69	4.07441	19.0157	1.21165	-38.0661	-0.365079	-0.508197	1.06452
19.8738	0.357979	17635.7	13546.2	410.199	3929.88	9616.27	5017.23	12618.5	125.889	45.6524	93.5698	71.4448	683.96	1091.53	4.07575	19.0022	1.20486	-43.1193	-0.396825	-0.606557	1.16129
19.8849	0.357386	17637.7	13609.3	412.287	3945.99	9663.35	5034.23	12603.4	128.745	48.7923	92.5447	75.2501	721.3	1084.14	4.09398	19.0023	1.2026	-31.5579	-0.396825	-0.57377	1.09677
19.8959	0.367102	17813.8	13723.3	426.886	4080.4	9642.87	5135.81	12678	136.146	46.4133	95.4792	85.3123	759.914	1116.66	4.10971	19.0123	1.21751	-5.23702	-0.365079	-0.590164	1.12903
19.907	0.374194	17728.4	13682.8	411.405	4029.27	9653.48	5089.77	12638.7	134.409	41.8202	91.1774	82.9146	744.318	1090.56	4.13258	19.019	1.22012	-15.7233	-0.428571	-0.688525	1.12903
19.9181	0.362865	17724.6	13669.8	406.96	4034.11	9635.69	5133.35	12591.2	132.774	37.0581	98.619	73.2308	730.637	1109.5	4.13756	19.0115	1.21171	16.2248	-0.428571	-0.655738	1.22581
19.9291	0.368584	17734.3	13692.4	425.716	4135.69	9556.69	5160.98	12573.3	133.589	45.2244	91.4283	81.821	755.487	1086.42	4.14625	19.0398	1.22623	33.3041	-0.428571	-0.409836	1.3871
19.9402	0.362944	17739.5	13721.7	439.129	4121.78	9599.89	5145.6	12593.9	136.693	40.4166	98.7787	95.1734	800.044	1080.97	4.15628	19.0546	1.24507	21.0457	-0.460317	-0.459016	1.32258
19.9513	0.365112	17720.4	13682.5	386.91	4073.38	9609.07	5088.75	12631.6	108.202	40.8997	82.4327	89.2493	780.614	1073.6	4.15629	19.0519	1.23919	-14.3535	-0.365079	-0.426229	1.29032
19.9624	0.361884	17831.9	13761.6	394.185	4139.17	9622.47	5197.97	12633.9	123.582	34.5516	84.7112	88.9849	787.485	1092.42	4.1543	19.0538	1.24267	34.2058	-0.428571	-0.426229	1.6129
19.9734	0.36522	17719.8	13618.8	382.352	4036.68	9582.16	5114.84	12604.9	114.851	45.3746	87.1586	71.2851	752.423	1066.71	4.15794	19.0477	1.24623	4.33169	-0.365079	-0.393443	1.22581
19.9845	0.365425	17905.8	13741.8	378.589	4017.72	9724.08	5163.85	12741.9	103.226	56.6217	89.2867	66.3634	775.317	1088.61	4.16483	19.0515	1.2459	-9.23104	-0.444444	-0.540984	1.25806
19.9956	0.354899	17822.8	13639.4	384.095	3969.19	9670.22	5081.33	12741.5	102.975	60.6136	89.1136	65.7528	763.589	1062.13	4.15802	19.0593	1.2384	-46.2551	-0.492063	-0.52459	1.3871
20.0066	0.353229	17870.2	13681.7	393.499	4078.41	9603.27	5193.02	12677.2	107.022	58.1527	98.56	67.1564	750.612	1096.25	4.17633	19.0653	1.2495	20.7231	-0.492063	-0.655738	1.22581
20.0177	0.341617	17887.4	13730.5	400.885	4107.21	9623.27	5218.53	12668.9	119.9	67.3763	85.8732	71.4717	753.13	1094.75	4.16543	19.0724	1.2441	34.3586	-0.428571	-0.688525	1.16129
20.0288	0.345254	17828.9	13727.3	417.23	4126.27	9601.05	5197.26	12631.6	126.471	63.3616	92.7178	67.6529	732.159	1070.78	4.13675	19.0609	1.23207	34.4805	-0.428571	-0.459016	1.29032
20.0399	0.349685	17923.5	13760.4	410.441	4093.99	9666.46	5201.47	12722	136.592	49.4443	92.0482	70.8062	702.169	1097.98	4.13246	19.0532	1.2268	12.8793	-0.492063	-0.344262	1.3871
20.0509	0.347748	17843.2	13742	409.927	4135.39	9606.62	5225.84	12617.4	134.993	46.3501	86.689	76.3706	732.489	1096.33	4.12528	19.0502	1.22691	51.0378	-0.365079	-0.393443	1.16129
20.062	0.35384	17875.5	13737.4	431.686	4200.74	9536.69	5283.32	12592.2	136.442	49.5128	86.9896	86.4732	766.175	1112.38	4.1169	19.0506	1.23252	83.465	-0.507937	-0.540984	1.41935
20.0731	0.35352	17874.2	13786.8	424.616	4179.27	9607.54	5258.18	12616	141.87	52.607	84.793	84.0082	728.389	1099.84	4.10974	19.0415	1.22117	65.9497	-0.444444	-0.57377	1.16129
20.0841	0.34905	17814	13721.5	418.662	4193.81	9527.66	5264.27	12549.7	146.586	53.1128	78.2128	83.9626	736.988	1108.14	4.11705	19.0603	1.22955	85.9336	-0.428571	-0.508197	1.35484
20.0952	0.339522	17838.5	13740.2	410.607	4210.95	9529.25	5282.37	12556.1	143.414	51.445	83.7679	77.3595	739.647	1105.57	4.11722	19.0675	1.23581	92.4175	-0.396825	-0.508197	1.29032
20.1063	0.32906	17967.6	13804.7	452.507	4252.04	9552.62	5326.6	12641	166.833	49.1572	92.0253	89.0253	748.002	1102.56	4.11526	19.0696	1.23727	90.2519	-0.380952	-0.557377	1.25806
20.1174	0.324819	17867.2	13747.4	441.265	4214.78	9532.66	5289.94	12577.3	161.451	50.1005	82.8018	85.4842	757.723	1120.33	4.11345	19.058	1.22938	90.3086	-0.380952	-0.57377	1.22581
20.1284	0.332103	17710.7	13681.1	447.18	4180.98	9500.13	5259.74	12450.9	150.561	55.61	86.4474	85.3205	756.923	1101.49	4.09899	19.0252	1.20421	109.58	-0.396825	-0.508197	1.19355
20.1395	0.336962	17745.1	13719.7	437.178	4178.29	9541.43	5240.9	12504.1	153.518	47.9858	82.2825	90.885	766.078	1120.86	4.12532	19.0363	1.20518	87.2628	-0.412698	-0.540984	1.16129
20.1506	0.351231	17768.1	13710.4	440.456	4154.26	9556.14	5217.38	12550.8	143.105	50.1139	80.997	87.5264	773.966	1127.26	4.10914	19.0287	1.20232	64.5503	-0.412698	-0.409836	1.06452
20.1616	0.337433	17736.6	13684.5	446.048	4151.52	9532.98	5225.22	12511.3	147.972	50.4829	81.7579	86.8153	812.435	1106.65	4.10521	19.0231	1.19377	78.3391	-0.412698	-0.409836	1.29032
20.1727	0.338014	17695.9	13574.7	463.081	4079.03	9495.62	5167.92	12528	159.178	61.0645	79.5344	85.3889	819.627	1073.42	4.12926	19.0441	1.205	48.2193	-0.412698	-0.459016	1.29032
20.1838	0.339645	17731.1	13631.6	460.271	4072.93	9558.66	5178.14	12552.9	158.704	60.5358	84.8252	86.7562	814.638	1108.02	4.1307	19.0471	1.19927	46.3313	-0.396825	-0.377049	1.12903
20.1949	0.33533	17820.9	13706.3	463.655	4135.43	9570.82	5249.12	12571.8	171.021	55.2678	81.9766	85.2521	759.681	1087.26	4.13287	19.0406	1.19657	73.3729	-0.396825	-0.540984	1.06452
20.2059	0.343242	17759.1	13738.2	472.843	4108.91	9629.29	5189.22	12569.8	175.086	52.3923	84.2644	91.0352	759.986	1055.25	4.13312	19.0384	1.19902	46.9228	-0.396825	-0.590164	1.03226
20.217	0.336351	17797.5	13766.1	461.592	4067.64	9698.43	5130	12667.5	172.466	56.1065	74.818	85.2158	757.972	1061.25	4.15371	19.0488	1.20115	-5.1127	-0.380952	-0.47541	1.29032
20.2281	0.335913	17778.5	13763.7	438.333	4066.86	9696.81	5123.35	12655.1	172.346	60.8685	76.7046	71.8366	700.924	1081.52	4.16018	19.0593	1.20833	-4.8889	-0.396825	-0.57377	1.3871
20.2391	0.345449	17754.2	13831	443.619	4088.05	9742.96	5087.88	12666.3	176.028	58.786	76.6683	82.2035	759.748	1023.18	4.14403	19.0514	1.20348	-23.7576	-0.396825	-0.442623	1.06452
20.2502	0.340604	17824.2	13856	448.918	4149.61	9706.36	5166.82	12657.3	183.597	59.3966	80.8924	75.0717	709.329	1043.63	4.16436	19.0442	1.20633	14.0898	-0.412698	-0.295082	1.25806
20.2613	0.343451	17747.6	13774.2	420.259	4116.58	9657.59	5180.94	12566.7	168.819	57.3825	83.4579	60.5802	705.07	1073.33	4.1637	19.041	1.20556	44.0189	-0.365079	-0.327869	1
20.2724	0.347438	17674.7	13691	424.186	4133.45	9557.58	5175.87	12498.8	174.533	60.4446	77.6479	65.1008	718.316	1077.34	4.16647	19.0319	1.20389	59.3715	-0.412698	-0.360656	1.35484
20.2834	0.344008	17683.1	13662.3	430.096	4114.43	9547.84	5171.24	12511.8	162.822	72.5302	91.2095	59.4504	687.134	1084.14	4.1707	19.0259	1.20493	53.9196	-0.380952	-0.278689	1.29032
20.2945	0.338801	17750.7	13711.8	445.44	4122.62	9589.14	5166.88	12583.8	176.211	64.5277	95.7301	64.2581	709.871	1057.98	4.18455	19.0342	1.20774	33.2466	-0.365079	-0.295082	1.35484
20.3056	0.343575	17748.1	13730.4	449.023	4141.03	9589.37	5209.38	12538.7	178.211	75.0998	94.5775	65.8897	719.238	1029.83	4.1972	19.0522	1.22263	64.0904	-0.428571	-0.655738	1.64516
20.3167	0.343585	17761.3	13717	432.119	4172.05	9544.92	5240.66	12520.6	174.415	73.4454	95.8535	53.9181	738.255	1042.53	4.18987	19.0697	1.23012	82.8737	-0.428571	-0.344262	1.51613
20.3277	0.342488	17795.8	13678.8	419.66	4177.62	9501.18	5238.38	12557.4	167.803	68.7517	84.9621	57.1263	721.632	1094.01	4.19654	19.0829	1.23413	72.2676	-0.428571	-0.508197	1.41935
20.3388	0.344124	18014.9	13829.5	432.511	4293.44	9536.04	5364.03	12650.9	162.038	72.215	82.1778	66.1809	722.425	1090.45	4.19939	19.0821	1.23603	104.523	-0.396825	-0.393443	1.45161
20.3499	0.344086	17934.6	13849.1	429.58	4335.91	9513.17	5420.37	12514.2	157.217	74.7215	93.8166	60.2796	720.84	1084.99	4.21508	19.0805	1.23968	165.396	-0.460317	-0.262295	1.58065
20.3609	0.339093	18197.3	14069.7	434.435	4360.29	9709.42	5444.17	12753.1	174.762	69.4441	85.6732	53.0432	744.301	1087.44	4.21333	19.0928	1.23815	113.995	-0.460317	-0.393443	1.51613
20.372	0.340209	18126.7	14022.5	425.376	4312.42	9710.04	5410.08	12716.6	153.449	77.1408	83.0164	51.2157	710.742	1115.86	4.2041	19.0938	1.23747	108.16	-0.460317	-0.459016	1.48387
20.3831	0.336244	18070.5	13962.3	424.672	4225.39	9736.9	5346.94	12723.5	155.29	68.2043	87.5276	57.7369	713.981	1113.44	4.2176	19.1117	1.24516	77.9332	-0.396825	-0.459016	1.45161
20.3942	0.337965	18055.2	13916.1	426.48	4244.66	9671.41	5366.67	12688.5	157.346	74.229	86.6434	56.438	718.509	1095.15	4.21546	19.1135	1.25239	95.9098	-0.507937	-0.655738	1.19355
20.4052	0.343829	18152.2	14065.3	432.89	4384.85	9680.45	5507.36	12644.8	149.476	78.0613	97.8717	49.5841	720.428	1093.84	4.21736	19.1037	1.24493	170.592	-0.492063	-0.459016	1.19355
20.4163	0.338161	18123.6	13975	408.534	4373.14	9601.88	5476.88	12646.7	135.19	74.6302	94.5359	53.9315	677.225	1120.29	4.18333	19.0929	1.2387	156.382	-0.444444	-0.47541	1.41935
20.4274	0.344602	18119.8	13980.8	410.052	4352.11	9628.74	5463.22	12656.6	138.722	76.3209	97.8395	47.5472	677.717	1130.23	4.17895	19.0646	1.22457	147.668	-0.444444	-0.704918	1.12903
20.4384	0.346562	18057.8	13960.3	416.812	4309.01	9651.25	5446.59	12611.2	143.005	70.6155	105.568	43.774	710.86	1138.93	4.16397	19.0602	1.21758	151.986	-0.476191	-0.426229	1.32258
20.4495	0.352399	17887.3	13865.9	433.468	4294.19	9571.73	5413.35	12473.9	145.843	74.3296	99.8401	49.2835	707.513	1116.52	4.14011	19.0517	1.213	172.718	-0.476191	-0.442623	1.35484
20.4606	0.34472	18051.3	13974.6	421.143	4368.34	9606.28	5500.5	12550.8	144.207	77.7016	99.5717	45.7746	695.498	1137.33	4.13335	19.035	1.21184	191.938	-0.444444	-0.672131	1.22581
20.4717	0.339466	17951	13891.4	410.303	4288.02	9603.34	5422.98	12528	133.512	77.2092	101.253	39.3447	679.169	1122.28	4.14767	19.0352	1.21592	162.987	-0.380952	-0.540984	1.12903
20.4827	0.345965	17960.6	13831.2	411.132	4263.72	9567.44	5361.14	12599.5	128.599	79.6701	105.218	38.137	693.589	1134.45	4.16587	19.0421	1.22564	116.581	-0.412698	-0.590164	1.22581
20.4938	0.343426	17959.9	13836.3	408.818	4273.5	9562.82	5356.7	12603.2	135.636	79.6473	98.5962	42.5167	685.559	1139.92	4.15986	19.0268	1.21731	113.604	-0.412698	-0.721311	1.03226
20.5049	0.347489	17817.1	13674.4	439.707	4246.19	9428.25	5350.81	12466.3	149.334	86.8246	102.424	50.8788	697.857	1106.78	4.16429	19.0246	1.22463	146.55	-0.476191	-0.655738	1.19355
20.5159	0.335426	17816.6	13681.2	441.446	4221.7	9459.46	5308.42	12508.2	138.233	95.588	96.5822	54.8801	718.057	1121.63	4.1748	19.0089	1.21534	116.595	-0.476191	-0.47541	1.06452
20.527	0.342116	17942.5	13831.9	445.2	4281.31	9550.59	5337.07	12605.5	156.023	83.9626	87.8416	60.1024	754.121	1129.63	4.17684	19.0233	1.21736	104.195	-0.476191	-0.540984	1.25806
20.5381	0.341825	17968	13864.6	431.075	4262.08	9602.49	5343.1	12624.9	155.435	83.8123	76.7315	64.1399	769.43	1143.26	4.19054	19.0133	1.21573	101.856	-0.492063	-0.57377	1.35484
20.5492	0.362135	17947.4	13863	458.931	4249.9	9613.12	5290.69	12656.7	161.916	89.299	87.3264	64.623	771.688	1119.14	4.18208	19.0166	1.21223	70.005	-0.412698	-0.344262	1.19355
20.5602	0.360921	17898.3	13826.9	445.183	4272.77	9554.11	5319.63	12578.6	149.653	92.2066	85.2574	63.4154	741.736	1147.81	4.1892	19.013	1.20915	103.319	-0.396825	-0.52459	1.06452
20.5713	0.350021	17934.7	13855.7	433.593	4271.24	9584.44	5333.77	12601	148.619	95.0728	79.8619	62.0896	706.396	1148.18	4.21017	19.0179	1.2099	103.88	-0.396825	-0.47541	1.12903
20.5824	0.350785	17977.3	13934.8	452.855	4302.98	9631.84	5367.29	12610	148.751	101.111	95.2739	62.8961	703.927	1149.48	4.20603	19.0219	1.20564	116.621	-0.396825	-0.459016	1.25806
20.5934	0.352268	17939.5	13859.8	443.886	4313.57	9546.24	5384.88	12554.6	156.371	88.9849	95.2511	60.3305	734.848	1105.81	4.19485	19.0057	1.20325	138.935	-0.460317	-0.344262	1.29032
20.6045	0.350255	17829.7	13815	446.263	4301.19	9513.8	5374.37	12455.3	149.963	95.1546	81.1929	69.4266	742.21	1143.25	4.19172	19.0094	1.20453	160.014	-0.396825	-0.393443	1.19355
20.6156	0.34195	17836.7	13856.1	432.753	4284.44	9571.62	5321.99	12514.7	130.719	101.895	96.5272	57.4094	723.708	1116.06	4.18839	19.0068	1.20645	120.995	-0.476191	-0.442623	1.29032
20.6267	0.346241	17726	13722.4	455.49	4266.19	9456.24	5308.35	12417.6	134.437	102.319	105.582	59.3872	738.728	1124.26	4.19298	19.0103	1.21154	140.107	-0.492063	-0.311475	1.22581
20.6377	0.34799	17775	13774.7	462.593	4284.09	9490.55	5333.44	12441.5	141.638	97.4518	92.8359	75.0045	760.384	1110.12	4.1822	18.9995	1.20314	145.185	-0.507937	-0.393443	1.32258
20.6488	0.34233	17730	13749.1	448.977	4280.97	9468.1	5311.41	12418.5	132.309	92.8037	95.4792	71.2085	734.787	1158.3	4.19457	19.0067	1.20398	141.241	-0.507937	-0.409836	1.67742
20.6599	0.340348	17746.2	13779.7	450.049	4208.99	9570.66	5249.94	12496.2	135.991	87.7626	96.8371	66.1137	695.788	1145.88	4.1682	18.983	1.1927	93.3912	-0.603175	-0.508197	1.54839
20.6709	0.356333	17803.5	13801.2	444.691	4213.53	9587.68	5278.25	12525.3	141.341	90.2919	97.826	59.8662	710.595	1118.38	4.18132	18.9901	1.20756	98.5729	-0.603175	-0.245902	1.74194
20.682	0.345913	17771	13768.9	446.26	4202.32	9566.55	5265.1	12505.9	138.529	90.52	94.9962	62.4089	716.257	1166.49	4.17954	18.9855	1.19612	97.7062	-0.507937	-0.377049	1.29032
20.6931	0.353559	17758.5	13803.1	451.3	4254.84	9548.22	5286.68	12471.8	138.684	90.9896	92.809	74.3577	705.324	1143.99	4.1847	18.9881	1.20089	116.259	-0.476191	-0.442623	1.3871
20.7042	0.352598	18029.4	13936.4	458.195	4365.68	9570.71	5430.91	12598.5	135.681	105.272	102.689	56.717	719.277	1197.88	4.18051	18.993	1.20429	148.223	-0.444444	-0.409836	1.35484
20.7152	0.348822	18047	13980.8	470.18	4390.5	9590.26	5456.71	12590.3	148.309	92.3072	97.6986	70.912	744.678	1162.73	4.18645	19.0033	1.20854	161.977	-0.444444	-0.229508	1.32258
20.7263	0.352584	18015.9	13943.3	486.094	4408.91	9534.37	5478.53	12537.4	170.219	95.0324	91.0727	70.6208	776.919	1178.18	4.21491	19.0196	1.22466	185.545	-0.460317	-0.57377	1.32258
20.7374	0.349078	17854.1	13823	466.256	4307.86	9515.15	5358.85	12495.2	149.011	99.3021	92.923	72.2793	735.199	1181.94	4.1938	19.0129	1.21978	142.654	-0.476191	-0.655738	1.25806
20.7484	0.34423	17885.9	13818.2	474.39	4310.08	9508.12	5355.18	12530.7	150.323	100.947	98.6056	72.8308	729.342	1191.38	4.18911	18.9967	1.21107	131.79	-0.412698	-0.590164	1.03226
20.7595	0.35727	17780.2	13748.9	484.5	4220.54	9528.34	5288.38	12491.8	154.866	103.403	94.1213	84.1006	752.962	1156.2	4.175	19.0008	1.20575	111.836	-0.476191	-0.655738	1.25806
20.7706	0.348014	17696.9	13673.6	486.756	4240.13	9433.49	5322.33	12374.6	154.534	95.7383	93.7523	85.2305	718.583	1156.53	4.18092	18.9861	1.20018	157.594	-0.476191	-0.360656	1.06452
20.7817	0.341542	17701.8	13630.2	462.05	4190.83	9439.35	5234.64	12467.2	153.062	95.9342	86.8849	72.5436	747.222	1094.72	4.18441	18.982	1.19663	94.0593	-0.539683	-0.540984	1.32258
20.7927	0.354815	17639.2	13586.8	446.977	4190.23	9396.62	5253.72	12385.5	144.667	90.8581	89.5551	75.2689	730.639	1113.84	4.16827	18.959	1.18807	123.885	-0.460317	-0.442623	1.3871
20.8038	0.356255	17578	13581.7	442.497	4170.41	9411.33	5182.64	12395.4	136.347	90.2434	99.498	61.7072	721.982	1112.94	4.15893	18.9685	1.18505	89.3227	-0.555556	-0.442623	1.3871
20.8149	0.353461	17483.3	13466.5	418.308	4086.89	9379.6	5094.49	12388.7	134.013	83.5035	85.4036	64.2955	712.356	1092.37	4.16201	18.9643	1.189	51.3769	-0.412698	-0.459016	1.41935
20.826	0.358861	17461.1	13501.9	415.225	4095.09	9406.77	5084.79	12376.3	140.835	77.4198	86.7843	63.6072	728.707	1051.31	4.17134	18.9568	1.19009	50.2543	-0.396825	-0.557377	1.16129
20.837	0.360094	17563.4	13585.5	411.669	4132.48	9452.99	5141.56	12421.8	138.351	75.8659	85.158	70.9576	726.837	1048.99	4.1583	18.941	1.1814	63.9534	-0.365079	-0.52459	0.903226
20.8481	0.359754	17513.4	13540	416.918	4049.84	9490.18	5065.48	12447.9	140.489	69.7687	83.686	71.0033	707.201	1042.95	4.16945	18.9478	1.1848	22.9548	-0.380952	-0.52459	1
20.8592	0.350852	17566.4	13587.6	415.773	4121.64	9465.96	5132.96	12433.5	133.466	74.4987	81.8906	73.7875	716.24	1053.41	4.17205	18.9426	1.18093	57.0586	-0.428571	-0.377049	1.35484
20.8702	0.353804	17567.6	13578.1	429.091	4146.72	9431.42	5153.93	12413.7	148.996	76.3987	84.2012	73.4091	715.056	1087.42	4.19101	18.9526	1.19439	71.6416	-0.365079	-0.442623	1.16129
20.8813	0.342168	17559.5	13561.6	428.119	4100.01	9461.62	5110.3	12449.2	152.136	78.9093	74.6314	75.018	736.21	1071.06	4.20638	18.9468	1.19956	42.7822	-0.396825	-0.442623	1.32258
20.8924	0.345268	17371.2	13372.3	415.073	4014.97	9357.3	5020.87	12350.3	139.318	72.2471	74.1256	79.2836	747.359	1069.18	4.22003	18.9537	1.19913	28.2378	-0.52381	-0.557377	1.3871
20.9035	0.344586	17624.9	13614.2	417.856	4097.08	9517.16	5141.67	12483.2	148.532	63.7253	72.9407	78.8233	747.55	1108.86	4.24928	18.986	1.22023	48.0394	-0.444444	-0.426229	1.19355
20.9145	0.3392	17515.6	13562.8	415.61	4038.15	9524.69	5104.31	12411.3	141.159	69.5582	65.695	83.3117	750.554	1098.05	4.22789	18.9778	1.21583	49.9306	-0.428571	-0.442623	1.29032
20.9256	0.334925	17524.5	13548	412.655	4105.23	9442.75	5166.12	12358.4	141.354	68.9155	72.8267	75.8338	767.559	1112.12	4.22879	18.9872	1.21609	91.4969	-0.380952	-0.622951	1.03226
20.9367	0.339678	17443.3	13487.8	432.84	4131.81	9355.98	5174.44	12268.9	146.518	78.2075	79.6806	78.2128	722.519	1103.59	4.21927	18.9729	1.21189	118.517	-0.412698	-0.52459	1.09677
20.9477	0.346699	17375.9	13459.9	428.729	4145.04	9314.82	5177.37	12198.6	135.335	93.064	73.5419	80.8924	733.706	1118.94	4.21544	18.9684	1.20277	138.124	-0.365079	-0.57377	1.06452
20.9588	0.349165	17295.1	13410.8	420.017	4153.12	9257.7	5163.65	12131.5	130.792	84.7152	83.5813	75.9706	720.488	1097.96	4.21524	18.9738	1.20565	149.384	-0.412698	-0.639344	1.19355
20.9699	0.344262	17211.6	13394.2	408.398	4089.94	9304.29	5119.85	12091.7	122.58	85.2117	79.9128	75.0408	719.105	1094.8	4.2274	18.9722	1.20705	140.01	-0.428571	-0.655738	1.25806
20.981	0.349938	17383.5	13536.7	396.668	4133.94	9402.78	5176.35	12207.1	125.164	77.6198	73.8519	71.8325	747.829	1128.83	4.24689	18.983	1.21365	135.436	-0.428571	-0.47541	1.16129
20.992	0.348888	17339.5	13553.9	384.536	4096.04	9457.85	5112.98	12226.5	119.28	74.3068	75.3601	71.3951	737.319	1110.44	4.25201	18.9574	1.20358	101.888	-0.428571	-0.540984	1.12903
21.0031	0.349695	17509.5	13671.8	401.87	4119.26	9552.52	5153.11	12356.3	117.289	66.8423	88.2884	83.3386	766.72	1139.32	4.26612	18.9905	1.2188	86.1849	-0.444444	-0.442623	1.35484
21.0142	0.351778	17572.7	13663.1	405.025	4249.89	9413.22	5282.48	12290.2	127.414	68.9342	85.1299	72.2015	753.903	1156.16	4.26719	18.986	1.22634	161.58	-0.460317	-0.491803	1.25806
21.0252	0.34538	17569.9	13655	410.867	4213.68	9441.3	5272.25	12297.6	123.204	72.808	96.436	74.4302	724.258	1155.9	4.26463	18.9733	1.22532	155.055	-0.428571	-0.393443	1.32258
21.0363	0.336006	17627.4	13703.8	389.361	4236.79	9467.04	5302.89	12324.5	113.885	73.7057	83.9907	71.9331	714.825	1185.6	4.27169	18.9639	1.22581	161.87	-0.476191	-0.409836	1.3871
21.0474	0.3388	17732.6	13783	398.128	4240.76	9542.24	5334.96	12397.6	124.193	72.2659	75.925	80.7649	725.225	1172.37	4.28202	18.9826	1.23265	157.281	-0.444444	-0.557377	1.22581
21.0585	0.342809	17967.1	14034.4	423.885	4349.88	9684.54	5421.17	12545.9	127.173	82.0544	81.3017	83.2392	727.501	1191.25	4.28432	18.9857	1.23723	157.528	-0.428571	-0.52459	1.16129
21.0695	0.342212	17764.3	13817.2	426.262	4204.81	9612.34	5288.11	12476.2	134.902	73.7472	88.7206	80.1222	706.18	1174.86	4.27708	18.9885	1.23686	115.768	-0.396825	-0.508197	1.09677
21.0806	0.350712	17617.9	13746.8	416.799	4187.45	9559.3	5252.93	12365	137.977	77.3245	79.6338	82.8702	711.706	1168.24	4.29248	18.992	1.24476	128.858	-0.396825	-0.491803	0.935484
21.0917	0.346148	17790.7	13938.2	445.86	4166.68	9771.54	5225.48	12565.2	144.435	89.4826	88.2831	81.9269	717.563	1188.73	4.30714	18.9989	1.24522	64.4429	-0.444444	-0.655738	0.967742
21.1027	0.349934	17813.6	13921.1	438.478	4300.22	9620.93	5332.65	12481	143.952	95.6576	85.8638	73.4735	725.588	1197.52	4.31583	18.9997	1.24798	134.574	-0.349206	-0.540984	0.935484
21.1138	0.345294	17804.2	13872.9	443.773	4235.16	9637.7	5281.58	12522.6	151.772	83.6269	97.4705	71.1951	681.098	1189.76	4.30531	19.0104	1.2488	100.774	-0.492063	-0.491803	1.19355
21.1249	0.348744	18084.6	14102.9	450.208	4353.89	9749	5420.95	12663.7	155.696	90.8043	94.0301	67.2394	715.539	1192.47	4.30737	19.0303	1.2527	126.797	-0.492063	-0.57377	1.19355
21.136	0.346761	17964.4	14097.7	408.953	4410.68	9687.05	5417.21	12547.1	146.008	76.7274	83.8725	62.9604	713.612	1213.16	4.32226	19.0201	1.25696	155.42	-0.412698	-0.47541	0.870968
21.147	0.354938	17900.2	14020.7	442.947	4435.94	9584.71	5494.47	12405.7	144.895	78.5777	93.1686	74.4074	732.272	1192.35	4.32369	19.02	1.25627	226.965	-0.492063	-0.409836	1.22581
21.1581	0.343649	17984.9	14025.5	436.875	4423.47	9602.08	5524.94	12459.9	143.041	82.9708	88.0147	77.3513	720.48	1167.13	4.31973	19.0239	1.25691	226.568	-0.428571	-0.459016	1.16129
21.1692	0.347665	17890.8	13972.5	432.376	4346.72	9625.79	5427.34	12463.5	138.635	88.7218	90.6715	62.158	687.874	1157.25	4.30605	19.0134	1.25167	181.728	-0.444444	-0.459016	1.22581
21.1802	0.353741	17907.4	13914.6	457.317	4334.13	9580.41	5404.8	12502.6	145.293	85.3404	103.176	66.1043	677.362	1142.97	4.3046	19.0107	1.25301	161.415	-0.476191	-0.57377	1.29032
21.1913	0.346368	17740.8	13800.1	436.67	4255.73	9544.37	5332.08	12408.7	137.951	84.1556	96.9284	64.368	667.458	1105.7	4.2752	18.9758	1.24391	153.102	-0.365079	-0.508197	1.06452
21.2024	0.342056	17746	13789.3	443.135	4268.34	9520.96	5372.93	12373.1	143.442	88.1112	94.3307	62.8826	672.005	1144.8	4.27857	18.9725	1.23805	180.75	-0.539683	-0.606557	1.32258
21.2135	0.347549	17670.2	13746.7	439.263	4229.89	9516.83	5300.43	12369.8	146.177	71.1816	96.5997	66.7377	687.927	1134.14	4.28811	18.9767	1.24375	148.97	-0.492063	-0.52459	1.3871
21.2245	0.348223	17743.6	13783.5	444.117	4208.1	9575.34	5285.46	12458.2	144.532	69.86	102.064	64.6914	674.958	1129.49	4.29354	18.9754	1.23929	119.265	-0.396825	-0.52459	1.45161
21.2356	0.344551	17680.1	13724.4	427.164	4194.77	9529.62	5270.56	12409.5	142.773	66.3511	101.754	60.4808	702.578	1132.48	4.29511	18.974	1.23927	125.21	-0.396825	-0.557377	1.22581
21.2467	0.342328	17703.9	13788.5	418.352	4235.4	9553.08	5312.77	12391.1	133.353	66.916	107.054	62.044	706.393	1126.46	4.29177	18.9722	1.24025	148.989	-0.428571	-0.57377	1.12903
21.2578	0.343657	17840.7	13843.2	455.706	4249.58	9593.59	5356.09	12484.6	146.086	83.5813	108.826	62.9645	697.756	1156.41	4.31124	18.9777	1.24111	144.166	-0.365079	-0.622951	1.12903
21.2688	0.344388	17842.4	13890.5	447.967	4247.06	9643.48	5365.07	12477.3	139.304	82.214	102.259	64.2405	712.308	1186.6	4.30968	18.9923	1.24516	150.111	-0.412698	-0.639344	1.25806
21.2799	0.345412	17816.8	13804.4	439.651	4251.2	9553.25	5383.12	12433.7	140.808	80.4777	104.861	62.9323	706.484	1198.84	4.31559	19.0009	1.24611	169.583	-0.380952	-0.803279	1.22581
21.291	0.336684	17971	13912.4	469.744	4309.05	9603.32	5442.52	12528.4	146.605	92.2803	103.845	69.6132	706.71	1177.17	4.32623	19.0262	1.25361	171.668	-0.476191	-0.688525	1.29032
21.302	0.329056	17973.4	13929.7	461.384	4317.17	9612.54	5426.87	12546.5	140.339	91.5464	106.274	68.4874	717.224	1148.08	4.31621	19.0408	1.25872	159.934	-0.444444	-0.737705	1.03226
21.3131	0.33208	17827.5	13851.7	435.647	4263.91	9587.79	5349.99	12477.6	136.57	91.1411	96.0576	56.3293	692.388	1148.31	4.30414	19.0075	1.25145	143.262	-0.507937	-0.540984	1.35484
21.3242	0.33345	17727.8	13807.2	442.905	4211.56	9595.63	5286.55	12441.2	140.803	89.4598	105.951	57.7919	715.824	1149.48	4.29342	18.9873	1.24415	124.158	-0.492063	-0.606557	1.16129
21.3353	0.32524	17670	13710	465.799	4192.02	9517.96	5278.04	12391.9	142.589	99.522	107.008	61.3329	711.124	1143.1	4.2958	18.9933	1.25316	133.146	-0.412698	-0.540984	1.16129
21.3463	0.320746	17827.9	13866.5	453.314	4184.12	9682.41	5325.34	12502.6	131.876	103.368	107.641	44.0343	717.462	1106.52	4.30438	19.0083	1.25623	125.668	-0.539683	-0.590164	1.19355
21.3574	0.323842	17740.3	13792.1	432.27	4251.59	9540.53	5353.85	12386.4	123.004	108.002	103.982	46.1986	722.294	1150.3	4.30157	19.0106	1.25194	168.699	-0.412698	-0.47541	1.22581
21.3685	0.32856	17837.3	13878.2	453.662	4293.52	9584.66	5390.23	12447	130.117	110.499	109.929	53.1613	742.017	1163.63	4.2947	19.0139	1.25434	169.311	-0.380952	-0.377049	1.12903
21.3795	0.331015	17789.2	13857.3	491.204	4303.35	9553.96	5435.78	12353.4	123.783	123.287	116.091	64.4768	734.318	1160.32	4.28212	19.022	1.2494	214.137	-0.428571	-0.442623	1.16129
21.3906	0.344314	17918.6	13904	477.512	4309.71	9594.27	5465.03	12453.6	128.937	107.61	115.863	60.2796	747.162	1143.15	4.27677	19.0244	1.24799	201.266	-0.412698	-0.47541	1.16129
21.4017	0.336492	17784.9	13808.9	463.124	4242.82	9566.06	5380.78	12404.1	129.192	101.317	116.391	60.3212	759.339	1137.04	4.27858	19.0309	1.2512	176.217	-0.380952	-0.639344	1.12903
21.4128	0.353826	17891.8	13863.5	473.321	4298.19	9565.27	5473.07	12418.7	138.884	89.8154	113.529	64.7277	758.752	1119.09	4.2917	19.0546	1.26388	213.946	-0.476191	-0.622951	1.19355
21.4238	0.34382	17891.7	13848.1	472.016	4297.89	9550.25	5490.18	12401.5	136.305	91.392	99.6939	69.9272	761.118	1140.67	4.2993	19.0504	1.26646	226.125	-0.412698	-0.491803	1.16129
21.4349	0.337779	17802	13691.9	445.684	4295.07	9396.84	5486.93	12315.1	132.009	90.9452	107.09	62.5311	760.218	1177.57	4.31224	19.0499	1.26202	247.124	-0.365079	-0.590164	1.03226
21.446	0.338037	17898.4	13847.2	459.431	4315.27	9531.9	5486.2	12412.2	145.798	76.2899	104.916	74.8852	758.129	1192.13	4.31057	19.0457	1.25831	221.538	-0.444444	-0.557377	1.16129
21.457	0.346264	17673.3	13687	432.307	4240.04	9446.95	5389.94	12283.3	121.737	84.0322	101.248	69.5676	743.946	1170.22	4.30242	19.0272	1.25733	211.738	-0.476191	-0.393443	1.32258
21.4681	0.337959	17719.7	13737.7	439.624	4275.46	9462.18	5444.38	12275.3	128.011	78.4315	108.307	69.7085	738.398	1183.27	4.29651	19.0325	1.25649	238.313	-0.428571	-0.540984	1.35484
21.4792	0.337363	17865.1	13860.1	454.088	4341.71	9518.4	5529	12336.1	136.811	80.8333	100.255	71.8594	757.7	1207.61	4.31437	19.0636	1.26778	260.6	-0.396825	-0.377049	1.29032
21.4903	0.327074	17879.6	13930.3	441.454	4403.67	9526.6	5542.99	12336.5	131.876	71.6781	94.6178	74.0425	784.123	1261.36	4.31575	19.0429	1.25326	266.776	-0.396825	-0.377049	1.29032
21.5013	0.331283	17825.1	13814.1	418.01	4337.23	9476.91	5503.3	12321.8	119.581	69.0214	85.9644	73.5366	791.286	1236.16	4.30658	19.0232	1.24777	252.752	-0.396825	-0.459016	1.29032
21.5124	0.333779	17783.4	13856.9	417.332	4320.99	9535.9	5457.81	12325.6	131.465	61.1879	84.3784	85.7135	806.985	1225.02	4.28747	19.0107	1.24088	231.3	-0.492063	-0.327869	1.32258
21.5235	0.330522	17777	13795.1	402.82	4285.69	9509.37	5419.9	12357.1	130.012	61.1422	71.7413	76.5127	795.999	1206.38	4.26302	18.9772	1.22689	206.045	-0.365079	-0.442623	1.25806
21.5345	0.347346	17730.5	13750	412.442	4251.48	9498.49	5377.68	12352.8	127.783	65.6856	79.1964	79.7116	799.508	1178.6	4.26631	18.987	1.23177	188.148	-0.460317	-0.426229	1.45161
21.5456	0.353797	17720.6	13767.4	397.684	4298.25	9469.12	5426.66	12294	117.508	72.5893	74.339	82.7012	787.525	1222.27	4.26381	18.9837	1.23099	225.501	-0.349206	-0.47541	1.22581
21.5567	0.354449	17569.6	13572.5	386.095	4221.74	9350.76	5366.54	12203	114.961	68.5289	74.4209	74.9952	784.498	1186.41	4.25761	18.9675	1.22909	222.085	-0.476191	-0.459016	1.29032
21.5678	0.359184	17507.7	13600.6	398.263	4277.09	9323.47	5403.24	12104.4	119.13	74.9226	75.9063	73.2454	761.725	1217.73	4.26173	18.99	1.2385	264.243	-0.476191	-0.393443	1.41935
21.5788	0.35842	17648.5	13661.9	397.355	4189.94	9471.97	5358.38	12290.1	111.747	67.5991	80.0713	75.5373	736.311	1186.86	4.27468	18.9974	1.24298	195.778	-0.380952	-0.409836	1.25806
21.5899	0.368226	17669.6	13735.9	398.681	4192.84	9543.1	5351.69	12317.9	112.691	66.4921	78.2759	72.384	737.129	1203.15	4.27041	18.9767	1.23402	185.539	-0.428571	-0.459016	1.16129
21.601	0.36913	17693.1	13705.5	403.034	4249.25	9456.19	5459.99	12233.1	119.672	72.7167	65.2335	69.0898	744.426	1229.67	4.25233	18.953	1.2299	256.317	-0.412698	-0.557377	1.09677
21.612	0.376463	17628.5	13672.7	412.684	4192.1	9480.57	5359.63	12268.8	116.382	85.3123	68.3506	72.7074	735.758	1214.47	4.23604	18.9468	1.22432	201.875	-0.444444	-0.360656	1.12903
21.6231	0.374149	17605.8	13745.6	426.76	4242.21	9503.41	5351.35	12254.4	120.775	88.6387	70.1097	85.4626	730.902	1237.63	4.21398	18.9558	1.21962	201.895	-0.428571	-0.47541	1.12903
21.6342	0.371099	17580.7	13725	436.586	4274.29	9450.72	5353.6	12227.1	135.157	86.834	70.9845	76.0297	724.166	1229.91	4.21231	18.961	1.2227	209.994	-0.412698	-0.393443	1.16129
21.6453	0.356225	17771.5	13913.1	441.484	4312.78	9600.33	5380.9	12390.6	130.431	84.8562	68.902	86.6931	773.853	1271.71	4.22921	18.968	1.23087	179.777	-0.444444	-0.52459	1.19355
21.6563	0.360684	17666.3	13809.4	448.116	4272.41	9537	5334.02	12332.2	129.592	86.5375	78.7268	78.0438	729.353	1271.09	4.23551	18.9526	1.21748	173.858	-0.444444	-0.622951	1.16129
21.6674	0.371605	17758.3	13904.7	445.557	4263.72	9640.98	5338.93	12419.4	135.039	81.452	80.5543	77.1502	724.074	1261.8	4.24318	18.9438	1.22039	153.415	-0.380952	-0.459016	1.16129
21.6785	0.384848	17759.7	13859.1	425.384	4243.78	9615.32	5360.82	12398.9	139.382	65.4025	69.7541	78.1256	727.733	1224.28	4.23656	18.9461	1.22079	168.58	-0.492063	-0.557377	1.3871
21.6895	0.385176	17805.1	13853.3	443.911	4242.2	9611.08	5408.06	12397	137.431	79.4286	68.0634	79.183	682.56	1215.18	4.24306	18.9478	1.22728	190.341	-0.428571	-0.295082	1.03226
21.7006	0.373548	17639	13718.3	416.515	4164.72	9553.57	5296.58	12342.4	132.277	74.9858	59.7241	68.5102	669.358	1195.58	4.24356	18.9536	1.23187	154.381	-0.476191	-0.491803	1.29032
21.7117	0.375914	17610.4	13654.6	424.654	4188.92	9465.71	5350.33	12260.1	137.946	77.173	64.085	75.3548	679.71	1214.58	4.25465	18.9418	1.22697	199.947	-0.460317	-0.393443	1.12903
21.7228	0.374339	17489.9	13607.5	409.119	4143.55	9463.99	5294.83	12195.1	121.29	77.8519	69.212	79.5064	667.966	1240.52	4.25248	18.9284	1.22735	191.885	-0.396825	-0.557377	1
21.7338	0.373379	17459.6	13570.8	418.704	4147.26	9423.53	5263.32	12196.2	130.619	77.2467	76.9636	67.0061	652.485	1242.34	4.2575	18.9425	1.22753	177.405	-0.428571	-0.426229	1.25806
21.7449	0.356426	17479.3	13566	415.39	4133.62	9432.42	5263.95	12215.3	131.68	78.4718	67.7722	67.8675	677.835	1204.1	4.25528	18.9252	1.22451	172.725	-0.476191	-0.508197	1.19355
21.756	0.369374	17416.5	13525.9	405.718	4129.98	9395.93	5250.68	12165.8	129.369	73.4185	64.8967	72.3425	685.675	1205.78	4.24404	18.9287	1.22228	179.626	-0.428571	-0.459016	0.935484
21.7671	0.378886	17496.6	13575.2	374.625	4103.86	9471.3	5248.8	12247.8	119.44	66.7926	71.9694	56.0328	698.681	1201.7	4.24257	18.9231	1.21905	157.471	-0.428571	-0.491803	1.16129
21.7781	0.377213	17542.4	13675.7	385.631	4201.57	9474.17	5335.88	12206.5	122.566	67.9868	78.4356	56.124	681.704	1240.55	4.25544	18.931	1.21646	207.374	-0.365079	-0.377049	1.12903
21.7892	0.36663	17749.2	13892.6	392.106	4313.04	9579.55	5426.18	12323	128.099	79.9947	67.8044	59.2773	683.233	1257.17	4.28234	18.9408	1.22515	217.735	-0.365079	-0.442623	1.12903
21.8003	0.367473	17657.6	13782	382.112	4202.99	9579.03	5328.76	12328.8	114.956	81.7444	63.0195	62.4305	689.761	1250.13	4.29661	18.9484	1.24118	172.39	-0.412698	-0.52459	1.12903
21.8113	0.364001	17733.6	13787.2	395.201	4213.65	9573.51	5366.99	12366.6	118.191	86.8165	69.4266	54.7245	679.392	1218.6	4.30246	18.9534	1.24388	179.748	-0.396825	-0.47541	1.16129
21.8224	0.365321	17824.7	13884.8	399.139	4234.06	9650.75	5379.65	12445	126.412	81.8169	69.6225	53.5397	679.511	1255.95	4.30104	18.9526	1.24567	165.067	-0.380952	-0.459016	1.25806
21.8335	0.365119	17762.7	13780.2	390.426	4175.33	9604.86	5340.42	12422.3	127.023	78.5537	62.6411	51.0654	677.302	1244.5	4.30477	18.9527	1.2506	153.314	-0.380952	-0.442623	1.29032
21.8446	0.363616	17747.8	13759.3	388.811	4081.61	9677.69	5257.27	12490.6	124.839	66.8289	73.5594	56.9076	671.898	1235.95	4.30433	18.9632	1.24791	98.1526	-0.365079	-0.606557	1.22581
21.8556	0.368349	17819.3	13793.9	410.039	4128.48	9665.46	5300.66	12518.6	128.103	61.8615	79.5064	66.6049	696.65	1189.63	4.29817	18.9543	1.2367	110.388	-0.52381	-0.52459	1.35484
21.8667	0.361725	17747.1	13746.4	423.736	4194.24	9552.15	5337.41	12409.7	121.477	75.7694	75.9747	72.5424	703.913	1197.66	4.28707	18.9394	1.23592	155.238	-0.428571	-0.540984	1.32258
21.8778	0.359137	17761.5	13706.3	407.999	4180.11	9526.14	5325.17	12436.3	121.281	66.7926	70.0009	68.8014	688.006	1211.04	4.28903	18.9605	1.23989	142.821	-0.412698	-0.606557	1.3871
21.8888	0.361633	17806.2	13780.1	423.225	4244.54	9535.58	5360.59	12445.6	120.602	67.8634	85.5995	72.7477	745.375	1192.81	4.29169	18.9598	1.23328	156.328	-0.476191	-0.557377	1.35484
21.8999	0.369923	17759.1	13758.6	408.565	4163.6	9595.03	5290.57	12468.5	119.581	64.5411	74.9911	75.3495	749.054	1158.51	4.30155	18.9511	1.24121	118.871	-0.476191	-0.508197	1.16129
21.911	0.365355	17688.9	13685.5	407.584	4121.18	9564.3	5232.67	12456.3	118.948	71.0261	75.2232	75.7373	730.196	1132.2	4.2995	18.9415	1.23931	95.9981	-0.460317	-0.491803	1.25806
21.9221	0.357963	17770.7	13733.5	398.694	4065.41	9668.12	5187.44	12583.3	118.35	69.4401	72.6805	65.4657	716.835	1162	4.31442	18.9675	1.24954	42.6303	-0.476191	-0.47541	1.32258
21.9331	0.359181	17858.4	13767.1	379.27	4061.38	9705.76	5194.72	12663.7	112.153	62.4265	68.8161	63.9803	728.707	1139.32	4.3356	18.9933	1.25326	25.005	-0.476191	-0.393443	1.45161
21.9442	0.344637	17671.3	13613.3	361.92	3996.05	9617.23	5101.13	12570.2	109.564	58.5942	64.9651	59.9562	715.18	1136.66	4.32452	18.9919	1.2594	7.1936	-0.460317	-0.311475	1.29032
21.9553	0.348055	17788.5	13747.7	378.608	4054.28	9693.39	5135.35	12653.1	114.049	60.4311	65.9084	69.5354	714.615	1154.67	4.33283	18.9943	1.25767	1.02241	-0.365079	-0.540984	1.22581
21.9663	0.351347	17654.6	13586.1	381.413	3996.16	9589.97	5091.44	12563.2	114.796	64.1908	62.3042	70.6746	693.238	1135.79	4.32159	18.9782	1.25516	4.64946	-0.365079	-0.557377	1.03226
21.9774	0.355793	17646.2	13660.8	367.259	4027.45	9633.36	5117.97	12528.2	104.365	66.4599	62.0534	69.5623	688.151	1147.57	4.3287	18.9684	1.25272	25.6903	-0.365079	-0.52459	1.25806
21.9885	0.360745	17750.2	13685.1	362.007	4090.77	9594.36	5189.99	12560.2	103.052	60.7182	55.4503	75.8419	696.634	1140.67	4.3178	18.9832	1.254	49.7791	-0.444444	-0.344262	1.16129
21.9996	0.353339	17702.4	13721	393.355	4052.47	9668.56	5145.43	12557	113.533	66.4143	65.899	79.6473	745.887	1102.06	4.33381	18.997	1.2644	30.5621	-0.380952	-0.393443	1.09677
22.0106	0.352584	17761.4	13792.9	395.575	4052.36	9740.52	5156.16	12605.2	111.164	66.6195	71.3038	76.1478	716.129	1150.9	4.31915	19.003	1.25656	22.8381	-0.349206	-0.409836	1.22581
22.0217	0.351108	17809	13795.4	397.532	4129.3	9666.06	5264.8	12544.2	121.8	57.4416	74.7174	68.7652	696.415	1143.39	4.30343	18.9986	1.26	87.6053	-0.396825	-0.459016	1.22581
22.0328	0.34842	17734.3	13713.1	415.614	4106.55	9606.52	5193.72	12540.6	121.144	61.8346	83.1936	73.5635	690.915	1169.71	4.30036	19.0022	1.25335	56.5521	-0.476191	-0.377049	1.35484
22.0438	0.349513	17602.7	13611.8	415.71	4062.13	9549.63	5161.24	12441.5	109.227	67.7587	89.751	75.2501	667.744	1183.47	4.2994	18.9892	1.24586	67.7113	-0.396825	-0.672131	1.19355
22.0549	0.352609	17580.7	13634.7	417.499	4124.08	9510.64	5227.34	12353.3	111.998	61.2282	89.2224	82.9602	674.723	1159.89	4.28679	18.992	1.24801	120.366	-0.380952	-0.442623	1.03226
22.066	0.358022	17622.8	13671.4	387.673	4074.9	9596.51	5141.3	12481.5	111.565	55.2263	78.1215	80.714	709.242	1135.06	4.28644	19.0009	1.24992	48.3302	-0.396825	-0.52459	1.16129
22.0771	0.360969	17632.7	13668	414.779	4157.08	9510.85	5241.16	12391.6	109.519	55.2491	102.36	71.6729	729.947	1148.03	4.27141	18.9945	1.24097	116.646	-0.31746	-0.426229	0.903226
22.0881	0.360469	17673	13712.4	399.701	4184.24	9528.13	5271	12402	111.437	66.0493	88.6709	68.4968	728.159	1191.93	4.25858	18.9925	1.24175	127.36	-0.349206	-0.442623	1.09677
22.0992	0.350207	17527.5	13582.1	388.983	4119.14	9462.97	5216.37	12311.1	116.346	53.7315	79.1695	65.6762	747.075	1167.16	4.26299	18.9874	1.24806	126.412	-0.396825	-0.426229	1.12903
22.1103	0.349272	17539.4	13583.8	399.577	4171.66	9412.16	5287.08	12252.3	121.855	58.2562	86.6246	60.8779	711.047	1191.61	4.27072	19.0039	1.25324	173.514	-0.428571	-0.360656	1.16129
22.1213	0.349917	17540.2	13627.5	423.102	4240.33	9387.12	5312.3	12227.9	118.911	69.4026	95.3102	71.7144	728.12	1192.9	4.26686	19.0017	1.24336	191.203	-0.444444	-0.557377	1.48387
[truncated: 260 more rows]
