# Supplementary material for: Thermal Unfolding Pathway of PHD2 Catalytic Domain in Three Different PHD2 Species: Computational Approaches
Source: PLoS One. 2012 Oct 15;7(10):e47061. doi: 10.1371/journal.pone.0047061 (PMC3471951; doi:10.1371/journal.pone.0047061)
Supplement: Table S2 — The metrics used to construct the d metric is represented for f-PHD2. (XLS) [file pone.0047061.s007.xls]

## Sheet: f-PHD2
Table S2
Time	Qsh	t.ASA	s.ASA	t.W.ASA	s.np.ASA	s.p.ASA	t.np.ASA	t.p.ASA	s.W258.ASA	s.W334.ASA	s.W367.ASA	s.W389.ASA	ACS-lumen	Docking-site	RMSD	Rgyr	dRMS	ΔCp	l.E%	l.H%	l.C%
0.00970497	1	11074.8	8538.84	190.601	1944.47	6594.37	2634.3	8410.28	105.272	9.17797	15.8079	19.5636	242.956	726.244	0	17.1613	0	0	-8.99e-09	-3.57e-08	-2.21e-08
0.0194099	0.999974	11239.8	8655.96	190.704	1955.53	6700.42	2662.55	8557.53	105.951	10.1441	16.4641	18.3559	243.054	731.503	0.182727	17.2017	0.0372517	-25.5724	0.0952	-0.082	-0.0645
0.0291149	0.984774	11437.1	8806.02	187.06	2001	6805.02	2716.74	8697.16	103.476	9.66103	15.5208	18.5975	247.404	734.167	0.44385	17.3082	0.109424	-37.4923	0.111111	-0.0984	0.0968
0.0388199	0.939624	11445.1	8796.07	184.536	1998.09	6797.97	2719.82	8701.75	99.8764	9.4195	15.3249	18.5975	247.293	734.841	0.550933	17.344	0.137783	-37.2983	0.111111	-0.0984	0.0968
0.0485248	0.925312	11442.9	8790.83	185.042	2010.21	6780.62	2728.53	8690.56	98.45	9.66103	15.1062	20.5297	254.348	733.797	0.598589	17.359	0.149405	-30.4673	0.111111	-0.0984	0.0968
0.0582298	0.922118	11433.4	8782.59	187.79	2021.09	6761.51	2738.56	8671.02	98.45	9.4195	15.129	21.9788	258.855	731.919	0.627265	17.3672	0.155784	-20.872	0.111111	-0.0984	0.0968
0.0679348	0.917982	11442.2	8785.97	189.18	2030.52	6755.46	2747.32	8671.04	100.842	8.93645	15.129	21.2543	259.903	729.102	0.644802	17.3717	0.159264	-16.9371	0.111111	-0.0984	0.193548
0.0776398	0.916799	11434.8	8777.46	187.689	2033.38	6744.08	2760.14	8651.73	98.7144	9.4195	13.7254	23.428	265.835	729.714	0.661529	17.3794	0.164358	-6.14806	0.111111	-0.0984	0.0968
0.0873447	0.913524	11448.6	8823.47	189.061	2046.7	6776.76	2734.12	8693.27	102.697	11.1102	14.0354	23.428	268.531	737.63	0.686055	17.3863	0.17111	-28.6565	0.0952	-0.082	0.0645161
0.0970497	0.911744	11563.7	8905.86	184.454	2028.19	6877.67	2739.88	8802.92	97.7483	9.4195	13.5979	23.6695	280.922	721.21	0.712515	17.4004	0.178744	-54.5749	0.0952	-0.0984	0.193548
0.106755	0.907806	11537.9	8906.89	179.944	2078.64	6828.24	2787.29	8728.27	104.306	8.93645	11.9985	22.2204	279.816	732.246	0.75596	17.4208	0.198643	-13.8319	0.0952	-0.0984	0.129032
0.11646	0.90402	11695.9	9042.95	180.469	2089.29	6953.66	2795.32	8873.25	103.85	7.97035	12.6909	22.4619	284.055	720.85	0.799118	17.4573	0.214042	-47.9095	0.0159	-0.082	0.225806
0.126165	0.887317	11625.4	9005.94	181.061	2069.93	6936.01	2745.27	8855.4	95.6751	9.66103	17.9589	24.3941	289.854	695.337	0.815224	17.4656	0.216443	-65.7951	0.0952	-0.196721	0.0968
0.13587	0.878872	11637.7	8991.01	188.108	2066.21	6924.8	2768.24	8843.89	97.7079	9.66103	15.7395	24.8771	308.205	714.34	0.840157	17.482	0.229401	-52.4658	0.111111	-0.082	0.16129
0.145575	0.872971	11814.5	9145.89	205.435	2167.78	6978.1	2853.94	8939.05	104.119	15.2161	14.9102	31.1568	304.016	722.711	0.888978	17.5419	0.257862	-38.6429	0.111111	-0.131148	0.0645161
0.15528	0.862889	11775.6	9118.3	210.18	2148.87	6969.42	2855.22	8896.56	94.7681	12.5593	16.829	33.3305	317.998	722.147	0.898589	17.5562	0.267234	-27.0176	0.15873	-0.0328	0.193548
0.164984	0.838249	11842.3	9140.49	214.442	2112.66	7027.83	2852.75	8966.29	98.2126	13.2839	21.3537	28.7416	286.618	725.265	0.933132	17.5714	0.272443	-46.2588	0.0952	-0.229508	0.0645161
0.174689	0.843509	11984.2	9287.37	203.848	2167.94	7119.43	2882.92	9077.74	92.4253	12.3178	20.2601	29.9492	311.572	738.364	0.977341	17.6189	0.297416	-61.6617	0.0476	-0.114754	0.16129
0.184394	0.820665	11974.4	9262.72	214.309	2187.84	7074.87	2923.41	9023.67	102.651	11.8348	20.3513	28.2585	314.57	746.218	1.00722	17.6107	0.302847	-29.3815	0.0952	-0.147541	0.0968
0.194099	0.819993	12049.4	9374.68	216.947	2244.4	7130.28	2959.06	9067.12	99.2243	14.0085	18.246	30.6738	312.431	753.631	1.04567	17.6165	0.305166	-24.6381	-8.99e-09	-0.114754	0.258064
0.203804	0.812945	12020.2	9389.63	229.495	2269.54	7120.09	2963.45	9033.54	108.598	14.0085	18.7653	32.1229	297.497	742.586	1.05121	17.6064	0.303308	-13.9286	0.0635	-0.196721	0.290322
0.213509	0.810365	12145.2	9528.19	223.08	2315.55	7212.64	2997.58	9122.38	101.385	14.7103	22.4338	29.4661	298.492	744.257	1.06479	17.6379	0.309814	-21.6706	0.0952	-0.180328	-0.0323
0.223214	0.793266	12150.4	9548.66	220.903	2356.58	7192.08	3026.05	9097.06	100.783	17.8729	21.1215	28.7187	284.117	790.653	1.10869	17.6687	0.323888	-2.27189	0.111111	-0.0655738	0.0323
0.232919	0.802264	12245.1	9584.32	223.06	2340.58	7243.74	3030.64	9187.42	104.557	14.4915	14.1401	30.6738	306.631	777.658	1.13493	17.6901	0.336641	-23.7034	0.111111	-0.0984	0.225806
0.242624	0.782724	12224.4	9588.95	217.584	2403.99	7184.96	3061.45	9140.84	101.266	16.6653	14.9102	33.3305	307.673	787.65	1.1286	17.6935	0.337862	2.27127	0.142857	-0.0984	0.193548
0.252329	0.76937	12119.9	9461.29	209.042	2368.98	7092.31	3012.14	9085.68	106.12	12.0763	14.9921	28.017	280.818	802.508	1.15022	17.7007	0.341973	-5.57555	0.111111	-0.0655738	0.225806
0.262034	0.771176	12179.9	9455.22	221.111	2350.49	7104.73	3052.07	9105.17	112.053	11.1102	19.4536	27.7754	266.158	802.321	1.14587	17.6988	0.341851	7.32686	0.111111	-0.114754	0.258064
0.271739	0.762496	12472.4	9698.92	221.077	2417.34	7281.57	3136.18	9309.2	106.106	14.0085	20.0642	26.0848	292.117	802.283	1.17255	17.7301	0.355368	-7.87531	0.111111	-0.0984	0.16129
0.281444	0.745255	12551.1	9794.3	226.432	2431.84	7362.45	3176.22	9347.23	113.284	11.5932	21.2946	28.5	288.884	820.428	1.20902	17.7574	0.374155	0.259915	0.0952	-0.196721	0.258064
0.291149	0.751928	12514.6	9774.33	207.058	2404.24	7370.08	3150.17	9338.82	97.2061	10.3628	23.942	25.073	298.617	809.158	1.21933	17.7441	0.378124	-9.27837	0.111111	-0.0984	0.0645161
0.300854	0.742183	12457.2	9645.02	205.089	2363.15	7281.87	3097.38	9331.88	95.0096	8.93645	22.8578	28.4544	311.326	806.345	1.24528	17.785	0.398922	-31.2314	0.0159	-0.147541	0.387097
0.310559	0.724916	12495.1	9717.19	220.586	2374.5	7342.69	3105.48	9360.58	98.7278	15.1933	21.7455	31.9861	319.96	807.084	1.23485	17.7843	0.388337	-35.0453	-0.0159	-0.131148	0.419355
0.320264	0.733867	12533.4	9745.09	207.832	2345.86	7399.23	3093.24	9413.68	93.4236	9.90255	26.3801	31.8358	352.903	790.613	1.22342	17.7796	0.384468	-54.3623	-0.0476	-0.114754	0.548387
0.329969	0.738376	12554	9781.95	212.671	2342.99	7438.96	3074.29	9445.76	95.1236	11.3517	29.4743	27.2924	337.422	786.504	1.22321	17.7713	0.380241	-71.2304	-8.99e-09	-0.0984	0.387097
0.339674	0.75383	12664.2	9876.2	197.348	2329.31	7546.89	3082.62	9550.48	92.5487	8.6265	22.6525	23.428	340.935	824.058	1.23043	17.763	0.371771	-94.7061	-0.0159	-0.229508	0.258064
0.349379	0.747095	12633.5	9892.63	220.356	2347.8	7544.83	3089.85	9509.35	101.521	13.4342	27.3234	28.7416	349.299	804.647	1.21678	17.7575	0.361673	-80.7598	0.0159	-0.131148	0.16129
0.359084	0.760688	12624.5	9893.7	206.171	2376.24	7517.46	3117.5	9476.5	96.5044	12.0763	25.0222	21.9788	338.553	817.397	1.24768	17.7613	0.361896	-59.7728	0.0794	-0.114754	0.258064
0.368789	0.76353	12657.2	9924.61	192.43	2376.45	7548.16	3099.57	9526.84	87.8685	13.5254	16.0951	23.6695	349.03	858.92	1.26356	17.7549	0.368975	-80.9323	-0.0476	-0.147541	0.419355
0.378494	0.764221	12591.5	9898.58	207.493	2365.79	7532.79	3075.01	9487.71	97.343	11.8348	18.4191	28.2585	337.292	834.502	1.27626	17.74	0.366216	-81.8126	0.126984	-0.229508	0.0645161
0.388199	0.765862	12665.9	9975.54	193.007	2364.1	7611.44	3088.27	9551.24	93.1365	13.5254	16.2185	19.3221	315.849	841.499	1.29599	17.7594	0.368927	-92.3606	0.174603	-0.180328	0.129032
0.397904	0.755307	12730.3	10025.4	203.644	2407.57	7617.8	3138.67	9567.82	102.606	14.0085	16.5056	24.8543	316.643	830.28	1.30222	17.7629	0.368103	-73.9948	0.0635	-0.180328	0.225806
0.407609	0.753138	12697	9920.6	205.95	2380.41	7540.19	3115.58	9553.56	103.636	11.3517	15.9313	31.8586	334.005	819.466	1.30982	17.7594	0.372978	-80.6767	0.126984	-0.213115	-0.0323
0.417314	0.756032	12813.5	10071.7	207.742	2401.85	7669.9	3129.78	9660.14	104.201	9.4195	10.7546	32.8247	335.934	836.158	1.3186	17.7753	0.379426	-101.999	0.0476	-0.262295	0.16129
0.427019	0.747884	12908.5	10115.1	191.144	2403.97	7711.15	3157.67	9722.36	95.702	12.0763	10.1213	30.8697	336.529	835.447	1.32611	17.7649	0.374478	-105.623	0.0952	-0.180328	0.129032
0.436724	0.753394	12775.7	9987.64	203.728	2367.33	7620.31	3112.64	9636.03	107.022	13.0424	9.39669	33.3305	344.979	808.134	1.31871	17.7636	0.373644	-103.442	0.0476	-0.147541	0.16129
0.446429	0.762704	12650.9	9918.88	193.691	2333.3	7585.57	3035.35	9594.88	104.224	10.3856	11.2377	34.4925	332.817	807.352	1.31201	17.7623	0.379875	-127.522	0.15873	-0.196721	-2.21e-08
0.456134	0.740435	12828.6	10065.7	190.314	2387.77	7677.9	3115.83	9698.51	101.877	6.52119	12.974	35.0803	364.032	829.216	1.34062	17.7816	0.381315	-118.251	0.0635	-0.213115	0.129032
0.465839	0.747164	12951.9	10119.6	221.196	2385.76	7733.83	3122.2	9806.21	110.517	9.4195	18.1641	37.2446	346.084	792.694	1.35024	17.7919	0.379919	-143.386	0.111111	-0.114754	0.0645161
0.475543	0.74285	12840.3	10011	220.662	2399.15	7611.81	3118.52	9697.12	118.291	6.03814	17.5858	45.1466	362.553	813.758	1.37217	17.7872	0.383349	-116.677	0.111111	-0.196721	0.0968
0.485248	0.743573	12913.9	10054.6	233.737	2419.52	7635.06	3166.15	9723.32	114.614	9.17797	20.2466	45.8121	360.356	831.933	1.37844	17.7962	0.386336	-102.055	0.15873	-0.327869	-0.0968
0.494953	0.736005	12852.1	10030.6	242.486	2412.62	7617.99	3151.57	9676.72	121.536	8.21187	20.0963	39.2131	347.785	793.83	1.37377	17.8025	0.389578	-96.5013	0.111111	-0.229508	-0.0323
0.504658	0.725495	12807	9988.16	246.833	2434.24	7553.92	3170.22	9609.47	125.747	7.48729	22.2929	40.2342	331.789	786.003	1.37704	17.8126	0.393318	-70.6229	-0.0635	-0.0984	0.387097
0.514363	0.730279	12855.2	10052.2	254.098	2441.48	7610.74	3188.71	9640.92	129.784	8.21187	26.0795	45.7665	338.87	780.46	1.39676	17.8246	0.402068	-70.482	-0.0952381	-0.114754	0.16129
0.524068	0.725079	12874.7	10062.1	256.372	2414.7	7647.4	3210.53	9642.39	133.525	11.3289	26.9637	32.4691	297.961	778.31	1.40925	17.8342	0.402117	-61.0452	0.0317	-0.147541	0.354839
0.533773	0.726375	12975.9	10092	261.763	2399.24	7692.74	3213.63	9738.72	134.436	11.8348	26.321	41.0956	317.45	769.833	1.4319	17.8539	0.406706	-84.6943	0.0159	-0.213115	0.290322
0.543478	0.724966	12943.6	10102.4	256.312	2397.61	7704.79	3182.3	9734.25	132.86	7.85631	21.6958	40.7722	312.371	750.666	1.42768	17.8365	0.400812	-97.63	0.0159	-0.131148	0.258064
0.553183	0.729962	12968.5	10141.5	265.387	2426.77	7714.77	3179	9769.41	139.531	7.6604	23.7648	40.7266	318.293	789.166	1.43709	17.8254	0.395429	-108.257	-0.0159	-0.229508	0.290322
0.562888	0.736773	12941.5	10094.7	269.735	2433.83	7660.85	3159.56	9758.66	136.71	11.0874	31.958	36.3107	333.19	784.581	1.43324	17.8231	0.394778	-114.213	-0.142857	-0.245902	0.483871
0.572593	0.737687	12988	10166.6	266.102	2428.89	7737.69	3162.28	9803.08	130.121	15.412	31.1609	37.8967	327.017	779.342	1.43263	17.8343	0.404053	-124.536	0.0159	-0.245902	0.290322
0.582298	0.73117	12960.1	10121.5	245.919	2433.69	7687.85	3167.09	9766	126.858	15.1933	27.9848	29.4661	328.095	778.321	1.42359	17.8332	0.405292	-112.731	0.0159	-0.213115	0.16129
0.592003	0.722013	12961.9	10119.1	256.257	2414.87	7704.27	3162.71	9773.96	132.295	14.2272	23.9607	34.5382	336.688	755.295	1.43035	17.8326	0.414358	-116.773	-8.99e-09	-0.262295	0.16129
0.601708	0.703336	12917.1	10135	248.634	2410.25	7724.76	3117.44	9774.07	124.351	14.7331	20.0829	33.5721	346.143	751.336	1.4498	17.8392	0.41911	-137.172	-8.99e-09	-0.163935	0.129032
0.611413	0.710378	13060.7	10266.9	262.555	2384.31	7882.57	3141.51	9894.52	120.127	14.9746	23.1087	32.8475	333.546	756.56	1.43848	17.8351	0.411518	-157.657	0.0635	-0.278689	0.0968
0.621118	0.714347	13122.8	10280.2	266.18	2427.38	7852.87	3162.72	9932.46	123.796	14.9518	21.787	38.3798	355.602	764.476	1.44497	17.8364	0.407859	-157.976	0.0159	-0.131148	0.483871
0.630823	0.708136	13095.3	10258.9	237.015	2471.93	7786.96	3201.35	9871.63	111.059	17.367	24.5578	28.7416	341.596	790.143	1.43986	17.8461	0.41545	-124.78	0.0476	-0.163935	0.258064
0.640528	0.701052	13145.8	10297.4	236.805	2498.2	7799.25	3181.11	9943.8	116.523	11.8348	26.376	28.4772	361.962	799.606	1.4443	17.8597	0.421341	-152.65	0.0317	-0.0984	0.516129
0.650233	0.693611	13157	10292.8	216.563	2417.22	7875.53	3123.82	10008.8	105.964	7.97035	21.7051	26.8093	369.768	772.267	1.44374	17.8471	0.412185	-195.323	0.0476	-0.0984	0.387097
0.659938	0.706503	13140.4	10270.5	238.253	2392.98	7877.48	3141.42	9967.86	117.352	11.1102	25.0046	25.6017	334.046	773.652	1.46274	17.861	0.426371	-176.764	0.0476	-0.295082	0.322581
0.669643	0.686947	13123.7	10295.5	238.84	2421.94	7873.53	3145.34	9955.98	114.408	15.2161	20.256	29.7667	347.581	793.797	1.49304	17.872	0.439652	-171.912	0.0317	-0.163935	0.258064
0.679348	0.662118	13068.8	10178.1	244.299	2419.01	7759.08	3173.01	9866.7	108.53	16.9068	21.6005	32.3188	363.935	795.444	1.48616	17.9087	0.453419	-136.25	0.0952	-0.131148	0.193548
0.689053	0.673128	13159.3	10314.6	255.472	2451.64	7862.91	3168.25	9962.58	122.556	18.1144	23.7192	34.6428	391.53	786.663	1.4711	17.8923	0.449667	-163.32	0.111111	-0.213115	0.451613
0.698758	0.678532	13119.8	10248.3	265.612	2499.86	7748.44	3222.42	9866.87	120.715	19.0805	34.9569	28.5	376.42	765.652	1.47336	17.8968	0.455754	-114.06	-0.0476	-0.295082	0.419355
0.708463	0.679992	13141.3	10283.9	258.534	2520.61	7763.27	3253.47	9851.85	117.415	19.3221	30.1036	32.5603	380.409	747.053	1.46358	17.8858	0.447105	-96.1799	-0.0794	-0.163935	0.387097
0.718168	0.685845	13092.8	10269	262.643	2558.63	7710.38	3294.26	9767.42	120.218	18.5975	26.0298	33.3305	360.078	779.394	1.46395	17.8674	0.439065	-55.8722	0.0159	-0.245902	0.387097
0.727873	0.681857	13059.6	10215.7	248.022	2523.18	7692.53	3248.82	9783.46	113.136	14.0085	25.273	28.9831	398.46	758.361	1.463	17.8662	0.435263	-80.4931	-0.142857	-0.180328	0.645161
0.737578	0.716318	13082.9	10256.3	255.18	2541.16	7715.15	3281.96	9768.98	113.678	14.4915	22.7397	34.0551	398.698	791.943	1.46233	17.8611	0.430012	-61.8163	-0.0159	-0.180328	0.516129
0.747283	0.713441	13094.7	10281.2	259.882	2572.85	7708.35	3298.46	9759.34	117.379	12.5593	33.5896	29.2246	350.472	799.512	1.4761	17.8711	0.433038	-51.8811	-0.0317	-0.278689	0.419355
0.756988	0.702067	13185.3	10300.9	255.78	2526.45	7774.45	3293.52	9858.96	120.127	11.5932	26.7222	30.3866	358.648	794.984	1.51024	17.8902	0.446579	-80.0083	0.0159	-0.262295	0.290322
0.766693	0.688937	13228.4	10384.2	262.338	2521.8	7862.43	3287.26	9912.6	119.922	15.4576	28.2304	31.813	366.308	796.038	1.51794	17.8721	0.437029	-96.7687	-0.0635	-0.180328	0.258064
0.776398	0.678671	13279.4	10355.4	261.724	2526.69	7828.74	3262.86	9988.62	120.947	11.8348	27.3918	34.7569	372.42	775.924	1.54964	17.8848	0.454333	-127.516	0.0159	-0.213115	0.129032
0.786102	0.668491	13330.3	10428.2	261.545	2481.07	7947.13	3255.45	10050.1	108.753	17.3898	38.9622	33.3077	348.658	781.728	1.56092	17.8893	0.451808	-146.834	0.0635	-0.213115	0.0968
0.795807	0.662681	13369.2	10435.4	247.296	2536.62	7898.78	3314.04	10028.4	104.464	14.7331	38.871	26.0163	364.862	768.293	1.5825	17.9144	0.465678	-114.822	0.0794	-0.229508	0.387097
0.805512	0.66403	13447.3	10506.1	247.673	2522.92	7983.16	3273.78	10144.5	104.66	14.7331	33.544	29.1106	381.234	768.079	1.60249	17.9198	0.472782	-163.132	0.0794	-0.213115	0.193548
0.815217	0.663126	13403	10493.7	254.971	2542.13	7951.62	3308.49	10065.2	110.502	16.1822	35.4534	25.269	371.483	780.162	1.59685	17.9169	0.473003	-126.881	0.111111	-0.311475	0.0968
0.824922	0.671445	13436	10480.9	255.887	2503.94	7976.97	3271.17	10139.6	113.378	15.9407	37.0394	27.2468	383.726	770.209	1.61619	17.9258	0.482659	-163.023	0.0794	-0.180328	0.129032
0.834627	0.674677	13466.7	10477.7	234.192	2477.74	7999.99	3232.68	10199.7	117.83	10.0985	33.489	26.0392	374.729	796.671	1.6134	17.9211	0.483212	-195.983	-0.0159	-0.229508	0.387097
0.844332	0.6684	13445.5	10480.2	240.591	2482.36	7997.86	3256.22	10163.2	105.175	12.2722	34.7879	25.6017	362.593	802.787	1.60978	17.9281	0.484666	-175.88	0.0317	-0.213115	0.225806
0.854037	0.676266	13381.8	10422.5	238.689	2487.09	7935.45	3256.66	10103.9	109.295	11.8119	35.8452	28.7416	360.561	819.769	1.6224	17.9187	0.485956	-160.279	-0.0635	-0.213115	0.451613
0.863742	0.666885	13486	10522.8	243.077	2540.71	7982.13	3296.39	10169	105.13	18.3331	37.4862	23.911	358.891	816.527	1.64506	17.9385	0.494679	-159.323	0.0476	-0.196721	0.0968
0.873447	0.657787	13481.6	10541.9	240.954	2584.87	7957.07	3355.19	10106.1	104.164	17.736	35.0159	28.017	342.118	836.897	1.66261	17.9604	0.508325	-116.502	-0.0476	-0.180328	0.387097
0.883152	0.656098	13555.8	10588.8	250.924	2569.2	8019.64	3349.17	10189.8	102.45	18.3331	37.9277	32.3416	359.62	832.434	1.67859	17.9851	0.522068	-140.985	-0.0159	-0.163935	0.290322
0.892857	0.643526	13532.6	10564.4	247.663	2560.64	8003.81	3378.59	10139.2	95.9289	19.0349	41.5506	29.4661	335.169	821.899	1.67157	17.9816	0.521037	-114.585	-8.99e-09	-0.131148	0.354839
0.902562	0.64128	13586.3	10594.2	266.613	2569.06	8025.1	3390.33	10173.9	105.913	19.5636	42.467	33.8136	349.265	804.573	1.68292	17.9983	0.529398	-118.333	-8.99e-09	-0.114754	0.419355
0.912267	0.637176	13534.4	10561	250.414	2578.79	7982.2	3394.64	10122.3	90.0276	16.4009	41.2044	34.5382	332.444	802.822	1.70532	17.989	0.531547	-102.983	-0.142857	-0.196721	0.548387
0.921972	0.625047	13588.1	10661	242.051	2609.59	8051.43	3398.53	10179.1	93.8101	19.3221	32.1632	40.0933	354.366	820.357	1.7135	17.9857	0.523441	-115.983	-0.0952381	-0.180328	0.451613
0.931677	0.639749	13523.4	10610.4	236.644	2536.98	8073.38	3321.94	10191	98.2167	15.9407	35.0616	26.8093	367.397	816.965	1.70853	17.9815	0.515589	-153.545	0.0952	-0.213115	0.193548
0.941382	0.651198	13646	10769.9	234.358	2607.61	8162.33	3417.06	10219.6	94.8447	21.9788	31.4387	32.8475	368.738	815.948	1.72102	17.9897	0.522217	-118.18	0.126984	-0.213115	0.0968
0.951087	0.644177	13638.7	10720.1	243.083	2598.97	8121.13	3416.02	10207.8	97.205	16.8612	33.1978	42.267	375.451	807.128	1.70693	17.9898	0.512688	-115.584	0.126984	-0.180328	0.16129
0.960792	0.654111	13641	10673.9	232.473	2597.23	8076.65	3425.52	10208.2	96.5944	13.2383	21.6864	42.267	398.45	846.875	1.70708	17.9907	0.515409	-111.41	0.0794	-0.196721	0.129032
0.970497	0.656485	13775.7	10822.7	238.331	2708.93	8113.75	3521.5	10238.5	98.1254	18.5747	29.4246	39.1272	427.313	875.227	1.73482	17.9881	0.515019	-76.0887	-0.0476	-0.131148	0.387097
0.980202	0.638699	13702.4	10756.4	219.34	2564.4	8192	3346.98	10330.8	101.931	14.0085	25.6058	30.9153	431.266	839.037	1.72841	17.9852	0.512975	-178.615	-0.0159	-0.147541	0.419355
0.989907	0.630728	13753.2	10807.9	227.234	2575.83	8232.03	3369.43	10356.4	103.863	14.7331	25.9976	30.4322	413.293	838.488	1.73238	17.9796	0.507347	-175.191	0.0159	-0.278689	-2.21e-08
0.999612	0.646783	13632.2	10715.7	217.522	2542.84	8172.87	3322.61	10282.6	100.436	11.8348	24.3619	33.3305	433.075	811.766	1.73995	17.9891	0.510157	-177.061	0.0159	-0.196721	0.16129
1.00932	0.648999	13691.5	10744.3	234.508	2540.07	8204.24	3349.67	10319.1	104.045	16.1138	27.5877	32.606	407.906	832.564	1.74051	18.0036	0.519295	-174.387	0.0794	-0.311475	0.0968
1.01902	0.644391	13622.9	10625.7	260.803	2528.07	8097.64	3338.73	10259.7	109.432	18.3331	31.9311	44.3039	412.678	810.058	1.74401	18.0041	0.523664	-163.863	0.0159	-0.229508	0.258064
1.02873	0.647112	13705.8	10683.7	251.935	2644.72	8038.99	3428.21	10253.2	108.27	18.0916	31.1246	40.0704	412.193	822.934	1.76403	18.0268	0.533423	-121.903	-8.99e-09	-0.147541	0.516129
1.03843	0.636298	13785.1	10757.6	251.123	2670.52	8087.11	3482.75	10280.6	102.724	19.5636	32.8972	42.1301	427.501	802.401	1.77392	18.0372	0.534653	-104.471	0.142857	-0.0492	0.129032
1.04814	0.648047	13939.3	10864.1	255.174	2635.62	8228.46	3433.15	10485.5	100.883	19.8051	37.7183	44.8004	441.709	803.025	1.78593	18.0576	0.545635	-180.086	0.0159	-0.0984	0.290322
1.05784	0.625039	13937.2	10876.8	251.496	2683	8193.79	3516.6	10403.8	103.439	18.839	33.713	38.3476	424.823	818.282	1.77513	18.066	0.551106	-121.268	0.111111	-0.180328	0.193548
1.06755	0.62448	13905.8	10821.8	253.99	2638.9	8182.87	3470.2	10412.6	113.214	16.9068	34.5972	40.9909	433.54	815.284	1.7977	18.0778	0.556982	-144.454	-0.0635	-0.082	0.483871
1.07725	0.619675	14007.7	10918.5	281.709	2797.81	8120.67	3664.63	10317.5	114.595	29.1334	36.461	47.5349	449.302	842.049	1.79983	18.0781	0.555194	-32.2371	-0.126984	-0.0655738	0.548387
1.08696	0.631025	14063.1	10945.4	272.161	2810.27	8135.16	3682.32	10353.8	115.538	20.7028	36.6341	41.2325	443.124	835.498	1.82858	18.113	0.572565	-33.7024	-0.0794	-0.180328	0.548387
1.09666	0.629666	14078.3	10945.2	279.285	2790.85	8154.38	3639.06	10420.4	107.199	24.8315	36.8435	53.3772	434.911	842.692	1.84303	18.1336	0.58444	-70.4768	0.111111	-0.278689	0.193548
1.10637	0.613847	14019.1	10909.1	269.697	2804.68	8104.39	3671.37	10327.9	106.396	21.473	36.3148	46.856	433.63	846.642	1.83597	18.1206	0.584738	-31.9013	0.0794	-0.131148	0.322581
1.11607	0.604677	14016.3	10918.2	281.429	2795.05	8123.14	3688.5	10312.1	105.485	23.1637	41.9249	49.0297	423.28	851.4	1.85849	18.1351	0.592952	-20.0858	-0.0159	-0.163935	0.516129
1.12578	0.590608	14190.2	11119.6	272.924	2836.96	8282.67	3714.85	10458.2	107.417	27.0281	37.7868	42.9231	419.418	848.226	1.85299	18.1353	0.591352	-46.2027	0.0635	-0.344262	0.258064
1.13548	0.59653	14167.3	11086	279.199	2858.3	8227.74	3715.1	10433.4	102.14	29.4661	36.0048	52.4245	431.902	848.852	1.85397	18.1327	0.588154	-39.6389	-0.126984	-0.278689	0.548387
1.14519	0.588016	14114.8	11027.8	274.622	2831.57	8196.19	3681.94	10416.9	103.393	31.3983	36.3014	49.0888	435.638	855.973	1.84986	18.1433	0.593672	-50.2754	0.0635	-0.213115	0.290322
1.15489	0.578529	14113.4	11043.7	273.146	2830.42	8213.3	3678.7	10415	104.2	29.7667	36.0142	44.8325	407.585	887.996	1.86217	18.1543	0.591149	-51.2402	0.0317	-0.327869	0.290322
1.1646	0.59766	14200.3	11120.6	300.548	2884.6	8236.04	3726.6	10456.2	114.905	37.1897	46.1489	42.7863	401.637	850.178	1.88073	18.1578	0.590772	-40.4098	0.0159	-0.245902	0.387097
1.1743	0.589896	14304.7	11249.8	301.699	2938.91	8310.88	3806.64	10483	111.628	36.3511	44.2489	47.1244	403.736	897.283	1.88835	18.1596	0.59174	-11.3427	0.0635	-0.131148	0.387097
1.18401	0.582547	14351.4	11255.9	305.848	2891.96	8363.94	3738.49	10596.3	108.288	36.8797	40.9816	53.3678	426.359	881.19	1.89105	18.1476	0.588741	-71.4839	0.0952	-0.131148	0.354839
1.19371	0.585221	14324.1	11209.3	314.087	2924.83	8284.5	3805.19	10502.9	116.472	36.0733	44.9144	47.3981	402.492	910.427	1.90576	18.1715	0.601435	-17.1751	0.0159	-0.245902	0.580645
1.20342	0.582336	14326	11242.2	293.356	2968.95	8273.21	3805.63	10500.6	110.744	35.2803	44.8594	44.4085	400.424	886.033	1.89805	18.1627	0.598682	-16.386	-0.0794	-0.114754	0.645161
1.21312	0.583865	14423.2	11300.6	290.512	2897.82	8402.81	3713.52	10692.9	104.255	39.2359	38.4979	46.0442	379.09	889.776	1.91255	18.1922	0.611194	-107.821	0.190476	-0.131148	0.258064
1.22283	0.58409	14304.1	11248	296.586	2944.03	8303.93	3782.41	10504.8	110.584	40.8903	35.185	44.2395	399.299	904.836	1.91413	18.1993	0.61902	-27.9297	0.0635	-0.262295	0.483871
1.23253	0.580935	14328.2	11198.4	284.581	2874.72	8323.71	3736.01	10576.3	115.898	35.8049	24.3982	50.852	401.401	910.02	1.9092	18.207	0.625848	-67.3838	-0.0794	-0.163935	0.83871
1.24224	0.581876	14302	11137.9	297.442	2924.05	8213.82	3784.44	10499.8	117.712	30.596	34.8388	57.6831	408.196	926.743	1.9038	18.2194	0.629182	-25.7236	0.0635	-0.262295	0.451613
1.25194	0.573028	14381.1	11285.5	305.131	2921.91	8363.63	3768.69	10592.3	113.342	32.3913	42.1892	56.407	410.535	928.274	1.90875	18.2167	0.631584	-56.8542	-0.0794	-0.262295	0.645161
1.26165	0.56894	14524.1	11411.8	314.828	2988.93	8422.91	3815.08	10689.5	120.646	31.3796	48.387	59.8796	422.406	909.935	1.92964	18.2312	0.640182	-61.249	-0.0317	-0.295082	0.548387
1.27135	0.58277	14651.9	11545.7	320.127	3032.92	8512.77	3919.16	10712.7	121.234	27.4696	50.6063	57.2778	434.674	931.754	1.94332	18.2502	0.65401	-20.4495	-0.126984	-0.245902	0.677419
1.28106	0.565005	14457	11360.8	304.866	2973.17	8387.66	3821.83	10613.4	115.861	25.3187	47.7536	53.5047	430.713	888.824	1.93507	18.2533	0.647517	-38.4143	-0.142857	-0.196721	0.83871
1.29076	0.578614	14543.9	11406.7	322.392	2991.57	8415.16	3829.37	10693	125.513	27.4105	49.9046	61.6387	446.58	913.196	1.94456	18.2617	0.656082	-55.7331	-0.238095	-0.245902	0.935484
1.30047	0.572253	14494.4	11360.3	315.285	2963.44	8396.91	3810.05	10664.6	121.544	27.8936	50.9163	59.0182	429.832	906.771	1.95271	18.2645	0.654361	-57.0368	0.0794	-0.229508	0.387097
1.31017	0.580238	14407.6	11264.3	310.213	2962.97	8301.32	3807.72	10578.4	110.225	30.8509	48.4326	57.5503	431.082	897.855	1.96389	18.268	0.657339	-35.6616	-0.0952381	-0.262295	0.580645
1.31988	0.572072	14355.6	11224.4	305.677	2915.53	8308.91	3761.48	10568	118.91	30.7691	44.7413	50.4373	449.376	886.034	1.96622	18.2668	0.658497	-53.7652	-0.174603	-0.262295	0.709677
1.32958	0.568752	14236.7	11141.1	298.507	2934.04	8207.01	3756.9	10454.5	126.224	24.6263	36.0464	56.0743	466.089	921.056	1.96836	18.2701	0.660755	-26.3243	0.0159	-0.229508	0.548387
1.33929	0.558528	14346.3	11197.5	291.42	2916.31	8281.19	3751.01	10570.9	120.888	25.1912	38.416	51.3578	443.34	922.919	1.95744	18.2544	0.655818	-59.2429	-0.0159	-0.311475	0.580645
1.34899	0.559508	14327.5	11200.9	295.013	2872.79	8328.07	3673.46	10629	122.889	32.4276	31.9901	54.4708	427.459	922.62	1.95023	18.2428	0.641664	-109.255	0.0794	-0.311475	0.225806
1.3587	0.56849	14218	11077.4	297.763	2855.23	8222.18	3686.86	10506.5	115.639	38.0417	31.8399	48.1683	447.219	912.295	1.95117	18.2303	0.644826	-71.3555	-0.0159	-0.213115	0.483871
1.3684	0.561606	14244.5	11093.1	277.29	2841.57	8251.57	3663.02	10551.5	114.96	29.3427	28.4719	49.1116	460.938	907.964	1.96075	18.252	0.653806	-93.7916	-0.0317	-0.344262	0.612903
1.37811	0.561114	14302.2	11167.7	284.887	2857.67	8310.05	3663.76	10608.8	122.31	35.2212	26.0754	45.6752	459.648	929.651	1.95792	18.2618	0.652839	-108.354	-0.0317	-0.147541	0.645161
1.38781	0.555978	14298.2	11121.9	312.37	2908.29	8213.58	3732.78	10536.3	128.489	46.9647	32.9522	46.8144	455.986	935.56	1.97536	18.2905	0.670704	-58.4566	-0.0794	-0.245902	0.451613
1.39752	0.525407	14446	11281.4	318.303	2943.53	8337.85	3782.37	10641.3	130.421	44.8729	36.461	43.6196	468.333	923.491	2.00165	18.3146	0.685188	-63.428	-0.142857	-0.229508	0.709677
1.40722	0.52401	14558.1	11437.3	327.693	3060.65	8376.67	3909.81	10615.2	129.492	46.9782	39.4277	47.0104	485.587	923.046	1.99791	18.3146	0.680107	0.710735	-8.99e-09	-0.213115	0.483871
1.41693	0.527754	14358.2	11210.1	312.999	2974.95	8235.13	3787.63	10543.9	131.688	39.9605	40.1979	43.9296	475.175	923.342	1.98676	18.3007	0.674135	-35.7285	-0.0159	-0.196721	0.483871
1.42663	0.540627	14340.6	11235.7	321.493	3016.11	8219.54	3822.21	10491.1	135.06	37.2125	46.5957	44.8045	485.621	932.251	1.99891	18.3044	0.679744	-6.45194	-8.99e-09	-0.213115	0.451613
1.43634	0.546186	14497.9	11329	334.398	3012.69	8316.28	3860.63	10607.3	139.326	46.4133	43.5565	50.5192	491.153	949.011	2.00392	18.3125	0.687104	-19.3728	0.0952	-0.196721	0.290322
1.44604	0.532019	14408	11281.2	323.79	2957.3	8323.85	3768.98	10612	126.12	48.4729	41.3599	46.832	469.718	900.257	2.00552	18.3088	0.680416	-61.8487	0.0794	-0.147541	0.322581
1.45575	0.545474	14475.5	11374.2	326.536	2985.44	8388.74	3793.17	10660.5	127.961	52.442	38.0014	53.4444	470.236	907.044	2.01232	18.3128	0.675909	-63.5692	0.0159	-0.262295	0.548387
1.46545	0.539996	14445	11315.5	306.093	2938.01	8377.49	3756.42	10666.7	124.397	45.046	36.4154	47.9349	467.543	854.126	2.00805	18.2982	0.67073	-81.727	-0.0317	-0.278689	0.612903
1.47516	0.537187	14229.8	11044.7	309.447	2880.05	8164.69	3696.68	10513	111.468	44.6904	43.2921	55.5134	470.186	855.299	2.02148	18.3049	0.679875	-68.6433	0.0159	-0.278689	0.419355
1.48486	0.53888	14256.4	11109.7	307.622	2868.17	8241.48	3666.6	10564.8	111.582	42.8266	33.7224	57.9153	486.482	840.695	2.0331	18.3056	0.681222	-95.6321	-0.0476	-0.360656	0.612903
1.49457	0.536946	14348.1	11176.3	312.407	2906.45	8269.82	3723.84	10596.1	109.213	49.8765	31.813	60.9639	495.392	822.135	2.04095	18.2934	0.679832	-78.0201	-0.0635	-0.180328	0.645161
1.50427	0.554478	14476	11260.4	314.708	2949.05	8311.36	3801.67	10647.8	112.653	45.0688	35.0575	58.5258	503.305	828.235	2.04473	18.2912	0.68209	-56.4456	-0.0635	-0.278689	0.580645
1.51398	0.556205	14459.8	11287.7	331.576	2969.56	8318.16	3787.14	10648.9	126.11	48.9104	32.4919	57.993	485.049	826.436	2.02534	18.2784	0.670627	-63.2498	-8.99e-09	-0.131148	0.516129
1.52368	0.557581	14495.9	11276.9	336.238	2939.76	8337.14	3788.68	10679	117.507	48.6917	36.0464	59.1551	486.783	841.012	2.04579	18.2888	0.67098	-70.4058	-0.0159	-0.082	0.645161
1.53339	0.554258	14586.8	11395.4	360.517	3095.64	8299.72	3934.47	10629.7	121.717	56.5252	43.5471	64.3049	507.314	870.656	2.03634	18.2833	0.664989	8.0337	0.0317	-0.262295	0.451613
1.54309	0.556429	14399.3	11296.3	354.389	3073.48	8222.85	3866.14	10508.4	122.428	45.1413	37.8417	72.8764	500.354	861.835	2.03505	18.291	0.666595	8.81103	0.0476	-0.213115	0.354839
1.5528	0.56032	14485.4	11295.1	327.515	3069.37	8225.7	3910.4	10547.1	133.803	34.2457	36.0733	54.762	495.534	885.531	2.01879	18.2605	0.654311	18.672	0.0952	-0.311475	0.290322
1.5625	0.560361	14575.2	11420.6	314.249	3082.1	8338.49	3905.16	10640.7	120.091	40.6529	33.3253	56.2433	487.348	833.209	2.03104	18.2817	0.663397	-8.011	-0.0159	-0.163935	0.451613
1.5722	0.562533	14657.1	11444.7	321.224	3078.07	8366.67	3929.26	10697	121.772	35.7177	35.4721	56.9679	499.679	869.527	2.03238	18.2875	0.665822	-11.824	0.0952	-0.163935	0.387097
1.58191	0.562696	14579.6	11406.3	329.055	3012.74	8393.52	3840.88	10718.7	115.097	36.9938	44.5495	60.3358	500.232	877.33	2.05192	18.2963	0.671664	-57.2304	0.0635	-0.213115	0.483871
1.59161	0.552693	14543.5	11378.5	304.914	2959.7	8418.8	3753.04	10767.7	112.649	26.1801	39.947	62.751	494.112	846.317	2.07319	18.3053	0.677938	-109.506	-0.0159	-0.196721	0.580645
1.60132	0.533361	14542.2	11405.2	322.821	2987.2	8418	3794.6	10731.9	116.997	34.0592	48.7963	63.7628	485.399	870.22	2.08311	18.3083	0.668816	-81.4773	-8.99e-09	-0.344262	0.451613
1.61102	0.552228	14628.3	11453.6	324.763	3004.6	8448.98	3828.59	10783.1	117.32	32.5282	45.7934	67.6044	482.883	854.362	2.08905	18.311	0.673884	-79.5037	-0.0476	-0.262295	0.645161
1.62073	0.552285	14532	11361.9	330.712	2966.61	8395.33	3792.26	10720.6	113.25	33.8042	51.1847	62.4183	483.439	871.221	2.07868	18.3096	0.670472	-79.5959	-0.0159	-0.311475	0.516129
1.63043	0.559353	14608.5	11438.2	320.671	3038.87	8399.3	3857.18	10732.1	126.169	22.5894	49.125	57.7018	480.345	892.512	2.07469	18.3142	0.673737	-53.3827	0.0794	-0.409836	0.290322
1.64014	0.553153	14723.3	11499.7	324.399	3100.94	8398.74	3946.21	10759.3	128.124	19.3221	48.0086	64.8107	480.657	902.963	2.06983	18.3296	0.677338	-20.3935	0.0476	-0.360656	0.483871
1.64984	0.536848	14560.1	11384.4	312.831	3067.93	8316.44	3884.06	10660.1	124.925	21.7373	43.8343	52.3333	453.149	896.955	2.08276	18.3321	0.683734	-22.552	0.0635	-0.163935	0.483871
1.65955	0.551469	14497	11330.6	302.628	3056.8	8273.78	3874.58	10612	117.219	26.5357	49.2203	47.963	470.445	899.919	2.08428	18.3207	0.682008	-14.3171	0.0317	-0.229508	0.483871
1.66925	0.54608	14570	11461.5	297.833	3108.81	8352.71	3894.32	10665	113.342	24.5672	47.6799	53.4362	488.189	901.116	2.08334	18.3186	0.680348	-19.2055	0.0317	-0.295082	0.354839
1.67896	0.546126	14435.3	11299	283.304	3020.33	8278.68	3816.46	10601.1	113.146	19.2764	39.9377	48.0542	477.958	877.243	2.06654	18.3166	0.684237	-37.6448	-0.0159	-0.278689	0.387097
1.68866	0.549337	14463.3	11316.1	278.97	2997.24	8318.85	3771.71	10668.9	112.275	28.5591	40.0745	45.3062	471.481	877.501	2.06083	18.31	0.675638	-75.3998	-0.0952381	-0.262295	0.580645
1.69837	0.554677	14478.6	11376.7	287.896	3056.86	8319.83	3830.65	10629.4	110.894	28.2357	36.4973	54.7579	495.016	860.104	2.08132	18.3249	0.683637	-38.6089	-0.174603	-0.180328	0.935484
1.70807	0.559175	14479.8	11337.6	296.025	3054.73	8282.85	3842.97	10615	108.789	27.9714	40.257	59.4288	481.608	876.467	2.07727	18.3243	0.683155	-29.3339	-0.0794	-0.0984	0.741935
1.71778	0.569446	14498.7	11358.8	306.692	3059.68	8299.15	3857.47	10627	106.543	35.0803	34.761	65.1113	497.86	904.555	2.06874	18.3073	0.678827	-25.9232	-8.99e-09	-0.082	0.548387
1.72748	0.56457	14539.5	11436.8	306.513	3050.84	8386	3825.25	10698.8	115.415	37.7049	34.5651	62.5095	518.303	891.295	2.074	18.2997	0.67702	-59.0935	-0.0794	-0.114754	0.741935
1.73719	0.563652	14542.9	11421.6	299.055	3025.95	8395.68	3809.43	10716	104.109	39.0722	33.1615	52.1239	502.989	885.335	2.07561	18.299	0.673068	-70.6716	-8.99e-09	-0.245902	0.677419
1.74689	0.563018	14660.8	11566.9	313.805	3073.37	8493.54	3828.11	10813.8	111.136	36.1511	33.2528	63.6715	523.334	885.188	2.10075	18.3196	0.685837	-87.7033	0.0317	-0.0492	0.580645
1.7566	0.566433	14639.6	11526.3	332.672	3033.1	8493.15	3765.72	10855.3	118.258	31.079	41.3412	69.974	532.682	884.467	2.09994	18.3355	0.689439	-126.554	-0.0317	-0.082	0.709677
1.7663	0.558668	14572.6	11444.2	305.355	3005.79	8438.44	3761.34	10791.2	107.536	40.6032	43.1003	47.8221	510.777	882.341	2.09443	18.3279	0.688529	-111.858	-8.99e-09	-0.180328	0.741935
1.77601	0.559925	14660	11475.9	286.709	2971.33	8504.58	3754.07	10881.5	103.621	35.6224	44.8138	43.9349	472.59	879.548	2.09649	18.3243	0.680963	-138.63	-0.0635	-0.229508	0.645161
1.78571	0.562361	14526.5	11402.1	297.101	2963.03	8439.08	3740.85	10763.9	109.409	24.7175	45.3612	60.9463	483.76	886.403	2.08785	18.2972	0.66689	-113.987	0.0317	-0.0984	0.580645
1.79542	0.581286	14629.4	11487.5	294.274	3030.01	8457.44	3797.71	10809.6	95.7745	26.7088	47.3525	60.9007	495.389	898.942	2.10344	18.3011	0.681585	-100.291	-0.126984	-0.360656	0.774193
1.80512	0.568853	14600.3	11441.9	297.053	2985.65	8456.2	3781.42	10796.2	97.6477	27.3877	52.7573	56.4848	494.531	923.781	2.09811	18.2974	0.681408	-104.128	-0.15873	-0.163935	0.806452
1.81483	0.575248	14686.7	11488.3	288.755	2990.39	8497.9	3809.63	10856.4	96.9915	23.9151	46.4548	53.3087	484.207	948.083	2.09391	18.3006	0.684345	-107.1	-0.174603	-0.229508	0.83871
1.82453	0.55565	14651.5	11490.8	272.529	3006.75	8484.01	3781.35	10851.3	97.2465	26.0432	40.7722	50.9619	507.952	959.513	2.08207	18.2917	0.686646	-118.493	-0.126984	-0.327869	0.645161
1.83424	0.55577	14609.7	11452.7	266.945	2980.63	8472.05	3717.76	10867	108.863	21.4542	29.7077	49.4899	484.954	947.276	2.07813	18.2804	0.673794	-151.187	-0.0794	-0.196721	0.483871
1.84394	0.571434	14799.2	11601	277.156	3077.07	8523.91	3849.86	10925.2	120.123	18.8887	32.2048	45.4068	496.863	966.187	2.08677	18.287	0.676329	-106.878	-0.0317	-0.114754	0.645161
1.85365	0.547381	14640	11477.9	288.363	3091.64	8386.24	3787.55	10833.6	127.838	19.2899	31.134	55.3094	496.853	973.378	2.09421	18.2716	0.668576	-111.092	-0.269841	-0.163935	1
1.86335	0.551982	14520.3	11369	298.4	3016.01	8352.97	3785.03	10721	119.617	21.2811	35.1943	55.5509	505.093	959.438	2.08187	18.2604	0.662776	-82.9676	-0.0635	-0.360656	0.677419
1.87306	0.560924	14532.3	11351.6	305.515	2967.77	8383.77	3745.82	10775.1	124.279	26.859	35.7136	57.1275	483.154	966.751	2.0887	18.2764	0.667577	-114.677	-0.0317	-0.213115	0.612903
1.88276	0.567525	14431.3	11291.3	294.512	2968.28	8323.04	3751.3	10665.2	123.613	20.5566	29.2152	54.7123	493.964	930.125	2.07396	18.2756	0.677076	-83.6181	-0.0317	-0.327869	0.516129
1.89247	0.559701	14330	11222.6	299.533	2949.51	8273.14	3743.98	10568.3	130.444	17.4033	33.4487	55.1725	510.162	917.831	2.08476	18.268	0.682055	-61.7161	-8.99e-09	-0.360656	0.387097
1.90217	0.555458	14365.8	11243.6	313.239	2941.98	8301.66	3758.56	10592.4	120.196	17.8045	42.2348	58.8638	522.717	905.082	2.08936	18.2703	0.680485	-61.4288	-0.0635	-0.262295	0.580645
1.91188	0.562925	14407	11213.7	289.27	2903.3	8310.38	3754.93	10633.2	112.567	24.4075	37.1534	49.4671	520.061	897.519	2.11144	18.2894	0.693498	-73.6689	-0.0317	-0.180328	0.548387
1.92158	0.55371	14404.5	11280.3	300.984	2931.55	8348.76	3754.8	10627.4	123.782	26.1894	30.3544	52.4111	493.767	889.726	2.10337	18.2916	0.684545	-72.2175	-0.0476	-0.327869	0.516129
1.93129	0.550089	14402.7	11246.1	275.976	2915.86	8330.25	3746.44	10632.4	104.588	24.5444	31.5983	43.9577	505.836	866.097	2.101	18.2841	0.675721	-77.2914	-0.0317	-0.278689	0.516129
1.94099	0.56833	14375.8	11234.3	267.766	2905.1	8329.15	3746.88	10609.8	110.763	21.9104	28.6638	43.9577	482.453	850.884	2.10403	18.2777	0.678523	-71.2001	-0.0476	-0.344262	0.580645
1.9507	0.566145	14432.1	11254.4	266.606	2886.86	8367.5	3704.41	10706.5	107.632	23.3368	28.5269	44.6594	485.402	861.682	2.11546	18.2749	0.677973	-115.457	0.0952	-0.295082	0.483871
1.9604	0.57514	14531.6	11329.5	280.398	2978.37	8351.13	3804.45	10709.4	114.486	30.1451	31.3434	47.5806	480.301	856.98	2.14003	18.2963	0.686379	-71.2016	-0.0159	-0.442623	0.516129
1.97011	0.561631	14556.7	11342.3	274.622	3034.62	8307.64	3871.02	10663.3	109.313	24.8771	34.0136	41.7839	477.316	848.769	2.12974	18.2849	0.6773	-29.2655	0.111111	-0.295082	0.322581
1.97981	0.565181	14507.6	11337.5	255.384	3031.22	8306.25	3854.05	10631.8	103.203	24.6356	35.7043	41.2781	458.419	877.803	2.11951	18.2788	0.669732	-28.7039	0.0794	-0.327869	0.419355
1.98952	0.572852	14549.8	11371.7	265.616	3042.61	8329.07	3883.81	10641.6	104.401	22.7034	35.2212	37.3224	439.382	889.014	2.12745	18.2799	0.669315	-17.8677	0.0794	-0.311475	0.516129
1.99922	0.57528	14463.3	11262.3	265.776	2994.02	8268.32	3810.34	10631.8	116.008	25.3602	27.6842	38.9447	421.525	882.956	2.13279	18.2845	0.671791	-48.3697	0.0635	-0.426229	0.580645
2.00893	0.586489	14420.9	11206.6	276.57	3014.85	8191.75	3831.88	10563.8	112.854	21.2543	33.9639	36.3107	449.118	854.075	2.14883	18.2965	0.68118	-20.9987	0.0317	-0.229508	0.645161
2.01863	0.57835	14353.7	11156.4	272.684	2922.32	8234.09	3748.63	10582.7	109.063	23.428	31.7673	35.9095	418.599	837.036	2.13056	18.2817	0.682517	-63.388	0.0952	-0.245902	0.483871
2.02834	0.581527	14359.6	11193.6	294.056	2984.86	8208.73	3774.16	10570.1	120.848	23.911	37.6552	46.7782	427.194	858.028	2.11862	18.2517	0.664992	-48.6046	0.0159	-0.278689	0.516129
2.03804	0.579589	14343.7	11186.9	314.272	2981.26	8205.67	3811.28	10516.7	109.332	27.2924	37.254	59.3375	447.298	837.094	2.12319	18.2597	0.668861	-18.0326	-8.99e-09	-0.262295	0.580645
2.04775	0.586263	14495.2	11339.7	307.519	3006.02	8333.66	3803.9	10671.6	115.557	27.0053	38.361	53.4725	451.548	849.891	2.11729	18.2705	0.670234	-61.6128	-8.99e-09	-0.295082	0.580645
2.05745	0.560539	14476.6	11347.9	307.957	3039.97	8307.89	3864.26	10592.6	115.566	28.5	42.3395	45.5478	445.305	870.755	2.13469	18.2598	0.677235	-13.9193	-0.0159	-0.196721	0.677419
2.06716	0.568929	14419.4	11282	287.874	3029.69	8252.35	3888.81	10506.8	109.711	23.911	31.8399	44.9372	470.278	880.508	2.13376	18.2596	0.678344	19.432	0.0317	-0.229508	0.483871
2.07686	0.566779	14368.8	11292.5	276.149	2993.24	8299.3	3848.13	10497.4	101.458	28.9831	22.5572	39.5324	442.148	862.029	2.14984	18.261	0.678186	3.56227	0.0952	-0.327869	0.483871
2.08657	0.578954	14403	11293.9	276.936	3021.46	8272.41	3861.71	10521.5	109.678	27.2924	21.4771	38.4751	428.383	888.64	2.14174	18.2535	0.673173	3.41714	0.0952	-0.311475	0.451613
2.09627	0.566753	14498.3	11401.9	277.573	3027.9	8373.98	3853.78	10625.6	108.32	28.5819	22.1654	40.143	420.958	869.202	2.14722	18.274	0.684798	-27.2218	-0.0317	-0.131148	0.774193
2.10598	0.580788	14492.2	11324.8	287.571	3056.52	8268.25	3910.02	10563.3	107.391	28.5135	24.5578	48.3186	429.58	878.782	2.14157	18.2799	0.684576	14.2961	-8.99e-09	-0.213115	0.580645
2.11568	0.577417	14390.9	11299.6	270.354	3055.28	8244.31	3883.1	10484.5	95.3599	32.9978	23.8467	45.329	437.045	895.766	2.14497	18.2676	0.68407	22.6547	0.0317	-0.278689	0.677419
2.12539	0.570706	14423.1	11300.5	265.344	2969.74	8330.79	3791.32	10604.4	100.4	30.4685	20.8759	41.2915	441.524	883.35	2.14821	18.2733	0.684275	-49.8217	-0.0794	-0.0164	0.677419
2.13509	0.570851	14438.4	11332.2	241.176	2975.05	8357.11	3748.54	10663.4	88.5019	31.4574	20.0829	36.2879	437.312	920.068	2.1539	18.2654	0.681157	-84.408	-8.99e-09	-0.163935	0.612903
2.1448	0.576432	14417.3	11256.5	258.368	2901.07	8355.43	3726.76	10663.9	94.2394	35.3218	28.2948	37.7049	442.063	921.149	2.17327	18.2732	0.685135	-94.319	-0.0159	-0.262295	0.677419
2.1545	0.571779	14348.5	11246.6	257.328	2894.65	8352	3705.68	10610.3	93.9201	33.9317	25.7064	36.461	432.559	888.612	2.19148	18.2662	0.689892	-89.8885	-0.0159	-0.196721	0.677419
2.16421	0.577756	14330.6	11219.8	264.145	2934.89	8284.89	3750.15	10547	102.893	35.1621	19.9554	41.2003	421.038	907.948	2.19656	18.2775	0.698214	-53.4176	-8.99e-09	-0.377049	0.580645
2.17391	0.573725	14370.7	11215	286.11	2920.9	8294.13	3756.21	10586	104.465	41.4781	26.8819	42.891	406.525	865.092	2.20919	18.2753	0.698248	-60.8226	-0.0317	-0.245902	0.709677
2.18362	0.558212	14359.6	11175.1	279.673	2928.02	8247.04	3787.24	10544.7	108.102	41.419	30.3088	41.8202	424.552	868.26	2.20677	18.2767	0.695795	-36.1271	-0.0794	-0.229508	0.83871
2.19332	0.54969	14339.6	11188.9	267.622	2962.25	8226.62	3815.11	10496.9	98.6956	39.8652	27.1234	36.0236	416.999	864.973	2.18904	18.2739	0.692735	-11.1615	-0.111111	-0.262295	0.709677
2.20303	0.545598	14529.7	11398.1	266.592	3030.89	8367.21	3859.67	10638.9	106.502	33.9411	20.7069	39.0722	449.51	872.359	2.19528	18.271	0.68821	-28.0305	0.0317	-0.229508	0.612903
2.21273	0.546432	14454.7	11316.4	268.325	3009.67	8306.69	3822.22	10598.8	100.624	38.6575	19.4858	37.4043	446.681	870.991	2.20504	18.2711	0.694789	-34.4464	-0.0635	-0.229508	0.774193
2.22244	0.547079	14397.5	11321	255.934	2956.13	8364.83	3727.9	10641.1	100.797	36.4248	19.463	34.2054	446.885	874.957	2.19838	18.263	0.683594	-87.8949	-0.0317	-0.180328	0.645161
2.23214	0.549342	14496.9	11311	264.291	2969.32	8341.63	3770.87	10697.3	103.9	33.4124	22.4432	40.1979	458.988	879.376	2.22157	18.31	0.705183	-83.1547	-0.285714	-0.131148	0.967742
2.24185	0.556592	14513.2	11350	294.36	2992.38	8357.62	3833.9	10649.6	117.234	38.5435	32.2182	44.167	453.536	894.732	2.22846	18.3084	0.702084	-42.4163	-0.190476	-0.196721	0.870968
2.25155	0.54955	14626.8	11396.3	316.068	2979.98	8416.31	3873.42	10726.9	112.413	41.729	20.3928	56.1293	451.513	911.519	2.23127	18.3122	0.706351	-44.723	-0.111111	-0.295082	0.806452
2.26126	0.54193	14476.2	11295.7	307.616	2912.6	8383.08	3740.31	10710	114.96	42.326	20.2694	59.0597	440.044	887.268	2.23067	18.3001	0.700714	-100.222	-0.15873	-0.245902	0.83871
2.27096	0.544946	14533.1	11355.7	322.517	2970.68	8385	3827.93	10675.3	119.166	41.05	22.7987	58.4855	447.63	893.435	2.24205	18.2893	0.696986	-51.7625	-8.99e-09	-0.196721	0.548387
2.28067	0.540713	14567.4	11347.2	316.426	3010.41	8336.75	3912.25	10626.3	123.86	39.2774	21.1402	59.9937	453.074	930.79	2.24408	18.2944	0.703937	-1.09554	-0.206349	-0.245902	0.774193
2.29037	0.532667	14668	11381.6	315.795	2999.28	8382.37	3877.8	10760.8	121.955	40.7172	17.9682	60.4902	454.598	919.033	2.26055	18.3009	0.715872	-51.5657	-0.190476	-0.327869	0.903226
2.30008	0.521164	14684.1	11412.5	301.612	3047.59	8364.91	3920.83	10734.5	111.592	35.7136	25.3549	53.2538	471.65	929.896	2.24954	18.2948	0.71073	-25.3648	-0.0794	-0.409836	0.645161
2.30978	0.531388	14696.2	11421.1	321.882	3026.15	8394.95	3903.08	10768.1	123.845	37.1628	20.201	61.3838	485.778	903.335	2.24447	18.2987	0.710033	-42.0939	0.0159	-0.327869	0.451613
2.31949	0.527554	14581.7	11296	297.482	2915.77	8380.27	3815.47	10746.7	124.652	37.7827	17.7401	50.2145	476.22	872.046	2.23716	18.2743	0.696984	-75.9521	-0.0794	-0.360656	0.483871
2.32919	0.530406	14612.6	11325.1	286.987	2933.81	8391.25	3818.54	10771.1	118.518	41.3599	16.7606	45.8671	483.328	845.349	2.24593	18.2764	0.701798	-80.9025	-0.111111	-0.377049	0.612903
2.3389	0.529719	14759.1	11477.1	303.551	3016.62	8460.51	3880.23	10854.1	125.604	44.477	17.9589	53.1947	472.815	840.182	2.26962	18.2846	0.707067	-74.7344	-8.99e-09	-0.377049	0.483871
2.3486	0.535964	14807.2	11559.2	301.502	3029.55	8529.6	3905.18	10871.5	115.352	41.2459	23.9876	50.3461	481.025	857.66	2.26166	18.2851	0.707444	-68.0291	-0.0159	-0.327869	0.451613
2.35831	0.520669	14679.7	11420.8	302.4	2995.33	8425.49	3862.65	10786	119.69	43.005	24.6988	48.4501	467.931	865.147	2.26517	18.2858	0.708964	-64.9208	-0.0159	-0.426229	0.483871
2.36801	0.540451	14621	11355	314.393	3014.5	8340.51	3869.63	10718.5	118.919	40.4851	21.0759	54.5889	462.422	869.542	2.27051	18.2873	0.715734	-44.2342	-8.99e-09	-0.377049	0.645161
2.37772	0.533868	14760	11470.8	292.895	3098.05	8372.7	3947.23	10782.3	116.632	39.5646	17.3711	51.4719	459.357	896.787	2.25511	18.2755	0.711061	-25.9023	-0.0794	-0.360656	0.580645
2.38742	0.53228	14752.9	11457.7	279.518	3090.85	8366.84	3905.87	10819.1	105.982	44.2582	16.5191	51.1847	450.055	865.376	2.26407	18.284	0.723576	-54.0791	-0.0794	-0.278689	0.677419
2.39713	0.520359	14718.1	11415.6	297.772	3122.73	8292.88	3954.97	10729.7	115.894	44.7319	20.1191	49.8899	480.28	895.988	2.27191	18.2853	0.7232	-8.7578	-0.0476	-0.295082	0.741935
2.40683	0.514795	14822.1	11447.1	299.991	3158.94	8288.14	4025.58	10764	115.183	47.2653	10.0435	55.7778	482.234	864.107	2.27852	18.2769	0.724713	14.1143	-0.206349	-0.409836	0.774193
2.41654	0.518102	14453.3	11121.2	283.288	3007.54	8113.67	3853.22	10563.8	106.31	44.0986	14.6594	50.7379	450.303	855.966	2.27042	18.2831	0.72857	-11.3957	-0.126984	-0.327869	0.677419
2.42624	0.524137	14482.2	11192.1	296.145	3008.04	8184.03	3878.39	10571.8	110.763	47.6624	18.5103	49.7034	439.078	868.879	2.26553	18.2832	0.720407	-2.15473	-0.111111	-0.311475	0.806452
2.43595	0.519083	14572.3	11272.9	295.245	3065.74	8207.12	3929.66	10607.1	112.33	46.9835	19.3261	45.7934	440.051	880.979	2.27086	18.2875	0.729673	11.7295	-0.0794	-0.344262	0.677419
2.44565	0.519189	14584	11294.9	294.571	3115.69	8179.2	3979.44	10571.7	115.128	42.9231	21.3174	39.0266	447.048	869.134	2.25571	18.282	0.722834	43.3353	-0.0952381	-0.163935	0.741935
2.45536	0.519337	14590.3	11367.3	291.966	3121.73	8245.62	3977.68	10579.8	124.684	37.8739	21.9601	34.5516	419.909	863.286	2.27243	18.2902	0.721482	40.4461	-0.0952381	-0.377049	0.806452
2.46506	0.518336	14549	11283.9	289.17	3071.14	8212.72	3916.83	10597	119.393	39.0815	17.877	38.8897	433.096	876.114	2.27784	18.2896	0.725639	8.58886	-0.0794	-0.327869	0.741935
2.47477	0.523524	14625.5	11299.1	286.72	3102.79	8196.32	3955.03	10636.2	110.584	42.9594	16.66	41.6015	448.87	882.257	2.28364	18.3094	0.735684	15.5867	-0.0952381	-0.213115	0.903226
2.48447	0.528176	14476.6	11230	279.521	3098.14	8131.88	3943.02	10495.8	113.701	32.975	20.2829	38.3932	469.474	879.263	2.27359	18.292	0.730262	46.6752	-0.0952381	-0.262295	0.806452
2.49418	0.517827	14591.2	11323.5	279.593	3086.34	8237.11	3958.38	10595.6	118.336	27.2696	23.6186	39.0037	461.888	921.942	2.25556	18.2821	0.72368	27.6437	-0.0952381	-0.131148	0.548387
2.50388	0.527215	14571	11326.4	276.633	3079.39	8246.98	3914.52	10616.9	109.377	34.137	18.1776	42.2576	464.194	926.531	2.27206	18.2728	0.722061	2.37801	-0.0476	-0.245902	0.548387
2.51359	0.519922	14606.8	11367.9	261.861	3115.3	8252.59	3943.46	10625.8	111.609	31.7673	16.9109	42.5354	481.724	919.897	2.28741	18.284	0.723877	13.0816	-0.0794	-0.180328	0.645161
2.52329	0.51654	14585.6	11350.2	277.971	3074.69	8275.55	3940.12	10607.1	119.739	30.4322	20.4425	38.7301	476.302	883.353	2.31198	18.2967	0.741754	16.4382	-0.126984	-0.196721	0.741935
2.533	0.519931	14587	11325.1	289.187	3086.23	8238.91	3934.68	10609	119.279	37.3909	21.787	43.3687	460.644	900.018	2.29175	18.3008	0.737609	13.5143	-0.111111	-0.180328	0.774193
2.5427	0.504449	14621.1	11414.5	278.017	3077.48	8337.03	3924.09	10661.5	116.012	27.2924	24.6169	47.6934	468.271	874.12	2.30015	18.3286	0.7361	-4.91856	-0.0952381	-0.131148	0.677419
2.55241	0.500211	14695.3	11455.7	283.88	3110.99	8344.7	3951.65	10710.8	115.684	41.2325	24.0198	42.6763	458.783	915.795	2.29926	18.3356	0.741969	-5.31717	-0.111111	-0.426229	0.741935
2.56211	0.499523	14711	11465	279.854	3096.27	8368.72	3950.59	10724.3	111.255	36.2288	22.1788	43.205	440.074	913.111	2.29889	18.3224	0.729827	-9.32417	-0.0317	-0.311475	0.548387
2.57182	0.506693	14715.4	11478.7	285.473	3171.75	8306.96	4039.57	10639.5	110.065	33.7908	25.528	46.6589	437.596	912.033	2.3132	18.3293	0.738805	52.7681	-0.0635	-0.426229	0.548387
2.58152	0.496254	14652.1	11500.5	271.503	3173.05	8327.49	4008.54	10609.5	113.423	37.3909	22.3291	42.2161	423.925	877.876	2.29591	18.3234	0.740125	46.6022	-0.0952381	-0.426229	0.612903
2.59123	0.504468	14830.5	11669.1	292.934	3200.71	8468.38	4043.44	10751.9	124.697	35.0212	25.7561	42.7717	448.315	897.323	2.28006	18.3422	0.746055	25.2899	-0.0794	-0.377049	0.612903
2.60093	0.499932	14928.3	11764.7	296.043	3326.81	8437.87	4148.23	10751.6	127.883	43.1419	25.6783	41.4915	418.895	915.866	2.28942	18.354	0.75632	72.537	-0.0476	-0.213115	0.709677
2.61064	0.495558	15108.8	11937.8	303.192	3323.56	8614.27	4111.92	10960.8	124.684	41.3143	27.4374	46.7688	436.944	949.407	2.29592	18.3619	0.758711	1.79263	-0.0317	-0.180328	0.645161
2.62034	0.484377	15095.2	11943	299.234	3279.12	8663.82	4103.32	10958.1	116.782	46.3408	21.1121	45.5612	458.082	935.215	2.28575	18.3449	0.749447	-1.38091	-0.111111	-0.278689	0.806452
2.63005	0.496757	15000.5	11693.7	302.399	3199.12	8494.6	4077.51	10880.9	123.107	47.2384	20.0413	43.9886	464.109	935.96	2.30058	18.3639	0.771149	7.08104	-0.0317	-0.393443	0.677419
2.63975	0.495486	15084.2	11760.6	286.072	3150.16	8610.41	4042.35	10999.8	112.845	41.9705	19.0162	44.6635	450.283	934.184	2.31988	18.3676	0.770943	-39.6418	-0.111111	-0.245902	0.806452
2.64946	0.497104	15054	11784	292.634	3243.31	8540.68	4110.17	10903.7	118.518	47.1834	17.5442	44.0302	480.04	970.58	2.33684	18.3781	0.771906	15.8535	-0.126984	-0.147541	0.741935
2.65916	0.494173	15034.9	11775.6	294.077	3234.1	8541.52	4084.01	10905.3	122.46	35.5312	20.2238	48.3683	469.447	957.085	2.32878	18.3785	0.766652	3.67336	-0.111111	-0.393443	0.709677
2.66887	0.474899	14868.1	11535.8	293.101	3161.71	8374.08	4081.42	10747.8	114.176	33.8177	18.9934	49.2981	460.214	970.91	2.3264	18.3845	0.771944	43.46	-0.238095	-0.508197	0.612903
2.67857	0.477611	15174.2	11866.1	276.4	3253.62	8612.53	4114.11	11018.2	115.844	29.1696	19.7273	43.7658	478.819	956.49	2.34883	18.4077	0.780863	-12.1534	-0.174603	-0.114754	0.806452
2.68828	0.477055	15241.7	11967.9	282.209	3333.3	8634.63	4161.76	11036	121.508	38.3248	19.5677	49.38	511.344	991.052	2.3483	18.4033	0.783021	4.66728	-0.0952381	-0.163935	0.451613
2.69798	0.465118	15194.8	11916.7	279.991	3338.67	8578.04	4160.74	10986.7	129.182	30.4457	16.0132	43.998	520.332	973.38	2.34669	18.3921	0.774327	17.0403	-0.0476	-0.262295	0.548387
2.70769	0.467622	15243.7	12000.1	263.768	3327.58	8672.51	4126.1	11068.2	113.87	31.9633	20.9712	39.8921	526.728	988.943	2.34073	18.381	0.765598	-19.7378	-0.0794	-0.229508	0.677419
2.71739	0.468865	15259.2	11999	260.362	3343.15	8655.8	4121.88	11094.7	113.46	30.6872	16.9109	41.1131	500.112	991.25	2.35027	18.396	0.776971	-28.5285	-0.0476	-0.377049	0.548387
2.7271	0.472333	15147.6	11920	250.265	3276.35	8643.63	4085.17	11022.3	107.663	32.182	18.7519	35.5902	493.654	974.421	2.35112	18.38	0.774663	-26.232	-0.0952381	-0.295082	0.709677
2.7368	0.475419	14995.8	11817.4	275.635	3241.07	8576.27	4055.98	10900.9	116.29	35.2762	20.2694	43.3325	471.758	960.252	2.33674	18.3555	0.765301	-7.80819	-0.0794	-0.360656	0.612903
2.74651	0.469857	14998.6	11760	267.386	3241.44	8518.59	4078.34	10876.1	115.656	22.4619	20.2238	49.2794	492.991	956.303	2.35461	18.3599	0.764206	8.69857	-0.238095	-0.393443	0.741935
2.75621	0.488408	15085.7	11798.2	274.321	3190.56	8607.66	4037.84	11001.9	114.462	27.7754	18.8887	50.059	488.636	940.981	2.36064	18.3723	0.774019	-42.2388	-0.206349	-0.606557	0.741935
2.76592	0.485406	15134.8	11859.4	278.992	3297.01	8562.4	4180.8	10913.1	122.328	34.0095	14.4594	43.2506	478.883	988.831	2.35903	18.3817	0.779714	45.2037	-0.0317	-0.311475	0.548387
2.77562	0.478972	15189.7	11878.1	279.353	3292.85	8585.26	4159.96	10990.8	123.754	25.8204	17.8314	45.529	485.851	994.892	2.35318	18.3824	0.774733	15.6064	-0.0476	-0.47541	0.483871
2.78533	0.478341	15074.1	11756.7	253.608	3213.27	8543.45	4078.17	10950.9	110.092	20.2653	14.76	46.2039	492.259	939.423	2.35944	18.3722	0.778989	-10.8216	-0.0952381	-0.47541	0.741935
2.79503	0.491915	15014.5	11661.5	252.887	3179.72	8481.75	4059.45	10907.1	117.452	19.8051	15.2752	42.043	489.005	912.321	2.35268	18.3608	0.765433	-7.85603	-0.0635	-0.311475	0.774193
2.80474	0.483341	14987.4	11665.5	255	3162	8503.5	4022.89	10912.2	122.177	24.5672	16.8881	40.6166	499.308	898.66	2.34822	18.3658	0.767753	-25.6296	-0.0317	-0.278689	0.548387
2.81444	0.495585	14981.3	11668.5	252.97	3124.97	8543.51	4003.17	10931.4	125.03	20.0466	18.5787	38.7301	492.066	911.304	2.36725	18.3784	0.77924	-39.4917	0.0159	-0.180328	0.612903
2.82415	0.500344	15052.7	11773.8	278.88	3188.74	8585.08	4031.65	10974.2	122.328	35.0347	18.1413	44.9185	493.178	918.036	2.38368	18.3886	0.783851	-37.818	0.0317	-0.147541	0.677419
2.83385	0.506909	15064.6	11748.2	283.627	3150.95	8597.2	4012.18	10998	123.513	33.7586	17.8542	43.4828	495.785	931.698	2.37878	18.3899	0.78168	-52.7726	-0.0476	-0.360656	0.677419
2.84356	0.492196	15109.6	11723.2	294.902	3091.14	8632.03	3952.02	11099.4	119.028	30.5732	15.0243	49.9034	509.76	901.76	2.38155	18.3966	0.789421	-106.207	-0.0159	-0.180328	0.677419
2.85326	0.497773	15076	11675.1	269.947	3075.58	8599.48	3947.06	11072.6	116.139	27.8573	12.0441	41.3453	503.206	931.609	2.38503	18.4018	0.794301	-101.447	-8.99e-09	-0.278689	0.645161
2.86297	0.495621	15018.1	11682.2	277.545	3102.86	8579.34	3947.12	11016.3	126.411	30.0767	8.85866	48.3267	511.784	960.518	2.37813	18.399	0.79066	-86.7979	-0.0635	-0.459016	0.709677
2.87267	0.489218	14999.7	11637.2	290.467	3103.77	8533.47	3961.08	10985.1	126.57	30.7784	11.4564	54.7754	538.647	937.518	2.36798	18.3921	0.778526	-72.4062	-0.0794	-0.344262	0.806452
2.88238	0.505775	15056.8	11720.9	251.873	3117.94	8603	3978.57	11027.1	102.901	25.1187	12.6318	53.0485	531.708	967.923	2.36706	18.4039	0.790412	-75.4494	-0.0794	-0.082	0.870968
2.89208	0.496148	15083.6	11728.7	254.399	3104.24	8624.47	3945.01	11080.2	106.457	18.1144	16.4734	54.9392	553.715	952.387	2.39346	18.4251	0.797089	-104.355	-0.0794	-0.295082	0.677419
2.90179	0.49289	14892.3	11554.9	247.967	3029.32	8525.54	3890.65	10947.9	111.929	14.7103	14.2997	56.238	541.68	926.833	2.38274	18.4207	0.788282	-94.4181	-0.0159	-0.442623	0.548387
2.91149	0.493576	15012.7	11671.6	258.361	3133.89	8537.71	3994.9	10961.4	110.238	20.68	16.0951	54.0602	519.858	935.644	2.39104	18.44	0.793808	-51.0233	-0.142857	-0.426229	0.806452
2.9212	0.487481	15011.9	11623.8	258.866	3058.13	8565.72	3944.22	11009	108.064	17.5629	16.0495	50.4601	512.407	923.108	2.37521	18.4344	0.794002	-86.1932	-0.0476	-0.295082	0.612903
2.9309	0.481509	14963.1	11597.9	268.41	3110.96	8486.98	3983.47	10929	113.127	16.5284	13.0465	55.4866	493.254	947.744	2.38604	18.4552	0.802022	-47.7512	-0.0317	-0.360656	0.580645
2.94061	0.475438	14896.3	11539.6	273.537	3132.76	8406.87	3993.94	10850.9	116.932	21.3133	18.6606	51.6906	478.069	937.845	2.3927	18.4523	0.800802	-22.7269	-0.0159	-0.262295	0.451613
2.95031	0.485728	14913.9	11544.3	269.533	3123.18	8421.08	3955.31	10899.1	115.31	21.8192	15.6576	53.5087	498.535	920.439	2.40712	18.4422	0.804136	-52.6317	-0.0159	-0.344262	0.548387
2.96002	0.484769	15042	11712.4	267.573	3196.41	8515.97	4017.24	10966.4	120.026	23.3368	18.4647	46.8466	513.702	932.09	2.42583	18.4431	0.805142	-42.2591	-0.0952381	-0.426229	0.645161
2.96972	0.500605	15030	11701.9	242.855	3174.8	8527.14	4010.46	10963.4	109.869	21.3589	15.8079	39.154	515.545	910.182	2.41124	18.4316	0.804641	-44.5457	0.0159	-0.295082	0.612903
2.97943	0.482473	15052.3	11677	257.573	3193.42	8483.61	4047.15	10942.4	102.14	24.9818	15.981	44.7319	491.524	917.894	2.41108	18.4449	0.816433	-22.5783	0.0317	-0.508197	0.709677
2.98913	0.491423	14980.1	11630.3	248.305	3216.06	8414.18	4086.22	10835.7	98.1482	28.5041	14.3225	45.3425	500.465	927.273	2.38415	18.4294	0.806802	22.7431	0.0476	-0.344262	0.645161
2.99884	0.499363	14995.7	11635.4	243.495	3170.89	8464.46	4051.72	10884.7	100.938	22.8671	11.9207	41.6968	493.897	936.621	2.3915	18.4236	0.797695	-5.50983	0.0159	-0.377049	0.580645
3.00854	0.48928	14896.5	11573.9	253.313	3110.81	8463.13	4020.17	10824.6	108.639	17.6448	13.6342	35.9914	485.306	896.052	2.38298	18.4103	0.797933	-4.0769	0.0794	-0.229508	0.580645
3.01825	0.498395	15122.1	11741.1	254.626	3180.07	8561.08	4058.21	11009.6	105.864	18.725	15.4296	40.2839	494.348	892.514	2.39271	18.4333	0.808399	-35.0617	-0.0635	-0.229508	0.709677
3.02795	0.489706	15151	11764.1	262.378	3184.19	8579.95	4080.62	11008.8	123.198	20.4519	14.8874	40.9857	490.971	852.621	2.41203	18.4449	0.811137	-24.7691	-0.0476	-0.295082	0.645161
3.03766	0.486687	15150.2	11740.2	272.032	3218.27	8521.91	4114.71	10977.4	117.78	29.5843	11.8388	43.3231	492.602	849.461	2.42738	18.4517	0.814428	-1.269	-8.99e-09	-0.278689	0.645161
3.04736	0.478512	15156.3	11723.3	284.411	3230.06	8493.24	4146.52	10957	120.565	21.3817	12.55	46.4308	468.193	873.723	2.43244	18.4492	0.824655	18.3624	-8.99e-09	-0.0984	0.741935
3.05707	0.468579	15193.6	11802.6	284.786	3250.38	8552.24	4135.19	11008.2	131.975	24.8543	10.2031	43.4506	468.553	893.014	2.42103	18.4435	0.825474	-0.0547461	0.0317	-0.163935	0.483871
3.06677	0.460767	15200	11845.8	274.331	3267.62	8578.15	4158.15	10993.9	127.906	27.3743	12.7096	42.4711	463.164	923.602	2.42323	18.4463	0.820582	13.9863	-0.0159	-0.196721	0.483871
3.07648	0.478313	15271.4	11873.6	294.197	3248.2	8625.4	4171.02	11043.4	132.827	30.3866	15.1933	51.4438	462.24	916.825	2.41574	18.4579	0.821619	6.90313	-0.126984	-0.327869	0.645161
3.08618	0.478311	15331.7	11940.2	292.864	3236.49	8703.67	4115.31	11160.9	134.071	34.2966	16.4009	50.6829	466.628	923.268	2.41472	18.4518	0.813092	-48.7066	0.0159	-0.213115	0.548387
3.09589	0.481597	15281.6	11853	318.387	3229.28	8623.74	4160.15	11065.9	136.509	39.4049	14.4687	61.6241	491.337	905.715	2.39294	18.4603	0.81271	-3.83323	-0.0159	-0.278689	0.677419
3.10559	0.493082	15252.9	11880.5	292.352	3256.97	8623.48	4164.89	11036.8	124.844	29.6299	17.3898	54.2736	479.026	920.448	2.40023	18.4606	0.807632	5.86024	0.0317	-0.344262	0.548387
3.1153	0.477101	15210.7	11808.6	311.97	3259.98	8548.59	4191.95	10971.2	125.158	28.6275	23.911	65.1826	485.121	912.212	2.39313	18.4584	0.806359	35.1144	-0.0635	-0.114754	0.774193
3.125	0.480746	15071.4	11684.6	324.285	3221.65	8462.97	4168.4	10862	140.064	26.9368	23.6467	60.2568	506.363	912.392	2.38531	18.455	0.799815	52.8888	-0.0635	-0.229508	0.903226
3.1347	0.479123	15273.5	11823.1	303.139	3257.34	8565.8	4191.12	11038.9	126.962	24.476	18.3559	60.4662	515.619	893.907	2.40166	18.4617	0.803324	17.1405	-0.0159	-0.245902	0.677419
3.14441	0.491122	15200.5	11791.9	285.468	3201.26	8590.63	4108.37	11050.2	123.845	25.0274	18.1144	57.062	483.154	915.169	2.42262	18.4629	0.8016	-23.056	-0.0635	-0.213115	0.645161
3.15411	0.490009	15067.4	11671.8	301.448	3218.34	8453.5	4103.78	10920.6	125.445	25.7292	16.9068	63.0317	485.029	907.042	2.41702	18.445	0.797406	8.57909	-0.0952381	-0.229508	0.83871
3.16382	0.506111	15145.2	11651.2	296.272	3206.74	8444.47	4135.03	10964.9	119.471	24.4988	23.8426	63.8247	506.68	915.414	2.41329	18.4479	0.801118	11.135	-0.0794	-0.377049	0.677419
3.17352	0.509232	15136	11694.2	285.97	3184.57	8509.6	4088.29	11010.8	115.643	26.6953	14.9746	62.8358	495.428	909.386	2.42601	18.4741	0.819023	-21.8462	-0.0159	-0.360656	0.677419
3.18323	0.492798	15143.6	11722.3	303.661	3195.09	8527.17	4073.93	11022	126.329	21.7373	16.4237	65.078	490	956.976	2.41404	18.4639	0.80464	-31.2054	-0.142857	-0.278689	0.967742
3.19293	0.505009	15173.1	11694.9	307.757	3194.22	8500.62	4082.52	11034.8	121.407	24.3485	24.6128	67.4301	476.82	910.805	2.41231	18.4687	0.817395	-30.6824	-0.174603	-0.278689	0.935484
3.20264	0.49526	15161.2	11706.5	293.581	3170.36	8536.14	4068.54	11046.8	124.178	11.7891	20.2882	61.2644	459.444	932.344	2.40338	18.4765	0.814117	-40.0816	-0.0794	-0.213115	0.709677
3.21234	0.498019	15177.3	11719.8	296.554	3223.94	8495.84	4127.3	10997.7	121.694	11.0874	25.3602	65.2563	477.671	932.951	2.3947	18.4563	0.80393	-0.889712	-0.253968	-0.311475	0.870968
3.22205	0.510257	15291.6	11847.6	322.688	3273.72	8573.9	4179.69	11053.5	125.718	15.8723	36.7119	62.3259	460.841	947.735	2.39556	18.4626	0.809468	8.17763	-0.222222	-0.213115	0.935484
3.23175	0.508307	15060	11661.3	312.968	3254.39	8406.91	4127.76	10872.6	131.137	13.8944	28.9375	61.561	481.906	942.492	2.36873	18.4507	0.804105	31.8505	-0.15873	-0.311475	0.741935
3.24146	0.512537	15141	11689.8	293.302	3210.91	8478.92	4116.16	10959.8	125.523	17.2986	23.6695	57.4094	483.368	940.796	2.38623	18.4666	0.808844	3.96785	-0.0794	-0.311475	0.580645
3.25116	0.500546	15171.5	11814.2	285.632	3281.69	8532.46	4193.68	10919.5	125.96	11.8119	27.4427	54.4468	485.043	984.711	2.38169	18.4532	0.801289	49.3329	-0.174603	-0.295082	0.806452
3.26087	0.505628	15148.3	11761.6	279.075	3227.84	8533.71	4154.66	10933.5	115.607	14.2863	26.5678	50.5502	442.639	989.896	2.38059	18.4653	0.805866	28.1264	-0.238095	-0.426229	1.06452
3.27057	0.508171	15221.7	11799.3	285.038	3280.14	8519.13	4209.87	10951.1	117.78	18.2782	22.3478	59.2357	474.292	991.618	2.39	18.4773	0.81165	48.3846	-0.269841	-0.377049	0.870968
3.28028	0.504691	15191.9	11732.8	276.745	3268.71	8464.12	4176.44	10950.4	115.205	15.0565	25.3602	59.0357	475.817	989.464	2.41569	18.4926	0.827344	33.5337	-0.15873	-0.295082	0.935484
3.28998	0.515404	15187.3	11777.6	261.304	3291.12	8486.53	4184.65	10948.9	102.273	21.8554	27.5339	51.0426	475.18	1008.21	2.43098	18.4933	0.832012	37.6085	-0.0952381	-0.213115	0.903226
3.29969	0.505596	15148.3	11752.5	254.694	3314.54	8437.99	4211.76	10881.9	102.309	17.6904	28.017	49.5841	477.285	1009.73	2.41899	18.4795	0.821256	67.2335	-0.0476	-0.196721	0.870968
3.30939	0.513059	14980.7	11620.8	264.319	3240.4	8380.36	4153.43	10775.6	106.255	18.8431	27.2924	52.8742	454.373	981.263	2.38121	18.4473	0.805552	68.6315	0.0159	-0.278689	0.548387
3.3191	0.513309	15194.2	11802.9	261.842	3350.2	8452.72	4258.09	10883.8	95.3371	18.9209	25.1187	56.9117	451.398	1050.48	2.38267	18.4587	0.806809	87.5903	-0.142857	-0.262295	0.709677
3.3288	0.49645	15110.4	11736.3	262.197	3361.37	8374.95	4252.4	10816.2	101.776	15.7582	26.5678	55.6678	487.405	1059.67	2.3744	18.4437	0.799315	102.612	-0.206349	-0.262295	0.967742
3.33851	0.491061	15031.9	11646.5	267.748	3312.18	8334.3	4214.36	10768.4	101.849	21.3817	20.2882	55.8222	486.421	1039.25	2.39019	18.4333	0.800548	97.9208	0.0476	-0.229508	0.516129
3.34821	0.491535	15216.3	11884.6	284.842	3326.14	8558.47	4204.37	10956.1	114.572	17.2302	29.9264	52.6555	494.402	1058.9	2.39212	18.4346	0.800762	44.6183	0.0476	-0.327869	0.451613
3.35792	0.510147	15114.1	11724.6	272.424	3263.04	8461.58	4116.61	10930.1	109.619	21.3361	28.7416	49.3291	466.9	1003.35	2.40865	18.4584	0.812121	11.8835	-0.0952381	-0.311475	0.967742
3.36762	0.515338	15235.2	11853.5	280.553	3339.57	8513.94	4222.86	10949	105.618	19.887	42.5085	50.8695	429.669	1032.38	2.43815	18.4753	0.827106	54.7779	-0.0476	-0.213115	0.83871
3.37733	0.50269	15410.9	11984.8	299.655	3402.55	8582.3	4305.25	11054.2	102.797	25.4649	46.3729	52.4596	456.125	1072.67	2.42199	18.455	0.81404	64.5163	0.0317	-0.278689	0.451613
3.38703	0.50626	15195.9	11791	295.031	3292.22	8498.8	4174.83	10969.7	105.837	26.3625	32.7563	54.0549	457.169	1031.58	2.4281	18.47	0.824169	27.802	-0.126984	-0.213115	0.967742
3.39674	0.50093	15288.2	11831.1	305.311	3309.8	8521.33	4213.86	11012.2	106.521	22.8309	39.2546	53.9409	467.249	1015.42	2.43427	18.4801	0.82797	34.3052	-8.99e-09	-0.196721	0.516129
3.40644	0.496833	15343.3	11967.1	310.26	3392.81	8574.25	4283.58	10995.5	115.895	27.0509	48.4098	50.3408	455.078	1009.73	2.43548	18.4824	0.828723	70.0165	-0.0159	-0.278689	0.516129
3.41615	0.510821	15338	11969.6	295.509	3377.15	8592.4	4264.36	11008.5	112.759	24.28	40.0704	50.7285	467.052	1018.26	2.41204	18.4829	0.822005	57.994	-8.99e-09	-0.278689	0.451613
3.42585	0.517321	15395.8	12054.9	302.973	3436.71	8618.15	4317.08	11020	115.762	29.8579	37.6552	50.0765	479.71	1042.53	2.42839	18.4925	0.830292	78.7129	-0.0635	-0.245902	0.645161
3.43556	0.512241	15382	12022	296.264	3399.52	8622.52	4287.85	11034.5	114.583	27.6614	33.9867	50.3543	448.791	989.291	2.43198	18.4928	0.825838	61.7915	-8.99e-09	-0.245902	0.612903
3.44526	0.513459	15382.5	12032.4	305.456	3451.12	8581.32	4343.56	10978.8	116.072	28.9147	35.1943	52.7011	435.853	1025.68	2.44212	18.5233	0.834282	101.348	-8.99e-09	-0.180328	0.677419
3.45497	0.506949	15358.5	11987.6	309.497	3477.32	8510.32	4354.44	10938.6	123.837	28.8462	38.4026	54.4239	444.217	1029.27	2.44265	18.5061	0.823006	116.689	-0.0317	-0.278689	0.483871
3.46467	0.509626	15280.8	11890.6	286.621	3411.9	8478.72	4322.73	10888.1	112.253	29.7439	27.9485	48.053	441.105	1014.58	2.43093	18.4929	0.820437	115.569	-0.126984	-0.180328	0.903226
3.47438	0.503856	15431.5	11996.1	292.782	3426.93	8569.16	4339.91	11019.6	112.057	23.5555	35.5043	49.6753	430.702	1027	2.44407	18.5109	0.836496	89.1131	-0.0952381	-0.327869	0.548387
3.48408	0.501442	15362.1	11987.1	277.954	3445.48	8541.56	4328.95	10965.7	113.807	22.6578	30.7784	49.9168	425.222	1025.49	2.43887	18.4738	0.826675	98.1754	-0.0476	-0.442623	0.451613
3.49379	0.507658	15458.4	12086.9	277.571	3492.87	8594.01	4408.65	10980.6	119.463	27.6842	25.2462	43.943	451.661	1002.22	2.42154	18.4792	0.821852	130.185	-0.0952381	-0.377049	0.580645
3.50349	0.513956	15454.1	12035.2	286.569	3482.83	8552.4	4420.24	10973.1	117.926	24.1204	32.975	49.101	464.875	1044.83	2.43543	18.5033	0.830948	137.332	-0.126984	-0.377049	0.645161
3.5132	0.500608	15416.7	11975.6	279.321	3455.54	8520.02	4403.69	10959.3	106.799	22.8215	36.2288	50.9607	452.841	1009.66	2.43513	18.4919	0.825131	133.48	-0.111111	-0.327869	0.419355
3.5229	0.503044	15393.8	11952.9	284.812	3430.9	8521.97	4352.33	10986	113.343	18.6565	47.0881	53.5397	441.202	982.975	2.44354	18.493	0.828341	103.437	-0.206349	-0.409836	0.774193
3.53261	0.49939	15376.5	11941.3	282.523	3368.95	8572.32	4322.51	10994.7	120.014	17.4717	34.2417	58.4346	459.861	981.353	2.4684	18.5145	0.841739	87.7435	-0.0317	-0.311475	0.548387
3.54231	0.499721	15391	11972.5	261.424	3382.39	8590.12	4331.54	10999	117.626	14.8834	29.0193	53.914	484.725	965.507	2.47015	18.5183	0.839085	90.6897	-0.0794	-0.393443	0.709677
3.55202	0.497709	15282.8	11885.5	270.132	3345.53	8539.92	4275.91	10946.2	116.369	16.1138	28.4088	55.8368	471.751	952.08	2.46059	18.5096	0.832917	79.3892	-0.0635	-0.377049	0.903226
3.56172	0.511234	15285.4	12017.5	287.083	3396.72	8620.78	4318.74	10918.1	123.473	19.8414	34.7113	54.0321	462.079	954.944	2.46064	18.5105	0.832804	105.954	-0.0159	-0.47541	0.774193
3.57143	0.515007	15274	11928.6	299.215	3330.47	8598.14	4290.51	10929.5	126.64	18.7022	29.3749	56.4246	426.813	982.926	2.45308	18.4788	0.818433	90.3003	0.0159	-0.245902	0.774193
3.58113	0.521373	15267.5	11952.6	290.462	3378.54	8574.05	4320.31	10890	124.489	21.4958	30.0995	57.3772	429.039	955.614	2.48282	18.5068	0.831118	113.991	-0.0159	-0.196721	0.516129
3.59084	0.50061	15239.9	11929.7	308.65	3384.73	8544.96	4311.76	10864.7	124.876	20.9215	34.7569	56.8392	446.799	976.532	2.47796	18.5119	0.837193	116.701	-0.0952381	-0.229508	0.677419
3.60054	0.512045	15314.5	11947.6	280.448	3442.68	8504.93	4339.54	10907.3	116.905	19.208	32.4235	51.225	464.146	982.04	2.48113	18.513	0.841147	118.147	-0.142857	-0.213115	0.83871
3.61025	0.501096	15402.9	11974.9	298.115	3441.52	8533.35	4373.3	10966.8	121.43	25.6017	35.1715	52.3549	470.852	984.114	2.4796	18.5274	0.852062	117.859	-0.111111	-0.393443	0.709677
3.61995	0.491918	15414.3	11965	303.391	3448.31	8516.66	4396.33	10950	114.38	25.0959	33.9411	56.1281	477.349	974.769	2.50367	18.5515	0.869607	132.594	-0.0476	-0.196721	0.774193
3.62966	0.493627	15411.4	11976.4	309.024	3455.48	8520.88	4424.67	10927.5	111.556	30.8697	42.4401	52.8754	464.941	998.146	2.49592	18.5491	0.867123	151.199	-0.0794	-0.360656	0.83871
3.63936	0.499966	15353.2	11904.7	286.253	3484.36	8420.35	4411.53	10891.1	120.815	21.473	35.5633	47.6302	470.946	1009.25	2.50175	18.5578	0.870681	154.74	-0.0952381	-0.262295	0.806452
3.64907	0.486429	15438.8	11969.8	299.429	3466.4	8503.4	4371.84	11008.9	119.129	24.0613	45.5021	47.2653	471.841	1024.78	2.50636	18.5624	0.874331	106.255	-0.0635	-0.229508	0.774193
3.65877	0.489453	15472.7	12003.2	298.031	3440.16	8563	4370.48	11045.5	113.902	25.6017	38.8307	46.7823	474.726	1029.55	2.52309	18.5875	0.886759	96.1177	-0.0952381	-0.278689	0.806452
3.66848	0.489195	15389.4	11930.4	301.604	3491.14	8439.21	4423.1	10905.3	97.6073	30.6738	42.8225	49.3478	447.206	1056.25	2.51958	18.5818	0.884479	156.258	-0.111111	-0.213115	0.580645
3.67818	0.467181	15385.9	11964.8	301.235	3466.91	8497.91	4407.06	10922.4	100.565	30.5597	38.9809	55.0035	457.185	1007.55	2.52024	18.5944	0.888052	144.583	-0.111111	-0.311475	0.709677
3.68789	0.479844	15446.5	12013.9	285.572	3480.39	8533.53	4403.89	10984.2	97.0518	31.134	33.8498	49.1613	456.017	1064.3	2.51347	18.5654	0.868315	127.104	-0.126984	-0.180328	0.612903
3.69759	0.488257	15476.6	12045.5	286.229	3469.97	8575.54	4389.31	11026.6	102.196	30.1907	36.1417	51.4262	448.815	1050.99	2.53323	18.5836	0.875392	109.525	-0.126984	-0.196721	0.774193
3.7073	0.496461	15647.7	12217.6	284.441	3508.99	8708.57	4429.81	11155.7	104.853	28.017	41.6056	47.8396	449.614	1097.61	2.54473	18.5876	0.879372	94.1642	-0.0159	-0.245902	0.645161
3.717	0.508211	15643.6	12194.9	301.387	3507.95	8686.92	4448.14	11131.5	99.3115	33.3305	41.4325	59.0545	483.021	1083.8	2.54622	18.5935	0.883352	108.703	-0.0317	-0.196721	0.451613
3.72671	0.495181	15674.7	12144.9	316.445	3488.45	8656.47	4445.96	11161.7	115.193	29.2246	50.3192	50.6011	447.775	1065.2	2.55835	18.596	0.887145	99.8871	-8.99e-09	-0.295082	0.451613
3.73641	0.49011	15606.8	12168.9	295.775	3505.48	8663.45	4459.45	11078.4	108.267	26.3263	42.5904	51.5216	434.193	1067.65	2.54555	18.5929	0.882774	127.599	-8.99e-09	-0.327869	0.580645
3.74612	0.494322	15691	12281	294.82	3536.59	8744.39	4487.83	11130.8	113.43	21.7373	41.9114	53.545	462.753	1062.91	2.53696	18.574	0.873193	126.749	-8.99e-09	-0.229508	0.516129
3.75582	0.509438	15636.5	12202.8	297.147	3450.44	8752.37	4392.24	11169.3	109.971	21.2543	46.8372	54.7433	471.646	1051.93	2.5291	18.5677	0.8632	73.7329	-0.0317	-0.377049	0.516129
3.76553	0.500207	15505.9	12043.2	285.72	3335.11	8708.08	4298.62	11133.5	104.817	25.3374	36.8663	50.1771	458.102	1052.84	2.54548	18.5741	0.87622	40.9097	-0.0794	-0.245902	0.612903
3.77523	0.492318	15536.5	12047.6	299.234	3403.14	8644.49	4341.79	11118	107.879	25.8432	42.2483	59.7925	467.982	1042.45	2.54598	18.582	0.877004	64.3627	-0.126984	-0.229508	0.774193
3.78494	0.483636	15356.6	11929.4	284.933	3313.79	8615.62	4236.89	11048.5	85.2345	27.7754	44.308	60.8083	464.695	1014.87	2.53476	18.5556	0.86021	35.2287	-0.0794	-0.262295	0.677419
3.79464	0.481832	15419	11989.5	297.078	3342.79	8646.7	4289.5	11061.8	104.671	29.2246	40.3389	54.8386	458.185	1038.69	2.53232	18.5551	0.859895	55.4471	-0.0952381	-0.229508	0.645161
3.80435	0.496363	15463.9	12016.6	318.796	3397.33	8619.29	4356.52	11039.9	109.583	31.8814	46.008	56.4474	456.737	1022.16	2.534	18.5642	0.85836	91.2889	-0.0635	-0.180328	0.645161
3.81405	0.478744	15532.2	12091.2	309.978	3476.08	8615.09	4381.42	11084.9	112.122	31.8586	47.6893	49.6028	461.544	1033.3	2.54304	18.5515	0.859603	90.8113	-8.99e-09	-0.229508	0.548387
3.82376	0.486139	15505.1	12059.7	300.03	3429.82	8629.91	4339.3	11099.9	111.775	31.3527	46.0442	47.7525	439.947	1020.95	2.56693	18.5682	0.866189	67.9599	0.0794	-0.295082	0.258064
3.83346	0.481119	15495.1	12054.5	301.814	3430.4	8624.12	4379.15	11048.2	106.831	41.7383	49.066	41.2634	439.468	993.626	2.56694	18.5488	0.862398	99.3121	-8.99e-09	-0.147541	0.612903
3.84317	0.489774	15572.5	12113.6	287.205	3450.11	8663.44	4356.69	11145.2	102.365	27.2924	40.8085	48.1536	458.894	988.292	2.57371	18.5417	0.860997	63.9909	-0.0476	-0.163935	0.645161
3.85287	0.488706	15463.6	12058.1	274.892	3381.58	8676.53	4293.49	11100.1	106.202	20.2882	41.7062	45.2688	461.98	990.953	2.58227	18.5355	0.866034	47.2738	-0.0952381	-0.344262	0.709677
3.86258	0.512593	15530.1	12082.6	280.661	3335.82	8746.79	4242.06	11217.7	115.794	16.8612	36.1967	39.2534	454.127	986.527	2.58669	18.5381	0.867022	-6.44661	-0.0635	-0.377049	0.709677
3.87228	0.507007	15382.2	11994.2	269.863	3330.01	8664.16	4243.54	11063.2	114.537	15.9179	34.3557	41.2903	451.555	956.024	2.59143	18.536	0.862524	34.4085	-8.99e-09	-0.459016	0.451613
3.88199	0.519624	15486.8	12018.1	273.501	3352.36	8665.71	4306.25	11107.3	107.979	19.2992	39.4049	42.3477	443.397	985.997	2.58855	18.5268	0.856706	51.157	-0.0635	-0.311475	0.774193
3.89169	0.514203	15439.1	12018.5	279.913	3359.01	8659.46	4294.27	11072.5	104.197	19.5636	43.4787	47.3244	436.273	1024.32	2.57631	18.5093	0.848998	54.8156	0.0159	-0.377049	0.548387
3.9014	0.512095	15381.3	11951.6	289.363	3372.54	8579.07	4323.03	10990	97.7576	27.2924	45.3425	43.9068	419.014	967.022	2.58746	18.5191	0.851451	89.1884	-0.0317	-0.229508	0.741935
3.9111	0.501359	15364.1	11890.6	295.067	3438.49	8452.16	4368.86	10922.9	102.119	27.2924	33.7627	57.4	424.958	972.784	2.59335	18.5244	0.856637	127.265	-8.99e-09	-0.213115	0.645161
3.92081	0.491095	15550.7	12116.6	290.461	3487.81	8628.83	4429.96	11053	103.185	23.911	43.1728	43.2734	406.557	982.033	2.60482	18.5281	0.858981	120.942	-0.174603	-0.196721	0.709677
3.93051	0.492939	15424	11981.8	308.472	3473.78	8508.04	4450.67	10910.6	115.68	23.428	41.9933	46.9419	398.734	1010.59	2.60544	18.5228	0.859531	167.297	-8.99e-09	-0.278689	0.709677
3.94022	0.493736	15471.7	12007.5	297.043	3483.71	8523.78	4433.78	10975.7	117.143	19.3221	38.0698	44.5857	423.588	976.359	2.60148	18.5171	0.866014	142.759	-0.0635	-0.409836	0.612903
3.94992	0.494577	15421.8	12010.6	281.292	3416.57	8594.02	4303.07	11060.4	110.604	20.2882	47.1244	38.6844	381.707	990.415	2.5951	18.5013	0.852432	61.9279	-0.190476	-0.590164	1.03226
3.95963	0.502137	15552.8	12101.1	276.696	3402.77	8698.29	4315.7	11176.4	104.347	20.4613	44.7185	43.4009	421.591	936.769	2.61242	18.5322	0.868575	37.4484	-0.0952381	-0.426229	0.774193
3.96933	0.484127	15609.7	12148.1	286.618	3341.65	8806.41	4234.43	11309.9	115.703	18.839	43.1325	42.3757	396.025	936.853	2.62621	18.5597	0.885589	-33.8469	-0.0317	-0.426229	0.677419
3.97904	0.473899	15697.7	12204.6	295.341	3458.08	8746.56	4344.12	11296.6	118.611	23.428	45.6752	44.5267	429.428	945.633	2.64551	18.5638	0.891129	18.9713	-0.111111	-0.655738	0.741935
3.98874	0.460341	15598.4	12150.7	295.57	3403.96	8746.68	4310.23	11235.6	124.457	19.5636	38.3248	45.2056	438.849	902.318	2.65797	18.5726	0.895788	19.5805	-8.99e-09	-0.590164	0.483871
3.99845	0.463001	15616	12118.4	302.191	3400.97	8717.41	4320.05	11243.1	125.824	17.367	37.2218	43.9068	444.259	949.151	2.6583	18.5791	0.899768	22.0536	0.0159	-0.229508	0.677419
4.00815	0.464017	15693.4	12196.3	294.251	3426.99	8769.36	4364.86	11266	129.776	16.0454	33.713	47.9671	445.373	933.639	2.65373	18.5836	0.901571	36.2517	-8.99e-09	-0.311475	0.709677
4.01786	0.46923	15820.4	12278.7	278.693	3440.89	8837.79	4357.05	11401.7	124.325	16.1138	38.0605	40.74	456.083	931.132	2.65143	18.605	0.91059	-2.53574	-8.99e-09	-0.491803	0.612903
4.02756	0.473277	15781.7	12238.2	283.756	3353.34	8884.88	4268.71	11444.2	123.824	22.1747	37.2446	40.7763	464.387	921.717	2.63342	18.6093	0.912971	-53.3206	-0.0159	-0.393443	0.612903
4.03727	0.466332	15747.7	12247.8	288.652	3388.71	8859.09	4320.79	11356.9	119.663	21.6917	34.5288	47.6209	453.085	921.595	2.62632	18.6131	0.91	-7.18778	-0.0476	-0.180328	0.774193
4.04697	0.464412	15732.1	12172.2	303.168	3360.68	8811.47	4306.75	11357.7	128.367	20.4841	34.3557	51.0385	468.376	932.562	2.62856	18.6128	0.91299	-13.7197	-0.111111	-0.311475	0.935484
4.05668	0.465654	15795.2	12314.8	303.647	3385.12	8929.72	4367.64	11368.3	132.386	23.911	30.3316	49.7853	502.883	950.288	2.62163	18.6086	0.911243	10.928	-0.0159	-0.311475	0.645161
4.06638	0.474235	15706.4	12280.1	302.282	3419.61	8860.47	4345.31	11290.8	137.968	26.8093	32.5738	43.2693	479.312	954.633	2.6258	18.5911	0.89951	21.0317	-0.0952381	-0.344262	0.774193
4.07609	0.473602	15695	12248.4	305.457	3402.77	8845.64	4334.8	11287.9	128.626	30.1907	31.6533	54.1608	497.912	944.306	2.61147	18.5835	0.895891	17.0545	-0.0635	-0.409836	0.806452
4.08579	0.485157	15739.1	12208.5	276.1	3369.76	8838.79	4309.87	11356.8	106.306	28.017	34.0458	44.536	477.187	926.083	2.60775	18.5795	0.895715	-12.0986	-0.0317	-0.377049	0.483871
4.0955	0.482136	15659.1	12173.6	281.929	3387.86	8785.68	4315.27	11268.3	113.825	32.8475	29.3883	45.7115	478.374	939.067	2.61278	18.5764	0.891257	13.365	-0.0952381	-0.278689	0.741935
4.1052	0.478614	15755.6	12153.6	263.326	3396.01	8757.65	4353.15	11333.9	102.218	30.4322	35.4358	38.8213	467.681	928.57	2.62807	18.5799	0.896208	13.3568	-0.111111	-0.393443	0.774193
4.11491	0.474145	15648.1	12102	276.086	3423.64	8678.32	4347.32	11232.7	111.332	27.7754	38.6804	39.9242	465.874	978.93	2.63879	18.5781	0.889327	37.0217	-0.0317	-0.262295	0.935484
4.12461	0.474226	15695.8	12155.7	296.096	3429.62	8726.08	4367.8	11258.8	121.476	28.7416	46.7647	38.5113	461.548	959.947	2.64165	18.5812	0.884625	39.4511	-0.0476	-0.245902	0.870968
4.13432	0.48407	15564.1	12030.7	286.913	3416.91	8613.76	4353.31	11137.6	115.515	31.3983	43.5793	38.2698	459.647	952.187	2.63426	18.5654	0.882585	64.4583	-0.0635	-0.344262	0.612903
4.14402	0.480916	15699.9	12067.1	300.046	3413.23	8653.87	4371.03	11252.4	120.606	31.6399	47.1566	45.8846	469.49	936.298	2.63933	18.5797	0.88724	42.5762	-0.0476	-0.327869	0.516129
4.15373	0.488438	15657.3	12090.9	317.246	3483.51	8607.38	4437.9	11146.1	137.867	35.6317	45.4203	43.8612	470.145	965.435	2.66293	18.6002	0.903521	100.298	-0.15873	-0.344262	0.83871
4.16343	0.480024	15631.8	12109.6	316.179	3425.47	8684.14	4356.96	11204.2	129.018	36.2195	40.1523	48.2677	474.566	977.551	2.65026	18.6	0.901991	48.771	-0.0794	-0.245902	0.774193
4.17314	0.472927	15652.3	12099.1	309.705	3422.36	8676.77	4395.29	11194	122.597	36.8984	37.1856	49.7531	469.864	988.709	2.6482	18.6082	0.905013	68.6892	-0.0952381	-0.311475	0.83871
4.18284	0.475009	15600.2	12041.1	304.179	3314.41	8726.69	4290.88	11241.6	115.511	37.1493	40.9131	42.6079	461.137	972.779	2.65287	18.6062	0.905573	9.3159	-8.99e-09	-0.131148	0.935484
4.19255	0.465838	15608.2	11969.3	273.152	3272.29	8696.97	4280.48	11259.1	102.227	33.3668	36.4288	35.2253	457.409	949.296	2.64791	18.6156	0.908894	0.0843066	-0.0159	-0.491803	0.774193
4.20225	0.479128	15630.8	12036.8	283.088	3304.46	8732.31	4289.2	11279.1	110.321	26.2579	37.4137	41.5868	459.608	929.927	2.65566	18.5982	0.906215	-1.19921	-0.0794	-0.426229	0.709677
4.21196	0.48174	15557.5	11960.6	273.599	3343.98	8616.6	4345.05	11152.3	111.706	25.2918	31.0884	42.1383	440.069	969.615	2.66772	18.6012	0.905745	56.9263	-0.142857	-0.377049	0.870968
4.22166	0.473305	15673.4	12099	282.755	3389.91	8709.05	4365.43	11249.9	112.837	24.1526	42.6588	44.9454	432.245	948.303	2.68494	18.6003	0.909582	40.7195	-0.15873	-0.327869	0.83871
4.23137	0.467832	15527.1	11939.8	264.146	3321.61	8618.14	4346.79	11117	108.731	21.0127	37.4365	40.9628	416.061	937.282	2.68477	18.591	0.908149	66.8794	-0.238095	-0.327869	1.03226
4.24107	0.468288	15704.9	12071.3	258.732	3362.23	8709.03	4391.99	11239.4	101.449	25.5561	31.3983	34.3826	430.101	938.469	2.69991	18.6235	0.912202	55.386	-0.0952381	-0.459016	0.709677
4.25078	0.472893	15620.9	11971.7	256.849	3298.21	8673.47	4278.59	11267.3	107.496	21.9104	35.8961	31.5755	421.023	933.717	2.69852	18.6224	0.912037	-2.89757	-0.0635	-0.196721	0.806452
4.26048	0.468575	15653.6	12014.6	248.923	3300.56	8714.01	4292.06	11287.4	104.129	20.9899	32.296	33.5346	419.796	935.772	2.7012	18.6358	0.91759	-2.06808	-0.0159	-0.409836	0.548387
4.27019	0.462142	15705.1	12058.9	264.49	3341.4	8717.46	4304.93	11330.2	96.7137	27.1784	36.8166	37.9639	436.879	925.795	2.71059	18.63	0.923823	-7.39446	-0.0794	-0.295082	0.83871
4.27989	0.471681	15729.1	12064.3	266.034	3400.6	8663.73	4403.23	11253.2	100.761	21.9788	40.4851	35.7902	445.159	949.692	2.69969	18.6304	0.913443	56.8654	-8.99e-09	-0.262295	0.741935
4.2896	0.467385	15678.5	12060	243.15	3402.58	8657.39	4373.48	11239	101.495	17.6314	32.8475	33.0288	427.587	937.256	2.72056	18.6528	0.930474	47.1522	-0.0159	-0.606557	0.580645
4.2993	0.458903	15794.1	12176.4	254.498	3506.19	8670.18	4440.38	11284	95.3786	22.4163	41.0137	31.6615	450.329	940.134	2.71168	18.6608	0.937206	65.5709	-8.99e-09	-0.442623	0.806452
4.30901	0.458472	15826.1	12193.9	247.225	3465.25	8728.65	4380	11369.1	96.2441	18.3331	38.0698	34.2592	440.928	934.076	2.73384	18.6713	0.943362	16.2602	-0.0476	-0.377049	0.774193
4.31871	0.464072	15882.3	12250.8	259.034	3449.01	8801.83	4417.76	11382.9	100.765	18.2191	37.4365	42.8307	483.042	898.085	2.73904	18.6808	0.94643	29.6705	-0.0317	-0.360656	0.516129
4.32842	0.471697	16011.3	12352.3	263.144	3554.56	8797.72	4579.85	11356.2	91.482	25.3374	32.8381	45.2916	457.436	945.964	2.73067	18.6881	0.948211	109.556	0.0317	-0.442623	0.548387
4.33812	0.472529	15885.2	12288.6	270.081	3469.25	8819.38	4463.86	11349.6	100.455	24.8315	31.1931	41.2085	443.093	935.18	2.72972	18.6748	0.944632	59.0844	-0.15873	-0.295082	1
4.34783	0.469678	15892.7	12304.1	275.841	3459.41	8844.64	4462.73	11354.4	95.5289	27.2696	28.1445	51.225	452.023	931.274	2.74322	18.6858	0.944533	57.3263	-0.0794	-0.47541	0.806452
4.35753	0.456816	15893.6	12314.8	284.181	3504.77	8810.05	4504.46	11318	106.202	25.8204	34.506	50.487	464.715	920.968	2.76867	18.7081	0.95611	85.5763	-8.99e-09	-0.508197	0.709677
4.36724	0.456451	15844.7	12319.7	280.007	3473.74	8846.01	4441.88	11331	109.26	26.3263	37.6458	45.3559	459.403	941.01	2.75505	18.6902	0.945607	54.0195	0.0159	-0.52459	0.483871
4.37694	0.464909	15919.4	12273.6	285.219	3404.89	8868.72	4373.95	11472.5	116.004	29.662	32.2048	41.7102	456.799	900.145	2.75098	18.6998	0.949936	-13.3299	0.0317	-0.360656	0.774193
4.38665	0.455771	15809.6	12194	280.964	3343.82	8850.16	4336.26	11409.5	95.8254	38.2885	32.1364	43.6559	461.967	956.052	2.76413	18.699	0.952419	-13.9021	0.0317	-0.393443	0.548387
4.39635	0.456525	15828.3	12181	281.723	3385.27	8795.75	4368.1	11396.8	104.133	32.606	31.0884	44.6448	466.225	937.318	2.75667	18.6938	0.94292	3.71075	0.0476	-0.491803	0.548387
4.40606	0.458446	15818	12214.6	272.626	3344.88	8869.75	4313.73	11438.9	108.147	23.3596	28.6047	44.1296	457.91	908.736	2.74558	18.6949	0.949354	-31.6822	0.0794	-0.508197	0.612903
4.41576	0.454916	15764	12198.4	288.607	3347.02	8851.33	4329.75	11376.7	102.902	31.4118	32.5282	43.0588	439.048	904.127	2.73036	18.692	0.941103	-8.32766	0.0476	-0.360656	0.548387
4.42547	0.459634	15804.3	12230.2	282.321	3341.01	8889.18	4341.63	11407.5	102	29.3749	27.4199	52.0087	466.179	944.095	2.70943	18.676	0.927278	-10.9789	0.0317	-0.278689	0.451613
4.43517	0.455656	15811.4	12259.9	288.127	3295.63	8964.26	4292.9	11456.4	106.106	24.8315	30.4913	48.4864	474.686	936.811	2.73161	18.6767	0.93725	-45.6101	-0.0952381	-0.196721	0.548387
4.44488	0.451553	15912.3	12292	274.304	3293.66	8998.3	4297.19	11551.5	100.369	21.6689	33.3668	43.6787	450.039	980.752	2.74472	18.6943	0.948638	-68.4194	-0.0635	-0.377049	0.677419
4.45458	0.461929	15821.8	12259.7	277.512	3268.23	8991.51	4258.79	11497.3	104.334	26.7181	33.7814	47.3244	471.047	945.659	2.73719	18.6969	0.940763	-71.6161	-0.0635	-0.327869	0.741935
4.46429	0.460629	15908.5	12381.2	286.828	3329.16	9052.08	4328.53	11511.7	101.426	25.2918	43.8933	47.8759	470.357	1005.36	2.74845	18.7062	0.947498	-43.9711	-0.0317	-0.491803	0.548387
4.47399	0.451135	16081.8	12586.7	280.9	3405.77	9180.9	4402.18	11617.5	106.822	24.5672	39.4868	46.7595	483.78	1031.26	2.75193	18.7181	0.950395	-38.3206	-0.0159	-0.393443	0.709677
4.4837	0.444905	15961.7	12425.5	281.312	3346.1	9079.44	4351.42	11549.2	105.673	20.8987	39.7283	51.2116	472.896	1036.53	2.73438	18.7145	0.945264	-43.4213	-0.0794	-0.213115	0.903226
4.4934	0.449428	16059.8	12486	286.233	3401.23	9084.75	4426.97	11574.2	105.454	31.503	28.1351	52.0274	485.628	1017.17	2.73565	18.7018	0.936219	-15.9047	-8.99e-09	-0.311475	0.677419
4.50311	0.454561	16057.7	12495.2	287.484	3392.19	9103.02	4426.64	11569.8	103.95	18.7478	47.2156	51.5806	474.028	1041.51	2.74932	18.7251	0.9488	-14.9176	-8.99e-09	-0.47541	0.870968
4.51281	0.451463	15991.2	12500.4	274.037	3396.26	9104.08	4383.52	11549.2	103.577	20.7256	39.7511	48.4998	494.185	1022.81	2.74037	18.7198	0.947566	-28.9761	0.0317	-0.311475	0.645161
4.52252	0.466991	16198.4	12601	285.093	3538.99	9061.98	4530.99	11612.8	113.866	18.7706	42.7769	52.9157	480.333	1024.4	2.74213	18.7235	0.957004	20.8561	0.0476	-0.704918	0.483871
4.53222	0.466503	16205.1	12593.3	278.278	3509.01	9084.31	4482.52	11661	107.113	22.1291	38.4523	52.0865	473.467	1011.69	2.74722	18.7169	0.946078	-13.4865	0.0476	-0.295082	0.645161
4.54193	0.461737	16224.8	12673	271.137	3550.92	9122.08	4526.07	11639.1	105.915	22.5209	38.2698	47.8074	491.283	1019.63	2.75048	18.7242	0.948483	11.8068	-0.0952381	-0.426229	0.709677
4.55163	0.473353	16344.2	12724.5	275.499	3524.94	9199.56	4500.71	11779.9	99.7717	24.1888	43.3968	53.5263	486.282	1005.06	2.75569	18.7218	0.95685	-36.2148	-8.99e-09	-0.360656	0.580645
4.56134	0.481757	16317.8	12682.9	265.31	3462.33	9220.59	4438.3	11818.2	108.461	17.5173	38.8172	43.7699	463.501	1013.93	2.76412	18.7141	0.9536	-74.2659	-0.0952381	-0.557377	0.967742
4.57104	0.469873	16291.2	12704.1	271.42	3458.79	9245.26	4440.07	11784	118.031	18.3331	36.9669	44.0933	479.305	1006.58	2.77805	18.7211	0.961237	-64.5731	-0.0952381	-0.278689	1
4.58075	0.46689	16256.6	12672.8	285.832	3475.76	9197.07	4438.96	11748.2	129.997	17.0799	36.3242	48.842	470.725	1013.43	2.79125	18.7271	0.971309	-55.766	-0.206349	-0.360656	0.903226
4.59045	0.466585	16212.2	12586	271.775	3430.08	9155.91	4394.07	11753.4	113.018	19.2308	42.3798	53.8228	477.091	1015.38	2.78653	18.7182	0.963291	-77.3097	-8.99e-09	-0.213115	0.645161
4.60016	0.469662	16169.8	12586.6	270.3	3383.13	9203.42	4369.72	11732.7	110.708	19.0805	40.6166	48.6139	503.769	990.872	2.7886	18.7253	0.967405	-82.8852	-0.0317	-0.295082	0.645161
4.60986	0.462841	16259.5	12665	271.324	3456.92	9208.11	4423.57	11770.3	107.303	23.8426	37.568	54.397	505.126	952.554	2.802	18.7255	0.976229	-68.4348	-0.0794	-0.262295	0.870968
4.61957	0.453767	16402.8	12794	282.961	3551.16	9242.87	4507.48	11835.7	105.795	25.3602	45.2056	52.4877	516.847	966.434	2.8006	18.7264	0.981599	-47.6855	-0.142857	-0.229508	0.774193
4.62927	0.443922	16376.2	12774.9	300.332	3489.11	9285.78	4437.05	11882.2	110.58	28.7416	43.2278	64.9692	544.721	978.891	2.80569	18.7284	0.977566	-91.4615	-0.0635	-0.229508	0.741935
4.63898	0.442789	16389.8	12741.7	291.139	3534.83	9206.86	4509.93	11819.2	113.168	27.7754	40.8903	62.0615	516.4	976.133	2.80445	18.7131	0.974849	-42.2804	-0.0635	-0.327869	0.709677
4.64868	0.437193	16315	12716.2	278.538	3559.91	9156.32	4536.6	11720.8	114.895	23.428	40.3658	55.9281	541.058	957.726	2.80055	18.7058	0.964873	-4.70532	-0.0635	-0.327869	0.645161
4.65839	0.447125	16435.3	12806.6	306.059	3631.8	9174.76	4639.53	11735.3	109.664	29.7077	49.3613	63.4744	566.515	979.572	2.76889	18.6708	0.948714	37.8464	-0.0952381	-0.47541	0.967742
4.66809	0.452851	16306.6	12699.9	299.426	3548.49	9151.39	4567.22	11674.6	112.056	32.3644	44.3939	56.9076	552.882	967.217	2.77072	18.6797	0.945324	21.0826	-0.0952381	-0.278689	0.741935
4.6778	0.443459	16207.9	12651.1	306.513	3484.41	9166.65	4510.42	11644.3	108.433	29.2246	50.687	54.4561	530.623	923.442	2.78685	18.6824	0.954148	3.41479	-0.0952381	-0.377049	0.903226
4.6875	0.439714	16348.4	12764.4	314.884	3552.95	9211.41	4586.05	11709.2	117.712	23.911	46.5635	66.5593	544.669	964.821	2.79177	18.6879	0.955531	20.5654	-0.0952381	-0.360656	0.83871
4.6972	0.450104	16304	12677.5	329.286	3476.94	9200.61	4536.1	11719.7	123.6	22.9449	44.5267	69.1342	534.526	934.385	2.80314	18.6881	0.95741	-4.63382	-0.0952381	-0.229508	0.870968
4.70691	0.444679	16367.3	12713.3	318.115	3529.79	9183.47	4602.91	11709.2	120.369	25.1187	43.7337	62.7955	536.088	948.445	2.8147	18.6932	0.958926	28.1547	-0.126984	-0.360656	0.903226
4.71661	0.442793	16330.2	12693.5	314.059	3501.4	9192.1	4580.95	11692.9	114.545	31.1568	42.4576	59.3779	541.421	958.456	2.81639	18.6949	0.958116	22.5151	-0.126984	-0.213115	0.935484
4.72632	0.435517	16284.7	12622.4	304.766	3513.56	9108.83	4579.11	11648.9	107.149	32.606	49.6712	60.1159	544.85	962.099	2.81316	18.6904	0.954562	33.1194	-8.99e-09	-0.262295	0.709677
4.73602	0.441231	16402.7	12750.2	305.486	3589.4	9160.79	4641.97	11699.7	112.544	24.1526	48.0583	63.8569	550.378	986.33	2.8168	18.6849	0.942679	48.2003	-8.99e-09	-0.262295	0.612903
4.74573	0.448424	16318.8	12679.2	292.789	3523.41	9155.8	4556.23	11695.8	104.188	22.1975	49.4256	50.7192	518.044	1005.15	2.80501	18.6715	0.942436	10.6361	-0.0317	-0.704918	0.677419
4.75543	0.444162	16383.7	12773.8	292.698	3581.66	9192.11	4616.19	11700.7	106.137	20.7484	47.2519	61.1504	548.064	987.307	2.81088	18.6563	0.936154	36.3302	-0.0159	-0.344262	0.806452
4.76514	0.450083	16333.9	12801.1	288.092	3547.7	9253.39	4547.72	11716.2	112.212	23.428	44.4717	54.7795	556.004	1000.13	2.81255	18.6551	0.937659	1.49797	0.0317	-0.196721	0.83871
4.77484	0.454686	16277	12735.4	291.799	3489.14	9246.28	4521.65	11695.2	114.8	22.4619	38.9394	56.2836	528.104	987.565	2.80485	18.6451	0.932788	-4.76989	-0.0317	-0.47541	0.612903
4.78455	0.455178	16217.1	12643.7	279.283	3495.39	9148.31	4533.26	11621.1	126.403	20.0466	35.868	52.273	490.416	999.879	2.78213	18.6166	0.91864	19.7183	-0.0159	-0.508197	0.870968
4.79425	0.467221	16134.6	12550.4	268.693	3445.73	9104.66	4501.11	11567.9	120.547	18.5975	37.4862	39.7459	498.983	956.991	2.77397	18.5934	0.91289	19.0952	-0.0635	-0.459016	0.645161
4.80396	0.466394	16141.6	12594	299.04	3492.28	9101.75	4563.43	11513.4	126.53	16.6653	46.263	56.2287	495.137	988.678	2.75882	18.5926	0.909227	61.2957	0.0317	-0.409836	0.483871
4.81366	0.456897	16185.5	12626.9	284.071	3480.49	9146.39	4537.35	11580.4	109.232	17.6314	42.3757	58.9901	503.908	977.303	2.75311	18.6035	0.91172	32.1353	-0.0952381	-0.426229	0.677419
4.82337	0.450768	16077.5	12516.8	297.398	3453.01	9063.77	4556.85	11450.9	127.127	19.3221	43.8477	57.0486	508.646	925.116	2.75425	18.5914	0.90379	74.5934	-0.126984	-0.393443	0.806452
4.83307	0.450623	16299.7	12661.7	295.083	3517.12	9144.62	4603.71	11626.8	129.52	14.7331	40.7669	57.4457	507.866	933.406	2.75968	18.5949	0.905407	49.9291	-0.0635	-0.426229	0.806452
4.84278	0.461907	16283.6	12649.3	274.659	3492.3	9156.96	4577.19	11638.7	120.319	15.6992	37.0944	55.2169	484.826	950.099	2.77	18.5875	0.909301	34.9104	-0.0476	-0.393443	0.709677
4.85248	0.44362	16232.7	12617.3	279.283	3447.31	9170.02	4492.4	11674	124.334	15.4576	28.9053	62.9001	487.636	964.084	2.75185	18.5758	0.898546	-12.4303	-0.0317	-0.295082	0.580645
4.86219	0.451876	16269.1	12608.9	272.705	3426.89	9182	4508.25	11687.6	123.208	13.2611	35.668	63.1645	477.405	976.303	2.76357	18.5748	0.904008	-8.83404	-0.0476	-0.557377	0.677419
4.87189	0.46623	16315	12698.1	287.15	3488.42	9209.65	4535.5	11710.9	125.604	17.1483	42.098	67.9266	518.134	940.5	2.77162	18.5747	0.904527	-2.61411	-0.15873	-0.442623	1
4.8816	0.457298	16140	12505.8	288.824	3414.14	9091.67	4447.82	11617.8	119.343	14.6646	32.5282	74.4478	486.579	943.218	2.77509	18.5588	0.903369	-17.8776	-0.0794	-0.52459	0.774193
4.8913	0.457406	15996.5	12391.5	267.126	3368.96	9022.52	4401.2	11517.1	118.828	13.5254	33.0112	60.5077	481.338	874.271	2.7654	18.5457	0.89723	-12.676	-0.0794	-0.459016	0.83871
4.90101	0.449324	16033.6	12421.1	279.46	3339.09	9082.04	4390.69	11566.8	115.916	16.6331	40.9816	57.2632	480.695	891.691	2.75943	18.5496	0.901653	-30.32	-0.15873	-0.47541	0.741935
4.91071	0.452371	16050.8	12445	268.646	3388.1	9056.94	4419.52	11551.1	105.599	18.1051	37.6137	54.8801	482.276	878.544	2.75841	18.5426	0.891503	-13.2669	-8.99e-09	-0.52459	0.677419
4.92042	0.450222	15949.2	12338	274.145	3336.8	9001.19	4370.23	11501.1	103.736	23.4777	37.3949	56.2287	466.974	894.127	2.75601	18.5438	0.896605	-22.4396	-0.0794	-0.57377	0.612903
4.93012	0.449713	15944.4	12386.3	283.902	3387.75	8998.51	4426.03	11439.4	112.718	20.994	34.9662	54.5245	442.549	887.932	2.77101	18.5591	0.901906	18.7205	-0.0635	-0.360656	0.870968
4.93983	0.448313	15980.7	12462.9	257.72	3429.32	9033.61	4465.93	11434.8	108.83	15.667	29.917	49.4753	446.159	880.316	2.77924	18.5567	0.906699	37.8525	-8.99e-09	-0.344262	0.709677
4.94953	0.446383	16053.6	12485.8	250.447	3410.78	9075.03	4463.79	11509.9	104.31	12.0307	32.3685	48.6917	416.385	896.426	2.78926	18.5536	0.906056	17.3627	-0.0952381	-0.393443	0.774193
4.95924	0.445307	16224.3	12561.5	273.145	3493.38	9068.14	4599.84	11539.6	112.708	10.3856	37.4177	53.7222	416.103	925.893	2.80142	18.5514	0.906545	70.8615	-0.0952381	-0.409836	0.709677
4.96894	0.440487	16191.4	12573.4	284.023	3528.79	9044.63	4603.4	11501.7	121.553	13.767	44.2167	54.8707	429.399	921.808	2.81487	18.5562	0.911295	82.3363	-0.0952381	-0.393443	0.83871
4.97865	0.453393	16172.4	12528.9	269.66	3509.31	9019.61	4606.56	11482.8	108.844	16.1594	46.491	47.0238	412.135	954.539	2.81282	18.5592	0.913504	88.6751	-0.0952381	-0.245902	1.06452
4.98835	0.445669	16272.2	12607.4	262.35	3546.84	9060.56	4653.98	11534	102.496	16.1594	40.936	51.1794	440.939	939.021	2.83117	18.5691	0.914906	96.6879	-0.0952381	-0.606557	0.870968
4.99806	0.452099	16292.7	12634.5	256.566	3581.21	9053.29	4686.79	11531.3	101.471	21.4958	41.5009	44.0114	443.987	925.078	2.83078	18.5655	0.908057	112.168	-0.0952381	-0.393443	0.83871
5.00776	0.46711	16166.9	12550.8	259.994	3579.08	8971.71	4654.53	11438.9	105.909	16.884	47.7121	45.2097	433.088	910.742	2.82055	18.574	0.923231	121.672	-8.99e-09	-0.491803	0.451613
5.01747	0.459894	16037.3	12428.8	252.889	3514.93	8913.84	4609.81	11360	101.493	16.4237	53.3719	40.147	450.599	909.956	2.83178	18.5692	0.929675	122.043	-8.99e-09	-0.622951	0.451613
5.02717	0.453595	16128	12536.5	264.922	3613.71	8922.78	4703.43	11356.2	104.783	15.6992	46.9554	50.8695	446.897	916.984	2.83396	18.5878	0.943258	165.16	-8.99e-09	-0.491803	0.870968
5.03688	0.4547	16252.8	12641.2	274.371	3627.19	9014.03	4740.7	11449.3	99.1144	14.7331	52.7748	51.79	475.05	910.338	2.85823	18.615	0.956602	157.728	-0.126984	-0.47541	0.774193
5.04658	0.445041	16289.4	12685.1	289.865	3623.29	9061.75	4768.06	11452.2	106.21	15.4576	62.6224	51.0748	454.652	886.539	2.84706	18.6218	0.962037	169.289	-0.0952381	-0.557377	0.677419
5.05629	0.438514	16211.9	12601.7	283.021	3538.24	9063.44	4688.44	11454.6	99.6565	13.767	59.8153	50.2818	460.977	870.738	2.84146	18.5986	0.949054	132.838	-0.126984	-0.540984	0.806452
5.06599	0.441028	16220	12584.6	294.077	3605.39	8979.26	4751.95	11403.5	107.695	15.2161	60.4258	49.1197	464.606	876.98	2.83932	18.6112	0.946562	174.704	-0.15873	-0.540984	0.741935
5.0757	0.447678	16288.6	12686.8	293.048	3655.46	9031.39	4787.39	11448.7	98.7225	17.6314	65.4563	47.4747	462.89	913.018	2.8542	18.6148	0.947816	178.91	-0.0794	-0.590164	0.612903
5.0854	0.444221	16322.3	12681.8	298.581	3651.53	9030.23	4762.52	11513.3	105.271	22.7034	66.892	46.8413	473.192	902.843	2.86679	18.629	0.955067	150.912	-0.142857	-0.442623	0.741935
5.09511	0.445281	16208.6	12655	295.473	3648.08	9006.91	4744.93	11418.9	111.66	18.839	65.6119	47.2975	479.243	894.424	2.87085	18.6225	0.954093	167.543	-0.206349	-0.377049	0.903226
5.10481	0.447476	16325.7	12680.5	298.9	3640.96	9039.56	4775.59	11501.6	113.606	18.5975	67.4435	47.4706	474.064	925.717	2.85873	18.6237	0.947137	159.845	-0.253968	-0.393443	1.03226
5.11452	0.458033	16176	12616.8	281.191	3647.89	8968.91	4762.06	11355.3	101.598	14.4915	71.7091	48.5548	524.812	924.557	2.86183	18.6177	0.947989	191.798	-0.206349	-0.327869	1.12903
5.12422	0.467487	16175.8	12577.2	279.859	3639.34	8937.91	4736.72	11380.7	95.8886	15.6992	68.0044	50.4186	491.038	906.69	2.8777	18.6271	0.955416	173.786	-0.222222	-0.311475	1.12903
5.13393	0.454026	16177.1	12587.3	281.967	3704.03	8883.26	4817.23	11298.3	99.5933	16.9068	55.9509	60.8042	533.494	910.523	2.87412	18.6305	0.950969	231.445	-0.238095	-0.311475	1.03226
5.14363	0.439529	16215.9	12630.3	304.951	3643.6	8986.75	4765.53	11388.2	105.472	20.5297	64.199	64.0943	525.573	940.721	2.8863	18.6239	0.951866	184.796	-0.174603	-0.639344	0.806452
5.15334	0.445454	16164.9	12631.3	298.929	3598.57	9032.77	4703.82	11399.8	107.823	16.4237	60.5399	68.1868	537.323	908.798	2.90631	18.6156	0.954213	154.01	-0.15873	-0.57377	0.774193
5.16304	0.440751	16212.8	12670.4	297.684	3563.76	9106.65	4679.18	11469.2	105.348	16.1822	67.257	63.3698	515.213	900.722	2.90446	18.6165	0.953443	124.887	-0.15873	-0.737705	0.870968
5.17275	0.429923	16400.2	12774.7	322.358	3583.47	9191.28	4723.72	11604.4	115.976	16.4237	65.5569	62.8867	505.431	916.343	2.91176	18.6243	0.949776	109.767	-0.0794	-0.688525	0.83871
5.18245	0.433477	16412.9	12854.5	322.411	3704.74	9149.78	4825.79	11515.3	120.369	14.7331	64.568	65.4294	494.53	940.394	2.89029	18.6076	0.941572	178.863	-0.206349	-0.57377	1.03226
5.19216	0.436862	16353.5	12761.4	298.413	3596.3	9165.06	4693.39	11590	120.186	14.4915	48.1764	62.6452	520.887	905.026	2.89248	18.6066	0.944824	99.8529	-0.15873	-0.508197	0.967742
5.20186	0.431353	16440.3	12818.4	324.877	3608	9210.43	4725	11650.8	121.139	12.4225	64.3627	70.4693	494.079	938.444	2.90135	18.5965	0.942244	98.2849	-0.126984	-0.639344	0.806452
5.21157	0.425321	16493.2	12939.9	314.448	3735.67	9204.27	4820.3	11614.2	119.448	15.8857	61.0498	64.8458	472.143	971.659	2.89837	18.5749	0.934735	150.691	-0.0794	-0.327869	0.935484
5.22127	0.425575	16372.9	12764.4	312.272	3677.59	9086.77	4792.95	11523.3	117.379	16.5512	64.4312	54.8707	477.303	968.206	2.90719	18.581	0.944046	162.017	-0.142857	-0.393443	1.06452
5.23098	0.429852	16311.9	12822.8	303.657	3726.05	9096.75	4843.36	11421.7	108.361	19.3221	61.6966	61.6791	467.177	956.429	2.90938	18.569	0.943048	211.107	-0.0635	-0.426229	0.709677
5.24068	0.447361	16276.9	12816.9	308.386	3690.58	9126.35	4772.55	11462.8	115.825	18.839	64.0662	60.6083	455.501	935.746	2.90059	18.5564	0.938087	168.565	-0.0476	-0.52459	0.741935
5.25039	0.445648	16317.9	12879.4	298.059	3685.72	9193.7	4773.8	11492.4	112.708	26.5678	56.0006	54.397	478.028	961.211	2.89525	18.5521	0.935373	161.419	-0.0952381	-0.508197	0.774193
5.26009	0.463171	16261.6	12741.9	301.181	3675.33	9066.54	4760.2	11443.9	135.22	20.7712	53.8725	43.5284	452.147	988.535	2.86762	18.5687	0.931215	167.928	-0.142857	-0.47541	0.967742
5.2698	0.460088	16252.7	12741.8	303.021	3671.91	9069.87	4783.39	11411.2	126.662	25.0959	58.1556	42.667	446.22	977.557	2.85659	18.568	0.927033	186.854	-0.174603	-0.459016	0.741935
5.2795	0.456892	16288.9	12734.1	323.63	3632.76	9101.34	4745.48	11484.7	133.538	20.2197	61.6282	54.6614	450.18	923.081	2.8571	18.5719	0.925128	150.69	-0.174603	-0.491803	0.677419
5.28921	0.456531	16202.9	12722.7	317.803	3603.73	9118.99	4677.83	11461.2	122.907	22.9449	67.1336	53.3853	492.051	931.94	2.86977	18.5788	0.93646	126.356	-0.126984	-0.360656	0.677419
5.29891	0.449415	16157.9	12680.5	294.533	3584.63	9095.85	4657.46	11445	121.257	28.7416	54.4146	44.4261	472.491	929.286	2.87779	18.5779	0.937833	121.397	-0.142857	-0.491803	0.774193
5.30862	0.445403	16189.4	12672.5	302.011	3593.54	9079.01	4669.27	11469	131.943	24.7631	47.7794	45.6752	490.874	889.507	2.86083	18.562	0.929624	120.464	-0.174603	-0.491803	1.16129
5.31832	0.452242	16054.5	12601.1	303.173	3513.11	9088.03	4580.87	11412.9	123.476	18.5975	53.2982	46.1355	488.674	903.786	2.84572	18.5341	0.910202	95.274	-0.142857	-0.540984	0.967742
5.32803	0.460279	15918.6	12494.8	292.615	3466.18	9028.62	4521.84	11335.4	136.546	18.1144	43.2453	41.5599	490.907	896.616	2.84243	18.5174	0.91046	88.8578	-0.174603	-0.508197	0.709677
5.33773	0.47239	15961.8	12482.5	296.672	3390.07	9092.44	4490.59	11407	133.862	18.9209	42.612	39.6962	478.708	892.578	2.85625	18.5163	0.910002	56.1924	-0.301587	-0.442623	1.22581
5.34744	0.464034	16003.8	12552.1	311.908	3419.48	9132.6	4460.24	11483.9	126.097	28.5	54.1771	46.4951	467.587	921.058	2.85783	18.5218	0.912839	22.5219	-0.253968	-0.508197	0.935484
5.35714	0.46287	15931.2	12391	296.739	3321.89	9069.07	4426	11434.3	114.64	28.869	56.5561	46.3811	464.44	914.101	2.85131	18.5157	0.911264	20.0201	-0.412698	-0.459016	1.09677
5.36685	0.467578	15945.3	12398.5	292.091	3340.8	9057.71	4367.72	11503.2	111.468	30.1907	50.8736	48.9332	454.02	904.471	2.84013	18.5064	0.901407	-24.1196	-0.190476	-0.459016	0.774193
5.37655	0.474902	16010.9	12519.1	282.589	3336.58	9182.5	4358.16	11586.5	116.377	33.5721	39.7821	46.1489	475.362	927.292	2.81388	18.5011	0.882843	-50.0776	-0.206349	-0.426229	0.967742
5.38626	0.468009	16027	12509.7	276.403	3314.22	9195.47	4354.32	11613.7	116.4	36.4019	34.6738	41.8699	475.314	892.598	2.81986	18.5033	0.890929	-58.8802	-0.206349	-0.426229	0.870968
5.39596	0.465466	16145.9	12563.8	280.387	3422.16	9141.62	4496.31	11588.8	111.879	32.0317	41.14	43.8477	479.396	941.893	2.83629	18.5074	0.892062	11.4829	-0.142857	-0.377049	0.935484
5.40567	0.461453	16000	12457.8	284.279	3367.06	9090.71	4440.13	11504.4	112.695	28.4772	45.9115	47.2747	462.021	917.978	2.84541	18.5179	0.903551	8.15535	-0.111111	-0.426229	0.774193
5.41537	0.453978	16044.8	12579	296.357	3346.12	9232.91	4392.2	11594.2	116.149	25.6017	53.2619	49.2431	505.016	892.111	2.84335	18.5157	0.89743	-36.7651	-0.126984	-0.426229	0.806452
5.42508	0.461553	16003.8	12467.2	304.217	3403.78	9063.45	4438.96	11497.4	126.511	29.4661	53.1344	44.2717	520.503	904.3	2.84465	18.5279	0.907183	9.45124	-0.174603	-0.393443	0.806452
5.43478	0.464398	15990	12492	307.021	3385.48	9106.56	4419.8	11497	121.103	36.7119	54.538	43.4196	506.685	919.34	2.86669	18.5566	0.915461	0.934722	-0.142857	-0.491803	0.935484
5.44449	0.463039	15992.4	12443.2	289.531	3337.3	9105.91	4380.32	11543.8	122.761	29.2246	45.1413	42.2483	509.089	891.169	2.86851	18.5345	0.923049	-28.9965	-0.190476	-0.442623	0.83871
5.45419	0.445813	15997.2	12404.9	289.67	3375.97	9028.9	4445.02	11477.5	123.372	29.7077	43.6828	42.4898	500.446	904.082	2.87446	18.5456	0.92546	17.3584	-0.126984	-0.377049	0.774193
5.4639	0.450981	16096.4	12515.3	303.845	3416.91	9098.4	4480.34	11540	129.843	28.7416	46.8682	48.0221	521.551	923.054	2.89552	18.5727	0.936944	17.0057	-0.126984	-0.442623	0.677419
5.4736	0.446915	16033.6	12491.7	318.218	3440.5	9051.24	4499.67	11464.2	132.131	26.8093	45.2004	56.1655	521.229	937.502	2.90555	18.562	0.93777	45.4018	-0.15873	-0.262295	0.806452
5.48331	0.456848	15976.3	12447	325.567	3433.48	9013.47	4496.04	11412.5	137.416	28.2585	49.27	57.6509	529.67	955.259	2.91191	18.5784	0.948096	57.1942	-0.0476	-0.377049	0.612903
5.49301	0.459544	16059.2	12510.5	322.25	3431.8	9078.73	4535.23	11454	133.329	29.7077	46.7542	58.2252	525.558	957.3	2.90215	18.5878	0.943276	64.0528	-0.190476	-0.393443	0.741935
5.50272	0.446534	15835.8	12305.1	310.252	3331.37	8973.73	4413.36	11353.2	126.639	32.8475	46.9729	50.9473	511.417	921.479	2.89177	18.576	0.943023	35.4083	-0.174603	-0.409836	0.677419
5.51242	0.443537	15681.3	12226.3	321.919	3332.43	8893.85	4350.65	11258	132.928	31.3983	50.0993	55.755	513.36	905.127	2.89722	18.5652	0.940676	31.949	-0.15873	-0.360656	0.806452
5.52213	0.447073	15733.1	12290.4	288.942	3359.94	8930.49	4376.82	11289.8	114.754	25.8432	52.3455	50.1771	520.702	911.117	2.90194	18.5683	0.947938	35.4688	-0.126984	-0.52459	0.677419
5.53183	0.44229	15645.3	12196.6	300.738	3279.98	8916.67	4285.48	11290.1	112.904	33.3305	51.1379	51.9227	533.95	906.31	2.91458	18.5694	0.943303	-5.72615	-0.142857	-0.327869	0.83871
5.54154	0.442229	15755	12324.6	300.22	3409.79	8914.82	4427.07	11255.9	119.165	31.1568	43.291	50.9204	533.596	932.219	2.91257	18.5687	0.937303	66.8968	-0.111111	-0.311475	0.741935
5.55124	0.448761	15658.8	12261.7	300.462	3324.36	8937.31	4341.53	11237.9	113.241	28.2585	50.1262	55.6597	508.336	888.748	2.90854	18.5622	0.937626	33.0644	-0.126984	-0.196721	0.774193
5.56095	0.441918	15642.6	12208.8	290.613	3380.39	8828.35	4399.75	11167.3	113.127	28.2585	46.4992	54.0052	520.903	887.537	2.90389	18.5563	0.94166	77.6188	-0.253968	-0.360656	0.935484
5.57065	0.447376	15685.3	12184.9	317.071	3375.23	8809.67	4446.66	11164.5	125.814	32.8475	49.9396	58.1568	533.757	872.17	2.91499	18.5597	0.943377	99.4568	-0.142857	-0.393443	0.83871
5.58036	0.446142	15682.9	12195.3	332.271	3324.95	8870.32	4375.37	11232	129.482	34.2966	53.5263	56.2702	530.127	884.254	2.92179	18.5559	0.946976	49.8324	-0.15873	-0.327869	1.22581
5.59006	0.44431	15650.2	12193.8	325.882	3364.04	8829.76	4412.86	11159.2	112.744	38.161	60.6486	61.93	527.781	895.004	2.91513	18.5523	0.945803	85.6255	-0.206349	-0.278689	1.12903
5.59977	0.440005	15746.9	12229.2	336.001	3350.02	8879.13	4390.06	11272.6	118.431	36.4704	62.5487	58.4802	522.15	874.926	2.90296	18.5633	0.94609	45.8962	-0.15873	-0.344262	0.806452
5.60947	0.434313	15818.4	12270.8	323.709	3358.41	8912.35	4414.34	11325.4	117.132	31.3983	59.8328	59.4235	558.635	891.721	2.8956	18.5513	0.941475	43.0984	-0.190476	-0.295082	0.967742
5.61918	0.448602	15900.4	12344	336.275	3443.87	8900.08	4496.55	11329.2	125.977	35.7458	61.341	59.3282	549.181	863.259	2.9022	18.5613	0.947577	79.0919	-0.111111	-0.47541	0.580645
5.62888	0.439845	15865.8	12349.8	336.74	3513.55	8836.22	4566.04	11225.4	134.431	31.6399	58.3421	58.2387	540.838	883.407	2.89617	18.5486	0.941502	137.36	-0.126984	-0.377049	0.741935
5.63859	0.437321	16004.1	12457.6	343.776	3505.43	8952.15	4553.3	11371.4	132.672	28.2585	65.0458	64.6914	574.855	908.702	2.92462	18.5685	0.946011	93.6485	-0.0635	-0.47541	0.612903
5.64829	0.434537	16050.5	12464.9	335.589	3554.48	8910.43	4602.62	11368.9	130.047	33.089	52.8607	59.6556	538.571	917.789	2.91988	18.5623	0.944408	116.506	-0.0794	-0.377049	0.677419
5.658	0.433787	16210	12576.3	334.969	3587.88	8988.45	4675.11	11453	127.035	25.6017	56.493	67.2435	549.628	913.87	2.94141	18.5882	0.956578	127.263	-0.0794	-0.409836	0.645161
5.6677	0.42873	16168.9	12523.5	366.842	3549.68	8973.81	4660.64	11425.5	140.998	27.5339	71.4448	57.5597	540.643	918.833	2.94026	18.5809	0.956024	127.9	-0.111111	-0.47541	0.709677
5.67741	0.439127	16190.4	12592.8	337.469	3617.25	8975.57	4723.16	11387.1	129.163	29.4661	64.2353	53.7906	545.55	970.315	2.9344	18.5696	0.954885	166.021	-0.253968	-0.47541	1.03226
5.68711	0.445284	16124.9	12609.6	332.039	3585.03	9024.57	4655.58	11393.2	120.582	26.0848	69.0658	57.172	522.877	944.421	2.93407	18.5797	0.95054	134.009	-0.111111	-0.47541	0.645161
5.69682	0.427749	16082.8	12586.5	327.428	3637.29	8949.18	4686.47	11319.6	124.506	27.7754	60.4983	52.8701	521.196	967.267	2.92912	18.588	0.953303	167.057	-0.111111	-0.459016	0.709677
5.70652	0.423783	15926.3	12392.2	342.672	3545.84	8846.31	4613.67	11232.5	140.237	26.3263	53.9865	59.6328	549.744	945.255	2.94756	18.5902	0.956719	156.941	-0.126984	-0.52459	0.806452
5.71623	0.434213	15928.8	12332.2	353.846	3556.02	8776.21	4629.87	11218.2	143.605	27.2924	58.3112	59.0948	550.298	963.363	2.94696	18.5623	0.955239	167.952	-0.142857	-0.47541	0.83871
5.72593	0.43483	15963.4	12380.6	357.247	3583.84	8796.75	4679.43	11203.2	144.17	27.2924	62.7996	62.2025	554.379	949.32	2.95455	18.5684	0.956586	194.157	-0.174603	-0.360656	0.870968
5.73564	0.453767	15836.2	12269.8	371.791	3537.62	8732.2	4603.48	11158.1	153.566	26.8093	60.3293	67.4342	553.559	905.369	2.94387	18.5817	0.955001	171.707	-0.190476	-0.393443	1
5.74534	0.456943	15863.3	12291	356.461	3592.78	8698.16	4684.64	11109.5	144.425	22.4619	57.3626	66.9055	543.254	940.024	2.96152	18.5955	0.965482	220.852	-0.190476	-0.311475	0.870968
5.75505	0.441252	15884.2	12280.8	349.151	3533.02	8747.75	4576.95	11242.2	139.225	27.0509	54.738	64.9867	538.321	933.285	2.95213	18.575	0.948969	137.906	-0.15873	-0.459016	0.645161
5.76475	0.442529	15883.4	12298.6	338.767	3535.4	8763.15	4575.27	11240.4	135.553	26.2579	47.9753	68.309	534.937	948.474	2.9633	18.5766	0.953889	137.607	-0.190476	-0.180328	0.741935
5.77446	0.433215	15910.8	12313.1	349.739	3454.49	8858.6	4487.34	11361.6	138.51	29.9492	55.6585	69.2845	517.245	922.256	2.978	18.5686	0.954696	66.5368	-0.174603	-0.344262	0.645161
5.78416	0.44422	15832	12179.8	368.706	3405.78	8774.04	4470.01	11294.9	142.433	28.017	59.2451	77.2911	489.813	933.978	2.96321	18.5759	0.955415	76.0826	-0.222222	-0.295082	0.645161
5.79387	0.450824	15694.3	12073.7	355.484	3357.1	8716.56	4411.25	11213	137.626	27.7754	53.9543	76.6121	526.683	922.469	2.95395	18.5539	0.945686	70.9193	-0.174603	-0.377049	0.580645
5.80357	0.456955	15812.7	12230.9	338.026	3430.2	8800.72	4458.51	11285.4	130.817	29.2246	54.4602	63.8434	533.014	908.727	2.96821	18.5596	0.957966	73.3721	-0.142857	-0.278689	0.677419
5.81328	0.449739	15822.7	12238.9	347.261	3394.98	8843.97	4449.95	11301.2	126.169	33.089	56.5199	69.0067	534.854	894.94	2.96128	18.5596	0.948975	65.3962	-0.269841	-0.442623	0.83871
5.82298	0.451901	15957	12304	352.509	3442.28	8861.69	4480.74	11405.4	134.992	34.0551	57.8322	61.1598	525.093	909.53	2.96918	18.5511	0.94941	52.1747	-0.253968	-0.442623	0.806452
5.83269	0.450244	15795.5	12143.9	340.351	3351.28	8792.6	4424.88	11300.6	127.987	30.1907	61.0633	63.0598	541.018	875.075	2.98468	18.5565	0.954721	54.2828	-0.190476	-0.426229	0.419355
5.84239	0.441707	15813.1	12168.8	337.552	3417.67	8751.11	4509.83	11238.5	122.546	35.0212	64.3534	58.6895	518.887	875.716	3.01648	18.5612	0.962115	108.649	-0.142857	-0.426229	0.645161
5.8521	0.438156	15908.2	12199.3	335.477	3385.01	8814.33	4482.35	11361.6	128.507	35.7458	57.0351	50.6373	481.315	873.695	3.01844	18.5672	0.969661	64.2771	-0.174603	-0.278689	0.83871
5.8618	0.442906	15766.5	12164.1	347.775	3397.96	8766.15	4448.76	11255	125.413	36.9534	62.5539	58.8626	491.722	890.139	3.0329	18.5702	0.973491	76.8763	-0.222222	-0.409836	0.677419
5.87151	0.442885	15915.8	12243.6	351.383	3416.08	8827.52	4500.21	11348.2	140.743	36.2288	61.1317	60.8083	526.766	912.574	3.03349	18.5545	0.974809	75.7935	-0.222222	-0.47541	0.935484
5.88121	0.446209	16037	12361.4	364.406	3470.95	8890.45	4518.75	11449.4	135.785	38.8856	58.3246	66.5821	535.209	890.411	3.04167	18.5618	0.976172	57.8433	-0.222222	-0.459016	0.935484
5.89092	0.451813	15756.8	12171.3	381.745	3325.96	8845.34	4334.28	11352.5	144.826	39.6102	59.9334	67.7038	511.478	893.081	3.01111	18.5294	0.959279	0.015957	-0.190476	-0.47541	0.612903
5.90062	0.4617	15871.1	12223.3	408.12	3409.24	8814.03	4466.94	11333.9	168.391	41.5424	60.8405	68.7746	522.378	933.447	3.02601	18.5369	0.967954	64.5504	-0.190476	-0.639344	0.741935
5.91033	0.450672	15820.5	12205.2	401.065	3437.16	8768.08	4470.89	11282.7	163.92	36.4704	68.0541	71.846	541.127	914.516	3.03544	18.5336	0.969307	79.6244	-0.222222	-0.377049	0.83871
5.92003	0.450534	15786.1	12143.9	391.529	3410.41	8733.5	4479.5	11241.8	158.743	37.4365	57.8147	75.1589	553.247	931.525	3.02795	18.5233	0.970032	94.1554	-0.190476	-0.426229	0.580645
5.92974	0.451789	15787.8	12174.2	393.308	3418.94	8755.29	4470.86	11254.1	167.666	34.2966	63.0504	76.1706	538.921	910.227	3.03562	18.5498	0.982993	87.047	-0.190476	-0.409836	0.774193
5.93944	0.453554	15919.7	12211.2	397.572	3398.8	8812.44	4466.82	11387.8	157.636	34.7797	72.9623	70.7752	525.325	889.371	3.04343	18.5566	0.98472	50.4705	-0.222222	-0.459016	0.806452
5.94915	0.45605	15849.4	12150.7	406.314	3354.72	8795.98	4447.31	11345.5	153.612	36.7119	73.9513	80.2175	506.731	889.214	3.03735	18.5423	0.981377	52.7079	-0.285714	-0.491803	0.709677
5.95885	0.45599	15850.8	12136.4	396.547	3353.68	8782.76	4439.47	11350	146.895	35.7458	68.0272	84.6831	523.32	898.066	3.03766	18.5414	0.989701	47.9961	-0.238095	-0.47541	0.903226
5.96856	0.448467	15901.9	12096.6	399.115	3370.9	8725.67	4473.91	11362.1	155.143	44.1992	63.4382	81.7392	542.095	888.528	3.05388	18.5622	0.99987	60.3642	-0.222222	-0.508197	0.903226
5.97826	0.451448	16017.3	12192.6	393.181	3469.13	8723.45	4558.59	11409.3	144.949	37.678	72.529	72.9583	528.233	928.737	3.06992	18.5827	1.00407	86.1816	-0.222222	-0.409836	0.903226
5.98797	0.451783	15825.8	12063.3	379.686	3381.79	8681.47	4453.85	11312.1	144.019	31.6399	60.1978	85.5123	541.995	895.926	3.07383	18.5712	0.998254	64.3274	-0.253968	-0.590164	0.870968
5.99767	0.440393	15895.1	12127.7	370.101	3395.65	8732.04	4482.64	11345.6	144.179	32.8475	51.0198	85.362	519.527	909.497	3.07315	18.5787	1.00185	68.5754	-0.174603	-0.508197	0.870968
6.00738	0.445439	15880.7	12116.3	373.608	3389.15	8727.12	4454.08	11353.7	151.784	31.3755	50.0309	85.4533	525.212	883.034	3.05638	18.5581	0.995833	53.6023	-0.285714	-0.508197	1
6.01708	0.448216	15986.5	12185.8	365.223	3417.99	8767.79	4501.12	11412.8	143.732	37.8511	47.6934	86.5697	519.542	860.498	3.07517	18.5794	1.00568	59.4227	-0.126984	-0.52459	0.709677
6.02679	0.438142	16099.5	12265.6	393.551	3437.1	8828.53	4500.57	11517.9	146.872	44.7185	62.4855	89.3767	535.229	833.529	3.08971	18.5802	1.00874	31.8375	-0.238095	-0.491803	0.83871
6.03649	0.431301	16041.3	12225.2	384.083	3452.43	8772.74	4507.79	11449.8	136.154	38.3704	70.0225	83.1064	557.204	850.721	3.08933	18.5854	1.01486	52.7856	-0.222222	-0.540984	0.870968
6.0462	0.428481	16115	12336	398.569	3489.72	8846.25	4586.87	11454	149.588	41.6833	64.9142	79.8526	564.102	862.913	3.0774	18.5895	1.01626	87.2973	-0.238095	-0.377049	0.774193
6.0559	0.433846	16002.4	12259.5	390.045	3461.92	8797.61	4538.49	11391	152.3	35.3446	69.5167	62.7955	547.411	853.383	3.0994	18.5921	1.02424	81.9006	-0.253968	-0.459016	0.741935
6.06561	0.426955	16056.5	12321.9	393.147	3496.4	8825.49	4586.14	11389.6	145.746	37.8739	71.6354	69.9178	569.81	839.429	3.1008	18.6168	1.02924	103.703	-0.285714	-0.327869	0.870968
6.07531	0.429404	15979.7	12279.5	378.042	3523.65	8755.88	4592.74	11314.9	144.366	38.4026	69.7582	66.7967	575.588	819.487	3.11035	18.6117	1.03008	126.106	-0.206349	-0.327869	0.709677
6.08502	0.41795	16010.2	12280.8	361.337	3442.81	8838.03	4467.09	11469.9	145.136	31.3983	63.2329	64.6417	558.524	846.983	3.10912	18.6257	1.03419	29.2661	-0.206349	-0.491803	0.612903
6.09472	0.416525	16181.6	12388.5	360.796	3550.94	8837.58	4591.41	11519.6	137.899	31.8358	57.3316	72.8898	597.309	900.936	3.13524	18.6407	1.04488	72.2837	-0.15873	-0.508197	0.774193
6.10443	0.420925	16183	12395.6	374.259	3556.94	8838.7	4612.14	11504	140.893	35.9189	58.5299	73.1086	587.994	934.15	3.13291	18.6508	1.04008	85.6588	-0.142857	-0.52459	0.741935
6.11413	0.425149	15982.8	12257.5	381.714	3447.22	8810.32	4504.23	11410.8	131.92	35.2399	70.6974	74.1565	563.971	900.803	3.13083	18.6507	1.04361	61.327	-0.0952381	-0.409836	0.612903
6.12384	0.417073	16094.1	12285.2	361.292	3436.44	8848.8	4490.22	11533.5	137.521	32.606	62.3943	65.0201	569.904	892.53	3.14317	18.6599	1.05521	23.119	-0.333333	-0.360656	0.83871
6.13354	0.42243	16016.4	12331.1	371.292	3469.22	8861.89	4478.86	11475	146.813	31.1568	69.8909	58.0024	552.943	919.996	3.13749	18.6467	1.05013	33.2138	-0.238095	-0.442623	0.935484
6.14325	0.421964	16105.9	12339.5	366.123	3516.54	8822.91	4538.88	11505.4	133.575	31.6399	79.4379	68.0915	571.478	926.071	3.15659	18.674	1.06622	52.3301	-0.190476	-0.409836	0.935484
6.15295	0.419625	16067.7	12271.7	335.431	3500	8771.73	4557.47	11446.3	132.609	30.4322	57.1948	58.0749	569.384	922.969	3.1371	18.6651	1.05575	76.0516	-0.174603	-0.508197	0.709677
6.16266	0.425653	16166.5	12362.6	363.204	3575.29	8787.34	4634.09	11461.5	140.027	33.3305	67.202	58.2936	555.945	966.137	3.1533	18.6779	1.07036	106.584	-0.142857	-0.508197	0.645161
6.17236	0.431668	16219	12465.1	353.924	3584.54	8880.61	4638.52	11520.9	142.958	24.3941	64.7277	65.0657	570.92	958.269	3.14512	18.6802	1.05491	93.1319	-0.111111	-0.442623	0.612903
6.18207	0.420106	16284.4	12480.9	364.507	3586.11	8894.75	4653.41	11570	140.497	26.8093	69.895	63.9037	549.339	961.323	3.13197	18.6839	1.05795	87.0804	-0.15873	-0.622951	0.806452
6.19177	0.428053	16415	12620.3	365.129	3689.22	8931.05	4714.13	11645.1	138.715	31.8814	70.4009	65.5207	566.975	950.85	3.1493	18.7234	1.07788	94.8637	-0.349206	-0.393443	1.06452
6.20148	0.42395	16467.5	12652.9	363.974	3682.53	8970.4	4753.91	11650.8	143.614	26.0848	73.267	55.8006	546.131	964.766	3.13957	18.7207	1.06947	111.293	-0.238095	-0.47541	0.903226
6.21118	0.422128	16426.7	12537.8	352.531	3645.79	8892.01	4748.29	11611.6	141.604	28.9831	68.8283	56.8351	527.298	960.037	3.14872	18.7226	1.07948	118.963	-0.31746	-0.360656	1.06452
6.22089	0.419324	16422.8	12630.7	379.846	3730.56	8900.11	4791.51	11574.4	149	29.2246	69.6348	65.3704	553.813	976.182	3.12385	18.6974	1.06367	148.075	-0.285714	-0.377049	1.09677
6.23059	0.429437	16588.2	12735.5	377.295	3719.07	9016.45	4815.32	11709.6	151.589	27.2924	71.9454	64.6914	567.499	984.077	3.11573	18.7033	1.05662	123.648	-0.333333	-0.655738	0.870968
6.2403	0.419593	16482.8	12677.8	359.999	3591.22	9086.54	4669.97	11761.7	144.156	32.1229	70.829	58.5392	584.709	954.519	3.13931	18.7276	1.06978	44.6878	-0.301587	-0.52459	0.935484
6.25	0.417798	16480.7	12650.6	370.355	3645.47	9005.08	4721.83	11687.4	148.631	35.2627	70.464	58.8398	542.019	947.318	3.13729	18.6979	1.05909	87.3483	-0.285714	-0.622951	0.806452
6.2597	0.436073	16422.1	12581	379.329	3628.35	8952.67	4686.3	11660.3	149.497	45.4068	63.7791	64.4271	547.502	910.719	3.14403	18.6964	1.06655	78.4036	-0.190476	-0.540984	0.870968
6.26941	0.438459	16363.1	12548.6	344.701	3645.6	8903.03	4681.41	11605	144.757	44.1992	53.8725	52.7976	542.782	955.056	3.1326	18.6962	1.07336	90.5858	-0.269841	-0.508197	1.22581
6.27911	0.430266	16362.7	12513.5	356.857	3633.34	8880.16	4707.24	11576.7	145.564	40.9681	63.7522	61.3329	563.401	928.966	3.11972	18.6782	1.05913	109.563	-0.269841	-0.393443	1.41935
6.28882	0.438931	16539.5	12711.2	361.624	3707.66	9003.54	4761.49	11703.3	163.988	40.0476	56.2743	56.5252	537.276	935.507	3.1087	18.6717	1.04866	101.039	-0.222222	-0.360656	1.29032
6.29852	0.43769	16593.1	12751.3	363.039	3790.73	8960.55	4861.82	11655.4	160.261	41.2325	59.2182	58.8814	545.888	961.755	3.11945	18.6917	1.062	158.657	-0.31746	-0.344262	1.29032
6.30823	0.433746	16587.9	12696.9	360.53	3724.53	8972.41	4787.72	11721.5	164.85	33.5721	66.7149	53.6228	541.58	936.422	3.13376	18.704	1.06861	108.132	-0.301587	-0.377049	1.19355
6.31793	0.441162	16599.3	12739.2	355.619	3715.43	9023.76	4774.81	11745.2	168.473	35.2399	50.4052	61.789	569.076	924.727	3.1183	18.6982	1.0576	96.1557	-0.253968	-0.409836	1.12903
6.32764	0.430132	16601.8	12742	354.652	3673.96	9068.04	4759.83	11771.3	159.062	40.9453	52.6608	70.0962	570.141	910.332	3.11575	18.6967	1.05304	82.6184	-0.269841	-0.344262	1.19355
6.33734	0.433015	16564.2	12718.3	348.818	3690.09	9028.18	4729.92	11756.4	140.333	44.5682	50.8467	70.0828	572.987	935.042	3.13109	18.7089	1.05803	73.0351	-0.190476	-0.442623	1.06452
6.34705	0.427298	16466.7	12549.1	344.995	3662.41	8886.67	4726.15	11661.8	152.127	35.2627	56.6018	70.2237	573.072	908.872	3.13705	18.7136	1.06429	95.931	-0.190476	-0.442623	1.09677
6.35675	0.413258	16543.2	12640.2	360.992	3671.67	8968.55	4738.87	11725	158.511	40.0476	58.4655	77.3326	562.453	932.63	3.15177	18.7235	1.06323	85.2267	-0.190476	-0.459016	1.06452
6.36646	0.407946	16514.8	12620.3	369.101	3622.25	8998.01	4683.9	11766.7	151.872	48.8472	62.0791	74.9402	548.33	926.371	3.13341	18.7188	1.05778	49.6468	-0.174603	-0.409836	1.03226
6.37616	0.41002	16507.6	12659.3	381.176	3655.26	9004.02	4699.86	11733.6	148.768	52.666	65.392	77.2414	557.542	912.96	3.10279	18.6963	1.05307	65.4327	-0.222222	-0.540984	1.06452
6.38587	0.428562	16444.8	12646.6	373.143	3698.2	8948.42	4741.15	11626.6	149.597	50.6426	61.4685	74.3981	521.31	919.955	3.09272	18.6741	1.03856	111.831	-0.190476	-0.491803	1.09677
6.39557	0.424602	16446.9	12616.6	379.005	3678.65	8937.91	4725.31	11642	149.793	62.8008	63.2411	69.0979	531.729	898.384	3.1095	18.6874	1.04592	100.697	-0.190476	-0.409836	1.12903
6.40528	0.436399	16326.8	12499.9	368.852	3625.91	8873.94	4668.25	11587.3	154.359	55.5322	46.353	76.494	528.926	888.958	3.10912	18.6912	1.04944	89.2409	-0.222222	-0.47541	1.16129
6.41498	0.432156	16349.2	12550.4	369.771	3602.73	8947.64	4633.73	11633.2	155.462	45.8805	54.2912	80.4725	548.032	904.593	3.13143	18.7025	1.04988	61.775	-0.15873	-0.47541	1.06452
6.42469	0.444578	16201.8	12415.1	336.097	3572.62	8842.51	4622.18	11502.9	145.122	39.888	51.3244	72.1922	545.876	906.188	3.13425	18.7071	1.05285	90.4642	-0.206349	-0.540984	1.16129
6.43439	0.446043	16332.7	12528.8	333.862	3570.95	8957.83	4673.83	11588.8	142.812	39.4734	55.5672	65.2242	532.81	903.004	3.14638	18.7141	1.05443	91.3706	-0.238095	-0.459016	1.16129
6.4441	0.434198	16369	12576	349.74	3619.9	8956.14	4700.04	11594	146.881	40.9681	58.5796	70.2734	530.091	878.763	3.15105	18.7194	1.06491	101.814	-0.222222	-0.57377	1.19355
6.4538	0.423088	16398.5	12583.9	361.038	3674.6	8909.33	4743.83	11583	156.693	50.4332	60.7077	60.2755	541.299	885.773	3.13854	18.6908	1.0576	124.394	-0.206349	-0.52459	1.03226
6.46351	0.430565	16360.9	12565.8	342.524	3720.85	8844.98	4788.88	11501.2	156.242	45.7074	50.0899	65.6844	562.714	873.568	3.12298	18.6964	1.0529	165.932	-0.238095	-0.786885	0.903226
6.47321	0.425308	16264.8	12461.4	334.994	3652.12	8809.31	4735.14	11452.7	151.735	38.3342	46.7086	67.6582	538.924	851.048	3.12099	18.6913	1.05356	154.359	-0.333333	-0.639344	1.06452
6.48292	0.433146	16538.3	12706.2	377.4	3817.9	8888.34	4929.22	11533.2	164.112	41.0272	51.7122	80.2537	580.051	906.728	3.14238	18.7061	1.05707	220.753	-0.269841	-0.672131	0.935484
6.49262	0.434347	16360	12519.1	359.697	3679.71	8839.43	4811.36	11479.5	152.769	48.0999	49.6847	74.5752	563.439	903.319	3.12326	18.7136	1.06301	181.679	-0.142857	-0.688525	0.83871
6.50233	0.430615	16461.4	12625.1	357.928	3724.23	8900.85	4842.94	11561.2	159.755	40.0933	40.0102	78.5443	585.802	900.241	3.13611	18.7259	1.0683	174.65	-0.301587	-0.590164	0.903226
6.51203	0.424031	16382.3	12532.2	361.915	3703.22	8828.95	4820.26	11506	158.589	46.0174	47.1057	75.4823	605.704	887.171	3.13445	18.7307	1.06607	178.806	-0.333333	-0.508197	1.03226
6.52174	0.426533	16327.1	12490.7	366.057	3668.93	8821.76	4767.99	11504.8	146.453	50.0777	51.4987	85.0024	589.128	885.117	3.11948	18.7197	1.06541	155.579	-0.238095	-0.590164	1.16129
6.53144	0.417433	16281.2	12454.4	366.637	3610.06	8844.31	4718.43	11520.6	152.322	43.1647	59.3685	77.342	569.535	890.142	3.11382	18.7244	1.06774	129.178	-0.269841	-0.508197	1.19355
6.54115	0.418233	16421.7	12633.3	358.392	3705.08	8928.2	4813.81	11563.5	146.029	44.0852	57.1357	74.9039	581.795	924.853	3.12164	18.7224	1.063	160.948	-0.269841	-0.459016	1
6.55085	0.422051	16379.3	12512.6	362.807	3669.85	8842.79	4773.26	11545.1	146.809	48.2501	49.4981	84.3825	598.683	914.115	3.13156	18.7316	1.07454	147.489	-0.253968	-0.622951	0.870968
6.56056	0.414567	16416.6	12621.3	358.436	3705.06	8916.25	4806.04	11550.4	148.212	47.6624	46.9688	80.5087	602.08	914.801	3.12677	18.7301	1.0726	160.848	-0.301587	-0.52459	0.967742
6.57026	0.418206	16376.1	12596.5	352.825	3722.4	8874.14	4802.68	11508.1	143.884	50.7794	47.4384	81.5204	588.702	895.333	3.12878	18.7294	1.07816	170.344	-0.253968	-0.622951	0.935484
6.57997	0.417813	16392.5	12601.7	345.314	3751.41	8850.33	4835.51	11491.6	141.227	44.1536	49.0379	85.786	597.255	938.185	3.13518	18.7107	1.07681	189.404	-0.190476	-0.52459	0.903226
6.58967	0.426557	16463.4	12663.4	328.105	3690.53	8972.87	4756.86	11638.5	134.259	37.3909	46.4951	77.2736	584.693	922.459	3.13834	18.7235	1.07923	115.814	-0.206349	-0.442623	0.870968
6.59938	0.417656	16327	12518.4	330.155	3650.96	8867.41	4708.26	11545.8	141.824	35.4815	49.0835	74.3162	543.994	920.343	3.15575	18.7269	1.07961	118.053	-0.206349	-0.426229	0.83871
6.60908	0.420548	16391.5	12614.9	326.443	3665.27	8949.65	4696.47	11617.5	144.79	34.0095	42.0564	79.183	594.191	891.46	3.17357	18.7237	1.07658	94.1102	-0.206349	-0.360656	0.903226
6.61879	0.419623	16444.6	12667.1	320.113	3614.66	9052.41	4669.18	11696.1	136.737	38.3798	49.1747	69.2213	570.207	877.869	3.19378	18.7427	1.09047	61.3719	-0.190476	-0.442623	0.870968
6.62849	0.423707	16362.9	12573.4	328.507	3599.04	8974.32	4646.09	11637.5	143.755	35.5043	49.9315	73.715	554.385	916.414	3.18343	18.7346	1.08563	66.2237	-0.190476	-0.409836	1.09677
6.6382	0.426282	16440.8	12609	335.345	3629.71	8979.28	4690.89	11669.8	147.104	38.7716	55.9602	71.7506	538.862	903.446	3.19158	18.7513	1.09468	78.0018	-0.333333	-0.508197	1.32258
6.6479	0.418488	16519.6	12610	332.262	3633.07	8976.9	4736.23	11695.7	146.553	41.7611	52.2327	68.7477	542.891	909.542	3.19274	18.7505	1.08776	91.6737	-0.15873	-0.508197	1.09677
6.65761	0.419629	16431.9	12513.8	301.435	3569.48	8944.36	4678.47	11667.2	128.521	33.5721	45.7343	63.9897	535.593	902.879	3.18067	18.7444	1.08025	73.0836	-0.190476	-0.491803	1
6.66731	0.408286	16373.6	12551.3	316.635	3599.27	8952.01	4619.42	11669.4	132.422	28.2585	53.0029	68.6699	537.558	912.774	3.15835	18.736	1.06071	45.9361	-0.269841	-0.639344	1.06452
6.67702	0.420208	16419.8	12592.8	329.645	3669.9	8922.89	4681.66	11651.3	148.276	34.5382	52.8298	62.1071	513.657	898.885	3.12603	18.7145	1.05456	78.6478	-0.174603	-0.52459	0.83871
6.68672	0.422541	16320.2	12526.7	335.666	3622.64	8904.09	4631.26	11608.8	147.829	37.368	62.3311	59.0585	523.404	837.752	3.12443	18.7146	1.05029	67.0258	-0.31746	-0.491803	1.06452
6.69643	0.430028	16367.3	12600.8	338.171	3692.89	8907.96	4686.86	11597	149.811	38.3342	61.4335	50.9701	516.138	867.698	3.13643	18.7133	1.05295	95.0974	-0.285714	-0.540984	1.12903
6.70613	0.416653	16331.3	12603.2	342.191	3746.92	8856.27	4746.53	11504	151.187	33.5493	66.633	55.1485	515.514	865.969	3.11823	18.7041	1.04315	146.132	-0.111111	-0.409836	0.709677
6.71584	0.427219	16396.5	12668.1	338.384	3821.81	8846.29	4857.9	11459.9	139.982	36.9534	75.8338	57.5047	504.073	856.713	3.11629	18.7219	1.04349	207.731	-0.174603	-0.377049	0.935484
6.72554	0.432712	16271.5	12501.4	357.596	3740.67	8760.77	4794.26	11395.9	145.514	42.9459	68.1962	63.6019	500.14	853.417	3.12711	18.7451	1.05658	195.732	-0.222222	-0.540984	1.09677
6.73525	0.423504	16233.2	12452.6	329.486	3764.7	8687.91	4785.41	11374.2	134.14	39.6693	68.2646	56.9532	508.137	859.666	3.12721	18.7421	1.05589	197.37	-0.253968	-0.47541	1.19355
6.74495	0.415256	16274.9	12431.7	332.052	3681.43	8750.3	4736.15	11457.1	134.545	39.9564	74.4799	52.4099	519.391	836.002	3.13516	18.7427	1.05411	153.65	-0.190476	-0.47541	0.967742
6.75466	0.420607	16217.5	12360.2	329.142	3689.67	8670.58	4743.64	11396.8	135.625	38.9903	72.639	50.4736	509.029	853.317	3.12039	18.733	1.04428	172.704	-0.222222	-0.639344	1.19355
6.76436	0.424237	16206	12354	319.604	3669.45	8684.54	4700.91	11425.5	128.448	34.8388	66.578	56.6755	487.228	867.342	3.12739	18.7283	1.04683	146.019	-0.126984	-0.557377	0.935484
6.77407	0.421187	16237	12377.8	314.119	3650.48	8727.3	4694.37	11465.1	131.414	33.8136	68.1775	53.121	459.681	861.11	3.11328	18.7223	1.03858	132.788	-0.206349	-0.47541	1
6.78377	0.419839	16143.7	12315.1	333.278	3641.64	8673.48	4705.12	11360.7	143.997	45.384	70.005	50.4642	461.271	862.252	3.12075	18.7274	1.03687	164.764	-0.15873	-0.393443	1.06452
6.79348	0.435165	16169.8	12408.8	351.24	3652.37	8756.46	4662.53	11426.5	131.998	41.0594	82.0357	58.3205	467.969	891.713	3.13604	18.7346	1.04573	128.495	-0.174603	-0.360656	0.83871
6.80318	0.434318	16198.1	12429.7	329.516	3595.41	8834.29	4614.19	11499.4	124.638	41.7839	71.3951	57.0994	481.047	901.06	3.12602	18.7314	1.041	87.7822	-0.206349	-0.393443	1.06452
6.81289	0.43587	16157.2	12394.2	336.321	3630	8764.22	4640.27	11432.1	137.312	37.1949	66.7739	61.6791	483.823	879.908	3.11278	18.7188	1.02601	117.009	-0.269841	-0.377049	0.870968
6.82259	0.436147	16171.8	12390	344.361	3615.46	8774.59	4642.61	11444.9	141.34	35.2627	62.7364	63.7978	468.759	888.595	3.10083	18.7255	1.03287	114.738	-0.238095	-0.47541	0.935484
6.8323	0.42881	16316.5	12502.7	324.592	3635.19	8867.53	4662.11	11568.4	134.933	31.3983	59.8381	55.8865	493.165	930.471	3.1313	18.758	1.04958	91.404	-0.222222	-0.491803	1.03226
6.842	0.433253	16207.3	12444.4	346.371	3594.8	8849.63	4620.21	11502.5	138.683	29.9492	70.6249	55.6222	498.143	913.343	3.12605	18.7349	1.03468	89.6811	-0.15873	-0.426229	1
6.85171	0.44593	16200	12420.7	356.544	3597.48	8823.18	4610.82	11504.6	130.111	30.9153	79.1239	65.1101	505.616	931.954	3.1198	18.7292	1.03478	84.9211	-0.126984	-0.393443	0.870968
6.86141	0.444176	16263.6	12458.2	367.084	3673.87	8784.32	4717.92	11461.2	133.023	36.7119	79.7116	72.4699	513.008	953.484	3.11818	18.7367	1.03556	144.401	-0.15873	-0.606557	0.903226
6.87112	0.441018	16388.9	12588	351.832	3699.85	8888.15	4749.49	11553.9	136.336	28.5	75.2273	63.5657	509.123	906.751	3.14499	18.752	1.04344	134.484	-0.126984	-0.491803	0.870968
6.88082	0.43858	16329.8	12483.2	381.587	3685.28	8797.89	4742.01	11500.6	141.477	31.3983	81.762	75.0449	527.317	895.011	3.1461	18.7507	1.05054	144.977	-0.0794	-0.344262	0.612903
6.89053	0.437989	16146.1	12355.4	359.108	3638.74	8716.69	4664.37	11395.4	141.408	33.3305	73.1998	66.7605	516.657	884.765	3.14063	18.7334	1.0406	137.395	-0.190476	-0.52459	0.83871
6.90023	0.43103	16282.1	12476.4	341.82	3640.33	8836.08	4677.74	11521.5	135.84	28.5	76.5127	62.5042	526.059	915.697	3.16366	18.7547	1.05836	110.626	-0.190476	-0.672131	0.806452
6.90994	0.433353	16441	12539.5	349.417	3586.86	8952.63	4663.29	11696.4	135.233	31.1568	81.2064	58.8814	519.977	949.731	3.15347	18.7634	1.05815	58.6566	-0.190476	-0.672131	1.06452
6.91964	0.425633	16390.5	12485.1	340.817	3522.07	8963.02	4589.28	11719.3	136.992	28.5	76.4671	58.5071	520.472	902.475	3.15535	18.7774	1.06803	19.4011	-0.190476	-0.622951	0.935484
6.92935	0.426125	16388.1	12540.5	337.307	3569.65	8970.84	4635.35	11671.4	134.819	31.1568	74.9589	61.196	519.924	960.775	3.16232	18.7854	1.06113	52.5797	-0.174603	-0.557377	0.967742
6.93905	0.417635	16545.2	12631.8	347.156	3549.12	9082.7	4606.72	11854.5	144.384	30.1907	73.7875	62.0709	508.581	987.726	3.1512	18.7822	1.05657	-7.89646	-0.206349	-0.47541	1.03226
6.94876	0.420085	16626.3	12733.8	362.322	3622.69	9111.11	4652.51	11891.2	146.011	28.7416	83.0567	64.2446	521.526	981.208	3.16703	18.7821	1.05699	3.14716	-0.15873	-0.606557	0.903226
6.95846	0.426482	16580.1	12733.2	345.482	3534.18	9198.99	4569.88	11929.4	134.678	25.3602	78.1122	60.403	516.484	962.335	3.17238	18.7783	1.06134	-43.9676	-0.238095	-0.622951	1
6.96817	0.426143	16516.2	12698.9	354.788	3563.64	9135.23	4601.44	11830.2	141.29	31.3983	78.6999	62.2574	496.309	965.618	3.15791	18.7511	1.04022	-3.95702	-0.174603	-0.57377	0.903226
6.97787	0.433705	16565.5	12725	358.653	3634.36	9090.61	4702.86	11780.4	140.875	29.2246	77.4373	67.2476	500.46	968.951	3.18402	18.7548	1.04544	54.6219	-0.0794	-0.442623	0.677419
6.98758	0.427495	16706.5	12824.7	352.865	3656.39	9168.27	4694.46	11929.2	134.318	28.2585	78.1484	61.5878	556.349	987.91	3.18886	18.7663	1.05614	12.1444	-0.0159	-0.590164	0.774193
6.99728	0.424966	16734.2	12859.1	370.791	3650.82	9208.27	4696.77	11964.2	144.785	33.0662	71.9828	57.6228	529.014	976.327	3.19209	18.7515	1.04694	4.08525	-0.111111	-0.737705	0.806452
7.00699	0.424504	16778	12868.5	358.691	3676.39	9192.1	4757.04	11943.7	133.019	29.9492	80.9877	54.8707	509.142	983.168	3.19849	18.7554	1.06243	36.5557	-0.126984	-0.704918	0.935484
7.01669	0.428299	16866.3	12956.9	394.522	3738.69	9218.17	4834.5	11954.8	143.026	41.3009	83.8538	62.3352	521.988	973.721	3.201	18.7593	1.05919	68.5258	-0.206349	-0.590164	0.967742
7.0264	0.422798	16812.5	12863.7	380.735	3707.94	9155.71	4799.72	11935.5	144.257	36.2288	75.3548	61.8428	523.39	957.96	3.18093	18.7392	1.05074	57.8965	-0.142857	-0.377049	1.19355
7.0361	0.425215	16885.4	12982.6	380.36	3727.71	9254.86	4811.63	11995.6	145.018	32.606	78.6543	62.4171	548.138	949.868	3.18461	18.7426	1.05032	47.6191	-0.206349	-0.442623	1.29032
7.04581	0.427794	16963	13103.9	371.282	3802.1	9301.83	4905.77	11991.3	138.839	35.9873	76.3665	60.3024	557.043	991.081	3.19708	18.7668	1.05401	91.1001	-0.174603	-0.426229	1.22581
7.05551	0.426016	16898.9	13014.4	394.788	3790.65	9223.73	4871.32	11956.2	135.598	47.5349	75.332	67.4435	553.974	992.802	3.20813	18.7695	1.05566	84.7347	-0.222222	-0.377049	1.19355
7.06522	0.427159	16811.9	12955.1	378.037	3781.01	9174.12	4872.16	11872.6	137.968	41.957	69.2576	73.746	583.29	975.065	3.19891	18.7677	1.05405	106.831	-0.174603	-0.459016	1.06452
7.07492	0.427321	17014.2	13133.8	363.235	3850.49	9283.3	4937.61	12008.3	128.571	37.7371	73.8238	68.6511	550.028	989.302	3.20845	18.7872	1.06226	101.002	-0.111111	-0.622951	0.967742
7.08463	0.410199	16826.1	13000.5	351.678	3823.51	9176.96	4903.17	11849.4	130.421	34.0323	71.8594	65.0967	529.134	954.931	3.19148	18.7789	1.05586	126.829	-0.142857	-0.508197	1
7.09433	0.422052	16947	13144.8	356.351	3887.09	9257.69	4935.64	11930.8	135.817	39.2774	71.2717	57.7825	542.185	960.551	3.18695	18.7881	1.06267	120.258	-0.174603	-0.442623	1.03226
7.10404	0.424061	16883.7	13027.1	364.415	3790.65	9236.44	4855.26	11948.2	141.627	35.9873	79.1373	60.713	520.715	977.938	3.20112	18.7913	1.07104	79.5655	-0.0952381	-0.491803	1.12903
7.11374	0.423161	16871.8	12998.4	372.478	3807.73	9190.61	4876.54	11913.3	142.593	33.3077	81.0602	68.3775	532.505	1002.92	3.21028	18.7952	1.07984	98.2223	-0.111111	-0.47541	1.22581
7.12345	0.416122	16816.6	13039.4	381.606	3832.89	9206.5	4880.64	11854.9	140.132	32.1001	88.7393	63.7522	551.93	1002.04	3.21506	18.7847	1.07531	115.248	-0.0952381	-0.393443	1.19355
7.13315	0.414793	16859.3	13054.8	367.807	3826.08	9228.75	4874.86	11906	141.709	34.2966	92.9862	56.4971	539.88	989.006	3.20588	18.7778	1.06923	99.3644	-0.190476	-0.590164	0.83871
7.14286	0.426552	16773.6	12931.1	358.894	3738.17	9192.96	4776.1	11917.3	128.111	29.9492	90.5212	65.1049	534.066	971.845	3.2214	18.7926	1.07379	51.9796	-0.190476	-0.47541	1
7.15256	0.418117	16688.5	12845.7	364.189	3703.97	9141.72	4751.08	11855.2	120.136	29.2246	92.4213	74.2694	512.837	958.913	3.23419	18.8047	1.08213	56.8809	-0.301587	-0.557377	0.967742
7.16227	0.423078	16833.6	12902.6	372.811	3666.89	9235.69	4733.63	12018.6	128.052	35.4587	90.1978	78.0426	519.54	954.199	3.23556	18.8095	1.08011	6.53014	-0.253968	-0.721311	1
7.17197	0.429738	16896.1	12990.8	363.163	3711.28	9279.51	4803.72	12008.4	136.113	28.2585	94.8915	67.7804	512.563	981.985	3.2096	18.7981	1.07184	40.7248	-0.111111	-0.688525	1
7.18168	0.434115	16826.2	12980.7	378.605	3752.23	9228.46	4817.63	11928.6	143.363	35.7458	89.1955	68.2634	536.726	997.211	3.20489	18.7958	1.07126	67.7261	-0.0952381	-0.688525	0.741935
7.19138	0.429125	16982.8	13093.4	365.333	3789.58	9303.78	4859.72	12038.8	137.257	31.3983	92.6815	62.4802	529.345	1019.21	3.22232	18.8079	1.07794	58.0198	-0.126984	-0.672131	0.741935
7.20109	0.422425	16894.3	13047.7	362.451	3717.55	9330.1	4794.82	12011.1	139.959	29.9264	93.3055	54.2415	523.025	984.112	3.22364	18.8129	1.08898	36.0185	-0.142857	-0.508197	1.03226
7.21079	0.418814	16931.6	13043.1	377.059	3798.29	9244.78	4897.37	11951.1	142.119	36.4704	89.2773	59.9469	535.913	989.315	3.2264	18.8131	1.0891	97.7698	-0.15873	-0.52459	0.967742
7.2205	0.431232	16861.1	12980.1	362.416	3737.46	9242.61	4839.71	11934.2	133.666	30.0539	84.6199	67.8716	547.794	974.715	3.2144	18.8068	1.08066	76.2159	-0.238095	-0.639344	1.06452
7.2302	0.427816	16789.5	12898.4	360.856	3735.04	9163.41	4817.35	11883.8	137.106	25.1187	83.8953	71.253	532.704	975.855	3.22552	18.7966	1.08161	79.2532	-0.142857	-0.344262	0.935484
7.23991	0.426191	16702.6	12870	367.315	3701.95	9168.03	4773.2	11841.9	144.744	29.4661	76.8777	76.6443	569.843	948.936	3.2113	18.7843	1.07281	70.2792	-0.190476	-0.57377	1.09677
7.24961	0.429316	16865	12964.9	370.31	3747.7	9217.23	4844.84	11939.6	144.343	27.0509	89.8382	68.9611	578.126	941.153	3.2299	18.7984	1.07803	77.1114	-0.349206	-0.590164	1.35484
7.25932	0.432906	16834.8	12995.1	335.17	3783.45	9211.68	4876.04	11884.6	130.735	28.6503	82.1094	61.5785	571.329	972.551	3.21629	18.7792	1.07814	105.447	-0.174603	-0.442623	1.16129
7.26902	0.427651	16768	12965.8	370.234	3789.88	9175.9	4804.62	11879.7	146.275	27.7754	85.0439	71.2717	558.208	977.654	3.21151	18.7809	1.07906	74.6086	-0.111111	-0.47541	1.09677
7.27873	0.440624	16756.9	12939.5	389.531	3798.79	9140.69	4836.47	11844.6	145.191	32.3644	84.365	73.2817	575.22	965.738	3.24484	18.8034	1.09889	98.0557	-0.15873	-0.393443	1.09677
7.28843	0.447016	16769.9	12960.4	419.39	3841.02	9119.38	4864.29	11836.8	154.396	33.3305	100.342	72.4752	574.302	993.615	3.24967	18.7852	1.09056	112.609	-0.142857	-0.655738	1.03226
7.29814	0.441687	16830.3	13014.9	400.55	3846.34	9168.58	4897.12	11857.6	150.08	34.7797	99.2161	64.5639	582.189	1022.1	3.25717	18.8073	1.09899	121.965	-0.206349	-0.540984	1.25806
7.30784	0.434603	16970.3	13098.1	405.033	3898.6	9199.52	4957.9	11936	144.721	39.3687	86.4703	77.3326	568.057	1053.8	3.26989	18.8286	1.10638	128.947	-0.0794	-0.622951	0.870968
7.31755	0.424975	16991.9	13126.2	419.374	3873.58	9252.62	4931.47	11982.2	151.256	38.6441	96.4091	79.4473	580.519	1016.84	3.27816	18.838	1.10491	105.02	-0.0952381	-0.803279	0.774193
7.32725	0.424174	16892.4	13011.7	414.623	3812.9	9198.79	4914.11	11903	150.91	32.606	96.1769	79.6338	586.903	1016.39	3.27794	18.8359	1.11059	117.802	-0.0952381	-0.508197	0.774193
7.33696	0.417832	17000.8	13113	392.483	3825.42	9287.54	4934.56	11994.8	150.071	34.0914	87.0674	75.8379	589.553	1018.64	3.2919	18.8571	1.12169	103.143	-0.0952381	-0.606557	0.709677
7.34666	0.426263	17012.6	13131.6	401.315	3793.8	9337.82	4878.45	12060.7	142.743	30.6738	96.8559	76.1156	587.794	1041.53	3.29769	18.8513	1.1292	60.7679	-0.0794	-0.688525	0.645161
7.35637	0.421811	17111.6	13182.6	411.709	3803.68	9378.89	4910.56	12135.6	152.463	36.9534	99.8132	72.953	586.048	1038.07	3.29061	18.8481	1.12866	55.7255	-0.111111	-0.540984	0.774193
7.36607	0.421993	17149.5	13228.5	412.492	3826.38	9402.1	4912.97	12166.8	156.004	33.8136	92.7499	80.1531	588.594	1045.03	3.31049	18.8574	1.13477	48.707	-0.0476	-0.540984	0.677419
7.37578	0.419629	17178.3	13247	421.591	3885.6	9361.38	4989.61	12120.7	155.499	28.9831	100.538	86.3509	579.247	1019.85	3.32068	18.8536	1.13221	95.1836	-0.142857	-0.590164	0.935484
7.38548	0.413988	17086.5	13151.3	417.004	3881.19	9270.13	4986.8	12033.7	153.899	27.0509	102.643	81.197	580.222	990.726	3.32401	18.8656	1.13078	116.54	-0.111111	-0.442623	0.83871
7.39519	0.420884	17112.5	13185.4	394.574	3849.18	9336.25	4935.25	12118.3	153.211	25.1187	94.9599	67.0704	555.95	973.438	3.34526	18.8655	1.13818	71.3422	-0.111111	-0.52459	1.03226
7.40489	0.418694	17087.4	13143.9	391.66	3803.24	9340.63	4906.95	12115.7	155.303	23.428	101.791	64.9517	556.371	1004.67	3.3444	18.8599	1.13254	59.2817	-0.111111	-0.672131	0.967742
7.4146	0.420089	16984.8	13066.9	380.426	3735.15	9331.76	4837	12085.3	150.805	21.7373	99.4577	62.9604	555.473	998.598	3.32989	18.8534	1.12335	35.7083	-0.126984	-0.57377	0.967742
7.4243	0.425291	17043.3	13160.8	396.593	3792.39	9368.45	4862.01	12116.2	155.521	21.9788	107.013	71.8191	562.142	1008.15	3.32897	18.8526	1.12578	38.9397	-0.126984	-0.655738	0.870968
7.43401	0.434858	17062.7	13115.4	398.305	3798.08	9317.32	4899.34	12099.1	150.08	24.3941	98.6553	71.8056	554.955	1013.46	3.32086	18.8385	1.12466	60.1699	-0.174603	-0.442623	1.12903
7.44371	0.434088	17119.7	13136.8	400.205	3822.48	9314.35	4917.15	12134	147.492	39.1272	98.8512	72.2296	563.327	1007.3	3.3212	18.8337	1.12081	59.1206	-0.126984	-0.672131	0.967742
7.45342	0.436612	16955.4	13080.9	386.609	3747.25	9333.67	4834.01	12063.9	152.254	22.7034	93.2827	74.7133	572.388	984.216	3.32052	18.8355	1.11848	39.9363	-0.142857	-0.557377	1.03226
7.46312	0.424564	16988.2	13064.8	384.838	3791.93	9272.83	4854.07	12076.9	140.396	22.7034	95.2968	72.8858	556.475	995.945	3.31113	18.8312	1.11288	45.5798	-0.206349	-0.459016	1
7.47283	0.441535	16845.3	12932.3	401.025	3733.04	9199.27	4815.48	11975.8	145.236	20.5297	92.3487	80.0081	544.723	970.312	3.31378	18.8236	1.11042	54.4965	-0.301587	-0.442623	1.3871
7.48253	0.45125	16871.7	12997.3	384.939	3748.86	9248.46	4822.11	11997.6	146.517	21.7373	83.8591	74.0156	564.398	984.639	3.3346	18.8477	1.1201	51.8213	-0.15873	-0.426229	1.12903
7.49224	0.432029	17049.1	13161.4	400.017	3859.28	9302.11	4930.16	12066.6	152.532	22.9449	89.7148	81.9175	568.848	1004.41	3.34861	18.8578	1.12926	82.4898	-0.0952381	-0.426229	1.03226
7.50194	0.429655	16858.6	12995.1	400.989	3733.93	9261.17	4814.13	11991.1	146.043	20.5297	97.9401	81.4117	553.375	970.634	3.3221	18.83	1.11117	49.9231	-0.0794	-0.52459	0.935484
7.51165	0.440857	16811.9	12928.1	383.081	3776.36	9151.71	4833.06	11926	149.989	21.7145	87.9785	74.649	567.082	979.645	3.32064	18.8089	1.10747	75.3664	-0.15873	-0.606557	1.12903
7.52135	0.451279	16757.3	12891.6	367.252	3666.53	9225.02	4704.55	12003.3	151.944	18.9665	78.1765	76.718	578.118	968.137	3.34487	18.825	1.11014	-2.57382	-0.111111	-0.344262	1.12903
7.53106	0.460032	16950.9	13109.8	377.897	3747.5	9362.28	4765.56	12137.6	151.347	27.593	77.8666	81.2251	596.458	953.135	3.32869	18.8315	1.10847	-10.0433	-0.111111	-0.409836	1.09677
7.54076	0.455741	16966.5	13113.2	376.336	3723	9390.24	4795.23	12118.1	157.199	30.9153	64.3961	78.304	585.93	945.498	3.33571	18.8354	1.10545	8.37572	-0.0952381	-0.491803	0.83871
7.55047	0.455077	17163.4	13300.9	371.021	3791.9	9509.03	4870.58	12232.1	158.233	22.7034	67.5588	75.1051	601.811	946.383	3.34981	18.8669	1.12382	12.6631	-0.0952381	-0.540984	0.774193
7.56017	0.442098	17303.2	13420.2	399.38	3930.01	9490.17	5008.32	12236.8	167.539	26.7865	80.6696	84.2375	604.134	944.176	3.35492	18.8742	1.12875	73.4212	-0.15873	-0.557377	0.83871
7.56988	0.436468	17061.9	13264.3	406.319	3908.41	9355.84	4935.2	12066.9	171.658	22.9449	82.3602	93.4611	619.849	994.365	3.34382	18.8622	1.13188	84.6975	-0.0635	-0.590164	0.709677
7.57958	0.43263	17216.5	13317.8	415.765	3895.9	9421.88	4932.63	12219.6	167.63	21.0127	85.9375	92.3675	622.821	965.147	3.37742	18.8879	1.14791	43.8168	-0.253968	-0.704918	1.25806
7.58929	0.435798	17165	13281.8	412.607	3791.87	9489.92	4821.82	12277.2	172.392	20.2653	78.7374	95.6482	629.66	954.989	3.37968	18.8954	1.15629	-21.0091	-0.142857	-0.606557	1.25806
7.59899	0.446177	17049.9	13180.7	414.485	3809.83	9370.9	4810.6	12172.5	170.387	26.3035	81.107	92.7862	622.508	960.782	3.37123	18.8784	1.14346	1.16134	-0.174603	-0.721311	1.19355
7.6087	0.461899	17096.2	13229	412.775	3885.23	9343.77	4918.6	12109.3	163.488	25.0959	88.3756	92.3031	603.794	976.583	3.37627	18.8835	1.14992	66.1988	-0.190476	-0.540984	1.25806
7.6184	0.45375	16958.3	13062.4	418.318	3833.16	9229.25	4865.89	12025	164.509	34.9528	81.9591	90.599	593.367	948.862	3.3706	18.8836	1.15139	64.3934	-0.111111	-0.459016	1.32258
7.62811	0.459734	16985.7	13054.1	424.612	3819.3	9234.84	4878.55	12039.4	164.636	38.1382	75.4379	93.9804	593.615	892.05	3.38659	18.8868	1.16499	66.3349	-0.190476	-0.491803	1.41935
7.63781	0.455226	17022.5	13070.2	408.653	3863.1	9207.05	4925.12	12034.9	155.034	32.8475	81.3029	88.7715	577.058	940.766	3.4109	18.8947	1.16779	88.4558	-0.238095	-0.754098	1.29032
7.64752	0.454773	16988.9	13059.6	416.714	3769.71	9289.91	4848.51	12083.1	156.738	30.0082	85.5819	86.8714	594.309	958.915	3.41609	18.9086	1.17204	41.4497	-0.253968	-0.459016	1.41935
7.65722	0.457807	17125.4	13146	423.579	3818.59	9327.4	4876.22	12187.1	162.548	29.6392	88.1703	92.6681	594.995	982.009	3.41908	18.9285	1.17299	26.903	-0.190476	-0.426229	1.25806
7.66693	0.457204	16905.1	12954.3	414.179	3846.51	9107.75	4854.15	11982.6	150.714	34.7797	89.8972	86.4568	572.195	1003.17	3.41512	18.9257	1.17191	70.1274	-0.222222	-0.426229	1.35484
7.67663	0.44876	17086.3	13127.9	407.212	3864.92	9262.97	4905.65	12100.1	149.966	30.8697	83.6632	95.1102	583.545	1002.49	3.41413	18.9315	1.17038	62.7476	-0.222222	-0.409836	1.25806
7.68634	0.449334	17080.9	13125.7	395.519	3819.05	9306.68	4869.15	12128.1	136.026	32.8247	89.5873	83.1252	567.172	992.38	3.41225	18.9258	1.17088	39.0424	-0.222222	-0.704918	1.19355
7.69604	0.459287	17175.6	13245.7	417.806	3956.43	9289.23	4962.18	12135.3	152.969	36.2288	90.0744	84.8843	613.623	1030.39	3.4081	18.9248	1.16707	79.0463	-0.285714	-0.540984	1.35484
7.70575	0.459109	17195.7	13338.4	398.159	3972.53	9365.87	4997.31	12125.5	155.9	30.4322	79.0058	84.0913	605.321	1038.22	3.41588	18.9379	1.17325	97.4043	-0.15873	-0.442623	1.35484
7.71545	0.451401	17211.6	13312.2	404.527	3919.33	9392.83	4963.56	12171.9	157.408	30.1451	83.6041	79.7304	612.135	1048.72	3.41046	18.9325	1.17433	70.1525	-0.142857	-0.377049	1.25806
7.72516	0.450446	17230.3	13348.7	415.958	3965.53	9383.14	5020.91	12134.4	150.7	27.7754	96.4412	85.1808	618.979	1034.26	3.43838	18.9546	1.17715	105.698	-0.111111	-0.409836	1.09677
7.73486	0.441667	17283.8	13355.1	426.603	3934.07	9421.04	5002.01	12201.6	164.194	28.9831	93.8622	76.5315	620.958	1002.78	3.40385	18.9339	1.17094	79.7223	-0.238095	-0.52459	0.870968
7.74457	0.435619	17147.7	13226.8	417.244	3838.93	9387.82	4845.71	12215.7	167.078	28.2585	91.506	78.5455	632.112	948.844	3.40991	18.9345	1.1706	5.71788	-0.0952381	-0.327869	1.06452
7.75427	0.435705	17249.4	13364.7	414.324	3897.48	9467.21	4917.79	12247.4	172.269	26.3263	89.8154	75.5332	613.563	997.523	3.39261	18.9267	1.16515	29.9225	-0.111111	-0.442623	1.22581
7.76398	0.44087	17166.2	13277.7	407.086	3852.95	9424.79	4862.24	12220.3	174.533	22.7034	81.8222	80.514	594.954	985.825	3.38535	18.915	1.1592	11.9622	-0.126984	-0.229508	1.25806
7.77368	0.434998	17207.3	13298.6	417.69	3784.53	9514.04	4839.82	12280.4	165.939	25.1187	84.9983	82.2047	611.634	961.792	3.39169	18.9089	1.15615	-13.7407	-0.111111	-0.295082	1.32258
7.78339	0.442037	17103.1	13139.5	412.676	3698.3	9441.22	4770.02	12245.3	153.252	28.7416	89.7832	84.424	590.319	916.071	3.39006	18.9039	1.15796	-36.0266	-0.206349	-0.344262	1.51613
7.79309	0.44434	17161	13165	410.538	3758.16	9406.81	4848	12226.4	155.08	24.1526	90.7265	74.7536	594.518	920.429	3.37413	18.9052	1.15537	3.97746	-0.206349	-0.57377	1.06452
7.8028	0.425837	16944.5	12997.8	391.848	3658.4	9339.45	4711.93	12146.6	152.692	22.2204	86.52	75.2823	575.715	913.899	3.34826	18.895	1.14509	-36.5005	-0.174603	-0.360656	0.903226
7.8125	0.426222	17200.7	13222.7	392.482	3767.43	9455.26	4823.96	12288.4	152.783	20.7028	88.4428	75.7975	585.582	942.49	3.37061	18.9198	1.1537	-22.96	-0.142857	-0.590164	0.935484
7.8222	0.433238	17265.3	13284.4	380.839	3774.13	9510.32	4793.21	12384.9	137.854	22.7625	93.2599	78.0075	577.063	973.854	3.36149	18.9186	1.14862	-61.896	-0.253968	-0.409836	1.32258
7.83191	0.427244	17257.4	13271.6	359.746	3800.57	9471.07	4854.2	12315.7	133.761	22.6122	80.8964	77.5057	587.282	970.859	3.34942	18.9192	1.14519	-16.4576	-0.238095	-0.295082	1.32258
7.84161	0.427434	17202.5	13222.4	360.923	3823.67	9398.74	4864.07	12253.9	141.235	21.8648	78.9871	69.3395	606.753	942.128	3.36547	18.9306	1.15792	4.0469	-0.301587	-0.327869	1.77419
7.85132	0.420971	17326.4	13319.8	380.03	3823.49	9496.33	4875.33	12363.9	143.869	20.9899	79.4339	73.5823	631.77	955.307	3.38722	18.9424	1.16515	-19.4857	-0.269841	-0.442623	1.70968
7.86102	0.411931	17333.3	13447.5	380.757	3875.81	9571.69	4890.44	12357.5	152.496	20.7712	83.3251	73.3045	660.271	974.568	3.37523	18.9337	1.15619	-11.0054	-0.190476	-0.47541	1.41935
7.87073	0.427602	17381	13410.2	381.006	3908.97	9501.23	4954.38	12338.8	140.775	26.0392	80.7502	71.7641	645.967	970.084	3.37107	18.9286	1.15685	22.6105	-0.126984	-0.377049	1.29032
7.88043	0.416751	17441.2	13447.8	374.633	3899.38	9548.43	4942.68	12409.9	143.742	25.1187	86.3375	69.6681	629.018	962.185	3.37273	18.9234	1.15877	-1.12048	-0.253968	-0.327869	1.67742
7.89014	0.417646	17380.2	13470.2	385.1	3861.47	9608.77	4891.64	12402.9	149.793	26.3263	86.2463	70.3699	600.184	954.082	3.37955	18.9283	1.15937	-22.2729	-0.269841	-0.540984	1.25806
7.89984	0.429553	17182.8	13307.5	364.457	3772.11	9535.37	4791.82	12305	140.533	23.6695	81.1017	69.181	606.764	956.847	3.36912	18.9132	1.14948	-41.7373	-0.301587	-0.327869	1.45161
7.90955	0.427307	17159.9	13305.5	368.616	3790.22	9515.3	4783.95	12289.4	135.621	24.3941	82.9199	75.187	613.88	973.506	3.37605	18.9055	1.14857	-41.2172	-0.253968	-0.409836	1.22581
7.91925	0.422254	17115.4	13200.9	400.905	3750.39	9450.55	4730.05	12300	144.247	25.6017	97.1418	70.4705	625.088	955.582	3.38918	18.9085	1.15511	-68.2246	-0.31746	-0.262295	1.54839
7.92896	0.424526	17126	13214.7	402.584	3753.04	9461.65	4750.24	12291.8	151.999	27.0509	92.2482	70.8758	602.075	955.939	3.37678	18.8969	1.13927	-57.019	-0.269841	-0.491803	1.32258
7.93866	0.430326	17027.7	13155.9	403.31	3773.79	9382.05	4786.01	12155.1	143.245	29.179	105.778	75.5694	605.685	946.901	3.37748	18.9078	1.14164	-5.37165	-0.269841	-0.409836	1.41935
7.94837	0.425432	17218.4	13339.1	401.627	3817.67	9521.4	4811.69	12322.1	144.398	28.2585	99.4524	73.7782	602.895	958.763	3.37845	18.9124	1.14482	-37.257	-0.174603	-0.409836	1.3871
7.95807	0.424465	17081.6	13255.8	371.505	3757.18	9498.62	4711.44	12281	137.485	23.911	87.4539	72.0056	590.119	969.025	3.36319	18.9043	1.13678	-71.6637	-0.238095	-0.508197	1.3871
7.96778	0.423561	16989.2	13154.8	376.445	3732.95	9421.89	4741.08	12163.5	133.962	21.4958	93.0721	67.1429	588.995	941.655	3.36258	18.8999	1.14235	-27.792	-0.206349	-0.278689	1.19355
7.97748	0.422616	17066.8	13222.7	392.861	3752.78	9469.89	4758.72	12225.3	141.787	21.7373	95.388	69.1301	584.683	949.442	3.33902	18.8938	1.13113	-35.9056	-0.190476	-0.459016	1.09677
7.98719	0.426403	17015.7	13178.7	387.059	3773.14	9405.54	4773.03	12159.6	139.28	25.1187	87.4042	70.912	596.262	983.276	3.31363	18.8827	1.11603	-12.392	-0.269841	-0.311475	1.32258
7.99689	0.420353	16881.3	13091.4	374.815	3714.27	9377.14	4665.64	12136.3	134.705	27.2924	86.6206	72.1653	572.288	976.874	3.34331	18.8836	1.12851	-54.671	-0.365079	-0.360656	1.35484
8.0066	0.423979	16891.2	13086.4	374.671	3646.8	9439.61	4640.49	12171.4	139.261	20.2882	87.5141	70.1284	565.247	955.881	3.33775	18.8837	1.12657	-75.0958	-0.222222	-0.377049	1.22581
8.0163	0.401277	16893.1	13085.4	369.333	3584.64	9500.74	4581.62	12234.5	133.082	20.2882	82.3374	69.8547	533.419	941.176	3.3398	18.8749	1.11889	-118.008	-0.0952381	-0.327869	1.19355
8.02601	0.408222	16917.1	13061.5	371.486	3605.58	9455.88	4615.21	12229.8	132.44	25.3602	90.0434	64.3908	551.639	960.922	3.34947	18.8813	1.12911	-101.666	-0.174603	-0.131148	1.19355
8.03571	0.405412	16867.5	13010.8	358.474	3646.3	9364.53	4652.84	12146.7	132.677	26.5678	79.8081	60.7814	543.349	987.381	3.33213	18.8773	1.12091	-63.1172	-0.285714	-0.508197	1.25806
8.04542	0.416645	16994.7	13118.5	368.98	3695.35	9423.15	4711.16	12204.8	137.708	28.5	76.2081	63.3926	537.053	982.456	3.34971	18.894	1.13292	-51.9751	-0.126984	-0.442623	1.12903
8.05512	0.416528	17133.7	13196.3	356.249	3667.33	9528.94	4678.03	12374.6	136.049	27.9942	66.8798	65.3382	544.339	1002.95	3.35288	18.8934	1.13005	-111.047	-0.206349	-0.52459	1.09677
8.06483	0.411601	17118.1	13175.3	350.958	3703.73	9471.59	4710.6	12325.2	138.287	21.6461	67.34	70.8705	531.928	1017.48	3.36015	18.895	1.13517	-83.5562	-0.206349	-0.393443	1.09677
8.07453	0.410659	17240.7	13362.9	360.907	3822.47	9540.37	4801.68	12361.7	142.178	24.6356	67.4675	67.74	539.169	1017.87	3.36911	18.9041	1.14424	-52.0417	-0.142857	-0.409836	1
8.08424	0.411202	17333.4	13386.4	351.72	3875.92	9510.47	4890.35	12363.1	138.47	22.4391	72.3893	62.9189	538.575	1049.95	3.35986	18.91	1.14647	-12.5135	-0.174603	-0.47541	1.09677
8.09394	0.413899	17160.5	13258.1	351.626	3792.82	9465.25	4781.92	12310.3	140.497	24.8771	63.2113	64.6914	527.988	1025.81	3.37011	18.9106	1.15016	-47.5638	-0.174603	-0.57377	1.25806
8.10365	0.408955	17101.8	13244.9	372.332	3834.03	9410.86	4824.33	12203.7	148.276	28.7187	57.196	76.6215	523.392	1014.16	3.376	18.9079	1.14847	-0.766201	-0.31746	-0.459016	1.41935
8.11335	0.407523	17227.5	13342.2	370.295	3823.89	9518.35	4835.65	12313.4	154.842	22.4619	62.3499	70.9898	533.586	1071.23	3.37293	18.9111	1.14359	-24.1976	-0.31746	-0.606557	1.22581
8.12306	0.399988	17224.6	13331.3	334.4	3844.41	9486.88	4888.95	12254.3	136.359	15.9407	56.9316	65.1838	549.517	1085.46	3.34715	18.9195	1.13534	15.1437	-0.206349	-0.52459	1.03226
8.13276	0.407281	17253.9	13330.2	343.932	3865.45	9464.79	4944.74	12229.5	132.376	22.9449	56.4527	71.8003	557.934	1119.15	3.35499	18.9075	1.14016	46.6968	-0.190476	-0.47541	1.06452
8.14247	0.411279	17448.4	13480.7	367.871	3971.92	9508.79	5036.67	12330.9	145.952	24.8771	63.7897	72.4793	587.536	1109.78	3.36929	18.9125	1.14508	61.6974	-0.190476	-0.57377	0.935484
8.15217	0.414005	17311.8	13418.3	359.66	3938.36	9479.9	4977.94	12248.1	149.515	17.3898	65.33	70.5243	585.182	1134.74	3.3654	18.9231	1.14536	56.7962	-0.0159	-0.344262	0.870968
8.16188	0.419249	17306.6	13355.9	358.048	3839.86	9516.02	4918.88	12302	144.225	14.9746	69.6775	73.4589	560.41	1084.29	3.36967	18.9272	1.14729	16.2073	-0.142857	-0.704918	1
8.17158	0.418021	17096.3	13232.5	350.664	3763.57	9468.91	4837.63	12174.7	127.021	21.2543	65.0107	79.497	546.144	1060.58	3.34525	18.9104	1.12951	12.7453	-0.111111	-0.393443	0.806452
8.18129	0.424217	17181.7	13329.3	358.539	3788.45	9540.87	4848.33	12245.3	133.392	18.839	69.1032	75.1992	540.424	1077.06	3.32751	18.9039	1.11858	-0.790322	-0.206349	-0.327869	0.967742
8.19099	0.408098	17267.6	13393.5	356.785	3788.86	9604.63	4861.44	12323	125.696	21.7373	71.3816	76.6121	544.067	1089.32	3.35266	18.9137	1.13097	-15.0971	-0.111111	-0.442623	0.806452
8.2007	0.400843	17380.2	13422.8	364.569	3828.95	9593.85	4945.9	12350	132.426	26.5678	77.9122	64.2031	549.789	1095.18	3.34886	18.9192	1.13961	15.8906	-0.31746	-0.442623	1.22581
8.2104	0.402351	17366.6	13443.5	354.999	3820.27	9623.28	4897.42	12382.3	127.113	23.6695	78.6824	59.8744	559.337	1082.59	3.34777	18.9115	1.13416	-14.3133	-0.174603	-0.442623	0.870968
8.22011	0.411965	17396.2	13471.8	339.614	3796.84	9674.94	4858.48	12460.1	117.252	27.5339	71.76	59.3229	562.317	1083.45	3.34006	18.9134	1.13851	-52.0653	-0.15873	-0.360656	0.967742
8.22981	0.408542	17266.6	13346.2	334.088	3764.29	9581.92	4822.68	12365.2	119.826	25.7976	63.9721	65.306	562.298	1061.9	3.35112	18.9201	1.13646	-43.4945	-0.269841	-0.344262	1.12903
8.23952	0.405669	17242.1	13295.9	336.451	3748.2	9547.65	4823.69	12342.3	124.848	26.3263	62.1311	67.3108	565.773	1045.13	3.36711	18.9342	1.14707	-37.1009	-0.206349	-0.344262	1.03226
8.24922	0.40229	17308.4	13415.8	331.728	3835.24	9580.61	4869.57	12361.3	133.679	29.2246	58.5995	62.927	566.3	1090.05	3.34358	18.9291	1.14109	-21.3795	-0.222222	-0.442623	0.935484
8.25893	0.397504	17489.8	13621.8	345.489	3911.33	9710.48	4975.99	12434.5	136.637	27.2924	65.0295	56.693	570.512	1093.67	3.33677	18.9241	1.13224	7.47417	-0.222222	-0.47541	0.967742
8.26863	0.405957	17407.7	13625.3	319.288	3896.12	9729.22	4932.89	12404.8	127.067	24.1526	67.4219	57.2404	591.502	1081.43	3.33002	18.9158	1.13386	-4.2067	-0.142857	-0.491803	0.935484
8.27834	0.408145	17427.2	13495.9	349.655	3831.22	9664.68	4940.55	12404.1	133.242	27.7754	67.964	65.7757	574.107	1064.45	3.33311	18.9208	1.13694	-0.579805	-0.126984	-0.409836	0.903226
8.28804	0.4102	17467.7	13519.2	360.786	3836.59	9682.65	4924.71	12459.6	148.667	25.3602	68.1465	60.5399	577.63	1034.34	3.30994	18.9123	1.12676	-22.1312	-0.174603	-0.52459	0.967742
8.29775	0.408978	17339.4	13469.3	341.951	3814.54	9654.73	4854.53	12408.5	134.417	25.2233	66.8704	61.3826	568.063	1057.42	3.33032	18.9432	1.14523	-40.4205	-0.238095	-0.557377	1.06452
8.30745	0.404268	17327.8	13439.9	338.018	3795.27	9644.61	4814.84	12430.4	129.988	24.6356	63.4756	67.1014	582.714	1068.31	3.33623	18.9437	1.14878	-63.9958	-0.238095	-0.557377	0.967742
8.31716	0.390755	17249.3	13369.9	340.13	3762.75	9607.16	4815.44	12360.1	124.811	22.7034	74.6314	69.8816	569.815	1048.91	3.33949	18.9372	1.1434	-45.4308	-0.349206	-0.688525	1.16129
8.32686	0.390163	17302.2	13358.7	333.896	3828	9530.74	4885.81	12345.5	129.952	21.2543	80.6696	59.2088	563.593	1066.62	3.35515	18.932	1.14477	-9.98062	-0.111111	-0.508197	0.806452
8.33657	0.38938	17344.6	13349.3	348.208	3850.54	9498.71	4944.32	12328.2	129.655	23.428	79.2204	67.7307	558.56	1088.71	3.36175	18.9304	1.14868	20.8438	-0.285714	-0.57377	1.22581
8.34627	0.38557	17247.8	13336.6	355.933	3864.06	9472.57	4939.7	12237.5	137.626	19.3221	76.3221	66.6371	570.831	1088.9	3.3434	18.9271	1.14399	42.3423	-0.349206	-0.426229	1.19355
8.35598	0.386905	17166.9	13243.2	354.814	3774.99	9468.24	4832.55	12278.8	145.113	17.8729	83.0848	60.6808	553.59	1034.45	3.33258	18.9273	1.13576	-16.6025	-0.365079	-0.442623	1.19355
8.36568	0.390371	17124.3	13195.6	341.171	3796.23	9399.38	4842.68	12222.7	146.549	16.9068	79.2204	55.0438	549.969	1037.93	3.35022	18.9249	1.14206	2.55617	-0.285714	-0.393443	1.16129
8.37539	0.382954	17090.5	13198.2	341.065	3817.79	9380.44	4854.68	12172.8	142.388	21.7373	73.4238	62.0481	552.265	1069.1	3.35153	18.9178	1.14125	20.9294	-0.349206	-0.409836	1
8.38509	0.38183	17153.9	13281.2	333.155	3836.24	9444.93	4850.12	12240.1	144.571	19.5636	65.6722	69.9366	559.615	1095.88	3.36321	18.9276	1.1363	1.36027	-0.31746	-0.47541	1.06452
8.3948	0.389806	17340.5	13384.3	364.466	3864.64	9519.66	4950.43	12319.2	171.922	21.2543	67.8687	62.8183	589.869	1067.8	3.36911	18.9432	1.13952	25.9519	-0.206349	-0.459016	0.83871
8.4045	0.385384	17411.2	13483.2	359.233	3876.44	9606.79	4929.31	12409.6	169.543	21.0127	75.0917	52.8795	573.004	1058.3	3.35255	18.9276	1.13165	-7.06027	-0.238095	-0.655738	1.06452
8.41421	0.399088	17206	13289	364.954	3823.15	9465.88	4877.34	12267.6	161.641	20.5297	82.3602	52.7561	551.222	1059.05	3.34625	18.9141	1.11552	6.46553	-0.238095	-0.622951	0.83871
8.42391	0.397597	17108.5	13203.5	361.832	3830.04	9373.49	4891.07	12152.9	161.086	23.1865	80.1865	55.0801	531.881	1035.84	3.35121	18.8956	1.11452	42.4693	-0.285714	-0.557377	0.83871
8.43362	0.404701	17060.8	13209.8	337.775	3762.7	9447.11	4784.56	12211.8	148.171	20.0466	66.3739	61.4966	533.468	1063.32	3.35183	18.8859	1.10913	-20.7754	-0.15873	-0.491803	0.870968
8.44332	0.401345	17084.2	13211	336.089	3769.31	9441.65	4791.67	12224	146.663	23.428	67.6044	59.8609	562.667	1074.35	3.34768	18.8787	1.11332	-20.7467	-0.301587	-0.426229	1.16129
8.45303	0.412552	17030	13196.1	339.213	3749.93	9446.12	4767.96	12194.7	152.769	19.0805	70.4342	63.7937	563.533	1064.37	3.33955	18.8748	1.10768	-23.7934	-0.253968	-0.606557	0.870968
8.46273	0.416389	16921	13131.9	345.175	3772.43	9359.5	4770.38	12084.4	153.138	25.8432	69.4681	67.8353	593.674	1089.35	3.3235	18.8658	1.10594	5.97699	-0.269841	-0.377049	1.06452
8.47244	0.421781	17005.2	13125.6	342.695	3767.18	9358.38	4788.05	12152.9	148.973	23.6695	71.8606	62.7727	583.689	1057.71	3.33106	18.859	1.11387	-3.88857	-0.222222	-0.508197	0.935484
8.48214	0.422184	16856.9	13120.7	348.031	3790.15	9330.55	4741.74	12062.3	160.73	17.1483	74.8273	58.1381	567.154	1077.44	3.30477	18.8253	1.09594	-1.17494	-0.15873	-0.491803	0.903226
8.49185	0.417299	16850	13048.3	331.028	3823.36	9224.9	4805.25	11982.3	153.439	20.0466	60.8645	56.5614	581.984	1065.26	3.29245	18.809	1.08921	48.198	-0.111111	-0.540984	0.935484
8.50155	0.414837	16846.6	12999.2	330.684	3755.69	9243.47	4732.03	12050.1	147.752	19.5636	61.3475	59.4276	596.848	1076.37	3.3041	18.828	1.09127	-2.37504	-0.174603	-0.47541	0.709677
8.51126	0.415713	16897.8	13012	334.841	3771.47	9240.53	4776.76	12054.3	143.633	21.4958	59.1738	68.8242	607.568	1069.87	3.30949	18.8236	1.08884	16.6707	-0.190476	-0.557377	0.870968
8.52096	0.410901	17013.7	13107.6	349.604	3787.52	9320.06	4797.95	12148.1	148.222	19.3221	61.0604	66.7646	601.426	1095.18	3.30661	18.8235	1.08996	1.8183	-0.174603	-0.491803	0.903226
8.53067	0.406507	16930.3	13089.1	351.432	3797.4	9291.73	4812.3	12055.9	141.769	21.0127	67.34	70.6559	609.808	1061.45	3.31184	18.8327	1.093	32.2475	-0.0952381	-0.459016	0.741935
8.54037	0.413031	16980.3	13107	358.817	3826.8	9280.24	4860.61	12061	140.735	19.8051	64.7061	73.0939	631.481	1073.21	3.33702	18.8529	1.09972	52.6567	-0.190476	-0.360656	0.870968
8.55008	0.416354	16996.1	13135.9	348.826	3851.78	9284.11	4854.33	12080.2	131.963	19.8051	72.8267	73.5314	623.259	1044.92	3.34368	18.8463	1.1041	44.8394	-0.111111	-0.508197	0.774193
8.55978	0.412918	17012.7	13125.5	356.538	3841.73	9283.73	4854.13	12093.8	134.692	27.0509	62.947	78.7081	631.503	1038.88	3.32761	18.8482	1.10099	41.1991	-0.0794	-0.442623	1.09677
8.56949	0.418786	16941	13066.7	333.517	3804.72	9261.93	4802.7	12076.7	123.51	22.2204	57.565	78.8718	619.337	1027.37	3.33267	18.8504	1.09743	22.5027	-0.142857	-0.540984	0.903226
8.57919	0.409448	16996.8	13092.7	339.801	3754.77	9337.94	4751.39	12175.7	120.931	20.2882	65.5581	78.0332	602.199	997.76	3.32757	18.8348	1.0954	-26.3199	-0.0635	-0.426229	0.774193
8.5889	0.416608	17016	13104.6	335.639	3764.21	9340.41	4781.79	12166.6	125.793	20.5069	58.8638	80.4028	618.459	966.607	3.34195	18.8403	1.09654	-10.2608	-0.142857	-0.213115	1.06452
8.5986	0.407057	16916.7	13007.1	321.545	3764.5	9242.57	4787.26	12065	125.32	14.4915	60.4405	71.681	614.077	992.777	3.34846	18.8374	1.09627	18.6142	-0.111111	-0.47541	1
8.60831	0.418331	17010.8	13138.2	333.172	3779.89	9358.26	4791.17	12147	124.08	15.6992	66.0412	72.5424	606.732	1014.97	3.36872	18.8438	1.09831	-0.948604	-0.0635	-0.459016	0.83871
8.61801	0.42727	16932.2	13050.7	325.534	3707.21	9343.46	4716.74	12143.9	114.843	15.4576	64.6604	69.9769	577.763	1024.12	3.36098	18.8205	1.08898	-33.6523	-0.111111	-0.557377	0.903226
8.62772	0.425752	16966.1	13090.2	324.523	3734.2	9355.95	4749.62	12146.2	116.037	14.0085	67.9962	74.0331	593.535	1007.4	3.37424	18.8495	1.09741	-19.4393	-0.142857	-0.459016	0.870968
8.63742	0.420698	16899.5	12989.7	311.682	3665.15	9324.51	4696.43	12127.5	113.671	14.4915	60.4861	75.6098	587.313	1002.78	3.37259	18.83	1.09614	-38.5192	-0.126984	-0.508197	0.774193
8.64713	0.419952	16912.9	12934.3	321.669	3619.52	9314.76	4644.93	12192.1	127.948	13.5254	58.9094	68.5599	568.952	1014.03	3.37468	18.8299	1.09214	-78.501	-0.126984	-0.52459	0.83871
8.65683	0.427602	16947.1	12907.7	320.465	3588.52	9319.22	4661.27	12209.7	124.658	10.1441	58.4855	74.3887	580.427	1005.47	3.37954	18.8379	1.09709	-75.7164	-0.174603	-0.491803	0.83871
8.66654	0.422691	17049.7	13092.1	338.182	3652.75	9439.35	4745.58	12230.9	135.864	17.3898	59.7615	77.8747	600.131	1021.87	3.38572	18.8508	1.10081	-43.275	-0.174603	-0.409836	0.967742
8.67624	0.431124	17017.6	13050.7	335.635	3692.28	9358.42	4729.54	12209.6	140.12	12.5593	63.3844	70.1231	593.789	1016.5	3.38555	18.8467	1.09264	-44.9706	-0.142857	-0.491803	0.709677
8.68595	0.42382	17116.5	13112	343.838	3724.23	9387.79	4772.26	12271.6	140.166	13.0424	61.4522	75.4179	636.643	1024.95	3.38769	18.8395	1.09562	-41.8617	-0.206349	-0.278689	1.25806
8.69565	0.422938	16969.7	12980.6	328.203	3661.75	9318.87	4709.75	12182.4	138.775	6.03814	67.0073	64.085	633.689	1021.16	3.40659	18.8561	1.10929	-46.8044	-0.126984	-0.360656	0.806452
8.70536	0.408844	17043.6	13104.5	350.807	3716.32	9388.19	4752.78	12221.4	143.743	8.21187	71.2044	75.2864	656.448	1052.41	3.4056	18.8524	1.10572	-37.5771	-0.111111	-0.360656	0.580645
8.71506	0.422767	16995.2	13077.8	348.695	3696.03	9381.74	4748.45	12178.2	146.55	5.55509	69.4682	69.9313	625.78	1055.81	3.40877	18.8687	1.11576	-28.2817	-0.238095	-0.377049	1.16129
8.72477	0.417854	17042.3	13112.8	342.506	3708.74	9404.03	4757.38	12218.9	144.08	7.48729	69.974	65.8938	590.47	1074.06	3.40799	18.8728	1.10887	-34.8599	-0.15873	-0.590164	0.935484
8.73447	0.423204	17022.5	13100.6	344.086	3690.37	9410.23	4762.49	12196.7	141.874	7.97035	71.7922	61.9475	580.053	1048.43	3.38029	18.8711	1.0998	-26.7762	-0.269841	-0.311475	1.12903
8.74418	0.417662	16969.5	13047.6	333.86	3671.01	9376.56	4770.83	12134.1	137.312	8.21187	71.3091	63.52	598.404	1056.67	3.38001	18.8641	1.10038	-6.75732	-0.253968	-0.360656	1.22581
8.75388	0.415806	17202.1	13279.1	342.547	3792.83	9486.28	4882.88	12252.4	137.481	9.4195	67.5359	62.189	630.971	1065.96	3.36345	18.865	1.09346	12.9128	-0.253968	-0.557377	1.03226
8.76359	0.404035	17090	13175.4	338.565	3767.32	9408.11	4821.69	12200	142.184	5.31356	67.8003	65.6522	606.917	1067	3.36399	18.8778	1.10649	-0.993818	-0.0317	-0.442623	0.741935
8.77329	0.407515	16975.5	13089	328.018	3750.1	9338.89	4808.93	12097.7	124.611	7.00424	72.9542	63.6475	579.023	1034.45	3.375	18.883	1.11336	19.8624	-0.238095	-0.245902	1.41935
8.783	0.424555	16898	13060.7	304.566	3690.91	9369.76	4745.24	12091.2	114.121	7.00424	68.388	62.6358	600.266	1035.41	3.39278	18.8764	1.10734	-7.11252	-0.253968	-0.442623	1
8.7927	0.425737	17003.3	13151.6	308.238	3791.94	9359.61	4830.6	12116.6	114.65	5.79662	67.1441	65.3517	600.707	1096.28	3.40555	18.8835	1.10154	24.6965	-0.238095	-0.393443	1.09677
8.80241	0.41939	16970.7	13119.6	309.583	3726.05	9393.6	4752.48	12152.2	115.365	10.8687	69.5044	56.5614	584.463	1042.66	3.41197	18.8716	1.09742	-19.7223	-0.301587	-0.262295	1.12903
8.81211	0.417604	16945.8	13089.8	315.433	3758.57	9331.24	4776.86	12100	117.252	8.4534	74.5536	62.4265	586.44	1062.47	3.42161	18.859	1.10041	4.81721	-0.285714	-0.540984	0.903226
8.82182	0.416566	17016.2	13110.4	326.39	3776.23	9334.14	4793.54	12149.2	123.959	7.97035	72.4255	64.4861	614.039	1061.69	3.41518	18.8743	1.10573	-0.462988	-0.190476	-0.442623	1.03226
8.83152	0.413718	17117.3	13154.3	339.701	3774.28	9380.01	4812.06	12231.2	132.527	11.5932	72.6442	63.6931	627.628	1071.72	3.45337	18.9078	1.13099	-13.4387	-0.206349	-0.360656	1.16129
8.84123	0.405823	17098.1	13164.8	329.867	3772.88	9391.95	4800.87	12221.1	129.997	11.3517	71.4366	65.0873	586.672	1082.32	3.44234	18.8905	1.12128	-15.8678	-0.206349	-0.262295	0.967742
8.85093	0.409463	17130.3	13265.1	329.933	3870.03	9395.09	4891.66	12171.5	139.868	7.72882	56.0339	73.4951	607.833	1072.04	3.46233	18.8985	1.12616	37.8845	-0.190476	-0.311475	1.06452
8.86064	0.391392	17296.6	13337.6	330.544	3870.57	9467.06	4916.52	12305.1	131.679	5.55509	66.5242	66.0172	614.178	1053.12	3.44185	18.9035	1.13775	14.3508	-0.206349	-0.344262	1
8.87034	0.399207	17163.1	13308.4	326.684	3845.71	9462.68	4867.9	12220.8	131.998	8.4534	59.634	67.0517	632.376	1027.41	3.44322	18.8878	1.12762	14.3796	-0.285714	-0.557377	1.09677
8.88005	0.394393	17279.3	13374.9	342.997	3877.25	9497.64	4910.73	12294.1	141.95	9.17797	57.2416	75.4688	636.04	1030.91	3.4551	18.8841	1.12675	14.5945	-0.253968	-0.442623	1.16129
8.88975	0.398031	17190.7	13292	339.954	3747.59	9544.39	4811.78	12310.3	127.983	13.0196	65.695	75.2957	605.514	1025.61	3.44511	18.8786	1.12608	-34.1364	-0.174603	-0.278689	0.83871
8.89946	0.392019	17216.4	13355.6	318.423	3789.57	9566.06	4835.76	12310.3	125.8	7.97035	59.6568	70.5968	651.171	1040.11	3.45641	18.8674	1.1229	-23.3422	-0.285714	-0.426229	1.12903
8.90916	0.403508	17192	13306.4	331.603	3746.12	9560.25	4777.74	12341.6	132.403	8.4534	59.6568	77.1864	619.412	1024.57	3.45204	18.8533	1.1088	-57.5925	-0.15873	-0.377049	0.806452
8.91887	0.406758	17309.8	13446.1	322.685	3837.32	9608.74	4895.8	12338.4	123.039	9.17797	64.223	74.2881	588.438	1061.12	3.43398	18.8469	1.10428	-3.64943	-0.253968	-0.426229	0.935484
8.92857	0.389134	17193.5	13336.1	346.326	3863.11	9472.99	4931.96	12190.1	129.733	9.66103	73.7472	70.3003	594.37	1075.02	3.42252	18.8296	1.0977	51.1964	-0.0794	-0.229508	0.806452
8.93828	0.393724	17053.8	13213.7	337.253	3775.63	9438.12	4812.32	12172.9	133.52	9.90255	69.8828	66.5365	609.259	1032.62	3.38385	18.7888	1.07322	1.8304	-0.174603	-0.327869	0.806452
8.94798	0.402969	17022.1	13186.6	326.222	3747.19	9439.47	4799.73	12158.2	128.484	14.9746	60.2902	71.2851	636.655	1040.55	3.39962	18.8016	1.08968	-0.0131641	-0.111111	-0.295082	0.83871
8.95769	0.397514	17101.6	13262	325.767	3812.63	9449.39	4869	12169	123.918	15.6992	64.7289	68.9611	644.337	1047.22	3.4019	18.8071	1.09048	28.3499	-0.269841	-0.327869	1.12903
8.96739	0.400144	17093.9	13264.5	335.424	3824.07	9440.44	4849.22	12185.1	138.605	8.21187	60.3586	74.5296	624.436	1076.22	3.41728	18.8173	1.09426	15.265	-0.126984	-0.114754	0.967742
8.9771	0.410649	17171.1	13272.2	326.118	3840.83	9431.35	4896.63	12216.6	124.916	9.66103	57.8749	71.8044	573.139	1125.22	3.42138	18.8277	1.10587	28.4067	-0.15873	-0.377049	0.870968
8.9868	0.418468	17104.2	13247.4	325.832	3772.06	9475.3	4810.73	12230.7	125.226	11.1102	58.1621	69.5032	554.746	1101.58	3.40677	18.8016	1.09272	-13.921	-0.222222	-0.459016	0.935484
8.99651	0.412379	17137.9	13222.1	316.159	3805.15	9416.91	4870.2	12201.2	124.283	11.5932	57.4831	66.1447	577.376	1099	3.41539	18.7998	1.09692	20.5205	-0.126984	-0.360656	0.935484
9.00621	0.414377	17239.9	13325.6	325.541	3767.95	9557.61	4817.24	12356.1	123.882	13.5254	62.5551	64.6271	565.063	1112.39	3.43234	18.8182	1.10082	-43.588	-0.222222	-0.344262	1.12903
9.01592	0.419003	17241.8	13309.2	307.597	3834.52	9474.72	4888.24	12285.6	122.487	7.72882	57.2416	64.9733	586.217	1098.86	3.40267	18.8044	1.09408	6.68291	-0.222222	-0.278689	1.03226
9.02562	0.427132	17297.7	13383.8	337.999	3849.3	9534.5	4885.89	12344.7	135.064	13.767	49.5128	72.4243	575.867	1100.61	3.4145	18.7984	1.10364	-9.72254	-0.269841	-0.295082	1.12903
9.03533	0.422674	17187.3	13331.4	314.01	3790.42	9540.94	4831.6	12289.2	123.376	10.3856	56.517	61.8791	595.432	1050.72	3.40742	18.7804	1.09142	-19.7256	-0.15873	-0.344262	0.967742
9.04503	0.420382	17150.1	13259.9	319.029	3788.12	9471.81	4806.01	12279.6	122.86	10.3856	61.3475	67.6301	605.963	1021.73	3.39971	18.785	1.09599	-28.7588	-0.126984	-0.327869	0.903226
9.05474	0.419779	17120.1	13260.2	314.402	3830.9	9429.29	4832.92	12220.6	112.325	8.69492	71.4916	62.499	609.04	1053.42	3.37688	18.7661	1.07988	-1.30726	-0.142857	-0.377049	1.03226
9.06444	0.425765	17081.3	13215.8	327.74	3786.46	9429.38	4817.89	12200.9	133.684	13.5254	65.9365	62.3849	613.501	1058.02	3.36059	18.7464	1.0772	-2.95152	-0.126984	-0.622951	0.774193
9.07415	0.428321	16970.6	13129	320.792	3772.31	9356.72	4778.87	12129.2	121.111	10.8687	63.5212	62.558	588.16	1045.64	3.35678	18.7351	1.06973	-1.86615	-0.142857	-0.47541	0.870968
9.08385	0.433461	16970.2	13085	313.554	3683.83	9401.22	4734.29	12177.5	115.902	8.93645	57.4831	62.2346	576.133	1033.83	3.36264	18.744	1.08062	-34.4802	-0.15873	-0.622951	0.774193
9.09356	0.431895	17230.9	13371.1	329.52	3806.13	9565.01	4853.81	12319.5	134.727	12.8009	61.106	58.9673	591.336	1045.32	3.38012	18.7613	1.09008	-17.6283	-0.238095	-0.52459	1.19355
9.10326	0.414298	17102.1	13208.4	345.513	3762.48	9445.88	4813.25	12230.8	130.311	18.839	58.9323	72.1465	582.462	989.001	3.39382	18.7799	1.09831	-12.7934	-0.0952381	-0.213115	1.03226
9.11297	0.412178	17180	13374.1	333.38	3786.01	9588.12	4790.52	12327.6	129.984	17.3898	62.268	78.2116	599.52	956.691	3.4086	18.776	1.08815	-48.1937	-0.253968	-0.229508	1.25806
9.12267	0.40805	17143.5	13296.2	349.615	3705.39	9590.77	4726.06	12353.5	147.656	17.1483	57.7246	77.9929	579.088	956.933	3.40967	18.7785	1.09532	-83.9502	-0.126984	-0.295082	0.967742
9.13238	0.415593	17153.2	13290.1	353.711	3786.94	9503.12	4813.98	12283.5	138.696	20.0466	57.4831	76.7034	599.203	965.546	3.43353	18.7889	1.10374	-26.1789	-0.31746	-0.262295	1.12903
9.14208	0.414523	17267.9	13323.1	333.934	3780.08	9543	4820.44	12387.6	125.7	17.6314	62.0037	73.5635	635.194	989.617	3.45378	18.7952	1.10749	-50.3331	-0.238095	-0.213115	1.35484
9.15179	0.410059	17184.9	13250.1	333.998	3717.29	9532.79	4749.02	12370.2	138.018	15.2161	52.1011	69.0886	632.082	987.107	3.45415	18.8034	1.09625	-77.9483	-0.285714	-0.278689	1.25806
9.16149	0.413184	17243.4	13349.6	340.693	3780.05	9569.58	4771.27	12405.3	143.618	12.8009	57.4147	72.7933	626.353	970.214	3.46976	18.8189	1.10668	-77.0711	-0.190476	-0.311475	1.06452
9.1712	0.399859	17323.8	13412.6	342.097	3765	9647.57	4785.64	12469	142.552	8.4534	60.1399	76.7759	633.748	963.908	3.46493	18.8253	1.10997	-87.1555	-0.0952381	-0.278689	0.741935
9.1809	0.40159	17310.4	13367.2	348.637	3773.97	9593.22	4827.59	12407.6	136.568	12.5593	58.4264	83.0234	631.733	978.079	3.48074	18.833	1.11795	-52.3249	-0.111111	-0.278689	0.935484
9.19061	0.405563	17345.1	13448.2	352.99	3849.79	9598.43	4875.42	12394.4	151.001	11.8348	63.9587	73.6226	639.763	991.274	3.47692	18.8372	1.11913	-27.3642	-0.190476	-0.278689	1.09677
9.20031	0.407201	17482.5	13485.7	354.446	3890.57	9595.1	4972.84	12432.9	138.291	13.5254	62.0721	76.7396	648.853	1008.69	3.48509	18.8467	1.12015	6.44967	-0.190476	-0.393443	0.709677
9.21002	0.40913	17490.3	13584.1	327.168	3923.76	9660.29	4964.94	12454.8	117.219	11.8348	65.385	75.0717	671.067	1014.65	3.47608	18.8343	1.11772	-2.77644	-0.190476	-0.393443	1.06452
9.21972	0.395569	17375.1	13489.7	331.797	3907.68	9582.06	4946.37	12363.6	114.34	12.0763	64.9704	78.6718	663.055	1039.1	3.47644	18.8381	1.11714	12.5669	-0.206349	-0.327869	1.03226
9.22943	0.408045	17415.3	13492.4	355.258	3969.64	9522.79	4989.25	12351.4	128.972	10.8687	68.5933	81.9391	639.459	1051.67	3.4784	18.8336	1.11584	35.048	-0.190476	-0.327869	0.935484
9.23913	0.396701	17396.8	13474.7	339.457	3903.22	9571.49	4954.64	12372.2	129.419	9.4195	66.2599	76.439	651.857	1062.44	3.48052	18.8436	1.12588	14.0681	-0.111111	-0.442623	0.870968
9.24884	0.39879	17420.3	13529.4	336.508	3937.82	9591.58	4965.63	12381.1	123.508	15.6992	66.547	73.632	664.045	1044.8	3.4884	18.8545	1.13306	16.6877	-0.349206	-0.409836	1.12903
9.25854	0.401387	17485.3	13500.7	345.47	3940.7	9560.04	4963.3	12438.6	131.816	12.5593	65.5716	83.3883	680.212	1053.07	3.48888	18.8696	1.13553	0.677305	-0.206349	-0.442623	1
9.26825	0.392831	17596.3	13563.6	368.575	4029.59	9534.03	5091.37	12421.8	147.815	13.0424	66.8248	88.1369	641.583	1063.36	3.50076	18.8938	1.15252	62.6948	-0.190476	-0.409836	1.03226
9.27795	0.383917	17623.2	13566.3	365.066	3987.44	9578.84	5046.93	12497.9	140.994	13.5254	69.4588	85.2252	650.561	1055.94	3.51016	18.8897	1.15261	22.9156	-0.142857	-0.409836	0.935484
9.28766	0.380068	17620.8	13592.7	380.092	3995.88	9596.83	5074.37	12464.8	153.298	17.8045	67.5722	83.5573	630.243	997.442	3.51081	18.8962	1.14995	43.8606	-0.222222	-0.52459	1.06452
9.29736	0.386388	17582.4	13584.5	373.156	3953.75	9630.77	5001.86	12498.3	136.177	19.2536	67.0435	85.4117	656.691	990.114	3.51241	18.8933	1.14586	2.51112	-0.126984	-0.295082	0.935484
9.30707	0.386316	17552.3	13560.5	340.737	3916.85	9643.64	4914.36	12556.6	120.045	12.3178	67.1254	87.4808	635.215	1008.28	3.50665	18.9038	1.14252	-52.0175	-0.0635	-0.360656	1.06452
9.31677	0.399376	17735.9	13655	340.909	4018.83	9636.19	5045.33	12608.9	115.985	11.8348	66.5014	88.3194	666.69	1040.51	3.53172	18.9286	1.15906	-6.6826	-0.190476	-0.393443	1.16129
9.32648	0.377011	17719.1	13633.2	346.631	4052.32	9580.88	5096.82	12541.8	117.94	12.5593	60.9007	90.9212	665.4	1040.29	3.5254	18.9333	1.16449	33.9361	-0.111111	-0.131148	1.16129
9.33618	0.38066	17796.1	13707.4	334.833	4049.7	9657.7	5102.84	12618	105.08	17.3898	68.019	79.811	654.247	1051.68	3.53589	18.9278	1.16734	16.8437	-0.31746	-0.180328	1.41935
9.34589	0.386986	17743.9	13720.7	378.546	4098.98	9621.72	5155.61	12513.4	133.989	19.0805	74.3215	90.944	693.426	1014.64	3.52953	18.9237	1.16442	67.7882	-0.301587	-0.229508	1.32258
9.35559	0.38388	17779.4	13769.8	363.421	4160.31	9609.44	5203.73	12499.5	118.705	21.7373	74.508	95.1774	701.573	1056.8	3.53787	18.9251	1.17039	93.0459	-0.269841	-0.262295	1.06452
9.3653	0.378346	17708.2	13681.6	371.064	4021.67	9659.93	5063.2	12561.7	128.489	24.3941	68.3061	95.3733	694.566	1015.77	3.57103	18.9276	1.18	13.649	-0.174603	-0.262295	0.870968
9.375	0.387742	17825.6	13839.9	380.086	4161.94	9677.94	5195.88	12548.9	132.19	24.1526	65.3622	99.5383	701.551	1002.99	3.57847	18.9289	1.17813	76.6605	-0.0159	-0.442623	0.774193
9.3847	0.385617	17774.7	13748.2	394.615	4113.5	9634.65	5168.21	12528	129.086	28.5	74.2759	100.08	675.268	1014.83	3.57327	18.9248	1.17854	69.6505	-0.142857	-0.393443	1
9.39441	0.391826	17575.1	13544.3	386.236	4016.09	9528.2	5094.24	12399.8	134.404	27.2924	62.8329	97.319	691.461	962.495	3.57112	18.8992	1.16963	69.7066	-0.238095	-0.295082	1.19355
9.40411	0.389087	17724.7	13668.5	388.293	4138.04	9530.42	5190.28	12451.9	133.538	28.7416	61.2107	98.3307	721.828	997.867	3.58123	18.908	1.17881	99.3692	-0.285714	-0.590164	1.19355
9.41382	0.39165	17803.9	13719.9	410.716	4117.56	9602.32	5178.63	12536.7	165.101	33.5721	66.1002	86.8153	708.412	993.812	3.59304	18.9105	1.1761	72.0892	-0.253968	-0.459016	1.19355
9.42352	0.394571	17659.8	13557.4	417.046	4025.52	9531.91	5124.96	12447.1	166.974	32.8475	68.1921	88.141	734.891	978.575	3.62041	18.9256	1.19182	71.2347	-0.111111	-0.47541	0.903226
9.43323	0.391802	17513.3	13440.3	365.641	3934.56	9505.72	4997.54	12438.7	143.004	26.0848	61.3247	76.694	670.101	931.947	3.59436	18.8961	1.17565	16.0603	-0.111111	-0.377049	0.903226
9.44293	0.398732	17556.3	13483.1	365.348	4012.9	9470.16	5080.13	12400	137.266	24.5672	66.2143	79.6379	670.763	915.904	3.57996	18.8909	1.18181	63.2905	-0.126984	-0.47541	1.16129
9.45264	0.375102	17465.5	13386.8	375.432	3949.65	9437.11	5008.53	12378.8	138.533	23.911	62.1996	85.2842	666.798	934.9	3.57106	18.8932	1.17994	36.5856	-0.0317	-0.508197	0.903226
9.46234	0.389679	17600.2	13501.3	370.54	4049.73	9451.57	5143.3	12375.2	142.547	23.428	66.8342	74.4612	643.336	959.742	3.57132	18.8968	1.1839	98.1665	-0.126984	-0.47541	1.06452
9.47205	0.39016	17463.4	13385.8	363.852	3934.77	9451.02	5015.11	12365.2	135.197	17.6314	59.634	84.8012	636.081	977.731	3.58305	18.8959	1.18646	43.0821	-0.0476	-0.606557	0.83871
9.48175	0.387057	17383.3	13361	365.841	3974.39	9386.59	5009.51	12293.5	149.943	18.839	57.6562	79.98	652.432	941.972	3.57442	18.8897	1.18255	59.1973	-0.174603	-0.442623	1.09677
9.49146	0.38448	17354.6	13328.1	381.417	3992.87	9335.22	5001.47	12265.4	147.912	23.428	68.3289	84.7649	671.527	964.863	3.584	18.8951	1.18994	62.8974	-0.206349	-0.393443	1.03226
9.50116	0.389014	17439.1	13443.5	386.584	4007.75	9435.78	4988.75	12365.2	152.714	25.8432	71.4594	83.5708	663.357	981.548	3.59948	18.9005	1.19129	31.2289	-0.126984	-0.52459	1.03226
9.51087	0.382195	17366.2	13334.9	378.737	3988.95	9345.99	4990.26	12288.5	148.696	24.3941	70.853	78.3028	658.141	1003.62	3.60424	18.9114	1.19739	51.848	-0.222222	-0.557377	1.06452
9.52057	0.382017	17435.3	13358.3	376.217	3980.63	9377.66	5010.09	12341.8	136.473	26.5678	69.6319	85.2024	669.098	996.859	3.60726	18.899	1.19046	46.914	-0.222222	-0.622951	1.12903
9.53028	0.377816	17450	13485.5	392.374	4021.8	9463.7	5028.25	12339	155.626	28.7416	72.0015	78.4625	644.612	1006.2	3.59142	18.8931	1.18356	55.8211	-0.238095	-0.557377	1
9.53998	0.374019	17556.7	13528.6	398.432	4051.61	9476.97	5066.81	12409.7	157.176	33.3305	75.6928	76.7718	660.004	959.691	3.61314	18.9063	1.2031	54.7884	-0.222222	-0.557377	1.03226
9.54969	0.379468	17460	13430.2	400.207	3935.72	9494.51	4951.74	12424.9	160.443	33.3305	71.5869	79.7426	634.053	935.804	3.62924	18.9159	1.20562	-0.945425	-0.238095	-0.52459	1.12903
9.55939	0.382523	17525.6	13497	406.616	3997.87	9499.13	5005.98	12436.2	157.891	37.9195	73.4828	80.2028	632.467	931.858	3.64114	18.9498	1.21422	20.5055	-0.269841	-0.557377	1
9.5691	0.383408	17668.9	13703.2	410.094	4066.19	9637.03	5081.86	12509.8	152.29	35.0212	80.6187	81.907	652.057	979.544	3.63806	18.9358	1.2114	35.5303	-0.174603	-0.606557	0.967742
9.5788	0.38586	17648.5	13706.8	379.219	4054.66	9652.18	5073.53	12501.8	140.834	32.3644	72.5074	78.9227	675.362	996.688	3.63584	18.9473	1.21025	33.8613	-0.142857	-0.655738	0.741935
9.58851	0.392934	17530.4	13577.7	349.106	4004.81	9572.86	5006.24	12453.3	132.544	27.0509	69.6184	67.5119	664.545	1038.18	3.62908	18.9304	1.20135	16.1939	-0.15873	-0.639344	0.870968
9.59821	0.390895	17398	13456.6	353.337	3951.68	9504.89	4955.79	12369	127.873	29.7077	71.6553	62.613	658.705	983.017	3.62101	18.9174	1.1951	15.4015	-0.126984	-0.52459	0.967742
9.60792	0.389236	17495.2	13492.6	329.397	3969.75	9522.86	4957.71	12467.5	114.599	22.9449	66.3739	62.2212	672.155	1000.96	3.59283	18.9061	1.18416	-9.33425	-0.111111	-0.557377	0.870968
9.61762	0.400756	17564.9	13658.5	351.856	3993.77	9664.69	4967.62	12521.2	129.788	22.2204	70.3565	64.3587	652.233	1017.03	3.59071	18.8853	1.17249	-18.8477	-0.111111	-0.442623	0.83871
9.62733	0.398356	17424.4	13516.9	347.9	3944.57	9572.28	4932.86	12418.6	127.173	26.5678	69.0939	66.464	652.128	985.796	3.58478	18.8719	1.16231	-7.81887	-0.0794	-0.360656	0.806452
9.63703	0.403892	17429.2	13506.2	372.791	4052.85	9453.32	5033.95	12323.2	136.018	29.9492	71.2313	67.7307	649.456	981.959	3.58474	18.8524	1.15993	62.474	-0.285714	-0.377049	1.32258
9.64674	0.40662	17419.9	13424	386.245	4044.96	9379.03	5057.89	12287.9	141.299	28.9831	77.3607	77.0589	661.356	992.11	3.60438	18.869	1.16526	82.4354	-0.365079	-0.606557	1.25806
9.65644	0.40846	17379.9	13353	388.143	3935.78	9417.17	4991.21	12318.4	134.514	27.5339	80.259	81.8666	656.796	1008.16	3.62615	18.8814	1.17841	44.5082	-0.222222	-0.540984	0.935484
9.66615	0.398636	17370.8	13356.4	379.149	3987.63	9368.77	5015.6	12282.3	137.658	28.5	77.7525	78.6449	660.251	1001.71	3.62639	18.884	1.1721	64.8573	-0.222222	-0.52459	1.09677
9.67585	0.401759	17267.4	13294.4	367.78	3925.56	9368.83	4965.57	12232.9	136.568	28.017	67.3307	81.6935	643.554	984.534	3.62267	18.8914	1.17728	55.1833	-0.206349	-0.459016	1.12903
9.68556	0.399581	17310.6	13385.3	360.442	3978.23	9407.04	4983.38	12260.7	130.403	28.7416	63.9949	82.0169	642.665	1011.17	3.61344	18.8801	1.16974	55.9721	-0.126984	-0.426229	1.03226
9.69526	0.40061	17371.2	13454.8	374.201	4049.35	9405.5	5043.52	12258.8	129.87	29.4433	67.964	90.4516	644.11	1042.45	3.62173	18.8671	1.15896	83.5328	-8.99e-09	-0.557377	0.548387
9.70497	0.399968	17334.6	13446.5	392.668	4016.87	9429.59	5040.42	12228.2	142.374	30.6738	72.2337	86.9106	644.728	992.909	3.61738	18.8693	1.16151	90.096	-0.0952381	-0.393443	0.677419
9.71467	0.390813	17280	13363.6	402.395	3994.22	9369.39	5039.44	12178.3	144.753	26.3263	74.0384	92.1195	670.596	994.237	3.63586	18.8818	1.16473	102.615	-0.142857	-0.459016	0.774193
9.72438	0.402915	17416	13438.7	391.992	3994.01	9444.72	5030.3	12319.2	144.649	26.8093	75.1776	86.979	650.683	964.923	3.63603	18.8906	1.17665	61.8891	-0.0476	-0.655738	0.548387
9.73408	0.399224	17142.7	13222.5	386.346	3910.9	9311.61	4915.03	12155.3	134.746	23.911	85.4357	80.2029	671.885	968.774	3.63712	18.8761	1.17398	52.6296	-0.0952381	-0.442623	0.516129
9.74379	0.392918	16960.4	13064.7	383.6	3879.22	9185.44	4879.03	12006.9	139.067	22.9449	86.8621	83.5251	641.892	972.067	3.62147	18.8593	1.16173	74.9976	-0.0952381	-0.508197	0.677419
9.75349	0.400736	17105	13161.1	380.781	3867.43	9293.66	4887.06	12150.6	130.454	23.1865	83.6766	86.9749	655.239	968.522	3.62506	18.8657	1.16099	41.2684	-8.99e-09	-0.459016	0.548387
9.7632	0.398893	17085.4	13158.9	380.063	3816.96	9341.9	4811.28	12206.9	135.425	15.2161	83.8228	88.1369	670.1	952.195	3.6102	18.8662	1.16087	-7.49089	0.0476	-0.590164	0.516129
9.7729	0.393647	17129.1	13223.5	352.765	3816.72	9406.72	4829.04	12231.5	131.087	19.5636	62.9832	84.3825	668.506	953.473	3.62311	18.8616	1.15727	-5.87864	0.0317	-0.508197	0.548387
9.78261	0.392649	17058.9	13193.5	348.142	3839.02	9354.47	4839.61	12150.5	123.531	17.6314	69.1716	86.8837	659.111	954.565	3.61688	18.8598	1.15285	19.9445	0.0317	-0.311475	0.709677
9.79231	0.400105	17018.8	13165.5	327.416	3864.71	9300.83	4904.73	12048.4	116.618	21.2543	62.5592	84.7649	654.129	947.003	3.63576	18.8612	1.16405	75.7815	-0.142857	-0.327869	0.903226
9.80202	0.393306	17123.2	13262.7	324.043	3915.14	9347.56	4952.93	12099.4	114.96	22.4619	61.051	79.2461	662.063	1004.35	3.6501	18.8631	1.16687	84.2245	0.0476	-0.47541	0.612903
9.81172	0.398384	17097.6	13229.9	324.793	3858.19	9371.69	4934.65	12096.7	110.945	22.4619	54.7351	79.6607	677.341	984.463	3.65596	18.8804	1.17499	76.6819	-0.142857	-0.409836	0.774193
9.82143	0.39649	17103.2	13224.5	329.566	3899.25	9325.28	4947.56	12087.6	110.899	24.3941	57.0591	82.9052	657.15	1009.16	3.65249	18.8874	1.17896	84.859	-0.0476	-0.327869	0.709677
9.83113	0.394917	17047.9	13152.6	350.474	3803.91	9348.71	4906.67	12069.2	119.075	21.9788	54.3702	90.4744	652.01	986.099	3.67471	18.9051	1.17823	71.2589	-0.174603	-0.327869	0.967742
9.84084	0.387092	17088.8	13196.4	364.904	3875.6	9320.79	4945.76	12070.4	129.957	28.6731	59.7065	96.8266	684.875	965.784	3.66096	18.8966	1.17574	88.5247	-0.174603	-0.377049	1.03226
9.85054	0.389892	17076.7	13161.1	348.735	3813.76	9347.33	4861.7	12135.1	125.482	24.1069	61.9393	91.4405	650.35	973.731	3.66896	18.8912	1.1764	33.8729	-0.111111	-0.442623	0.612903
9.86025	0.379902	17006.3	13144	353.471	3808.95	9335.01	4811.42	12119.6	129.046	26.6953	59.7387	88.679	657.969	991.916	3.64729	18.8613	1.16405	15.2896	-0.238095	-0.590164	0.967742
9.86995	0.394176	17047.1	13092.1	363.01	3758.42	9333.67	4830.51	12143.3	138.192	22.9221	59.8568	93.0909	656.255	963.314	3.62692	18.8585	1.16577	17.7035	-0.111111	-0.47541	0.612903
9.87966	0.390293	17131.8	13159.7	360.172	3803.86	9355.83	4906.22	12152.7	138.009	24.2801	57.3919	88.9393	657.784	975.448	3.63686	18.8617	1.17104	49.3446	-0.126984	-0.540984	0.677419
9.88936	0.397434	17156.7	13211.6	373.702	3842.84	9368.73	4891.26	12193.7	138.137	24.8315	66.9429	89.2305	671.933	979.278	3.63707	18.8787	1.16822	31.9566	-0.111111	-0.426229	0.870968
9.89907	0.403471	17281.7	13258.4	354.47	3870.09	9388.28	4974.06	12233.8	136.829	21.4958	66.1271	83.0058	697.699	995.117	3.64479	18.883	1.17755	58.7838	-0.15873	-0.409836	0.677419
9.90877	0.408076	17368.3	13317.9	368.439	3917.51	9400.41	5058.89	12242.9	141.19	28.1217	67.0932	83.6164	718.888	994.845	3.66343	18.8718	1.17802	94.5918	-0.0952381	-0.442623	0.709677
9.91848	0.398036	17438.3	13493.2	368.523	4000.74	9492.42	5116.13	12244.3	138.861	25.7292	68.1962	82.9965	718.895	1027.21	3.65617	18.8621	1.16127	119.984	-0.142857	-0.426229	0.774193
9.92818	0.403269	17372.6	13422.1	382.151	4068.59	9353.52	5159.08	12138.3	149.466	32.3416	65.3891	89.5861	737.539	1003.84	3.67795	18.8585	1.16166	166.872	-0.222222	-0.442623	1.12903
9.93789	0.404861	17365	13407.8	377.26	4085.6	9322.2	5162.58	12126.6	145.98	31.7808	62.468	92.5341	747.493	988.42	3.69706	18.8683	1.16897	171.497	-0.238095	-0.426229	1.19355
9.94759	0.397452	17258.6	13300.8	372.867	4051.9	9248.86	5129.35	12048.2	139.951	32.3779	52.9304	88.2551	717.077	1010.45	3.70234	18.8567	1.17188	176.913	-0.253968	-0.442623	1.12903
9.9573	0.398178	17232.9	13320.6	369.107	4058.34	9262.22	5123.92	12026.4	140.379	33.4352	52.8848	94.5347	720.31	993.321	3.68521	18.8628	1.15779	180.129	-0.0794	-0.606557	1
9.967	0.403755	17128.2	13216.1	348.656	4015.3	9200.75	5073.07	11972	130.758	38.4616	44.5454	91.737	706.197	977.241	3.67594	18.8442	1.15365	171.399	-0.174603	-0.57377	1.03226
9.97671	0.401204	17125.4	13210.2	351.021	4012.52	9197.69	5047.62	11996.7	124.697	36.2879	43.8436	93.0172	709.9	987.654	3.66883	18.8508	1.15479	153.529	-0.222222	-0.442623	1.03226
9.98641	0.398114	17179.2	13248.6	353.754	3995.68	9252.89	5064.71	12031.4	129.459	33.8955	47.3525	90.8662	708.101	967.128	3.67159	18.8438	1.1597	152.2	-0.253968	-0.737705	1.06452
9.99612	0.394972	17118.4	13164.6	325.187	3960.52	9204.1	5026.27	12011.1	113.77	36.092	49.125	79.0636	657.808	984.058	3.67261	18.8358	1.14784	140.176	-0.190476	-0.57377	1.19355
10.0058	0.39743	17027.8	13140.1	325.042	3922.26	9217.78	5002.79	11948.6	120.409	33.6767	45.3975	78.225	650.935	978.826	3.66788	18.8162	1.13755	145.857	-0.111111	-0.344262	1
10.0155	0.403255	17064.6	13166.1	332.438	3941.86	9224.27	4991.77	12003.1	118.482	32.4235	48.7882	86.3685	670.969	967.927	3.65732	18.7981	1.13219	126.73	-0.142857	-0.262295	0.903226
10.0252	0.399762	17081.8	13222.6	354.301	3911.41	9311.14	4942.38	12069.1	133.424	29.3293	54.6667	92.1195	639.468	965.223	3.64434	18.7883	1.12511	87.3362	-0.0952381	-0.377049	0.83871
10.0349	0.410957	17111.2	13234.5	333.735	3919.67	9314.87	4966.88	12066.2	114.239	27.7298	49.7543	89.6224	645.658	970.108	3.63851	18.7827	1.12591	99.1265	-0.190476	-0.409836	1.09677
10.0446	0.398818	17268.3	13333.4	333.522	3967.49	9365.89	5030.7	12161.5	112.033	27.9942	47.9496	92.5663	662.922	982.551	3.64702	18.8067	1.14019	103.058	0.0159	-0.409836	0.709677
10.0543	0.396439	17259.6	13304.2	339.183	3907.38	9396.82	4992.83	12185.5	116.85	27.2924	46.2723	98.2167	634.757	966.154	3.65644	18.8083	1.13611	79.7956	-0.0794	-0.344262	0.741935
10.0641	0.410744	17077.5	13130.7	313.427	3815.72	9314.98	4854.21	12139	119.093	27.4883	37.4271	87.5761	613.289	941.386	3.65368	18.7925	1.13965	29.4919	-0.0952381	-0.557377	0.903226
10.0738	0.406592	17142.1	13230.9	332.754	3919.09	9311.83	4933.34	12123.3	116.873	23.428	45.7758	95.3962	628.097	964.814	3.65601	18.813	1.14223	69.185	-0.0952381	-0.52459	0.83871
10.0835	0.408109	17206.3	13276.5	340.194	3928.22	9348.27	4937.11	12185.8	125.532	29.3521	41.6699	95.8014	610.103	966.556	3.65335	18.823	1.15169	54.6252	-0.0635	-0.409836	0.806452
10.0932	0.40148	17337.1	13416.5	341.099	4021.02	9395.48	5003.16	12259.3	131.306	28.8918	39.6102	99.8845	617.296	959.586	3.68103	18.8521	1.16739	65.2426	-0.0476	-0.409836	0.645161
10.1029	0.39554	17404.5	13506.9	345.282	4032.96	9473.92	5007.33	12318.4	147.734	28.1673	38.9675	91.4768	613.503	999.512	3.66685	18.852	1.16699	51.7485	-0.0635	-0.52459	0.774193
10.1126	0.398668	17218.9	13347	347.24	3992.62	9354.41	4965.11	12173.3	142.88	21.7279	41.7839	91.4218	605.763	946.189	3.65766	18.8322	1.1537	70.472	-0.0476	-0.245902	0.83871
10.1223	0.405938	17195.1	13317.2	335.937	3975.62	9341.55	4978.87	12139.2	141.007	19.3221	43.2103	89.2574	580	959.929	3.63416	18.8112	1.14618	85.5291	-0.111111	-0.508197	0.806452
10.132	0.406639	17310.1	13428.8	329.83	3997.52	9431.31	5009.93	12225.8	139.189	18.5975	42.0255	94.0879	608.654	931.538	3.64785	18.8069	1.14199	76.9943	-0.0952381	-0.426229	0.870968
10.1417	0.392052	17300	13382	329.787	3951.43	9430.59	4965.29	12267.3	135.412	21.4958	38.3798	92.8119	590.472	944.662	3.64127	18.8028	1.13682	46.1178	-0.0794	-0.508197	0.774193
10.1514	0.410491	17281.6	13392.9	329.957	3980.64	9412.26	4956.91	12258.4	142.648	21.0127	41.3009	89.8948	601.934	957.296	3.63904	18.8101	1.13848	44.6633	-0.142857	-0.491803	0.709677
10.1611	0.407108	17232.3	13450.1	323.475	3970.49	9479.57	4908.72	12268.1	143.405	20.6344	39.2774	89.6949	613.785	949.357	3.64213	18.8218	1.14016	20.4626	-0.126984	-0.442623	0.870968
10.1708	0.401357	17104.8	13314.8	333.107	3919.14	9395.63	4885.37	12159.3	137.389	26.3035	42.0027	90.2007	599.485	942.407	3.63376	18.8114	1.14408	38.2409	-0.126984	-0.459016	0.741935
10.1805	0.402322	17044.1	13303	317.356	3918.02	9384.95	4878.8	12099.3	131.88	21.956	49.9958	81.907	598.7	941.413	3.63244	18.8041	1.13423	50.883	-0.174603	-0.360656	0.935484
10.1902	0.404991	17075.5	13325.3	335.006	3972.59	9352.69	4907.73	12104.7	140.67	26.1894	53.3772	83.3064	605.989	967.828	3.65712	18.8263	1.14689	62.5045	-0.126984	-0.540984	0.774193
10.1999	0.416214	17050.6	13270.3	317.682	3921.17	9349.08	4878.69	12106	126.211	26.1666	41.3009	86.8837	628.641	936.93	3.67775	18.8501	1.15589	49.0954	-0.126984	-0.491803	0.903226
10.2096	0.403933	17195.3	13351	322.578	3915.46	9435.48	4889.82	12233.1	124.475	32.4007	42.5085	83.3427	628.442	934.974	3.6854	18.8496	1.16202	21.0516	-0.0794	-0.47541	0.612903
10.2193	0.407117	17205	13424.8	321.381	3991.38	9433.4	4958.41	12168.8	129.136	26.7772	52.6526	79.5332	624.287	949.52	3.71111	18.8645	1.16663	68.6476	-0.0635	-0.47541	0.806452
10.229	0.406598	17182	13317.6	339.404	3919.33	9398.31	4929.05	12175.9	123.882	30.7006	51.6865	91.0218	654.117	930.416	3.72507	18.8684	1.1803	53.5698	-0.111111	-0.442623	0.709677
10.2387	0.407216	17151	13343.4	335.287	3956.38	9387	4930.62	12141.1	124.697	28.1351	56.7585	88.6656	640.343	953.303	3.7204	18.8726	1.18129	63.3332	-0.0317	-0.557377	0.774193
10.2484	0.400982	17139	13345.7	346.744	3947.55	9398.19	4907.89	12156.5	125.777	29.5252	59.5656	92.6347	655.39	926.96	3.74364	18.8788	1.18699	49.1046	-0.0794	-0.672131	0.741935
10.2582	0.40597	17081.9	13226.5	352.732	3896.18	9330.3	4842.84	12160.1	131.661	31.3662	57.8749	89.9188	639.886	938.362	3.7348	18.8734	1.18184	18.8943	-0.0794	-0.409836	0.774193
10.2679	0.402362	17201.4	13292.9	361.699	3886.75	9406.13	4872.29	12247.2	129.018	31.9767	63.6943	92.047	660.005	946.536	3.73532	18.8857	1.18385	9.50714	-0.0794	-0.393443	0.677419
10.2776	0.396407	17071	13207	353.472	3871.94	9335.01	4818.8	12167.7	130.193	34.4241	54.2064	90.1697	622.536	964.95	3.73893	18.9082	1.19027	6.11047	-0.15873	-0.409836	0.935484
10.2873	0.409738	17246.3	13316.7	367.373	3938.96	9377.72	4895.76	12264.2	128.193	33.3668	66.1096	92.0013	636.182	957.49	3.72849	18.9047	1.19457	15.6323	-0.142857	-0.409836	0.709677
10.297	0.401612	17272.9	13365.9	349.771	3928.4	9437.47	4926.43	12264.2	120.013	39.5459	58.727	88.6978	617.026	953.629	3.74387	18.9018	1.19397	29.4339	-0.15873	-0.557377	0.612903
10.3067	0.407415	17301.9	13370.8	351.398	3930.59	9440.23	4894.52	12322	136.3	35.9323	50.6748	86.6153	629.763	936.77	3.75598	18.9091	1.19902	0.0592285	-0.206349	-0.52459	0.741935
10.3164	0.400067	17465.6	13548.1	346.301	3985.03	9563.06	4963.97	12416.5	132.964	29.0556	50.9391	86.6972	646.631	959.691	3.77892	18.9218	1.1963	6.73596	-0.142857	-0.52459	0.677419
10.3261	0.411839	17449.5	13500.9	336.787	3990.93	9509.96	5004.68	12355.9	131.62	28.8141	52.2058	84.0176	637.972	944.067	3.79109	18.9157	1.18854	40.8098	-0.174603	-0.672131	0.483871
10.3358	0.40631	17283.3	13429.1	331.14	3908.94	9520.19	4897.51	12300.3	130.052	29.803	52.6298	81.2105	621.12	945.468	3.77239	18.8806	1.17327	7.03664	0.0317	-0.459016	0.612903
10.3455	0.401642	17281	13430.2	337.452	3931.57	9498.6	4929.89	12270.3	126.093	42.581	39.519	87.9504	629.558	951.803	3.75894	18.8659	1.17525	29.41	-0.0794	-0.426229	0.645161
10.3552	0.404146	17275.3	13458.3	334.288	3997.79	9460.51	4968.59	12225	134.154	38.5663	38.6441	86.1591	609.802	941.553	3.75586	18.8697	1.17442	58.5982	-0.0635	-0.426229	0.612903
10.3649	0.409746	17184.7	13353.3	305.953	3940.43	9412.83	4906.07	12192.1	123.122	26.1801	33.3305	86.72	613.234	967.791	3.74893	18.8689	1.18275	39.0237	-8.99e-09	-0.295082	0.645161
10.3746	0.401126	17213.3	13330.9	314.782	3903.23	9427.71	4863.65	12265.1	116.852	33.1522	33.5721	87.8363	614.099	957.429	3.757	18.8737	1.18802	0.968291	-8.99e-09	-0.393443	0.419355
10.3843	0.395373	17164.7	13244.5	326.826	3839.22	9405.26	4782.94	12296.4	115.007	35.2534	38.4026	88.4603	612.932	914.264	3.76106	18.8719	1.19873	-43.4929	-0.142857	-0.409836	0.645161
10.394	0.398717	17092.5	13193	324.311	3855.76	9337.22	4778.91	12232.5	114.838	30.9743	42.0027	95.0231	614.179	925.514	3.74252	18.8668	1.19214	-28.7105	-0.142857	-0.344262	0.612903
10.4037	0.393828	17193.2	13269.6	344.148	3908.24	9361.34	4855.52	12256	110.941	30.8697	49.0297	101.489	622.561	902.94	3.73829	18.8694	1.19598	-0.34042	-0.126984	-0.360656	0.612903
10.4134	0.394929	17207.8	13321.3	320.567	3894.44	9426.9	4854.36	12278.7	99.4711	32.182	39.8289	96.0576	636.738	916.442	3.74737	18.8876	1.20663	-6.76212	-0.0952381	-0.295082	0.709677
10.4231	0.389816	17194	13260	323.346	3837.77	9422.28	4795.9	12314.7	104.944	31.8492	34.2738	93.5189	648.777	912.608	3.75408	18.8975	1.20687	-42.4305	-0.126984	-0.459016	0.806452
10.4328	0.395786	17194.5	13246.5	325.288	3828.62	9417.83	4799.08	12318.4	104.634	27.4883	40.8178	90.7937	632.568	906.951	3.76752	18.891	1.20656	-41.9586	-0.206349	-0.426229	0.967742
10.4425	0.398795	17087.4	13189.4	330.78	3818.6	9370.84	4768.56	12241.3	108.44	26.1894	42.7272	94.7225	648.68	891.357	3.77385	18.9022	1.20682	-35.6432	-0.126984	-0.278689	0.645161
10.4523	0.396928	17287.5	13402.3	331.133	3900.65	9501.61	4828.84	12379	108.12	30.2404	48.5145	87.6954	626.101	871.886	3.77223	18.9052	1.20656	-44.3251	-0.0317	-0.295082	0.548387
10.462	0.392	17346.4	13406.6	361.363	3949.1	9457.49	4903.3	12361.8	116.728	35.5312	54.9538	106.124	639.657	894.991	3.78597	18.9118	1.20513	-6.3387	-0.190476	-0.311475	0.967742
10.4717	0.394288	17157.6	13315.1	343.645	3943.58	9371.54	4868.47	12216.5	120.296	30.8053	55.0947	90.1697	624.042	912.989	3.77081	18.9051	1.20842	15.7707	-0.0159	-0.360656	0.677419
10.4814	0.384798	17159.5	13253.3	315.954	3880.62	9372.64	4810.4	12271	110.038	30.8966	50.5835	83.8538	596.87	890.324	3.7584	18.8838	1.20157	-24.5319	-0.111111	-0.344262	0.903226
10.4911	0.394414	17172.3	13307.7	323.014	3946.44	9361.25	4867.35	12223.3	111.556	27.5971	56.2205	78.6677	609.514	894.777	3.77428	18.8906	1.20136	13.4935	-0.0635	-0.311475	0.709677
10.5008	0.395808	17102.4	13188.5	317.987	3873.69	9314.86	4817.96	12207.4	112.476	29.9305	43.7524	79.8982	598.476	917.331	3.7742	18.8896	1.21003	-4.612	-0.222222	-0.295082	1
10.5105	0.396813	17120.6	13230.9	325.743	3887.38	9343.47	4823.76	12220.7	121.408	25.9614	43.798	83.5211	636.009	907.952	3.77916	18.8792	1.2011	-5.46197	-0.0952381	-0.557377	0.645161
10.5202	0.405588	17170.5	13309.7	321.949	3922.38	9387.36	4852.11	12245.7	113.902	29.4111	40.002	83.4889	624.861	925.155	3.79427	18.8893	1.2087	0.802803	-0.126984	-0.409836	0.709677
10.5299	0.406411	17099.8	13236.1	313.767	3895.94	9340.18	4816.72	12209.6	118.155	20.7618	44.1992	71.905	612.194	910.312	3.79419	18.8823	1.21287	-5.72384	-0.0952381	-0.295082	0.677419
10.5396	0.407778	17028.3	13201.4	289.845	3876.32	9325.11	4771.34	12185.5	104.734	17.7723	44.1764	65.7166	608.559	927.715	3.78212	18.8837	1.2029	-19.8884	-0.111111	-0.426229	0.709677
10.5493	0.410563	17151.5	13257.8	276.882	3882.82	9374.97	4798.58	12274.1	99.6524	23.4414	32.1001	71.0436	617.832	945.897	3.78555	18.8768	1.20287	-30.6737	-0.0794	-0.377049	0.709677
10.559	0.415019	17081.6	13201.8	275.939	3823.94	9377.84	4747.52	12255	98.3401	23.0403	28.9831	70.2506	607.953	959.769	3.80291	18.8792	1.21142	-48.6801	-0.0476	-0.540984	0.580645
10.5687	0.414949	17043.6	13147.8	283.001	3843.56	9304.22	4775.06	12193	119.886	20.4063	34.7797	66.464	597.144	935.172	3.82273	18.8963	1.22175	-20.162	-0.126984	-0.52459	0.83871
10.5784	0.41056	17186.7	13211.4	322.933	3897.28	9314.1	4848.86	12264.6	138.42	24.79	38.6213	73.6413	606.356	935.304	3.84629	18.8864	1.21755	-5.56242	-8.99e-09	-0.409836	0.677419
10.5881	0.418587	17112.4	13165.6	301.146	3925.65	9239.9	4859.36	12173.7	113.93	23.7099	39.8517	78.5081	613.182	988.443	3.85323	18.8805	1.21607	22.7752	-0.0952381	-0.491803	0.774193
10.5978	0.414442	17230.6	13244	333.637	3918.59	9325.44	4886.53	12267.4	129.63	25.528	48.5466	73.3635	607.603	960.672	3.87403	18.9037	1.22026	10.6584	-0.0635	-0.47541	0.677419
10.6075	0.406885	17080.3	13156.1	310.772	3862.38	9293.73	4785.65	12217.1	123.997	29.2649	37.4365	70.005	592.958	963.345	3.86188	18.882	1.20619	-21.6647	-0.0635	-0.344262	0.709677
10.6172	0.410137	17087.5	13159.7	306.621	3873.81	9285.84	4811.41	12192.5	118.164	25.8017	30.8925	79.1186	580.055	987.735	3.86648	18.8636	1.20865	-3.6655	0.0635	-0.131148	0.580645
10.6269	0.410883	17098.8	13172.8	292.249	3906.72	9266.1	4867.75	12143.6	114.764	23.0403	34.2417	77.6426	604.703	992.066	3.89513	18.8734	1.21214	34.3849	-0.0476	-0.360656	0.806452
10.6366	0.404936	17225.2	13248.9	282.654	3924.54	9324.35	4918.1	12219.6	103.513	27.6292	35.5861	77.4508	612.974	1012.19	3.90295	18.899	1.22637	37.2819	-0.0476	-0.409836	0.870968
10.6464	0.39629	17205.3	13306.5	284.831	3925.3	9381.16	4890.54	12232.8	108.899	27.9982	29.1106	83.8713	607.628	991.171	3.90042	18.8848	1.21952	21.4479	-0.0794	-0.409836	0.83871
10.6561	0.403035	17172.3	13201.6	280.095	3802.71	9398.89	4797.07	12293.6	115.639	21.304	29.6392	79.3964	602.353	982.602	3.90071	18.8941	1.22328	-36.4204	-0.222222	-0.327869	1.19355
10.6658	0.400085	17215.9	13244.4	285.336	3783.67	9460.73	4789.94	12343.7	116.314	24.6397	27.3971	81.5017	599.769	964.216	3.90731	18.905	1.23208	-52.664	-0.253968	-0.540984	1.03226
10.6755	0.396473	17263.8	13299.8	261.941	3766.6	9533.24	4777.96	12402.7	106.179	16.6787	32.7791	71.6998	579.991	988.739	3.91258	18.901	1.23639	-73.3892	-0.0635	-0.491803	0.774193
10.6852	0.396856	17274.4	13355.6	276.666	3843.93	9511.63	4843.16	12342.9	119.317	16.9202	22.6806	81.6573	621.265	993.227	3.89939	18.9058	1.23215	-28.4934	-0.0159	-0.57377	0.741935
10.6949	0.394881	17162.6	13230.2	285.228	3825.09	9405.08	4827.57	12248.5	127.519	16.6694	30.1907	84.8883	601.67	971.82	3.89464	18.8981	1.23352	-10.9519	-0.253968	-0.590164	1.09677
10.7046	0.402265	17067.8	13125.3	299.276	3786.35	9338.97	4812.11	12171.4	122.575	25.0222	27.2924	88.7528	597.324	1015.74	3.8836	18.8974	1.23277	2.11989	-0.222222	-0.409836	1.03226
10.7143	0.394524	17121	13176.7	305.874	3762.92	9413.79	4799.47	12234.6	124.288	19.3489	29.2018	101.69	615.067	991.591	3.8595	18.9036	1.23328	-20.0047	-0.222222	-0.327869	1.06452
10.724	0.387444	17188.3	13289.5	291.862	3801.6	9487.93	4819.26	12286.8	124.425	26.066	23.8654	82.7509	592.2	992.254	3.87621	18.8984	1.24032	-24.6497	-0.301587	-0.491803	0.903226
10.7337	0.400414	17234	13227.5	299.217	3832.97	9394.53	4865.98	12278.8	124.849	26.1345	21.956	91.7236	608.54	979.721	3.89595	18.9068	1.25158	-1.56567	-0.31746	-0.508197	0.870968
10.7434	0.386958	17209.9	13226.6	305.492	3854.09	9372.53	4875.62	12250.9	133.525	15.3208	27.6158	93.9792	607.032	975.973	3.89493	18.9041	1.25638	10.0263	-0.238095	-0.377049	0.83871
10.7531	0.372235	17325.8	13273.6	295.067	3887.87	9385.71	4923.67	12316.4	128.266	18.1963	20.9899	96.157	609.277	982.44	3.90251	18.9163	1.25556	14.6322	-0.190476	-0.47541	0.967742
10.7628	0.376995	17289.8	13293.6	316.353	3865.76	9427.85	4891.63	12309.5	121.344	30.0807	21.2543	103.102	640.969	998.707	3.89818	18.9155	1.25712	1.99101	-0.15873	-0.459016	0.967742
10.7725	0.37934	17257.1	13205.2	322.907	3784.33	9420.9	4845.31	12324	125.623	26.8953	24.8771	100.459	616.826	961.957	3.93029	18.9244	1.27059	-22.6124	-0.0952381	-0.459016	0.806452
10.7822	0.377264	17253.4	13182.3	332.591	3884.56	9297.71	4929.66	12242.9	126.726	31.5433	27.0509	100.814	656.619	956.144	3.95204	18.9415	1.27585	36.4209	-0.174603	-0.688525	1.12903
10.7919	0.384272	17357.2	13297.5	346.922	3850.19	9447.33	4918.77	12360.9	119.881	30.2082	39.1272	107.026	661.125	962.631	3.94735	18.9335	1.26897	0.848623	-0.126984	-0.655738	0.741935
10.8016	0.375669	17355.8	13247.1	333.162	3861.37	9385.76	4917.76	12355.5	122.169	26.5625	45.1197	92.4347	622.73	970.996	3.94696	18.937	1.26431	1.80674	-0.349206	-0.57377	1.16129
10.8113	0.381363	17469.1	13398.5	348.695	3928.95	9469.57	4976.62	12409.4	137.749	29.5749	41.0365	97.2921	659.398	970.122	3.96854	18.9569	1.275	14.2765	-0.349206	-0.57377	1.12903
10.821	0.383761	17358.9	13317.4	336.073	3900.49	9416.86	4948.95	12330.7	132.654	32.013	37.0581	91.3908	642.424	1021.29	3.9638	18.9515	1.28007	22.2952	-0.111111	-0.622951	0.645161
10.8307	0.378796	17281.3	13219.6	318.5	3890.72	9328.87	4913.3	12283.1	126.106	28.6222	40.5441	83.3292	635.877	1008.2	3.96763	18.9472	1.27789	18.612	-0.349206	-0.590164	1
10.8405	0.375594	17346.3	13356.8	309.219	3909.83	9446.98	4917.75	12348.4	135.206	36.661	38.3113	72.4243	594.058	1006.67	3.97118	18.9585	1.28821	3.64982	-0.15873	-0.262295	0.806452
10.8502	0.369747	17310.1	13323.4	321.851	3876.59	9446.76	4900.08	12324.6	149.574	33.403	34.2738	70.8342	578.11	1002.08	3.97137	18.9532	1.28947	1.87933	-0.190476	-0.688525	0.774193
10.8599	0.375131	17139	13166	319.701	3779.2	9386.76	4804.54	12253.9	141.787	33.1843	35.8733	71.8863	600.283	982.351	3.9416	18.9288	1.27475	-22.7412	-0.253968	-0.409836	1.03226
10.8696	0.376266	17263.8	13283.8	302.675	3868.56	9415.25	4888.86	12295.6	131.123	25.2368	33.9867	76.8805	609.008	965.486	3.94349	18.9492	1.28864	4.36952	-0.174603	-0.557377	0.870968
10.8793	0.381722	17280.4	13276.7	322.861	3828.12	9448.57	4886.21	12319.5	142.776	28.2854	36.4476	77.8829	603.087	950.253	3.95053	18.9536	1.28839	-3.0413	-0.253968	-0.426229	1.06452
10.889	0.36885	17432	13378.9	338.077	3918.33	9460.53	4960.48	12396.3	153.051	32.7603	45.4068	66.8143	636.857	1016.88	3.95801	18.9584	1.29215	10.4221	-0.238095	-0.786885	1
10.8987	0.380199	17372.4	13399.2	341.43	3927.09	9472.06	4932.97	12365	154.095	34.5194	49.9958	70.0909	627.951	1001.18	3.97506	18.9511	1.29331	6.16763	-0.222222	-0.47541	0.967742
10.9084	0.367609	17591.4	13578.5	328.283	4007.82	9570.71	5020.45	12503	155.097	34.337	43.6933	71.4354	643.089	1015.04	3.98838	18.9611	1.29802	9.66635	-0.15873	-0.360656	0.935484
10.9181	0.358176	17431.5	13484.2	331.593	3982.3	9501.9	4967.76	12401	151.944	30.8737	51.2034	70.1956	640.68	1034.81	3.99676	18.9667	1.31048	12.4791	-0.142857	-0.655738	0.870968
10.9278	0.373959	17486	13487.5	339.41	3946.36	9541.14	4973.8	12443.7	151.543	30.5047	47.0975	73.0483	650.671	1019.64	3.9892	18.989	1.30318	4.09831	-0.0476	-0.508197	0.709677
10.9375	0.373438	17526.4	13549.7	326.333	3976.26	9573.39	5002.1	12454.3	137.293	37.9827	45.4068	73.3583	626.382	1005.05	3.98699	18.9852	1.30896	14.0594	-0.253968	-0.557377	1
10.9472	0.380201	17469.2	13494.2	312.185	3958.86	9535.35	4995.2	12405.2	134.336	35.1072	45.8899	69.8857	638.103	964.369	3.96412	18.9686	1.30175	23.7368	-0.31746	-0.47541	1.06452
10.9569	0.375752	17534.3	13603.9	319.712	3995.65	9608.18	5025.86	12440.7	133.807	30.7235	45.6483	76.7987	638.393	974.054	3.97838	18.9714	1.30163	28.297	-0.253968	-0.508197	1
10.9666	0.387225	17496.7	13532.6	319.337	3905.97	9626.67	4957.69	12468.1	129.842	33.3118	45.7758	69.9313	625.6	936.668	3.96691	18.9833	1.30625	-9.50458	-0.190476	-0.360656	0.903226
10.9763	0.378423	17563.3	13573.5	303.326	3906.8	9666.67	4952.65	12538	123.722	30.1948	40.8178	71.7682	620.637	963.991	3.98261	19.0051	1.317	-29.9365	-0.222222	-0.606557	0.83871
10.986	0.379452	17518.3	13517.1	299.88	3940.98	9576.14	4985.71	12464.7	119.26	23.8198	47.0063	73.1852	654.984	972.863	3.98134	18.9904	1.30949	3.99971	-0.253968	-0.557377	0.935484
10.9957	0.383959	17682.5	13660.6	302.765	4015.78	9644.78	5035.31	12579.5	132.417	23.004	42.9003	68.5277	625.471	987.857	3.97791	19.0099	1.31131	-3.53151	-0.285714	-0.491803	1.12903
11.0054	0.380123	17598.6	13590.3	300.461	4010.06	9580.24	5005.66	12519.2	131.219	20.5887	44.7869	72.9208	600.228	1009.71	3.99413	19.0153	1.31215	-1.20457	-0.349206	-0.442623	1.12903
11.0151	0.380488	17659.8	13702.7	303.46	4072.96	9629.7	5105.82	12484.8	123.777	24.8222	50.1689	71.2208	622.291	1011	3.99375	19.0161	1.31427	52.8097	-0.253968	-0.442623	1.12903
11.0248	0.381737	17621.9	13606.1	320.123	4018.26	9587.87	5067.71	12484.5	123.594	29.3334	61.3247	70.8196	640.734	1004.24	3.98038	19.0184	1.31639	35.7408	-0.190476	-0.622951	0.903226
11.0345	0.375101	17731.9	13729.4	335.013	4146.12	9583.29	5143.13	12530	128.817	37.6271	54.5982	81.3017	675.887	1005.04	3.96982	18.9963	1.30606	57.8361	-0.269841	-0.721311	1
11.0443	0.378779	17579.5	13581.8	334.19	3972.29	9609.49	4986.78	12518.9	132.531	39.354	50.1689	77.911	645.907	980.041	3.97878	19.0088	1.31641	-9.6258	-0.333333	-0.52459	1.06452
11.054	0.37562	17729.4	13711.5	325.437	4034.28	9677.24	5060.12	12589.9	124.351	35.9686	56.6217	74.3431	653.664	999.356	3.99105	19.0301	1.31969	4.91566	-0.31746	-0.590164	1.09677
11.0637	0.382953	17706.9	13705	299.467	3990.25	9714.75	5000.81	12626.2	125.258	31.9311	46.7554	69.9594	653.755	992.937	3.96959	19.018	1.31203	-31.2121	-0.253968	-0.57377	0.903226
11.0734	0.382868	17656.5	13665.3	311.284	4002.33	9662.99	5013.1	12568.1	121.449	31.0469	52.4742	79.8029	649.009	999.185	3.97103	19.0058	1.30782	-10.5844	-0.0952381	-0.590164	0.741935
11.0831	0.383256	17626.8	13612.6	304.799	4025.25	9587.38	5043.17	12505.7	112.963	36.8435	45.3331	81.7392	654.49	986.715	3.98586	19.0162	1.31372	19.1758	-0.0476	-0.508197	0.677419
11.0928	0.376325	17478.9	13535	300.894	3918.05	9616.92	4935.01	12470.1	109.355	39.8102	39.35	81.6935	663.581	964.039	3.98895	19.0101	1.30384	-20.2349	-0.0794	-0.622951	0.870968
11.1025	0.38553	17425	13479.8	297.986	3972.29	9507.49	4986.48	12367.9	112.358	42.2254	41.5237	76.0244	659.635	977.357	3.96334	18.9941	1.30371	29.4954	-0.126984	-0.704918	0.677419
11.1122	0.380799	17401.7	13484.9	293.96	3958.16	9526.7	4939.01	12400.8	102.374	47.9174	41.7558	72.16	670.008	985.262	3.95055	18.9992	1.2989	-0.413315	-0.222222	-0.754098	0.83871
11.1219	0.387343	17577.2	13586.1	323.452	4015.62	9570.49	5004.57	12513	106.529	49.0338	51.4853	87.1118	682.119	976.387	3.9487	19.0093	1.30329	-0.0848779	-0.31746	-0.754098	0.870968
11.1316	0.386922	17612.9	13649.1	317.68	4006.81	9642.31	4987.61	12556.4	109.509	45.9489	53.4403	77.2455	684.255	966.005	3.94664	19.0232	1.30064	-19.0029	-0.142857	-0.639344	0.709677
11.1413	0.383477	17424.9	13438.3	322.373	3922.62	9515.63	4926.4	12430.5	106.588	51.1163	55.9696	78.1701	660.766	963.212	3.95011	19.0296	1.3029	-13.8133	-0.111111	-0.655738	0.645161
11.151	0.3737	17568.3	13611.4	317.346	4035.55	9575.82	4997.21	12505.5	113.829	42.6816	55.0626	70.3003	667.929	1001.49	3.93946	19.0187	1.29247	-1.43693	-0.269841	-0.540984	0.774193
11.1607	0.377885	17505	13548.5	328.055	3929.29	9619.21	4912.78	12529.4	129.906	42.1892	58.0293	61.2364	681.581	974.306	3.95989	19.0046	1.29788	-45.66	-0.0635	-0.508197	0.580645
11.1704	0.380578	17488.9	13571.5	330.377	4005.46	9566.05	5010.99	12424.2	116.212	42.522	59.2597	74.2694	667.249	992.969	3.97265	19.0152	1.29833	25.9026	-0.301587	-0.557377	0.935484
11.1801	0.371248	17512.1	13557.2	318.295	3986.46	9570.77	4955.23	12498.5	105.809	39.464	63.0423	70.4371	687.686	985.355	3.98429	19.0306	1.3095	-18.5066	-0.269841	-0.540984	1
11.1898	0.377308	17591.7	13553.5	321.288	3964.76	9588.77	4967.18	12576.3	97.8705	40.0839	71.1401	63.5791	643.599	1016.35	3.98716	19.0313	1.30804	-33.37	-0.253968	-0.557377	1
11.1995	0.37313	17644.8	13612	334.211	3977.94	9634.08	4987.07	12608	112.271	43.9027	73.4735	62.1071	662.714	1039.57	3.99503	19.0485	1.31255	-32.6631	-0.31746	-0.754098	1.03226
11.2092	0.376389	17697.6	13582.9	344.6	3981.11	9601.76	5034.45	12602.4	112.539	41.164	83.3439	65.0873	655.363	1024.79	3.97548	19.0325	1.31073	-9.87315	-0.269841	-0.52459	1.09677
11.2189	0.383568	17744.9	13653.3	335.323	3984.94	9668.36	5027.76	12654.1	107.872	34.8616	76.5127	67.8944	666.044	987.606	3.99101	19.0449	1.31778	-26.3397	-0.269841	-0.622951	0.935484
11.2286	0.375571	17832.6	13683.8	348.681	3941.59	9742.21	4994.88	12766.3	111.368	31.4574	79.5023	77.7513	686.954	999.352	4.00511	19.0585	1.32472	-70.301	-0.301587	-0.442623	1.06452
11.2384	0.370835	17900.5	13706.5	343.748	4000.26	9706.25	5063.87	12770.7	115.921	31.9633	74.3121	73.2992	682.662	980.391	4.00719	19.0421	1.32083	-40.3915	-0.333333	-0.508197	0.967742
11.2481	0.376696	17707.3	13596.8	344.302	3999.71	9597.1	5057.29	12577.9	105.362	29.5708	76.3946	75.591	672.193	1009.48	4.00248	19.0422	1.32087	6.76208	-0.253968	-0.311475	1
11.2578	0.375892	17654.7	13565.8	350.065	4023.86	9541.94	5057.87	12532.9	113.368	34.5154	73.4092	78.28	693.916	986.566	3.99749	19.0529	1.32254	18.7382	-0.285714	-0.721311	0.903226
11.2675	0.388201	17640	13592.3	329.556	4069.15	9523.16	5082.03	12497.3	108.26	33.089	69.8734	78.9268	690.18	957.076	3.98292	19.0686	1.31771	38.8579	-0.333333	-0.508197	1.09677
11.2772	0.389023	17686.3	13532.2	322.879	4014.03	9518.15	5084.79	12543.1	95.3962	31.3983	83.5129	71.8407	662.847	950.658	3.96279	19.0574	1.31084	28.1893	-0.269841	-0.590164	1.03226
11.2869	0.383002	17660.6	13524.6	331.517	4028.46	9496.12	5089.5	12518.2	97.2371	33.5493	81.3392	71.2342	650.111	953.257	3.95453	19.0623	1.30679	36.7908	-0.190476	-0.655738	0.83871
11.2966	0.387645	17518.1	13444.1	326.796	3964.63	9479.43	5016.9	12449.4	96.6588	34.5382	79.3479	77.2496	653.312	985.872	3.95649	19.0505	1.30252	21.991	-0.190476	-0.622951	0.903226
11.3063	0.378217	17366.6	13363.1	336.978	3935.64	9427.45	4963.28	12351.8	104.424	34.5382	77.028	79.2636	664.656	989.822	3.95539	19.0475	1.3045	23.2383	-0.301587	-0.721311	1.03226
11.316	0.390163	17444.7	13452.5	328.096	4005.36	9447.16	5002.13	12396.1	96.7541	24.6356	76.1396	90.4972	672.933	1008.99	3.96665	19.048	1.30739	29.2184	-0.238095	-0.557377	0.903226
11.3257	0.383319	17621.2	13596.6	326.963	4094.85	9501.78	5110.8	12455.5	101.598	30.9153	73.9887	80.1479	677.193	1002.07	3.97114	19.061	1.30842	62.6632	-0.253968	-0.606557	1.03226
11.3354	0.372006	17568.8	13547	325.536	4012.36	9534.61	5025.84	12481.9	100.586	33.3305	73.1823	78.5847	703.189	1016.75	3.97345	19.0654	1.31111	17.5628	-0.206349	-0.508197	0.935484
11.3451	0.376842	17684	13615	318.69	4093.85	9521.19	5139.77	12492.2	99.1828	35.2627	59.6568	78.3256	710.943	995.691	3.9816	19.0674	1.31877	66.1622	-0.380952	-0.47541	1.19355
11.3548	0.369188	17667.6	13594.7	301.944	4005.08	9589.59	5072.8	12546.3	94.7856	30.9153	57.7246	77.0724	685.467	979.216	3.98362	19.0542	1.3186	21.9656	-0.31746	-0.557377	1.19355
11.3645	0.378955	17557	13529.6	314.59	3993.57	9536.01	5004.52	12494.4	95.5277	34.0551	68.9986	78.2344	661.11	958.714	3.99023	19.0486	1.32176	4.74091	-0.269841	-0.442623	1.16129
11.3742	0.377747	17606.3	13545.2	314.31	3992.12	9553.11	5023.51	12520.9	95.4096	36.5294	71.7331	73.0939	642.416	996.551	3.97549	19.0429	1.30901	6.38928	-0.285714	-0.52459	1.06452
11.3839	0.368281	17611	13553.7	323.97	4008.45	9545.27	5064.69	12475.7	105.9	33.3077	72.1934	71.5307	668.938	960.973	3.95188	19.0297	1.30075	36.6613	-0.333333	-0.557377	1.25806
11.3936	0.378371	17743.5	13778.6	330.377	4166.98	9611.61	5171.49	12495.6	110.257	26.6497	76.4724	75.9238	643.585	1012.49	3.95819	19.0309	1.29566	79.5505	-0.31746	-0.622951	1.19355
11.4033	0.377868	17583.6	13598.9	304.217	4011.6	9587.34	5045.43	12462.7	111.925	22.6122	66.9026	68.5184	634.447	987.775	3.97972	19.0358	1.31044	31.3941	-0.174603	-0.901639	0.870968
11.413	0.38266	17610.1	13611.4	312.226	4019.58	9591.84	5080.75	12473.2	107.231	24.166	72.2162	69.3476	646.725	988.227	3.96888	19.0049	1.3038	44.5356	-0.206349	-0.508197	0.967742
11.4227	0.391387	17616.7	13600.7	297.558	4058.32	9542.39	5088.5	12475	105.886	27.6386	65.2119	68.4406	646.006	970.514	3.97107	19.0271	1.31009	47.5677	-0.238095	-0.606557	0.903226
11.4325	0.381878	17628.5	13638.2	312.976	4046.89	9591.28	5097	12480.6	103.043	28.1445	65.695	67.0371	610.391	959.556	3.95561	19.0431	1.30561	49.9222	-0.253968	-0.409836	1.09677
11.4422	0.373121	17691.3	13757.9	317.533	4151.22	9606.7	5142.8	12498.8	107.121	28.4088	61.3247	69.9582	612.014	995.316	3.95207	19.0378	1.30434	65.8012	-0.206349	-0.426229	1.03226
11.4519	0.373616	17682.9	13744	326.803	4097.94	9646.04	5125.83	12506.2	117.511	31.3071	64.7879	66.3768	609.13	971.008	3.94723	19.0275	1.29914	56.2416	-0.206349	-0.245902	1.03226
11.4616	0.376935	17757.9	13788.7	320.264	4064.14	9724.57	5095.35	12604.1	116.485	35.5633	65.4534	66.0534	603.808	960.139	3.97448	19.0471	1.31631	17.0737	-0.269841	-0.360656	1.12903
11.4713	0.372371	17785.6	13788.8	299.627	4048.91	9739.91	5071.98	12654	111.851	29.8351	61.8306	64.6955	589.685	965.133	3.96338	19.0589	1.31925	-6.42305	-0.222222	-0.459016	1.03226
11.481	0.371192	17846.5	13857.5	305.421	4066.65	9790.88	5070.21	12717.3	109.677	35.9686	63.0382	62.1621	639.47	942.886	3.96019	19.0714	1.31509	-23.6784	-0.238095	-0.590164	1.03226
11.4907	0.364136	17713.5	13733.2	296.917	4016.24	9716.99	5034.27	12616.5	102.095	35.0481	64.2458	64.7867	622.521	937.891	3.94518	19.0547	1.31487	-13.6265	-0.269841	-0.311475	1.12903
11.5004	0.355948	17728.1	13756.7	293.983	4101.71	9654.97	5095.25	12557	111.687	34.3463	54.3433	56.2971	631.638	966.824	3.94478	19.0613	1.31726	29.2689	-0.301587	-0.327869	1.09677
11.5101	0.360244	17635.1	13640.1	306.83	3970.68	9669.37	4973.98	12581.2	113.952	43.7793	61.8306	51.4894	593.961	924.934	3.92893	19.0323	1.30228	-31.5943	-0.126984	-0.426229	0.903226
11.5198	0.368048	17665.2	13655.4	308.263	4005.65	9649.76	5012.37	12576.2	115.584	42.6173	62.7967	46.9138	610.436	914.852	3.94086	19.048	1.31177	-12.9978	-0.111111	-0.52459	0.83871
11.5295	0.369985	17705.6	13688.5	305.256	4021.57	9666.89	5026.93	12600.5	115.702	44.0892	62.5551	53.7719	580.22	932.979	3.97468	19.0649	1.32264	-12.7702	-0.222222	-0.393443	0.903226
11.5392	0.356188	17944.8	13833.1	307.918	4042.11	9790.97	5093.65	12764.3	113.847	45.0097	63.0382	54.2415	588.705	927.13	3.98064	19.0688	1.33109	-25.3346	-0.31746	-0.688525	1.09677
11.5489	0.34944	17721.2	13684.5	304.223	3973.84	9710.7	4998.02	12636.6	115.369	44.4945	57.4831	47.1097	629.337	917.509	3.98772	19.0646	1.33328	-35.1783	-0.15873	-0.52459	0.774193
11.5586	0.356237	17776.1	13674.3	303.453	3937.53	9736.8	5007.26	12688.9	124.361	36.8072	58.4492	47.625	602.186	900.197	4.01103	19.075	1.33608	-44.6106	-0.238095	-0.606557	0.645161
11.5683	0.346683	17867.8	13828.6	315.854	3997.22	9831.35	5030.33	12754.1	132.914	38.5207	54.5848	50.9742	642.946	924.139	4.01872	19.084	1.33296	-51.1832	-0.269841	-0.639344	0.903226
11.578	0.352843	17818	13768.8	322.195	4010.65	9758.16	5049.05	12688.2	136.929	38.9944	49.7543	51.8356	597.013	908.943	4.01162	19.0722	1.32774	-25.6217	-0.238095	-0.704918	1
11.5877	0.347753	17670	13629	305.816	3953.81	9675.18	4997.55	12587.9	136.551	30.0123	52.1695	45.5009	601.984	927.431	3.98928	19.0555	1.31768	-22.7164	-0.222222	-0.606557	1
11.5974	0.356142	17618.1	13613.6	311.059	3991.37	9622.22	4991.71	12543	146.394	28.9415	53.1356	48.5589	589.185	943.655	4.00799	19.0511	1.31799	-13.6657	-0.31746	-0.606557	1.12903
11.6071	0.356547	17693.8	13721.6	329.116	3989.48	9732.1	4960.68	12650.3	146.317	38.6388	55.7924	51.4478	607.271	922.458	4.02662	19.0725	1.34151	-55.5461	-0.253968	-0.606557	1.09677
11.6168	0.364459	17706.5	13648.4	315.068	3895.05	9753.32	4915.46	12712.3	135.849	37.3265	55.7924	46.7407	596.627	919.968	4.0044	19.0461	1.32875	-91.988	-0.222222	-0.52459	1.03226
11.6266	0.37051	17690.8	13656.7	333.482	3917.66	9738.99	4939.37	12673.3	150.217	40.2114	50.4789	48.8004	607.698	968.736	4.01336	19.0482	1.33748	-71.1031	-0.126984	-0.622951	0.774193
11.6363	0.360247	17656.6	13672.4	322.302	3962.56	9709.78	4975.66	12601.6	146.043	35.2896	49.0297	49.5022	602.876	953.952	4.01696	19.0531	1.33495	-36.1413	-0.31746	-0.590164	1.09677
11.646	0.364652	17725	13686.5	314.953	3963.61	9722.85	4992.8	12650.3	142.985	29.3427	51.2034	45.2916	592.237	988.83	4.02475	19.0404	1.32733	-41.0745	-0.301587	-0.57377	1.03226
11.6557	0.36514	17744.5	13739.8	334.533	3968.38	9771.4	5032.39	12630.2	146.954	29.8848	48.5467	56.5521	603.859	971.818	4.04861	19.0452	1.33237	-18.0387	-0.333333	-0.491803	1.09677
11.6654	0.366558	17889.5	13915	350.521	4019.82	9895.16	5060.27	12749	148.38	40.2155	56.2755	59.9697	625.449	980.502	4.06625	19.0569	1.33754	-36.3908	-0.285714	-0.606557	0.870968
11.6751	0.36179	17916.7	13919.3	341.201	4042.56	9876.73	5079.14	12762.3	150.39	43.5968	55.3094	54.6561	628.445	1008.32	4.06827	19.0565	1.33748	-31.3558	-0.349206	-0.606557	1.19355
11.6848	0.367608	17906.5	13958.7	327.947	4043.45	9915.22	5102.93	12726	148.654	38.2698	56.2527	53.8269	634.765	1001.14	4.07694	19.0893	1.35102	-11.1943	-0.253968	-0.672131	0.935484
11.6945	0.367463	18063.4	14078	326.088	4097.01	9980.96	5168.44	12817.1	151.106	37.6593	54.5848	42.2564	603.138	1028.74	4.09864	19.1033	1.34803	-5.40162	-0.15873	-0.606557	0.83871
11.7042	0.359719	18102.8	14052.8	295.745	4115.9	9936.9	5167.81	12855.3	124.756	37.764	52.4111	42.8991	636.279	1029.65	4.09414	19.103	1.34728	-15.6335	-0.301587	-0.672131	1.03226
11.7139	0.35756	18214.5	14173.6	310.869	4079.72	10093.9	5114.42	13019.8	124.342	40.9038	54.1017	41.4044	607.992	1035.2	4.10038	19.092	1.35543	-82.4295	-0.222222	-0.622951	0.612903
11.7236	0.347793	18202.8	14153.7	312.239	4128.21	10025.5	5179.78	12945.1	105.581	48.646	52.8941	42.2015	637.262	1059.42	4.09094	19.087	1.35909	-33.5914	-0.269841	-0.393443	0.935484
11.7333	0.35255	18310.1	14199	318.623	4179.76	10019.2	5248.99	12979.7	123.868	46.9191	54.3433	49.5291	632.551	1039.46	4.09704	19.083	1.36105	-11.4387	-0.238095	-0.606557	0.709677
11.743	0.343066	18245.1	14146	301.531	4128.6	10017.4	5183.81	12981.9	113.15	45.2056	58.358	44.0652	634.19	1028.29	4.12066	19.0895	1.37524	-41.3501	-0.269841	-0.557377	0.870968
11.7527	0.341127	18264.4	14149.3	297.824	4133.41	10015.9	5239.87	12942.8	109.987	42.2026	65.4534	42.557	640.876	978.505	4.11341	19.087	1.38002	-5.9532	-0.269841	-0.459016	0.83871
11.7624	0.346168	18262.4	14130.1	339.065	4193.43	9936.65	5265.93	12906.4	126.77	51.1525	66.6611	42.3155	664.29	966.116	4.1106	19.0983	1.37767	15.2402	-0.269841	-0.52459	0.741935
11.7721	0.35183	18167.7	14048.3	315.164	4163.38	9884.96	5235.39	12843.3	121.94	54.452	61.3475	42.7301	659.365	965.333	4.10291	19.0891	1.38163	17.8984	-0.269841	-0.672131	0.806452
11.7818	0.350883	18056.9	13964.2	325.224	4088.28	9875.89	5151.12	12819.8	119.525	65.8493	61.106	46.1665	677.503	1000.78	4.10732	19.0864	1.37555	-13.904	-0.222222	-0.508197	0.903226
11.7915	0.358025	18001.9	13950.2	319.638	4082.23	9868	5121.3	12796.9	119.329	52.3239	55.0678	48.3267	652.398	1036.42	4.11094	19.1025	1.3737	-21.3832	-0.238095	-0.52459	0.935484
11.8012	0.349231	18029.3	13991.4	318.435	4058.2	9933.24	5102.16	12847.5	129.646	43.1097	66.6611	44.1577	662.395	1000.22	4.1254	19.1092	1.38315	-43.1492	-0.222222	-0.426229	0.935484
11.8109	0.348776	18066.2	14020.6	322.183	4075.36	9945.27	5171.78	12813.4	138.765	39.154	65.9365	48.3817	654.583	1012.83	4.13435	19.1168	1.38474	-2.93702	-0.349206	-0.590164	1.06452
11.8207	0.345742	18227.8	14068.3	338.743	4121.17	9947.17	5217.49	12921.7	157.235	44.791	64.9704	38.7663	667.568	1035.2	4.15855	19.1384	1.39886	-10.5284	-0.396825	-0.672131	0.967742
11.8304	0.336529	18109.3	14022.5	337.058	4152.38	9870.13	5228.41	12792.8	157.454	42.8816	63.7628	40.9628	683.637	1059.44	4.15069	19.1319	1.39773	27.8825	-0.15873	-0.655738	0.709677
11.8401	0.345494	18076.9	13977.5	336.955	4089.64	9887.86	5170.96	12818.2	159.719	42.0524	58.4492	46.2214	667.069	1043.89	4.14871	19.1395	1.39705	-4.56773	-0.206349	-0.508197	0.709677
11.8498	0.35437	18183.4	14049	337.374	4088.76	9960.18	5151.95	12943.4	168.76	40.8447	57.9661	45.2325	668.462	1025.89	4.1294	19.1114	1.38782	-45.6632	-0.206349	-0.704918	1
11.8595	0.354943	18088.2	13979.7	344.954	4020.25	9959.49	5082.27	12926.9	175.81	44.308	51.8596	44.5898	671.472	1012.53	4.13469	19.1197	1.38793	-72.7299	-0.269841	-0.540984	0.967742
11.8692	0.354087	18110.2	14008.6	357.296	4035.05	9973.5	5098.98	12938.2	180.148	40.4301	49.4899	48.532	654.74	1001.78	4.12876	19.1136	1.38988	-68.1593	-0.238095	-0.737705	0.903226
11.8789	0.358219	18056.7	13989.6	346.927	4076.84	9912.77	5094.95	12885.3	168.381	38.7032	51.3765	47.7068	655.101	973.409	4.12146	19.0976	1.38579	-56.2207	-0.174603	-0.819672	1.06452
11.8886	0.357164	18139.3	14050.2	342.169	4065.5	9984.69	5100.57	12958.2	170.888	44.0302	55.7924	40.4248	672.646	997.231	4.12864	19.1124	1.38871	-72.643	-0.253968	-0.639344	1.03226
11.8983	0.357554	18210.3	14071.9	361.288	4046.99	10024.9	5102.51	13028.8	176.88	48.6917	57.2416	40.3698	659.5	1005.78	4.13763	19.1293	1.39718	-90.1178	-0.174603	-0.672131	0.935484
11.908	0.353943	18177.6	13953.3	349.342	4039.86	9913.41	5094.98	12998.1	176.384	39.2453	58.6907	41.4997	658.35	990.697	4.14492	19.1285	1.39191	-85.5245	-0.174603	-0.57377	0.967742
11.9177	0.354088	18054.7	13926.6	334.093	4000.64	9925.97	5070.35	12907.9	178.48	31.5165	62.3136	38.3786	668.564	1001.76	4.13565	19.1048	1.38666	-73.1566	-0.222222	-0.704918	1.09677
11.9274	0.357849	18012.2	13996.8	328.133	3939.62	10057.2	4973.09	12968.8	168.195	41.0862	60.1399	35.5165	656.406	944.102	4.13097	19.0974	1.38696	-132.771	-0.222222	-0.606557	1.06452
11.9371	0.350944	17953.8	13943.5	333.541	3957.91	9985.54	5006.89	12865	174.224	36.2557	59.1054	32.9603	668.51	948.219	4.13164	19.1027	1.38547	-90.5541	-0.31746	-0.639344	1.06452
11.9468	0.355656	17905.9	13808.6	338.031	3956.72	9851.83	5017.33	12806.1	173.444	36.1417	64.4914	37.8727	660.327	938.772	4.12833	19.1092	1.38876	-70.5408	-0.253968	-0.622951	1
11.9565	0.350917	18005.3	13936	352.479	4075.49	9860.48	5130.58	12796	179.87	39.0856	69.6184	40.1149	663.147	959.251	4.14425	19.1156	1.39442	-16.9613	-0.222222	-0.688525	1.06452
11.9662	0.353131	17951	13789.9	334.434	3931.97	9857.97	5014.4	12859.6	163.309	39.3271	65.0979	37.6177	644.151	958.285	4.12493	19.1069	1.38642	-85.7755	-0.269841	-0.688525	1.12903
11.9759	0.354624	18234.8	14046.1	321.683	4110.28	9935.84	5213.84	12943.4	160.019	40.8126	64.223	32.1083	658.943	975.597	4.1353	19.1229	1.39526	-17.8265	-0.190476	-0.590164	1
11.9856	0.350385	18082.5	13935.4	320.921	4055.39	9880.01	5135.5	12863.1	158.342	44.3079	53.4818	35.5943	678.542	942.562	4.14338	19.1149	1.39681	-32.181	-0.333333	-0.721311	0.967742
11.9953	0.347495	18100	14006.9	315.837	4109.36	9897.51	5182.02	12839.2	158.697	45.9168	61.844	28.4854	678.798	963.782	4.12229	19.1148	1.38654	-5.04781	-0.238095	-0.606557	0.903226
12.005	0.340252	18003.5	13919.7	335.841	4015.32	9904.34	5049.75	12867.5	159.682	49.9315	66.3418	33.0785	708.716	936.442	4.11868	19.1133	1.38317	-71.9165	-0.269841	-0.491803	0.967742
12.0148	0.350061	17990.2	13893.3	325.123	4066.43	9826.91	5089.31	12812.9	148.863	53.9099	63.4206	31.8802	691.657	953.809	4.11714	19.1138	1.39026	-39.9269	-0.222222	-0.655738	0.709677
12.0245	0.351169	17915.2	13784.9	345.11	3961.9	9823.01	5046.45	12779.6	167.128	43.7068	72.2887	37.3212	660.48	975.005	4.11712	19.1073	1.38925	-50.5462	-0.15873	-0.442623	0.741935
12.0342	0.359777	17844.9	13759.5	332.605	3879.51	9879.98	4951.83	12804.1	155.799	44.2489	75.246	32.0398	646.52	975.364	4.09945	19.0899	1.37747	-99.508	-0.190476	-0.52459	0.774193
12.0439	0.351078	17789.8	13736.8	333.88	3926.1	9810.68	4988.84	12712.7	155.594	46.0764	73.8559	35.2253	633.675	970.487	4.09444	19.0971	1.38449	-59.0746	-0.15873	-0.57377	0.645161
12.0536	0.349725	17889.7	13772.6	347.341	3920.24	9852.33	4999.17	12803	160.593	50.4923	69.9003	35.5809	611.381	930.366	4.09611	19.0911	1.3815	-77.9257	-0.174603	-0.393443	0.83871
12.0633	0.359204	17844.7	13726.5	311.471	3916.74	9809.79	5022.72	12736.2	148.69	46.3314	62.3633	25.8017	625.924	948.515	4.07135	19.0797	1.37341	-49.9554	-0.222222	-0.672131	0.806452
12.073	0.349698	17858.8	13758.1	312.632	3903.92	9854.22	5005.55	12771.3	144.206	46.5045	61.958	32.6919	633.51	930.186	4.06828	19.0834	1.36791	-66.7964	-0.285714	-0.491803	1.06452
12.0827	0.343187	17853.5	13792.2	281.309	3923.3	9868.91	4978.75	12788.1	134.695	40.8313	49.5946	33.8674	659.96	952.968	4.05709	19.0831	1.37115	-83.2347	-0.126984	-0.57377	0.806452
12.0924	0.352025	17879.9	13805.7	292.293	3916.52	9889.17	4974.39	12820.4	136.108	46.7916	61.6709	31.7393	669.112	932.142	4.05457	19.0945	1.37286	-93.5892	-0.222222	-0.557377	1
12.1021	0.347687	17739.1	13633.7	300.492	3888.46	9745.26	4929.25	12721.5	143.232	48.2408	56.8632	36.7657	639.464	956.951	4.05805	19.0968	1.37735	-88.1823	-0.238095	-0.639344	0.870968
12.1118	0.348117	17838.1	13754.2	284.961	3946.42	9807.75	4990.22	12762.5	131.838	47.7443	49.4578	39.0897	654.277	953.872	4.05319	19.0934	1.37469	-71.4052	-0.31746	-0.606557	1.16129
12.1215	0.343498	17891.2	13843.1	309.816	3946.23	9896.82	4975.69	12827.5	139.617	47.6987	55.2906	40.5482	627.234	943.334	4.051	19.075	1.36956	-94.8433	-0.333333	-0.688525	0.967742
12.1312	0.34794	17856.5	13746.8	302.757	3911.14	9835.65	5003.22	12767.9	138.341	45.5156	50.4239	45.3922	642.854	923.689	4.0537	19.0565	1.36993	-66.9576	-0.0952381	-0.442623	0.645161
12.1409	0.352904	17804.1	13690.3	300.545	3852.88	9837.42	4932.55	12785	144.438	42.1342	53.3678	35.2762	650.073	916.654	4.04462	19.0439	1.3697	-103.216	-0.206349	-0.508197	0.774193
12.1506	0.352659	17833.9	13742.3	280.43	3875.67	9866.64	4955.8	12791	132.9	40.257	49.9905	34.082	629.961	953.834	4.04265	19.0474	1.36566	-94.3045	-0.238095	-0.672131	0.935484
12.1603	0.348619	17913.6	13754.1	284.694	3932.03	9822.05	5045.57	12781.2	132.403	30.9515	61.1691	29.4796	650.33	980.12	4.04563	19.0478	1.36864	-51.3655	-0.142857	-0.52459	0.774193
12.17	0.343601	17889.2	13821.9	279.835	4026.58	9795.35	5074.92	12726.2	129.678	36.7253	46.5273	36.8891	645.068	961.724	4.05017	19.0581	1.364	-23.8581	-0.174603	-0.52459	0.83871
12.1797	0.344595	18015.5	13888.3	265.206	4010.04	9878.22	5093.65	12834.7	124.756	27.9714	50.5286	36.0598	666.424	993.108	4.07691	19.0927	1.37176	-43.6458	-0.174603	-0.688525	0.83871
12.1894	0.334436	17924.7	13811.1	285.947	4046.82	9764.25	5111.64	12725	123.062	26.7637	58.2802	48.9882	649.321	948.64	4.07919	19.0886	1.37525	-7.02274	-0.15873	-0.754098	0.935484
12.1991	0.345313	17900.1	13764.7	287.712	4019.71	9744.98	5109.29	12705.1	121.553	26.7865	54.1783	54.3152	631.896	941.902	4.07463	19.0709	1.37094	-2.91413	-0.253968	-0.540984	1
12.2089	0.349838	18123.2	13989.2	273.726	4116.27	9872.9	5188.77	12847.5	111.751	33.9867	52.9935	45.584	654.04	950.662	4.08611	19.0849	1.38236	-4.16562	-0.238095	-0.672131	1.03226
12.2186	0.343752	17959.3	13912.4	273.594	4011.53	9900.85	5066.32	12805.8	115.137	30.5597	59.5375	47.908	641.984	953.883	4.07141	19.0858	1.37873	-48.4173	-0.15873	-0.491803	0.903226
12.2283	0.355711	17900.3	13839	307.249	3964.64	9874.38	5005.3	12806.4	118.4	40.1067	62.5592	55.3041	641.217	945.902	4.06064	19.0836	1.3777	-76.0291	-0.190476	-0.606557	0.967742
12.238	0.354578	17826.4	13824	320.127	4028.28	9795.73	5058.66	12681.4	129.031	35.5405	67.5628	52.5789	664.68	931.901	4.08668	19.1014	1.38935	-19.5412	-0.222222	-0.737705	0.83871
12.2477	0.349079	17825.7	13844	307.555	3974	9869.97	4986.92	12752.4	135.106	32.4691	64.7558	46.8735	645.074	963.092	4.09559	19.1111	1.38891	-70.283	-0.126984	-0.819672	0.774193
12.2574	0.370042	17820.1	13829.9	304.887	3993.45	9836.4	5032.46	12700.8	125.568	39.9336	52.8298	54.6199	655.914	954.648	4.08036	19.1145	1.3862	-36.3629	-0.206349	-0.491803	1.03226
12.2671	0.366544	17728	13780.3	294.697	3987.7	9792.57	5019.3	12627.7	119.22	41.5787	48.218	49.3975	645.13	961.216	4.06451	19.117	1.37943	-23.2766	-0.253968	-0.57377	0.967742
12.2768	0.363302	17698.5	13748.4	287.005	3982.6	9765.77	5026.94	12590.8	125.992	35.2399	47.2975	42.5529	633.33	961.071	4.04257	19.1033	1.37248	-10.2391	-0.222222	-0.459016	0.83871
12.2865	0.364594	17822.5	13864.9	287.153	4071.93	9792.95	5093.32	12652.2	117.252	32.2732	55.3175	43.9565	618.963	974.389	4.0422	19.122	1.37357	3.65661	-0.253968	-0.442623	1.09677
12.2962	0.357749	17847.7	13875	292.801	4042.46	9832.5	5066.79	12703.9	119.093	37.7827	52.1964	42.5757	613.432	958.755	4.06396	19.1416	1.38591	-21.7274	-0.190476	-0.426229	0.774193
12.3059	0.352916	18111.3	14064	272.771	4189.86	9874.18	5204.12	12822.3	114.699	37.3224	42.836	40.1739	614.065	969.559	4.06662	19.1459	1.38666	9.2912	-0.190476	-0.491803	0.806452
12.3156	0.3563	17912.1	13868.9	281.017	4065.29	9803.66	5152.9	12676.4	128.238	34.8616	39.2131	42.3839	622.978	963.388	4.06766	19.1263	1.38129	24.1765	-0.206349	-0.868852	0.806452
12.3253	0.353975	17862.6	13803.7	285.933	3952.79	9850.93	5028.87	12749.7	118.108	36.1283	42.1021	46.3167	622.411	924.985	4.06817	19.1148	1.37983	-50.6893	-0.174603	-0.491803	0.806452
12.335	0.352779	17724.3	13620.1	278.833	3893.34	9726.8	5023.64	12625.1	115.164	32.4007	45.2688	52.6689	585.585	931.327	4.06576	19.1021	1.3787	-20.6544	-0.222222	-0.508197	1.12903
12.3447	0.36003	17724.4	13633.3	277.23	3948.28	9684.99	5012.31	12629.3	113.368	33.827	44.6945	52.0584	609.651	963.299	4.07078	19.1054	1.38006	-26.8326	-0.285714	-0.393443	0.903226
12.3544	0.35276	17664	13589.8	285.67	3907.47	9682.33	4966.01	12615.8	113.587	29.5252	52.3549	52.842	607.783	949.594	4.07728	19.1107	1.38673	-44.1675	-0.222222	-0.590164	1.03226
12.3641	0.355291	17863	13715.2	296.464	3950.61	9764.57	5048.44	12736.4	118.176	30.824	60.9264	51.1607	620.231	961.877	4.10027	19.1264	1.39329	-38.4183	-0.238095	-0.52459	1
12.3738	0.352946	17751.9	13630.3	296.663	3909.91	9720.38	4997.95	12677	117.729	39.4546	52.3093	56.4287	633.57	951.584	4.09378	19.1029	1.39495	-45.701	-0.174603	-0.672131	0.83871
12.3835	0.346094	17775.5	13720.2	285.854	3974.28	9745.89	5047.79	12647.2	112.334	31.3205	53.2526	58.5889	616.263	976.934	4.07785	19.0947	1.38957	-15.5361	-0.190476	-0.672131	0.741935
12.3932	0.359439	17900.7	13792.4	278.968	4054.71	9737.71	5131.82	12689.5	96.1652	34.6697	59.5094	58.9808	635.911	981.965	4.07883	19.097	1.3908	11.2869	-0.174603	-0.52459	0.741935
12.403	0.365983	17990.2	13922.7	275.038	4143.71	9778.98	5217.35	12693.5	104.824	40.2839	51.4344	48.4811	643.475	1004.29	4.08954	19.1052	1.39668	48.7312	-0.253968	-0.590164	0.83871
12.4127	0.356131	17890.9	13754.1	266.668	4045.14	9708.99	5131.83	12680	94.9669	38.1973	50.4186	53.3479	633.302	1021.08	4.07588	19.104	1.39122	13.7616	-0.15873	-0.688525	0.741935
12.4224	0.357229	18074.6	13951.6	271.725	4222.22	9729.36	5329.9	12666.2	91.5627	43.7296	48.0261	52.0718	612.026	1050.01	4.07208	19.1088	1.38775	106.479	-0.253968	-0.754098	0.806452
12.4321	0.357418	18034.9	13926.3	278.35	4198.69	9727.65	5279.39	12684	96.3704	33.6218	55.1579	55.3848	600.603	1056.64	4.07769	19.1114	1.39154	79.1252	-0.15873	-0.688525	0.677419
12.4418	0.351129	18164	13986	271.815	4190.88	9795.09	5280.34	12803.2	99.3278	36.3926	51.1794	52.8327	617.137	1047.85	4.07912	19.1211	1.3893	48.5586	-0.190476	-0.704918	0.677419
12.4515	0.349314	18152.7	13950.3	265.616	4132.75	9817.52	5233.95	12837.7	96.2108	30.2632	51.5847	52.6046	631.675	1053.99	4.07469	19.1225	1.38796	18.708	-0.222222	-0.606557	0.774193
12.4612	0.345314	18073	13915.7	258.138	4149.49	9766.18	5233.68	12758.6	88.2726	30.7463	54.0912	51.6841	645.602	1065	4.07827	19.1368	1.39091	39.1577	-0.126984	-0.47541	0.741935
12.4709	0.345101	18171.7	14040.2	271.798	4204.66	9835.53	5262.89	12826.3	95.8833	40.6166	51.4935	52.2034	629.261	1052.95	4.09174	19.1509	1.39401	34.7057	-0.238095	-0.57377	0.806452
12.4806	0.335523	18247.8	14096.7	272.246	4213.17	9883.54	5264.87	12904.8	102.195	34.6563	56.6433	51.2923	622.14	1042.93	4.09378	19.1663	1.39876	15.1859	-0.238095	-0.459016	0.83871
12.4903	0.340575	18208.2	14064.9	259.853	4195.41	9869.48	5270.94	12855	94.826	37.8055	50.3139	52.0262	629.749	1051.11	4.07466	19.1486	1.38864	30.8568	-0.111111	-0.590164	0.645161
12.5	0.341669	18105.4	13988.3	244.249	4156.64	9831.65	5204.03	12820.8	87.0515	28.8462	54.4105	53.0286	609.44	1022.3	4.07002	19.1379	1.38433	9.6363	-0.269841	-0.639344	0.83871
12.5097	0.344761	18045.3	13995	244.262	4159.42	9835.55	5154.7	12819.7	94.3201	33.089	46.4402	50.5543	604.032	995.529	4.07742	19.1606	1.39241	-12.2709	-0.206349	-0.622951	1
12.5194	0.34161	18152.2	14007.4	270.059	4213.44	9793.97	5219.37	12859.9	105.453	36.2879	59.072	50.8051	587.082	1026.16	4.08838	19.1705	1.40901	6.3908	-0.285714	-0.704918	0.870968
12.5291	0.342926	18014.7	13874.6	277.392	4145.31	9729.31	5199.2	12735.2	113.966	31.1931	63.6797	50.6548	608.8	1039.54	4.07717	19.1687	1.39633	29.7161	-0.206349	-0.786885	0.870968
12.5388	0.344065	18142.3	14007.3	280.72	4225.08	9782.24	5279.5	12779.9	102.559	32.2276	62.0346	57.1801	627.215	1039.69	4.08911	19.171	1.40748	54.2295	-0.190476	-0.590164	0.806452
12.5485	0.344561	17905.6	13829.4	272.243	4173.4	9656.01	5197.22	12633.1	102.376	26.545	51.6947	58.3421	653.246	1010.2	4.0843	19.1561	1.41209	55.3733	-0.222222	-0.688525	0.935484
12.5582	0.351084	18014.6	13944.6	276.522	4183.25	9761.35	5220.5	12720.3	105.758	22.1975	60.4124	57.1251	640.232	990.25	4.0995	19.1756	1.42026	43.1762	-0.142857	-0.540984	0.806452
12.5679	0.348468	18107.8	14024.3	285.572	4181.52	9842.79	5221.17	12806.7	109.208	32.3095	64.2446	48.3536	625.403	982.899	4.09277	19.1713	1.41467	21.0311	-0.15873	-0.57377	0.774193
12.5776	0.346679	18208.5	14077.1	291.487	4299.7	9777.36	5325.71	12798	117.36	29.0421	69.9915	44.4114	639.52	1013.32	4.09111	19.1598	1.40999	70.3303	-0.222222	-0.672131	0.806452
12.5873	0.349307	18225.7	14106.6	276.399	4254.04	9852.52	5304.99	12833.8	111.395	23.5099	67.7816	41.2353	651.95	1015.35	4.12309	19.1663	1.42093	51.7002	-0.190476	-0.672131	0.83871
12.597	0.343147	18231.2	14148	282.194	4288.13	9859.81	5305.59	12841.4	110.251	31.5849	71.9103	38.6698	635.1	1026.64	4.12157	19.1534	1.41375	50.0002	-0.238095	-0.57377	0.903226
12.6068	0.350313	18180.1	14088.9	262.507	4256.54	9832.36	5302.69	12794.1	101.275	26.0526	71.2998	33.0422	609.305	1013.88	4.1225	19.1475	1.41355	60.9879	-0.285714	-0.688525	0.870968
12.6165	0.341891	18067.1	14007.2	272.56	4202.42	9804.81	5261.94	12720.3	109.755	30.227	71.2313	28.6719	606.007	981.592	4.11744	19.1317	1.4074	61.8301	-0.269841	-0.655738	0.903226
12.6262	0.34727	18194.8	14106.4	258.075	4225.91	9880.49	5263.76	12846.5	106.429	28.386	64.3411	30.4673	643.2	1001.69	4.1226	19.127	1.40437	29.8432	-0.238095	-0.393443	0.774193
12.6359	0.346965	18265.1	14174.9	273.506	4301.97	9872.95	5341.86	12840.1	122.843	28.076	60.003	35.2522	637.842	1026.63	4.09667	19.1445	1.40209	66.6388	-0.15873	-0.557377	0.709677
12.6456	0.343022	18346.2	14286.7	265.31	4371.84	9914.88	5400.69	12858.3	103.176	30.6053	64.7195	34.3451	653.956	1035.79	4.105	19.1442	1.40902	88.3795	-0.190476	-0.688525	0.677419
12.6553	0.346821	18251.1	14159.2	275.957	4321.53	9837.65	5354.4	12811.6	101.111	28.2129	72.6442	38.6926	648.59	1013.5	4.11178	19.1535	1.41283	79.7138	-0.365079	-0.639344	1.03226
12.665	0.343067	18180.9	14123.7	283.682	4352.31	9771.42	5353.68	12743	112.035	23.6695	74.2893	40.2921	663.569	1020	4.11263	19.1386	1.40934	97.2132	-0.412698	-0.819672	1.19355
12.6747	0.344487	18199.1	14212.1	284.905	4371.06	9841.07	5363.92	12750.9	117.47	20.7028	68.333	42.1196	660.626	1035.35	4.12318	19.141	1.41287	99.7611	-0.31746	-0.639344	1.12903
12.6844	0.345611	18140	14173.2	290.946	4335.32	9837.87	5310.57	12741.1	121.289	24.1069	67.226	43.9149	680.118	1004.83	4.14671	19.1407	1.42098	78.3072	-0.333333	-0.57377	1
12.6941	0.342646	18135.2	14154.1	294.851	4312.48	9841.57	5295.92	12752.1	121.175	25.5105	70.4705	44.2249	671.431	993.005	4.13318	19.1273	1.41163	68.8705	-0.269841	-0.606557	0.903226
12.7038	0.341563	18051.6	14070.9	287.052	4273.42	9797.52	5261.86	12704	127.814	30.5732	55.0129	46.9179	664.407	1009.64	4.15373	19.1226	1.42427	66.0266	-0.269841	-0.590164	0.83871
12.7135	0.343431	18175.2	14103.3	292.663	4300.36	9802.92	5351.92	12736.7	123.754	25.1093	62.523	41.9599	666.794	1049.19	4.16275	19.145	1.4334	98.07	-0.285714	-0.442623	0.903226
12.7232	0.344061	18278	14216.2	292.317	4342.49	9873.69	5371.52	12821.6	132.367	26.6497	62.4317	37.9452	698.917	1048.85	4.15194	19.1658	1.43883	84.803	-0.285714	-0.590164	0.870968
12.7329	0.337177	18269.8	14197.9	295.929	4275.58	9922.36	5300.06	12882	120.975	21.6233	75.7975	39.7915	659.608	1050.05	4.13466	19.1558	1.43477	36.9411	-0.253968	-0.459016	0.967742
12.7426	0.336822	18211.9	14159.8	293.231	4225.23	9934.61	5278.87	12846.5	120.131	22.4619	74.4168	44.0155	662.321	1035.54	4.13266	19.1378	1.43087	36.6528	-0.253968	-0.377049	0.935484
12.7523	0.341853	18153.1	14114.8	295.582	4234.04	9880.76	5255.94	12811.8	132.691	22.9221	72.4162	40.8301	636.308	1031.4	4.13226	19.1297	1.42354	35.3492	-0.301587	-0.52459	1.16129
12.762	0.339519	18086.5	14044.1	296.312	4234.25	9809.81	5266.82	12736	121.841	25.8204	73.0132	48.4583	660.539	1010.98	4.14009	19.1338	1.428	59.939	-0.285714	-0.557377	1.06452
12.7717	0.346093	18078.1	14086.8	294.085	4252.55	9834.3	5311.57	12682.8	119.457	20.9899	71.8284	50.4589	671.351	1005.44	4.13731	19.131	1.42259	93.9192	-0.31746	-0.393443	1
12.7814	0.343453	18197.5	14115.7	290.667	4249.08	9866.66	5326.61	12790.1	117.311	26.0163	74.025	43.4091	648.096	1019.05	4.16582	19.1487	1.42291	72.7947	-0.333333	-0.557377	1.12903
12.7911	0.338264	18113.9	14047	259.465	4153.42	9893.54	5203.09	12827.7	107.054	25.9707	63.8125	41.5319	652.583	1014.74	4.16752	19.1491	1.42487	7.42464	-0.31746	-0.540984	1.03226
12.8009	0.356371	18020.9	13957.5	279.097	4101.53	9855.95	5154.86	12783	114.765	22.7034	73.4735	48.6905	637.085	1021.53	4.18879	19.1524	1.42942	-2.65023	-0.349206	-0.688525	1.09677
12.8106	0.357472	18161	14106.8	282.721	4182.05	9924.73	5270.36	12810.1	115.33	27.5111	70.1149	49.2057	664.11	1043	4.17427	19.1606	1.42745	42.2743	-0.269841	-0.688525	1.03226
12.8203	0.347105	18114	14040.1	278.478	4128.78	9911.27	5206.19	12824.1	114.669	23.1637	65.1704	54.5462	612.307	1016.97	4.15879	19.1491	1.41757	9.7595	-0.301587	-0.590164	1.19355
12.83	0.335493	18132.2	14001.2	279.272	4166.77	9834.38	5246.78	12800.9	111.98	22.6578	66.5283	53.4391	612.323	1031.73	4.13956	19.1353	1.4183	34.0647	-0.253968	-0.655738	1.09677
12.8397	0.325439	18107.6	13971.6	277.048	4111.74	9859.87	5186.46	12836.3	112.841	20.5297	72.9583	49.5975	599.713	1029.41	4.14615	19.1335	1.41491	-2.28196	-0.190476	-0.47541	1
12.8494	0.339309	18157.1	14019.7	274.843	4143.88	9875.82	5262.42	12810.7	109.515	26.0392	70.1284	45.2822	595.309	1005.25	4.14001	19.1485	1.41739	38.5416	-0.269841	-0.52459	1.19355
12.8591	0.328034	18208.9	14040.1	290.619	4087.18	9952.96	5242.4	12879.6	112.139	21.9104	70.3243	54.5649	607.378	981.984	4.15174	19.1576	1.41268	11.6207	-0.285714	-0.344262	1.22581
12.8688	0.338396	18224.6	14183.2	299.625	4182.16	10001	5289.09	12849.2	116.354	26.6041	78.2034	51.9859	617.714	986.791	4.16892	19.178	1.41869	40.5366	-0.269841	-0.655738	0.967742
12.8785	0.33052	18301.7	14178.4	315.216	4158.48	10019.9	5304.48	12910.6	124.484	26.2713	78.3175	55.3216	607.346	997.705	4.18433	19.1897	1.42325	31.4925	-0.238095	-0.590164	1.06452
12.8882	0.326834	18409.4	14290.4	294.894	4245.46	10044.9	5412.42	12911.3	105.348	26.914	82.6099	52.8286	602.988	1037.78	4.18449	19.1866	1.42667	79.8977	-0.31746	-0.688525	1.09677
12.8979	0.32529	18338.7	14253.1	315.236	4279.86	9973.27	5415.41	12839.6	124.187	21.842	84.255	61.9609	573.516	1061.47	4.18341	19.174	1.4205	99.8882	-0.285714	-0.704918	1
12.9076	0.337931	18314.7	14203.5	351.273	4282.66	9920.83	5415.25	12815.5	129.596	25.3602	84.7474	69.6898	575.022	1069.51	4.16763	19.1706	1.41771	106.07	-0.222222	-0.590164	0.870968
12.9173	0.337501	18358.8	14288	330.776	4337.62	9950.34	5471.84	12802.7	132.23	24.1298	68.4377	68.8283	608.655	1070.33	4.18033	19.1877	1.42698	134.856	-0.206349	-0.688525	0.870968
12.927	0.328758	18233.6	14164.3	325.286	4312.01	9852.32	5445.19	12703.5	109.285	27.2924	72.9127	77.5782	602.197	1036.64	4.17179	19.189	1.43744	148.653	-0.190476	-0.622951	0.83871
12.9367	0.340128	18234.9	14183.8	326.95	4247.36	9936.46	5374.4	12775.6	105.932	31.6399	71.0582	83.0286	600.182	1013.11	4.19287	19.1931	1.44625	98.0518	-0.126984	-0.672131	0.741935
12.9464	0.339242	18181.6	14140.4	323.925	4289.92	9850.53	5384.21	12714.4	108.808	34.2054	71.336	72.5156	594.89	1042.53	4.18094	19.1915	1.44276	118.401	-0.190476	-0.557377	0.903226
12.9561	0.342257	18008.1	13957.5	326.427	4249.04	9708.43	5342.63	12578.9	105.012	34.196	74.7443	71.7319	585.654	1007.92	4.18528	19.1778	1.4434	134.915	-0.111111	-0.688525	0.806452
12.9658	0.337098	17910.3	13933.8	344.202	4253.59	9680.24	5326.31	12497.2	121.221	29.1603	81.5795	75.2864	591.847	1044.31	4.19831	19.1778	1.44744	148.819	-0.301587	-0.52459	1.09677
12.9755	0.340725	17947.7	13994.7	343.132	4210.23	9784.43	5271.51	12589.9	128.303	31.4346	77.4467	71.6044	606.32	1064.1	4.19621	19.1736	1.4431	100.042	-0.253968	-0.606557	1.16129
12.9852	0.335382	17991	14023.4	335.151	4227.95	9795.5	5272.37	12634.3	124.138	30.6644	81.8894	65.416	613.44	1009.67	4.21218	19.1946	1.451	88.8857	-0.126984	-0.442623	0.967742
12.995	0.338618	17983.4	13972.1	365.707	4247.85	9724.24	5285.84	12612.1	141.75	31.503	82.8421	69.157	622.207	1012.73	4.20134	19.1887	1.44461	100.718	-0.31746	-0.639344	1.29032
13.0047	0.339592	17981.6	13997.8	357.06	4231.5	9766.32	5252.22	12643.9	129.442	31.1931	88.4469	64.7774	603.771	1041.34	4.2049	19.1825	1.44639	77.3212	-0.301587	-0.442623	1.06452
13.0144	0.34247	17939.7	13991.8	365.338	4283.08	9708.75	5303.7	12549.1	131.296	34.5744	96.6131	62.3715	625.202	1061.74	4.18386	19.1638	1.43778	125.125	-0.206349	-0.672131	1.03226
13.0241	0.341118	17672.6	13715	342.994	4196.48	9518.55	5195.09	12398.2	127.441	32.0773	82.8006	62.6171	613.631	1040.07	4.15842	19.1298	1.42132	115.51	-0.238095	-0.688525	0.870968
13.0338	0.348757	17880.1	13874.5	351.942	4280.51	9593.95	5309.26	12483	129.045	34.0323	88.7381	66.8599	597.727	1038.5	4.16808	19.1332	1.43256	144.815	-0.206349	-0.737705	0.677419
13.0435	0.351981	17852.4	13889.1	332.869	4192.9	9696.15	5237.98	12528.2	118.988	30.341	84.7193	61.8294	602.678	1017	4.15605	19.1148	1.42092	101.005	-0.238095	-0.557377	0.967742
13.0532	0.352589	17855.7	13950.2	342.039	4227.7	9722.54	5249.36	12521.5	126.266	29.8579	90.5978	66.099	630.154	1011.82	4.13783	19.0876	1.40694	107.86	-0.206349	-0.57377	0.967742
13.0629	0.355436	17828.8	13883.7	328.433	4220.98	9662.73	5247.78	12495	118.847	32.7563	87.148	58.7123	624.975	1017.41	4.15257	19.0947	1.41099	114.042	-0.142857	-0.672131	0.806452
13.0726	0.358301	17895.6	13945	328.101	4314.82	9630.14	5310.12	12501.6	119.216	30.4685	92.6441	60.5077	632.773	1041.94	4.1416	19.0736	1.41298	140.385	-0.126984	-0.622951	0.774193
13.0823	0.3527	17896.7	13949.9	353.173	4266.02	9683.88	5246.84	12561.2	131.661	31.9176	108.922	58.6802	612.683	1018.59	4.13353	19.0736	1.40616	96.3983	-0.142857	-0.57377	0.774193
13.092	0.359954	17830	13883.5	359.891	4203.18	9680.3	5202.47	12554	129.514	41.9021	97.3512	66.1715	635.598	989.774	4.14082	19.0706	1.40678	78.3144	-0.126984	-0.52459	0.83871
13.1017	0.360849	17785.5	13874.7	329.99	4201.22	9673.47	5181.34	12524.2	129.861	31.3527	84.4	60.234	610.545	973.011	4.15891	19.087	1.4175	76.5426	-0.126984	-0.52459	0.709677
13.1114	0.365037	17981.7	13994.3	332.276	4286.88	9707.46	5338.59	12565.5	131.447	30.4322	87.3346	56.1602	635.143	984.254	4.15281	19.0909	1.40878	136.578	-0.0794	-0.491803	0.774193
13.1211	0.36589	17927.8	13981.2	325.948	4249.81	9731.41	5309.97	12545.5	119.535	32.606	89.3674	55.1941	617.552	996.405	4.15669	19.0927	1.41006	128.9	-0.206349	-0.770492	0.903226
13.1308	0.357925	17966.4	13958.6	320.125	4232.93	9725.67	5279.71	12613.2	119.225	30.9153	87.4767	52.2689	625.114	973.797	4.17069	19.0842	1.4128	97.6764	-0.285714	-0.819672	1.19355
13.1405	0.358194	17907.3	13945.8	306.678	4205.84	9739.97	5239.36	12581.4	109.482	31.0884	78.2987	57.6322	602.035	1002.53	4.17142	19.0932	1.42467	87.7936	-0.238095	-0.57377	1
13.1502	0.358015	17938.4	13904.7	315.756	4220.25	9684.48	5266.96	12587.1	113.529	34.5744	78.8636	55.6544	626.775	1008.67	4.17353	19.0991	1.42306	98.7165	-0.174603	-0.770492	0.903226
13.1599	0.361334	17958.6	13936.8	333.353	4288.28	9648.54	5337.18	12536.3	120.077	34.9984	86.2825	59.6784	632.069	990.214	4.17854	19.1133	1.4187	143.532	-0.238095	-0.704918	1.03226
13.1696	0.359921	17927.4	13853.1	352.636	4215.75	9637.37	5298.44	12547.3	124.539	37.7599	88.3422	60.2434	635.48	1012.43	4.17142	19.1255	1.42267	123.235	-0.126984	-0.770492	0.774193
13.1793	0.35012	18009.2	13930.7	335.41	4259.77	9670.94	5349.61	12581.1	118.824	36.461	86.2463	58.7808	646.833	1009.42	4.17622	19.1424	1.42824	137.478	-0.238095	-0.770492	0.935484
13.1891	0.34178	18113.2	14004.7	340.476	4295.49	9709.19	5427.3	12601.3	125.737	36.7938	84.938	60.1843	642.745	1012.98	4.16375	19.1453	1.42604	167.185	-0.301587	-0.606557	1
13.1988	0.332457	18006	13949.6	336.177	4215.46	9734.1	5305.07	12614.1	125.241	35.8961	80.3853	63.5201	633.397	971.351	4.16288	19.1111	1.41488	108.856	-0.301587	-0.868852	1.09677
13.2085	0.329897	17925.6	13895.2	329.62	4182.85	9712.38	5243.38	12594.5	127.323	37.623	80.7959	55.8556	625.881	962.707	4.17831	19.1186	1.41849	86.1988	-0.206349	-0.639344	0.83871
13.2182	0.331933	17991.3	13952.6	341.313	4235.24	9717.38	5282.21	12621.1	132.696	39.9242	83.2111	56.0515	606.365	961.038	4.1654	19.117	1.41407	96.7595	-0.238095	-0.57377	0.903226
13.2279	0.34446	17974.6	13933.8	343.376	4225.22	9708.54	5296.91	12591.4	134.87	35.2534	88.5931	50.5555	603.882	961.372	4.16739	19.1068	1.41197	111.091	-0.222222	-0.622951	0.806452
13.2376	0.330956	18138.8	14052.2	329.771	4242.41	9809.75	5308.94	12740.7	128.485	35.6546	86.4369	49.27	604.868	949.766	4.17277	19.0992	1.40259	77.6788	-0.222222	-0.688525	0.83871
13.2473	0.331651	18112.2	14050.3	351.979	4258.69	9791.61	5352.84	12671.6	131.347	38.7394	99.8939	48.1215	591.633	939.872	4.18375	19.1134	1.41245	115.404	-0.333333	-0.622951	1.03226
13.257	0.331181	18120.2	14086.5	344.217	4256.9	9829.62	5331.06	12701.4	129.761	45.894	85.5539	51.6625	585.903	948.562	4.19401	19.103	1.41328	97.8659	-0.253968	-0.803279	0.903226
13.2667	0.324454	18036.2	14052.3	333.92	4296.01	9756.25	5338.13	12610.6	122.365	50.5876	80.1263	49.7168	624.717	952.364	4.17904	19.1011	1.40959	124.629	-0.222222	-0.688525	0.903226
13.2764	0.320778	18020.1	14070.5	326.327	4292.43	9778.04	5329.32	12603.6	121.8	46.1583	72.1372	55.7363	622.569	940.081	4.18962	19.1058	1.41074	122.505	-0.349206	-0.57377	1
13.2861	0.325476	18062	14122.6	336.51	4265.64	9856.94	5284.48	12691.5	128.654	47.1835	74.3203	53.5035	633.588	955.14	4.18434	19.1033	1.40531	79.4702	-0.269841	-0.754098	0.903226
13.2958	0.32275	18008.3	13960.8	335.233	4215.48	9745.35	5292.01	12629.7	122.93	52.5789	73.1945	54.6292	619.279	970.026	4.18153	19.0857	1.39885	98.9264	-0.285714	-0.557377	1.06452
13.3055	0.31319	18010	14019	334.47	4274.75	9744.28	5273.65	12650.7	123.938	49.38	77.287	55.5631	608.858	973.252	4.18825	19.0899	1.40252	85.2102	-0.269841	-0.672131	0.709677
13.3152	0.314347	18105.1	14078.1	342.923	4318.26	9759.85	5320.15	12697.8	115.416	53.7275	80.4765	62.8089	612.546	978.05	4.1918	19.0945	1.40614	93.886	-0.333333	-0.606557	1.29032
13.3249	0.312682	18037.5	14005.6	342.223	4264.16	9741.47	5274.47	12675.9	114.446	52.9023	76.4846	65.502	615.819	976.076	4.1863	19.0941	1.39992	79.0258	-0.333333	-0.737705	1.19355
13.3346	0.317303	17995.8	13987.1	327.285	4233.78	9753.3	5238.63	12672.9	103.841	49.0566	77.8975	64.0259	598.233	980.438	4.17214	19.0845	1.39166	63.6716	-0.285714	-0.786885	0.903226
13.3443	0.321482	17936.4	13951.7	310.985	4192.48	9759.23	5196.11	12654.3	100.137	46.008	76.0566	56.5708	582.723	942.283	4.17941	19.0753	1.39596	49.3834	-0.31746	-0.557377	1.12903
13.354	0.312025	17915	13909.5	316.205	4233.92	9675.6	5248.7	12580.9	98.76	43.2921	79.2058	60.2486	570.403	965.265	4.1767	19.0733	1.3933	92.1305	-0.285714	-0.622951	1
13.3637	0.321102	17946	13941.6	300.471	4182.42	9759.19	5178.83	12680.9	91.9932	44.4998	69.4348	62.6358	583.909	992.098	4.18654	19.0772	1.39948	34.6809	-0.349206	-0.639344	0.903226
13.3734	0.328362	18028.1	13968.9	306.095	4214.96	9753.92	5257.24	12684	94.4716	43.0278	77.2186	59.2316	628.581	1002.82	4.2012	19.0998	1.41269	69.1654	-0.333333	-0.52459	1.12903
13.3832	0.323975	18072.6	13971	315.403	4226.43	9744.61	5282.53	12702.6	92.3528	45.8214	87.7867	62.7364	630.029	993.995	4.2169	19.1168	1.42139	75.6901	-0.365079	-0.721311	1.12903
13.3929	0.31435	18054.4	14007.4	302.716	4259.88	9747.48	5318.39	12649.7	84.5462	47.3297	98.026	54.7433	624.383	995.506	4.24288	19.1347	1.43548	105.593	-0.365079	-0.688525	1.22581
13.4026	0.310251	18211.9	14120.9	333.934	4370.18	9750.75	5444.26	12682.5	102.925	47.5028	106.466	55.7643	630.205	1016.39	4.26928	19.1381	1.44475	153.693	-0.31746	-0.622951	1
13.4123	0.314784	18125.2	14033.2	332.013	4354.1	9679.14	5425.02	12613.1	105.436	46.9606	100.506	55.5591	636.743	993.048	4.26499	19.1303	1.44722	163.098	-0.333333	-0.721311	1.06452
13.422	0.309865	18153.7	14046.1	318.409	4316.45	9729.66	5365.52	12704.2	100.396	44.6366	96.2494	54.3649	626.064	1012	4.26859	19.1327	1.44056	112.635	-0.365079	-0.901639	1.12903
13.4317	0.319534	18178.1	14110.9	312.391	4389.06	9721.83	5426.46	12672.9	94.1254	41.957	96.5365	53.8912	634.734	1024.6	4.27071	19.1435	1.45418	148.203	-0.333333	-0.721311	1.03226
13.4414	0.314157	18102.4	14022.5	293.396	4257.27	9765.21	5283.31	12739.5	94.8043	34.2873	90.9224	49.4619	639.212	1009.99	4.29461	19.1429	1.45715	66.4532	-0.349206	-0.655738	1.06452
13.4511	0.3106	18176.6	14055.4	303.04	4313.39	9742.02	5395.89	12704	99.553	35.4358	87.5317	57.2041	640.711	1041.74	4.309	19.1585	1.46128	126.36	-0.380952	-0.655738	1.03226
13.4608	0.304546	18179.5	14071.1	310.285	4299.2	9771.85	5353.16	12757.5	96.44	44.7641	89.3364	53.7087	647.4	1040.84	4.31458	19.1723	1.46728	93.2098	-0.285714	-0.52459	0.903226
13.4705	0.308008	17965.7	13862.7	295.544	4224.17	9638.49	5290.08	12590.2	92.1704	39.4277	82.2409	54.8251	640.769	1036.5	4.29638	19.1679	1.46308	108.318	-0.301587	-0.57377	0.935484
13.4802	0.311864	18119.1	14027.9	311.741	4266.26	9761.63	5325.04	12711.5	91.9879	38.5529	82.7374	63.8662	657.434	1005.73	4.29156	19.1858	1.4655	92.5152	-0.301587	-0.737705	1.09677
13.4899	0.310101	18247.7	14144.1	328.155	4302.52	9841.61	5397.23	12776	101.681	39.6102	86.1457	66.2628	672.181	1015.88	4.30871	19.2102	1.47262	108.222	-0.301587	-0.688525	1.09677
13.4996	0.302461	18237	14170.4	299.375	4359.69	9810.71	5442.44	12715.6	93.0815	35.0212	84.4603	63.4195	674.26	1047.98	4.32796	19.2201	1.48121	144.289	-0.349206	-0.672131	1.16129
13.5093	0.302617	18295	14215.2	296.544	4354.45	9860.71	5432.45	12786.1	85.4761	42.0255	81.3661	64.3587	677.888	1036.83	4.35654	19.2175	1.48473	121.448	-0.349206	-0.639344	1.16129
13.519	0.294769	18278.8	14212.6	284.777	4305.76	9906.88	5395.31	12810.8	83.9585	36.7119	73.1086	61.0685	650.981	1080.97	4.34853	19.2063	1.48213	98.3156	-0.301587	-0.688525	1.03226
13.5287	0.300595	18192	14125.5	292.013	4328.49	9797.05	5388.25	12744.2	84.7421	40.0476	75.0864	63.885	650.472	1078.5	4.35067	19.2027	1.47947	112.469	-0.396825	-0.606557	1.22581
13.5384	0.303617	18096	14031.4	311.415	4287.76	9743.59	5349.7	12688.2	92.5797	46.8104	77.8022	66.1178	632.547	1072.67	4.34401	19.1878	1.47515	109.668	-0.31746	-0.540984	1.16129
13.5481	0.307293	18194.8	14125.4	322.562	4292.61	9832.78	5402.54	12726.3	93.044	52.4111	75.0864	64.8095	621.08	1055.1	4.35105	19.2106	1.48804	123.551	-0.412698	-0.737705	1.32258
13.5578	0.299319	18320.2	14250.4	326.634	4356.87	9893.54	5437.55	12820.5	91.7411	50.9619	81.99	70.1781	647.046	1063.5	4.36248	19.239	1.50663	114.815	-0.412698	-0.901639	1.22581
13.5675	0.284925	18417.8	14243.6	315.381	4363.55	9880.04	5456.89	12899.6	83.9854	42.0255	85.5217	68.2968	649.776	1105.9	4.3574	19.2331	1.50523	102.951	-0.31746	-0.622951	1.12903
13.5773	0.289239	18288.6	14156.5	310.658	4326.85	9829.65	5387.02	12846.9	86.5469	40.3348	80.4818	73.5647	630.251	1065.72	4.32837	19.2208	1.49512	85.1912	-0.412698	-0.786885	1.32258
13.587	0.287816	18303.8	14193.2	318.712	4308.56	9884.67	5384.6	12869.8	87.827	40.8178	80.5637	75.611	637.764	1028.75	4.33212	19.2078	1.4914	78.1671	-0.412698	-0.754098	1.3871
13.5967	0.287957	18298.7	14213.5	344.174	4361.48	9852.02	5419.76	12827.8	87.1708	45.8899	85.8047	86.7668	685.235	1026.33	4.34391	19.2248	1.49467	104.896	-0.349206	-0.803279	1.06452
13.6064	0.297999	18300.2	14198.2	342.102	4365.81	9832.42	5413.74	12839.4	93.7283	44.1764	85.0211	88.0428	689.144	1071.38	4.36554	19.2332	1.4936	99.1817	-0.492063	-0.672131	1.3871
13.6161	0.296436	18396.5	14282.7	328.921	4350.43	9932.24	5457.22	12890.1	91.6042	39.3687	76.6227	90.0663	695.427	1084.46	4.36375	19.2261	1.49753	105.561	-0.412698	-0.770492	1.25806
13.6258	0.299161	18493	14368.1	314.79	4431.95	9936.15	5546.85	12904.3	92.6481	31.3527	75.2689	86.858	655.07	1113.99	4.3793	19.2218	1.49857	142.204	-0.428571	-0.590164	1.41935
13.6355	0.305825	18458.5	14382.1	315.159	4524.18	9857.97	5594.58	12819.2	85.4117	31.3983	80.1356	87.0083	663.47	1111.2	4.38989	19.2199	1.50402	185.819	-0.365079	-0.803279	1.19355
13.6452	0.308075	18349	14269.9	313.561	4453.28	9816.65	5571.32	12737	79.0221	27.7754	84.4965	94.7143	652.775	1065.64	4.3812	19.2317	1.50532	196.71	-0.349206	-0.803279	1.19355
13.6549	0.30625	18348.5	14316.9	317.326	4463.48	9853.42	5579.17	12727.5	90.2194	25.5561	82.4275	91.2511	639.916	1090.88	4.34163	19.2158	1.49017	202.722	-0.444444	-0.672131	1.25806
13.6646	0.313475	18407.6	14310.7	328.452	4489.53	9821.16	5641.92	12727.9	96.2441	28.2129	76.8496	91.6429	636.247	1091.5	4.35909	19.2233	1.50375	230.857	-0.412698	-0.655738	1.06452
13.6743	0.320688	18680.7	14515.9	336.144	4482.79	10033.1	5660.53	12979.8	94.8728	36.6435	86.5656	83.4994	654.822	1106.29	4.3518	19.2267	1.49806	173.724	-0.349206	-0.770492	1.06452
13.684	0.3144	18730.8	14543.9	334.86	4544.74	9999.17	5727.36	12959.3	97.3699	35.9645	83.576	83.9369	641.211	1107.58	4.35198	19.217	1.48982	209.137	-0.365079	-0.885246	1.19355
13.6937	0.315454	18609	14456.6	335.865	4519.27	9937.3	5719.62	12839.9	99.9811	32.606	80.3491	96.1635	643.057	1107.4	4.36571	19.2037	1.48863	236.682	-0.412698	-0.770492	1.25806
13.7034	0.308945	18579.7	14460.7	326.965	4518.29	9942.45	5677.97	12844	103.754	35.5043	68.4283	93.8166	622.892	1122.87	4.37291	19.1971	1.49567	216.898	-0.507937	-0.688525	1.54839
13.7131	0.32002	18572.3	14434.4	332.188	4479.47	9954.89	5629.99	12884.8	102.073	38.2657	75.9197	88.0656	623.966	1121.38	4.3687	19.2094	1.4897	184.686	-0.412698	-0.508197	1.41935
13.7228	0.312083	18669.5	14514	327.131	4525.42	9988.63	5688.57	12927.2	106.251	37.368	74.7671	84.9942	619.904	1162.39	4.37529	19.2077	1.49281	200.032	-0.555556	-0.770492	1.64516
13.7325	0.318489	18577	14500.8	336.39	4524.16	9976.67	5643.11	12874.3	107.596	43.7161	73.8922	91.0324	648.168	1151.87	4.37257	19.2015	1.49028	193.311	-0.333333	-0.786885	1.19355
13.7422	0.322451	18578	14526.6	331.653	4584.08	9942.54	5676.29	12848.8	94.4032	36.4704	78.5952	95.0014	617.811	1155.34	4.36557	19.201	1.48329	214.877	-0.428571	-0.655738	1.41935
13.7519	0.320512	18490.6	14467.7	334.892	4574.93	9892.79	5660.42	12767.7	99.9904	40.3348	74.5121	97.198	646.745	1123.6	4.3577	19.2055	1.4848	228.82	-0.396825	-0.754098	1.16129
13.7616	0.312233	18244.7	14144.2	325.968	4399.47	9744.69	5526.96	12655.9	105.458	41.0594	67.8769	87.651	635.359	1096.54	4.33893	19.1914	1.48128	197.849	-0.269841	-0.606557	1.03226
13.7714	0.315554	18296.1	14153.5	302.408	4407.01	9746.49	5522.51	12703.9	92.1113	33.3305	65.5663	86.2246	615.175	1082.8	4.34765	19.1591	1.47237	183.362	-0.507937	-0.622951	1.19355
13.7811	0.328091	18376.2	14302.4	306.191	4410.9	9891.5	5483.35	12826	88.4562	28.017	68.2459	93.2289	647.238	1078.76	4.33899	19.1594	1.46354	133.973	-0.476191	-0.655738	1.29032
13.7908	0.324237	18301.2	14198.7	296.304	4352.3	9846.36	5448.13	12784.2	84.6509	31.1568	66.4961	84.4655	639.021	1078.28	4.35785	19.1617	1.47401	129.019	-0.365079	-0.590164	1.19355
13.8005	0.32394	18270.2	14199.4	300.626	4360.89	9838.53	5460.41	12745.9	83.917	31.8814	62.0709	97.7038	641.998	1054.27	4.33159	19.1539	1.47015	144.487	-0.444444	-0.540984	1.35484
13.8102	0.328351	18435.9	14309.3	315.415	4426.29	9882.98	5560.26	12810.3	90.5159	25.5789	66.833	93.1605	651.404	1070.73	4.3475	19.1859	1.487	172.685	-0.269841	-0.508197	0.870968
13.8199	0.31647	18507.2	14341.3	323.94	4456.75	9884.58	5632.09	12817	81.6573	30.5825	74.3606	97.4851	683.922	1037.26	4.34961	19.1959	1.48669	203.254	-0.476191	-0.557377	1.29032
13.8296	0.310421	18573.5	14421.1	300.262	4445.29	9975.8	5630.19	12889.2	91.4364	27.224	68.7237	84.7755	649.152	1017.12	4.36672	19.1856	1.48358	183.627	-0.428571	-0.459016	1.25806
13.8393	0.318052	18387.9	14292.2	296.129	4319.52	9972.66	5458.61	12869.2	89.0574	26.5678	73.1126	79.2795	644.604	1020.34	4.33942	19.1799	1.47283	111.626	-0.365079	-0.508197	0.935484
13.849	0.320918	18403.6	14375.3	315.184	4402.01	9973.27	5512.64	12828.2	102.846	22.9449	73.9782	89.7335	643.089	1063.28	4.34445	19.19	1.47788	146.604	-0.365079	-0.540984	1.06452
13.8587	0.320421	18501.8	14465.9	301.234	4369.6	10096.3	5473.19	12968.2	95.1172	17.8729	75.756	92.4359	651.749	1010.89	4.35615	19.206	1.48928	92.4495	-0.31746	-0.57377	1.06452
13.8684	0.313627	18325.9	14311.3	307.447	4323.14	9988.15	5416.46	12850.8	93.7136	19.4723	78.6356	87.1814	640.396	1032.46	4.35835	19.212	1.49238	97.4464	-0.222222	-0.622951	0.903226
13.8781	0.318373	18351.8	14305.6	290.115	4322.54	9983.09	5433.22	12858.5	95.0125	17.3898	79.7251	76.5771	621.559	1049.22	4.35245	19.1933	1.48839	102.978	-0.269841	-0.57377	0.83871
13.8878	0.329196	18468.8	14426.4	311.435	4432.95	9993.42	5526.01	12890.5	96.0523	30.4322	78.3028	89.6235	642.249	1079.85	4.36753	19.2106	1.49133	136.428	-0.285714	-0.590164	0.967742
13.8975	0.318105	18346	14304.8	298.146	4388.64	9916.2	5507	12786.1	96.3073	24.3713	68.6968	93.5523	651.072	1015.47	4.34696	19.2145	1.48571	154.992	-0.333333	-0.672131	0.967742
13.9072	0.321618	18452.1	14400.6	293.644	4419.5	9981.1	5551.03	12845.6	91.9329	20.7484	63.7844	99.6589	684.243	1020.7	4.35942	19.2212	1.48904	159.354	-0.190476	-0.52459	0.741935
13.9169	0.319192	18538.7	14470.8	286.305	4497.29	9973.52	5586.95	12899.8	86.8018	21.8192	73.6185	81.3941	701.725	1046.44	4.36618	19.2212	1.48731	161.428	-0.253968	-0.426229	0.774193
13.9266	0.306776	18475.6	14470.2	287.46	4411.72	10058.5	5510.34	12909.2	84.4094	19.3221	77.0227	75.5975	670.728	1021.22	4.35233	19.2311	1.49094	124.503	-0.31746	-0.508197	0.967742
13.9363	0.304082	18420.1	14455.9	278.924	4451.22	10004.6	5549.08	12816.7	82.5228	27.2468	64.8324	77.8759	666.193	1026.19	4.34539	19.2194	1.47773	165.984	-0.285714	-0.327869	1
13.946	0.30735	18488.2	14462.8	296.338	4421.89	10040.8	5528.85	12903.8	87.4258	27.9392	68.6968	86.8352	682.517	1018.76	4.35089	19.2409	1.48222	134.231	-0.190476	-0.442623	0.806452
13.9557	0.308944	18556.1	14500.1	287.451	4445.59	10054.5	5549.41	12935.5	80.2403	31.02	77.2455	79.0836	662.626	1046.83	4.36736	19.2454	1.48618	135.24	-0.349206	-0.622951	0.935484
13.9655	0.303889	18607.3	14539.7	312.102	4484.18	10055.6	5583.18	12959.9	89.3042	33.713	79.4192	82.7977	651.968	1074.34	4.37051	19.259	1.49895	144.094	-0.253968	-0.704918	0.83871
13.9752	0.309083	18595.4	14516.2	290.533	4469.51	10046.7	5599.59	12929.3	80.9649	31.9995	76.4525	79.1976	660.773	1091.48	4.36605	19.2586	1.497	159.437	-0.206349	-0.426229	0.709677
13.9849	0.315508	18667.8	14589.3	311.121	4471.09	10118.2	5587.82	13016.1	92.5528	33.8498	75.6098	86.5937	685.579	1093.9	4.35875	19.2546	1.49487	131.579	-0.365079	-0.540984	1
13.9946	0.312894	18512.3	14507.9	314.939	4477.47	10030.5	5583.55	12864.8	96.2307	31.813	63.5107	90.9411	672.257	1082.53	4.36304	19.2482	1.49582	168.99	-0.333333	-0.377049	0.967742
14.0043	0.314624	18487	14527	313.925	4511.07	10015.9	5563.77	12863.4	94.0798	35.1715	77.5782	77.6116	641.594	1085.74	4.37848	19.2585	1.5054	160.458	-0.380952	-0.540984	1.09677
14.014	0.306249	18475.5	14459.6	324.863	4477.27	9982.37	5548.69	12869.8	98.8647	40.5441	79.8794	77.1742	651.713	1093.21	4.38281	19.2627	1.50734	152.001	-0.333333	-0.770492	1
14.0237	0.300859	18423	14349.7	334.569	4446.96	9902.75	5565.97	12796.9	99.7758	39.4868	85.9954	80.5783	625.647	1070.09	4.3817	19.2581	1.50917	178.736	-0.269841	-0.622951	0.83871
14.0334	0.299048	18457.7	14414.6	312.108	4450.35	9964.29	5550.74	12840.4	95.9114	34.506	79.8163	82.5562	641.951	1060.76	4.3664	19.2553	1.5007	160.575	-0.238095	-0.590164	0.774193
14.0431	0.309264	18469.8	14375.5	320.522	4505.08	9870.43	5617.9	12787.3	98.2541	33.7586	86.7521	78.4958	650.209	1105.2	4.36065	19.2645	1.49768	204.585	-0.412698	-0.672131	1.12903
14.0528	0.315896	18435.3	14327.3	318.06	4445.54	9881.74	5552.76	12817.7	97.288	39.0037	83.1292	80.4052	670.62	1081.26	4.36585	19.2563	1.49742	167.368	-0.365079	-0.442623	1.03226
14.0625	0.302773	18496.6	14371.7	338.561	4501.57	9870.13	5623.98	12813.3	99.9542	46.2536	96.4535	75.7478	676.41	1059.89	4.36974	19.2707	1.4995	200.569	-0.365079	-0.786885	1.06452
14.0722	0.305059	18450.7	14357.4	340.287	4447.89	9909.48	5562.45	12829	102.415	45.9893	88.0095	81.2345	681.144	1047.36	4.36935	19.277	1.49311	168.808	-0.31746	-0.704918	0.935484
14.0819	0.295809	18552.8	14381.4	330.4	4424.4	9957.02	5563.57	12925.9	102.693	43.8974	85.2386	79.5438	678.771	1059.58	4.36693	19.2939	1.49655	144.108	-0.238095	-0.770492	0.709677
14.0916	0.296786	18455.2	14344.4	332.48	4371.52	9972.92	5513.83	12876	88.958	51.0748	82.9789	89.1136	694.405	1057.3	4.34306	19.2762	1.48809	134.706	-0.444444	-0.590164	1.09677
14.1013	0.302592	18449.3	14317.5	351.29	4323.82	9993.67	5469.22	12914.4	92.6224	53.121	91.5464	91.7704	700.338	1047.69	4.32947	19.2583	1.48586	104.638	-0.285714	-0.639344	0.903226
14.111	0.310282	18439.5	14286.1	335.345	4320.37	9965.73	5467.63	12915.5	86.548	47.794	84.9568	88.8586	685.496	1078.5	4.33364	19.2696	1.48866	103.632	-0.333333	-0.540984	1.03226
14.1207	0.298065	18403	14246.7	341.982	4345.45	9901.23	5468.06	12871	85.4679	56.2515	83.5304	94.2997	678.866	1097.11	4.35273	19.2789	1.49587	115.416	-0.349206	-0.295082	1
14.1304	0.301748	18307.1	14154.5	326.368	4371.25	9783.28	5483.23	12758.8	87.6282	50.4964	78.3443	90.7908	701.169	1069.18	4.3491	19.2834	1.49742	151.401	-0.238095	-0.377049	0.870968
14.1401	0.299985	18318.2	14127.8	322.068	4346.99	9780.76	5485.08	12767.8	76.7367	50.7607	88.4387	85.5001	679.464	1047.09	4.35132	19.2793	1.49661	149.903	-0.380952	-0.377049	1.19355
14.1498	0.30829	18247.3	14159.1	318.653	4383.52	9775.53	5472.62	12715.7	69.8828	53.1853	87.6095	89.606	674.368	1059.95	4.33827	19.2698	1.48929	157.84	-0.349206	-0.295082	1.09677
14.1595	0.310511	18318.2	14242.1	319.226	4404.25	9837.8	5500.7	12762.3	72.608	62.5271	83.7544	82.1187	661.054	1024.43	4.35331	19.2704	1.49396	158.344	-0.238095	-0.295082	0.83871
14.1693	0.300467	18252.2	14194.2	312.895	4307.92	9886.26	5382.11	12820.4	80.1222	57.9971	81.9953	75.356	649.562	1014.74	4.36411	19.2594	1.49662	89.8808	-0.428571	-0.426229	1.19355
14.179	0.29935	18378.7	14342.3	318.651	4338.19	10004.1	5415.33	12909	75.7385	52.0274	88.7902	82.0959	680.615	1053.85	4.35637	19.257	1.49386	81.7967	-0.396825	-0.377049	1.25806
14.1887	0.295979	18385.2	14318.6	310.892	4316.06	10002.6	5398.37	12929.9	76.7958	53.6497	81.6357	77.0467	677.596	1006.55	4.35191	19.2574	1.49797	68.7315	-0.412698	-0.52459	1.06452
14.1984	0.302632	18501.3	14431.1	323.64	4327.23	10103.8	5449.49	12990.2	69.6722	43.0775	88.8586	89.8475	697.768	1004.63	4.34205	19.2577	1.48676	76.0513	-0.301587	-0.311475	0.903226
14.2081	0.314998	18381.1	14305.2	314.775	4284.97	10020.2	5409.69	12907.7	71.0664	45.5746	82.0731	92.4815	701.657	994.28	4.33907	19.2776	1.49163	79.5865	-0.238095	-0.409836	0.870968
14.2178	0.314943	18646.6	14526.2	311.865	4379.35	10146.8	5508.4	13081.6	76.5852	44.6313	84.2696	84.3971	698.983	1000.57	4.33952	19.2773	1.4944	78.8167	-0.349206	-0.557377	1.09677
14.2275	0.310308	18625.9	14478	308.14	4363.21	10114.8	5471.97	13084.1	79.1601	36.5885	82.8433	80.5783	702.095	987.227	4.3482	19.2905	1.49624	61.749	-0.380952	-0.393443	1.09677
14.2372	0.306771	18573.4	14446.1	328.772	4343.84	10102.3	5478.78	13016.7	79.4245	33.5399	102.648	88.02	698.726	1015.13	4.33595	19.2716	1.49591	82.3454	-0.412698	-0.442623	1.19355
14.2469	0.31194	18448.6	14358.3	328.17	4317.41	10040.9	5421.19	12955	80.6362	31.1931	104.339	89.0545	703.093	1018.32	4.34378	19.2674	1.49767	72.4626	-0.507937	-0.491803	1.22581
14.2566	0.309106	18464	14374.1	324.663	4365.78	10008.3	5494.15	12899.8	84.8468	38.302	92.7458	83.5451	690.282	1006.48	4.33241	19.2387	1.49174	119.647	-0.412698	-0.491803	1.12903
14.2663	0.308996	18585.2	14534.3	325.341	4379.03	10155.3	5499.47	13019.2	82.4731	33.7586	99.0255	89.3779	659.099	976.893	4.3202	19.2396	1.47768	91.02	-0.444444	-0.344262	1.22581
14.276	0.312802	18617.7	14600.5	309.473	4362.27	10238.2	5483.25	13061.8	81.4842	24.4303	91.7797	93.4476	673.735	1010.49	4.32232	19.2521	1.47511	72.6345	-0.428571	-0.327869	1
14.2857	0.303871	18642.1	14616.7	344.445	4430.29	10186.5	5577.37	12996.2	87.4405	29.6755	102.648	102.616	655.044	1046.08	4.31469	19.2407	1.47098	132.052	-0.349206	-0.409836	0.967742
14.2954	0.314645	18598.7	14581.3	330.819	4414.78	10166.5	5525.83	12998.7	87.2258	27.8801	92.0213	102.926	628.776	1054.32	4.30997	19.2388	1.47395	108.194	-0.333333	-0.459016	0.903226
14.3051	0.306997	18501.3	14492.9	340	4334.01	10158.9	5436.84	12988.3	98.1254	31.3434	89.2276	98.5465	635.089	1044.83	4.31185	19.2546	1.47472	70.8627	-0.396825	-0.360656	0.935484
14.3148	0.314148	18537.1	14516.6	334.681	4394.46	10122.1	5488.79	12969.8	89.4627	33.4715	98.6471	97.453	651.369	1045.64	4.31401	19.2561	1.47443	99.0403	-0.380952	-0.47541	0.806452
14.3245	0.315501	18521.5	14562.3	343.267	4447.6	10114.7	5507.65	12944.4	99.3787	33.034	100.866	92.0254	647.27	1036.7	4.28929	19.2485	1.46654	114.151	-0.301587	-0.409836	0.83871
14.3342	0.310469	18553.1	14616	343.719	4404.44	10211.5	5434.51	13052.9	103.156	41.364	98.3963	84.0281	657.061	1053.96	4.29259	19.2511	1.46255	53.0118	-0.333333	-0.47541	0.903226
14.3439	0.32201	18510	14549.8	357.462	4391.82	10157.9	5476.63	12977.2	108.114	51.4397	96.3003	86.4434	686.562	1066.67	4.28513	19.262	1.46811	91.6455	-0.365079	-0.442623	1
14.3536	0.3315	18585.5	14617.4	378.659	4451.33	10166	5549.71	12976.8	117.056	58.872	91.1733	92.7458	684.391	1058.46	4.29008	19.2764	1.4696	124.649	-0.428571	-0.327869	1.25806
14.3634	0.325146	18572.8	14574	371.077	4404.76	10169.3	5504.01	13006	120.432	46.1261	95.357	87.3639	646.679	1055.68	4.28542	19.2707	1.46868	96.4941	-0.349206	-0.360656	1.06452
14.3731	0.32582	18625.8	14573.5	358.843	4500.49	10073	5600.22	12954.6	118.946	50.6239	83.7948	87.1679	677.529	1083.71	4.2799	19.2688	1.47752	153.128	-0.476191	-0.278689	1.29032
14.3828	0.319503	18519.4	14493.4	378.396	4432.58	10060.8	5524.54	12922.2	118.855	52.2555	90.1885	93.2289	677.86	1069.23	4.28983	19.2741	1.48313	127.511	-0.476191	-0.52459	1.29032
14.3925	0.325508	18630.5	14579.8	371.414	4433.54	10146.3	5502.59	13056.5	128.644	42.098	87.4364	93.1605	675.923	1059.85	4.29804	19.2693	1.48069	82.7261	-0.396825	-0.278689	1.32258
14.4022	0.32957	18569.9	14458.1	370.296	4371.65	10086.4	5448.77	13048.8	126.16	46.3636	84.0188	96.3231	686.551	1042.49	4.30609	19.2697	1.48121	60.4968	-0.380952	-0.459016	1.06452
14.4119	0.334411	18621.9	14542	383.28	4420.7	10121.3	5493.85	13051.6	123.412	52.497	90.8271	93.4839	679.496	1058.21	4.29198	19.2635	1.47634	80.0499	-0.380952	-0.327869	1.12903
14.4216	0.32886	18471.1	14403.6	377.905	4334.81	10068.8	5403.17	12989.2	127.345	52.5198	85.586	89.8838	665.433	1069.73	4.31251	19.2516	1.48107	55.4779	-0.365079	-0.508197	1.25806
14.4313	0.332995	18480.5	14382.8	381.259	4342.24	10040.6	5416.05	12989.8	134.199	61.4469	77.0508	90.6084	670.131	1052.17	4.30956	19.2265	1.48005	61.1183	-0.31746	-0.557377	0.903226
14.441	0.33431	18352.5	14301.3	400.756	4308.49	9992.81	5351.2	12924.2	122.87	59.8703	83.3626	96.095	676.723	1025.68	4.28189	19.1926	1.45906	48.9752	-0.444444	-0.786885	1.16129
14.4507	0.342189	18457.9	14406	413.898	4330.48	10075.5	5394.77	12985.6	126.274	63.0101	82.6971	114.419	668.525	1023.94	4.2777	19.1994	1.45902	52.6431	-0.396825	-0.622951	1.06452
14.4604	0.348034	18590.5	14477.4	398.924	4365.42	10112	5442.93	13068.5	121.193	61.4791	91.4604	97.8769	659.594	1048.43	4.28844	19.2101	1.46939	52.7372	-0.301587	-0.57377	1
14.4701	0.343143	18559.6	14429.7	382.224	4356.68	10073	5430.13	13043.2	115.578	52.5426	85.4585	96.8062	642.55	1036	4.26962	19.2005	1.45641	53.5661	-0.333333	-0.442623	1.16129
14.4798	0.352233	18460.2	14403.2	360.677	4306.11	10097.1	5383.78	12992.7	110.839	44.0758	81.2707	93.2061	656.418	1021.45	4.26561	19.1971	1.45839	45.8353	-0.238095	-0.377049	1
14.4895	0.350483	18479.5	14350.3	379.452	4292.45	10057.9	5379.65	13012.7	117.36	45.584	83.5813	101.901	641.65	1017.18	4.2676	19.1961	1.46056	38.7871	-0.349206	-0.52459	1.09677
14.4992	0.348544	18541.3	14410	367.391	4293.49	10116.5	5408.83	13054	117.957	50.656	76.518	89.123	625.36	1018.86	4.27205	19.192	1.46728	41.1699	-0.285714	-0.459016	1.03226
14.5089	0.34987	18513.7	14357.5	405.246	4250.46	10107	5326.3	13107.5	139.476	65.4388	78.6689	92.2172	618.611	1022.3	4.25914	19.1839	1.46049	-9.86958	-0.190476	-0.377049	0.935484
14.5186	0.354314	18522.4	14347.3	378.519	4292.17	10055.2	5389.4	13057.4	133.288	56.6486	65.1663	93.4382	620.629	1049.75	4.25298	19.1792	1.46625	31.5362	-0.31746	-0.491803	0.903226
14.5283	0.346357	18666.5	14522.5	379.51	4387.48	10135	5445.18	13147.8	123.335	61.5019	64.2458	97.4395	659.423	1087.17	4.27415	19.1975	1.47593	33.1463	-0.111111	-0.639344	0.806452
14.538	0.343329	18491.9	14345	385.784	4314.83	10030.1	5393.35	13022.1	126.812	59.5831	58.8089	99.3945	648.561	1047.41	4.25922	19.1783	1.46415	42.4877	-0.238095	-0.606557	0.967742
14.5477	0.350247	18383.8	14275.4	361.395	4323.19	9952.25	5387.79	12919	124.041	46.5823	54.9216	97.4395	650.898	1067.92	4.2706	19.1915	1.4727	66.8094	-0.253968	-0.57377	0.967742
14.5575	0.343175	18568.7	14459.3	341.395	4359.94	10099.3	5451.11	13049	121.717	52.2514	50.5514	81.8772	657.847	1058.57	4.2625	19.1904	1.46702	61.4971	-0.253968	-0.459016	0.774193
14.5672	0.347949	18711	14558.7	369.19	4365.65	10193.1	5438.72	13206.9	116.048	65.0792	62.9148	86.858	665.595	1050.34	4.2711	19.2	1.46839	14.87	-0.380952	-0.57377	1.06452
14.5769	0.339277	18565.3	14496.5	345.125	4304.48	10192.1	5393.48	13108.5	116.198	67.116	62.2586	70.4343	647.97	1036.77	4.25511	19.1817	1.4605	20.0891	-0.31746	-0.52459	0.870968
14.5866	0.349304	18433.1	14350.2	337.802	4248.09	10102.1	5351.89	13011.8	118.924	68.6377	59.6153	61.2791	610.75	1009.79	4.27314	19.185	1.46296	26.5332	-0.349206	-0.606557	0.903226
14.5963	0.344772	18331.7	14258.3	329.195	4282.32	9975.97	5400.87	12864.6	120.464	54.4976	57.8199	65.8909	622.482	992.669	4.26898	19.1761	1.45578	86.8294	-0.31746	-0.47541	0.903226
14.606	0.348255	18272.4	14214.1	340.309	4279.43	9934.62	5376.52	12832.5	119.625	54.5754	58.6492	69.2038	662.349	1010.46	4.24845	19.172	1.45637	84.2106	-0.31746	-0.622951	1.12903
14.6157	0.348929	18234.3	14217	365.305	4318.15	9898.87	5358.2	12817.4	132.116	65.7084	55.6328	81.6947	652.589	1006.62	4.25358	19.1528	1.44678	79.9014	-0.31746	-0.491803	1.25806
14.6254	0.34988	18193.9	14227.4	353.374	4277.19	9950.26	5321.98	12817.2	122.196	63.9587	51.021	80.0859	608.572	965.914	4.25979	19.1395	1.44037	63.6497	-0.396825	-0.52459	1.32258
14.6351	0.350452	18073.4	14080.5	351.36	4230.71	9849.83	5275.65	12741.7	127.97	63.2704	57.3463	72.4939	585.734	991.023	4.25956	19.1365	1.44062	62.4424	-0.253968	-0.655738	1.03226
14.6448	0.350864	18202.9	14142.8	357.541	4206.1	9936.65	5257.17	12885.6	125.154	64.6283	58.1071	78.049	614.87	998.789	4.2763	19.1571	1.45308	16.705	-0.412698	-0.639344	1.32258
14.6545	0.351545	18108	14057.4	359.065	4153.98	9903.38	5179.12	12872.8	137.202	57.0135	55.3456	79.6941	642.841	1000.54	4.26363	19.1355	1.44569	-15.0879	-0.333333	-0.786885	1.06452
14.6642	0.349017	17943.6	13945.9	355.199	4122.24	9823.62	5148.67	12736.5	134.851	64.0902	57.4281	72.8858	607.397	1019.22	4.24674	19.1198	1.43756	6.65387	-0.349206	-0.803279	1.09677
14.6739	0.358616	18010.9	14032.6	354.398	4189.97	9842.6	5173.67	12776.8	131.173	68.6699	51.445	80.9473	636.502	1022.24	4.23331	19.1151	1.42792	7.42068	-0.349206	-0.672131	1.03226
14.6836	0.357649	17928.1	13949.4	356.38	4139.83	9809.62	5165.88	12692.5	137.002	62.3311	48.018	87.6416	624.881	1017.93	4.22777	19.0988	1.42901	25.845	-0.380952	-0.606557	1.06452
14.6933	0.360942	17854.1	13942.8	342.96	4212.41	9730.43	5197.91	12581.5	134.276	69.9687	43.8664	77.2654	628.975	988.997	4.21655	19.0754	1.42395	69.1121	-0.412698	-0.508197	1.25806
14.703	0.362945	17780.2	13821.7	327.463	4149.15	9672.54	5155.67	12549.3	132.044	50.1046	33.9639	88.2978	634.582	961.421	4.24589	19.0745	1.42825	58.4736	-0.349206	-0.377049	1.19355
14.7127	0.363461	17938.8	13950.4	325.401	4146.59	9803.82	5160.67	12700	141.144	46.7232	35.4358	76.773	625.622	965.743	4.25413	19.088	1.43228	21.5368	-0.333333	-0.590164	1.06452
14.7224	0.362113	17857.3	13927.2	326.112	4172.44	9754.78	5178.49	12600.6	142.27	40.4664	31.3983	88.8949	669.564	980.493	4.24856	19.0554	1.41748	55.3968	-0.396825	-0.393443	1.32258
14.7321	0.375497	17907.8	13974.3	312.308	4125.58	9848.77	5128.83	12697.3	133.917	38.7985	28.9603	84.9889	639.606	983.193	4.24126	19.0755	1.43247	7.90422	-0.349206	-0.540984	1.12903
14.7418	0.365109	17835.2	13826.2	326.083	4116.47	9709.75	5187.29	12567.5	140.52	33.8177	33.0434	87.0674	611.922	972.379	4.22972	19.0667	1.42759	67.9818	-0.428571	-0.409836	1.22581
14.7516	0.354392	17839.5	13877.2	307.976	4029.71	9847.51	5046.4	12714.3	135.726	33.3574	33.8498	77.9028	587.95	942.23	4.2308	19.0635	1.42424	-33.6119	-0.396825	-0.557377	1.22581
14.7613	0.366818	17691.6	13752.2	311.12	3967.16	9785.02	4991.36	12626.4	142.616	30.0673	27.6614	84.2603	601.782	917.338	4.23115	19.0641	1.42436	-35.5118	-0.238095	-0.57377	0.935484
14.771	0.373623	17904.3	13942.9	304.201	4058.34	9884.59	5081.6	12750.9	150.495	23.004	33.7908	70.2062	616.19	947.383	4.22882	19.0756	1.43149	-27.2723	-0.380952	-0.622951	1.06452
14.7807	0.366613	17948.7	13980.5	318.7	4078.3	9902.21	5116.98	12753.5	157.8	27.3515	43.6933	68.1143	633.979	961.388	4.24646	19.0838	1.43663	-12.0375	-0.380952	-0.786885	1
14.7904	0.36871	17889.5	13964.4	332.829	4144.58	9819.83	5171.81	12640.1	151.99	34.3785	40.5535	79.976	637.647	951.21	4.26855	19.1033	1.44543	42.1325	-0.365079	-0.459016	1.03226
14.8001	0.366032	17964.1	13943.1	333.112	4081.76	9861.36	5142.65	12743.9	159.121	36.1148	37.9195	73.1314	608.195	946.831	4.25388	19.1032	1.45152	2.01178	-0.380952	-0.606557	1.16129
14.8098	0.366096	18109.2	14049.2	330.348	4119.42	9929.84	5219.45	12810.2	151.174	39.2453	46.1086	64.0177	579.349	958.911	4.26635	19.1058	1.4566	19.3455	-0.365079	-0.47541	1.35484
14.8195	0.362811	18045.6	13935.8	318.916	4047.53	9888.29	5170.14	12794.9	144.985	37.1628	42.0255	54.6117	554.792	965.885	4.26693	19.1131	1.45747	1.11593	-0.396825	-0.606557	1.19355
14.8292	0.359853	17934.6	13823.1	317.022	4009.51	9813.61	5114.04	12740.4	150.067	35.5861	37.8739	55.5912	565.556	967.085	4.26087	19.1084	1.45162	-9.94427	-0.476191	-0.622951	1.45161
14.8389	0.363295	17916.7	13830.5	307.281	4070.42	9760.11	5190.04	12644.7	148.021	35.6452	35.9645	52.6608	571.716	977.465	4.25641	19.1028	1.45157	49.1311	-0.365079	-0.655738	0.967742
14.8486	0.369553	17806.8	13790.9	291.652	4067.11	9723.83	5196.66	12526.5	148.686	24.5216	35.2627	54.1005	563.696	964.205	4.26009	19.0919	1.45235	82.8529	-0.253968	-0.901639	0.870968
14.8583	0.364993	17756.3	13678.3	288.494	4021.25	9657.1	5185.97	12487.5	150.896	25.6836	37.6324	46.8963	551.244	945.386	4.25521	19.0876	1.44666	88.1645	-0.333333	-0.803279	1
14.868	0.365878	17809.3	13791.5	292.572	4045.93	9745.58	5160.13	12566.4	145.719	33.4259	39.3003	46.4536	547.788	936.348	4.25468	19.0878	1.44885	56.0407	-0.285714	-0.557377	0.967742
14.8777	0.367675	17874.2	13844.1	297.963	4038.23	9805.9	5154.1	12643.9	148.654	38.0967	39.7605	43.1366	556.263	916.761	4.25196	19.0789	1.44724	33.1607	-0.349206	-0.819672	0.967742
14.8874	0.368846	17663.6	13686.5	309.86	4058.13	9628.34	5170.4	12422.1	137.494	42.3073	44.1764	50.4227	556.399	899.864	4.25662	19.0709	1.44624	98.1818	-0.365079	-0.819672	1
14.8971	0.358947	17709.3	13723.6	317.535	4004.69	9718.94	5126.4	12508	143.764	40.0424	39.5874	59.3819	551.047	906.738	4.24504	19.071	1.44777	56.0527	-0.396825	-0.557377	1.25806
14.9068	0.356233	17689.2	13711.1	319.553	3946.12	9765	5046.99	12566.7	137.713	39.6962	47.0519	63.6154	559.106	911.547	4.23176	19.0449	1.43819	5.05209	-0.333333	-0.655738	1.06452
14.9165	0.370211	17677.3	13632.1	331.091	3921.58	9710.49	5053.67	12547.5	138.911	40.8488	47.0519	65.8803	564.689	898.975	4.2426	19.0417	1.43556	13.0363	-0.412698	-0.655738	1.12903
14.9262	0.368608	17588.2	13500.6	333.018	3909.16	9591.42	5049.79	12459.4	135.539	38.6938	51.814	63.1417	562.58	909.809	4.23869	19.038	1.44063	34.2114	-0.396825	-0.688525	1.12903
14.9359	0.373427	17655.8	13616.3	333.009	3961.51	9654.77	5076.35	12499.3	131.848	43.1687	46.3729	68.7061	591.239	961.539	4.24856	19.0576	1.44676	35.7789	-0.333333	-0.606557	0.935484
14.9457	0.374884	17753.3	13682.5	330.921	4007.77	9674.78	5109.94	12564.1	131.857	45.2284	48.6513	61.3691	577.135	986.433	4.25638	19.062	1.45174	34.0563	-0.285714	-0.491803	1
14.9554	0.366835	17603.6	13583.4	330.914	4030.11	9553.28	5095.35	12432.5	133.698	39.5687	60.0486	61.7703	571.582	972.276	4.2572	19.0608	1.46395	61.7065	-0.301587	-0.819672	0.935484
14.9651	0.360042	17591.6	13619.1	324.915	4012.89	9606.17	5073.33	12444.1	131.743	32.8381	55.8287	63.9212	544.42	950.077	4.26622	19.0597	1.45989	48.7645	-0.269841	-0.868852	0.935484
14.9748	0.367993	17626.6	13693.8	319.756	4065.37	9628.38	5118.86	12436	126.456	32.4463	54.7807	68.957	555.999	1017	4.24962	19.0691	1.45421	71.3677	-0.31746	-0.672131	0.935484
14.9845	0.368159	17567.7	13637.8	342.238	4002.15	9635.65	5051.67	12440.8	132.262	33.8861	56.2889	81.5567	562.549	1007.23	4.24756	19.063	1.4566	39.8817	-0.365079	-0.57377	1.16129
14.9942	0.37094	17582.6	13572.2	335.091	3994.71	9577.52	5075.08	12429.3	135.379	38.671	54.1608	62.8048	549.371	999.497	4.25791	19.0819	1.46937	53.4055	-0.365079	-0.606557	1
15.0039	0.368386	17610.8	13594.1	327.961	4021.95	9572.18	5115.4	12423.3	132.344	35.9002	45.0284	75.5279	572.62	983.478	4.25474	19.0824	1.463	73.0978	-0.460317	-0.557377	1.19355
15.0136	0.366127	17668.8	13762.5	332.137	4069.21	9693.34	5108.45	12486.9	134.577	42.2939	41.6471	70.3968	569.129	987.775	4.23382	19.0701	1.44825	53.4597	-0.365079	-0.540984	1.06452
15.0233	0.371133	17673.4	13741.5	320.093	4075.28	9666.25	5109.18	12486	135.001	38.6482	39.209	65.1248	572.47	986.656	4.24978	19.0816	1.45969	53.9998	-0.365079	-0.622951	0.903226
15.033	0.368996	17549.9	13659.4	304.231	4087.89	9571.53	5130.06	12347.5	138.66	34.7744	44.1764	55.1175	539.948	957.829	4.23658	19.0605	1.45046	99.4185	-0.428571	-0.754098	1.03226
15.0427	0.380087	17554.1	13625.5	295.454	4062.07	9563.42	5122.5	12359.8	138.915	24.7537	38.161	63.1013	574.853	917.656	4.23379	19.0766	1.45704	92.8143	-0.333333	-0.491803	1.03226
15.0524	0.368915	17674.3	13751.7	304.8	4153.43	9598.29	5200.54	12397.9	142.593	28.9053	37.678	62.3124	581.062	952.935	4.25268	19.0894	1.46101	118.035	-0.31746	-0.508197	0.967742
15.0621	0.368317	17721.4	13762.8	316.92	4102.17	9660.66	5166.78	12475.9	145.71	33.8861	44.6822	65.7353	563.649	929.568	4.23903	19.0838	1.45074	82.5536	-0.301587	-0.606557	0.935484
15.0718	0.3721	17795.1	13818.3	319.272	4185.16	9633.14	5250.68	12467.1	150.563	40.3751	35.9873	65.102	584.843	971.919	4.2368	19.0909	1.44436	122.605	-0.365079	-0.770492	1
15.0815	0.363282	17861.8	13823.4	332.366	4175.21	9648.22	5278.55	12503.4	140.282	47.115	41.2553	70.119	588.46	957.177	4.25055	19.1031	1.45825	125.709	-0.333333	-0.721311	1.03226
15.0912	0.35858	17761.5	13778.5	319.689	4149.72	9628.77	5212.78	12469.1	138.132	44.2489	41.2781	64.2405	571.722	1003.71	4.25848	19.112	1.4566	105.017	-0.333333	-0.622951	1
15.1009	0.359996	17584.7	13562.1	326.729	4019.02	9543.1	5115.35	12393	140.397	40.7079	43.6933	70.1553	574.991	963.075	4.23824	19.1098	1.45523	80.9745	-0.31746	-0.540984	1.03226
15.1106	0.358006	17531.3	13551.7	324.321	4006.34	9545.38	5101.38	12348.3	136.45	45.4565	47.5121	59.1498	527.963	974.151	4.25135	19.1172	1.4588	86.3007	-0.365079	-0.540984	1.16129
15.1203	0.357162	17658.8	13704.7	321.435	4087.84	9616.83	5183.15	12391.4	135.657	42.2939	42.267	58.9767	564.545	989.772	4.25076	19.1165	1.45021	111.902	-0.428571	-0.426229	1.32258
15.13	0.363299	17715.7	13718.3	302.66	4071.6	9646.7	5167.77	12461.3	132.631	45.953	43.119	50.3958	556.949	958.072	4.26904	19.1308	1.45913	86.8018	-0.333333	-0.409836	1.06452
15.1398	0.359835	17744.5	13697.7	321.261	4126.01	9571.68	5212.32	12450.6	143.095	45.2284	42.9459	60.3802	595.104	977.601	4.26483	19.1352	1.4689	109.632	-0.333333	-0.672131	1.09677
15.1495	0.346935	17892.9	13846.6	313.975	4192.61	9654.03	5282.77	12528.8	136.058	46.0483	44.1308	55.0076	582.344	993.392	4.28755	19.1502	1.47633	121.001	-0.492063	-0.557377	1.25806
15.1592	0.348919	17811.3	13822.7	323.196	4197.09	9625.58	5303.01	12423.2	149.538	43.1956	46.6963	56.9398	577.518	1023.97	4.2921	19.1669	1.481	157.571	-0.428571	-0.47541	1.41935
15.1689	0.352283	17828.3	13779.6	312.62	4191.58	9588.06	5334.35	12407.7	146.881	35.0387	44.3495	58.1246	577.343	1016.8	4.30554	19.1835	1.49158	175.707	-0.428571	-0.639344	1.12903
15.1786	0.347557	17928.9	13847.8	320.534	4244.25	9603.58	5369.84	12470.7	149.757	37.3359	45.3384	57.5047	576.851	1042.36	4.32803	19.1992	1.50183	175.283	-0.396825	-0.606557	1.12903
15.1883	0.351274	17810.3	13782.7	317.511	4209	9573.74	5342.28	12381.7	149.689	29.124	49.1116	58.3205	577.433	1027.15	4.31098	19.1997	1.50924	186.027	-0.412698	-0.606557	1.16129
15.198	0.344722	17875.7	13835.4	309.436	4244.93	9590.44	5361.09	12426.8	131.557	37.4955	50.2373	55.8597	571.744	1034.84	4.32484	19.2049	1.51358	182.756	-0.31746	-0.639344	1
15.2077	0.348618	17950.6	13888.9	297.834	4216.13	9672.78	5325.08	12537.8	130.193	32.2773	53.7006	57.1907	591.287	1011.92	4.32371	19.2178	1.51368	137.695	-0.380952	-0.639344	1.06452
15.2174	0.340985	17866.4	13838.9	306.834	4175.35	9663.53	5304.27	12481.3	134.727	33.2206	55.2638	59.0223	585.546	1000.07	4.31626	19.2089	1.50134	143.019	-0.365079	-0.540984	1.22581
15.2271	0.345965	18050	13908.9	315.038	4186.09	9722.78	5356.22	12607.7	127.135	28.3123	55.2866	70.743	596.519	992.766	4.34794	19.2229	1.5139	133.524	-0.380952	-0.704918	1.09677
15.2368	0.349222	18115.9	14017.2	323.078	4242.53	9774.66	5387.55	12652.2	135.416	29.0918	51.1806	73.5957	603.833	1026.65	4.35577	19.2344	1.52051	136.058	-0.412698	-0.540984	1.25806
15.2465	0.337548	18048.2	13928.2	306.551	4191.83	9736.38	5330.43	12641.3	131.483	27.9298	48.7882	59.4235	586.896	1009.54	4.35014	19.2285	1.5191	113.188	-0.444444	-0.655738	1.25806
15.2562	0.338404	17989.3	13885.6	331.969	4172.5	9713.12	5299.31	12608.9	140.948	32.2182	59.8984	63.2516	580.696	1022.37	4.35342	19.2502	1.52378	107.609	-0.396825	-0.721311	1.25806
15.2659	0.338915	18114.3	13958.2	344.528	4197.31	9760.84	5360.67	12671.7	150.185	30.3451	60.1171	68.2781	589.244	1027.89	4.35901	19.2592	1.52583	118.896	-0.301587	-0.57377	1.19355
15.2756	0.339027	18031.7	13872.9	328.902	4177.72	9695.12	5343.89	12605.9	140.674	29.4474	57.679	67.54	566.214	982.677	4.36902	19.2655	1.52703	128.453	-0.349206	-0.508197	1.06452
15.2853	0.34599	17928.2	13848.7	334.144	4144.87	9703.79	5309.4	12536	146.298	28.9094	62.268	60.9732	564.445	984.891	4.35937	19.233	1.51241	131.116	-0.428571	-0.737705	1.16129
15.295	0.353002	17997.7	13906.7	331.879	4160.7	9746.02	5305.22	12605.6	130.007	28.8638	64.2458	63.3107	604.342	964.797	4.34253	19.2374	1.50575	111.127	-0.333333	-0.508197	1.35484
15.3047	0.344449	18025.9	13992.1	317.866	4142.34	9849.74	5301.26	12641.2	138.177	21.1899	60.3814	58.7808	634.825	985.394	4.33685	19.2267	1.49847	100.094	-0.31746	-0.786885	0.870968
15.3144	0.348808	17880	13912	338.415	4101.9	9810.11	5219.86	12577.3	142.365	34.0955	64.7289	59.8247	628.77	965.374	4.34494	19.2291	1.50898	80.0653	-0.428571	-0.557377	1.19355
15.3241	0.348192	17866.5	13879.3	341.534	4145.49	9733.86	5248.22	12535.8	138.05	28.3538	69.5594	68.5558	619.951	990.33	4.34152	19.2268	1.5036	103.624	-0.380952	-0.852459	1.06452
15.3339	0.349335	17756.3	13796.9	321.646	4053.56	9743.28	5140.44	12529.3	131.378	25.4421	66.178	63.4932	649.622	954.989	4.33375	19.2297	1.49511	56.8187	-0.444444	-0.622951	1
15.3436	0.348736	17679.2	13749.7	336.343	4077.75	9671.92	5163.62	12429.9	134.868	28.2035	66.4195	67.1523	630.556	987.968	4.333	19.2191	1.49527	93.1051	-0.380952	-0.442623	0.967742
15.3533	0.355028	17804	13804	347.971	4074.3	9729.69	5219.94	12498.3	116.991	32.865	69.8009	74.3753	630.479	940.014	4.34967	19.2115	1.48847	100.646	-0.380952	-0.491803	1.12903
15.363	0.351645	17875.8	13873.5	335.817	4083.49	9790.01	5216.04	12575.8	123.252	31.817	58.2077	69.4401	622.203	942.766	4.35693	19.2054	1.48832	78.7514	-0.349206	-0.639344	0.870968
15.3727	0.355104	17774	13804.6	308.887	4030.23	9774.4	5153.23	12540	111.222	24.3391	59.8984	64.7236	628.012	946.586	4.33529	19.1919	1.47875	59.7978	-0.253968	-0.442623	0.967742
15.3824	0.358131	17743.4	13771.7	313.574	4014.53	9757.2	5103.45	12560.3	120.213	33.0609	56.0111	59.1591	618.826	957.112	4.33676	19.1956	1.4825	32.1028	-0.301587	-0.491803	1.03226
15.3921	0.35388	17757.1	13760.8	311.19	3991.55	9769.26	5102.77	12577	128.311	30.0123	54.5392	53.2122	643.745	935.222	4.33638	19.1977	1.48476	27.4583	-0.269841	-0.459016	0.870968
15.4018	0.354763	17742.4	13775.6	315.328	4015.64	9759.93	5151.2	12518.3	131.219	30.5772	59.3241	51.9455	641.308	963.486	4.34887	19.2044	1.48928	64.5292	-0.31746	-0.47541	1.03226
15.4115	0.351087	17794.6	13802.8	333.327	4036.43	9766.32	5157.34	12562	125.677	39.5634	57.5878	56.7264	624.334	965.714	4.37038	19.2124	1.49929	55.9118	-0.269841	-0.491803	1.16129
15.4212	0.341025	17794.1	13780.5	358.251	3977.38	9803.17	5090.67	12630.8	126.725	41.9786	69.0898	65.5488	614.858	961.145	4.33619	19.1835	1.47536	8.03222	-0.31746	-0.557377	1.29032
15.4309	0.353101	17893.2	13872	364.601	4050.37	9821.67	5174.07	12648.6	134.003	36.9066	67.4447	66.7926	615.12	972.167	4.35483	19.2053	1.48582	40.944	-0.380952	-0.426229	1.16129
15.4406	0.346192	18022.3	14003.8	358.387	4120.67	9883.11	5228.79	12718.5	139.421	39.5499	58.1164	65.3072	642.784	1018.51	4.38903	19.2379	1.50351	47.3772	-0.333333	-0.491803	1
15.4503	0.33993	18257.7	14245.6	370.087	4205.7	10039.9	5345.24	12839.3	146.174	40.288	61.1879	65.9043	644.919	1052.03	4.38441	19.2422	1.50409	68.3859	-0.333333	-0.459016	1.16129
15.46	0.336236	18065.7	14016	361.283	4179.85	9836.11	5304.6	12689	136.35	39.5996	64.592	68.9757	630.669	1018.4	4.37678	19.2418	1.50279	89.1621	-0.349206	-0.491803	1.25806
15.4697	0.335863	17933.1	13931	374.938	4124.59	9806.43	5231.43	12633.4	147.036	36.2598	67.2944	70.0921	612.113	1009.9	4.36453	19.2287	1.4972	70.6922	-0.301587	-0.426229	0.967742
15.4794	0.339678	18013.3	13956.8	352.494	4140.6	9816.17	5244.9	12698.4	140.205	30.2807	62.4867	64.1908	633.533	1005.99	4.36597	19.2316	1.49889	59.8589	-0.365079	-0.409836	1
15.4891	0.337022	17927.7	13893.8	348.71	4108.11	9785.71	5199.65	12656	136.486	25.6689	63.2113	77.8075	655.406	1000.67	4.34723	19.21	1.47967	50.5313	-0.301587	-0.442623	0.903226
15.4988	0.338391	17895.1	13889.1	368.772	4138.31	9750.75	5236.15	12584	143.354	36.3282	68.2605	69.9875	652.835	1003.9	4.35025	19.2032	1.47994	85.6703	-0.428571	-0.508197	1.22581
15.5085	0.33769	17952.1	13878.4	352.193	4140.45	9737.91	5232.02	12651.5	151.356	22.7759	59.8527	68.2512	667.348	1037.14	4.35498	19.2149	1.48801	66.2689	-0.571429	-0.491803	1.32258
15.5182	0.339196	18058.4	13959.3	334.71	4084.22	9875.11	5211.42	12775.2	138.692	19.9688	55.5281	57.8562	676.461	1050.16	4.35154	19.2338	1.49216	24.824	-0.52381	-0.393443	1.35484
15.528	0.346842	18036.5	13910.9	316.035	4102.57	9808.34	5200.31	12770.2	124.306	21.4636	54.1017	64.0674	700.144	1071.79	4.36466	19.2464	1.50186	21.1297	-0.380952	-0.393443	1.12903
15.5377	0.336561	18024.8	13961.9	327.291	4067.23	9894.63	5129.28	12825.8	139.754	24.535	54.8035	65.7125	663.87	1008.36	4.33601	19.2124	1.48256	-25.2871	-0.428571	-0.377049	1.19355
15.5474	0.347296	17909.1	13858	331.615	4050.56	9807.42	5145.2	12701.1	133.793	27.6749	61.106	68.7248	662.21	1000.61	4.33222	19.2115	1.48453	14.2907	-0.349206	-0.540984	1.25806
15.5571	0.34869	17908.7	13893.2	311.209	4048.8	9844.4	5139.3	12699.4	119.093	25.7198	60.5317	66.8517	659.166	1009.23	4.34594	19.231	1.48907	12.0825	-0.285714	-0.426229	1.12903
15.5668	0.352996	18077	14026.8	342.052	4131.79	9894.98	5241.33	12763.1	139.43	30.6322	63.4072	64.537	650.693	1045.99	4.3403	19.2424	1.49008	41.4404	-0.396825	-0.393443	1.16129
15.5765	0.344114	18032.8	13967.9	344.098	4169.39	9798.5	5296.91	12667.6	140.529	37.9142	61.475	63.9493	661.435	1036.56	4.3341	19.2247	1.48563	91.2663	-0.365079	-0.590164	1
15.5862	0.351662	17861.4	13849.1	336.297	4154.25	9694.85	5245.33	12551.9	140.438	36.2464	64.8107	61.9943	658.173	1041.34	4.33038	19.2064	1.48136	98.1498	-0.460317	-0.557377	1.32258
15.5959	0.35538	17998.9	13944.4	323.358	4113.96	9830.43	5257.47	12673.2	133.962	37.1347	55.7468	61.4335	677.063	1025.81	4.3219	19.2052	1.47454	72.0736	-0.460317	-0.47541	1.35484
15.6056	0.341433	17886	13843.2	325.686	4087.93	9755.26	5194.56	12623.2	129.246	35.4855	59.3925	63.2154	712.897	1011.5	4.32541	19.1933	1.46039	56.7577	-0.333333	-0.52459	1.09677
15.6153	0.343695	17739	13760.7	314.713	4066.66	9694.06	5162.79	12508.8	133.042	27.9164	52.0555	63.4797	711.831	993.095	4.3161	19.1926	1.46882	72.2154	-0.428571	-0.639344	1.09677
15.625	0.343686	17954.2	13909.2	300.389	4110.65	9798.58	5232.67	12655.3	133.903	32.7147	44.1536	53.4631	688.912	1032.63	4.31981	19.2036	1.46533	65.5626	-0.396825	-0.52459	1.19355
15.6347	0.348227	18023	13928.8	312.849	4132.15	9796.66	5255.71	12695.2	134.227	33.0153	46.6735	57.2913	690.135	1024.17	4.32441	19.2095	1.47636	65.5528	-0.507937	-0.442623	1.51613
15.6444	0.344199	17917.7	13896.7	334.601	4151.3	9745.36	5259.95	12582.8	132.932	41.5506	49.8133	67.8137	716.778	1053.41	4.32437	19.21	1.48093	96.6927	-0.428571	-0.409836	1.25806
15.6541	0.345946	17922.1	13868.2	332.489	4169.05	9699.12	5307.14	12532.8	141.613	36.4557	48.5467	67.9318	709.474	1063.83	4.32938	19.233	1.48633	130.935	-0.555556	-0.409836	1.51613
15.6638	0.332057	17907.4	13889.6	342.981	4197.04	9692.56	5312.79	12515.6	130.066	35.1113	62.9698	65.5031	749.88	1047.65	4.33516	19.2435	1.48821	137.926	-0.539683	-0.426229	1.51613
15.6735	0.338391	18035.3	13929.1	343.738	4213.19	9715.88	5376.51	12585.9	127.304	33.3709	64.6376	66.2184	733.695	1061.09	4.34363	19.2545	1.48989	148.334	-0.52381	-0.672131	1.41935
15.6832	0.337657	18159.4	14051	362.545	4253.94	9797.07	5435.83	12652.7	122.839	41.0541	77.4385	67.1254	749.956	1044.29	4.36413	19.2675	1.50603	157.66	-0.52381	-0.426229	1.54839
15.6929	0.332176	18077	14000	344.122	4168.65	9831.33	5343.14	12668.5	123.91	36.2557	67.8231	60.6592	728.834	1055.33	4.35848	19.2543	1.50294	111.852	-0.571429	-0.409836	1.48387
15.7026	0.340296	17899.3	13901.7	357.569	4210.04	9691.72	5370.35	12466.5	125.127	49.4162	69.4681	58.2896	707.677	1064.25	4.35416	19.2295	1.49351	176.6	-0.444444	-0.426229	1.12903
15.7123	0.341457	17951.8	13899.7	337.572	4152	9747.69	5281.26	12602.3	112.54	48.4314	56.4848	68.7208	719.997	1066.51	4.36914	19.2452	1.50665	101.215	-0.301587	-0.590164	1.03226
15.722	0.337455	17897.5	13780.4	353.212	4091.94	9688.48	5273.01	12549.5	113.52	58.2749	58.1393	69.5366	703.428	1038.04	4.37251	19.2441	1.50395	111.227	-0.285714	-0.57377	0.967742
15.7318	0.332253	17946.3	13872.7	351.865	4091.86	9780.83	5243.48	12626.4	123.067	51.7537	59.1738	61.4294	700.464	997.828	4.37624	19.2396	1.50299	77.9534	-0.238095	-0.540984	0.967742
15.7415	0.337162	17935.9	13935.1	340.078	4143.48	9791.65	5286.48	12574.8	124.379	50.9338	52.6526	59.1282	689.091	1022.38	4.37606	19.2247	1.49104	110.706	-0.301587	-0.47541	1.03226
15.7512	0.338494	17761	13817.9	337.754	4081.18	9736.69	5190.17	12496.2	128.143	50.0133	60.8645	55.4597	680.119	1002.54	4.38237	19.2351	1.50081	87.8026	-0.333333	-0.442623	1.03226
15.7609	0.335968	17994.9	14040.8	326.193	4193.19	9847.61	5299.66	12630.7	115.703	51.5081	50.4104	61.5206	687.368	1026.88	4.38817	19.2396	1.50202	102.096	-0.349206	-0.426229	1.06452
15.7706	0.324121	17985	14057.3	335.404	4222.96	9834.36	5350.77	12567.1	121.631	56.7895	44.5682	63.1657	677.343	1003.7	4.37944	19.2428	1.4983	141.644	-0.396825	-0.491803	1.16129
15.7803	0.327335	17906.3	13945	327.013	4188.11	9756.92	5284.82	12554.9	114.016	51.6034	50.6976	55.9427	685.122	1011.12	4.37999	19.2495	1.50099	115.132	-0.253968	-0.737705	1.09677
15.79	0.320433	17897.3	13948.7	326.428	4201.94	9746.79	5287.45	12541.3	113.834	54.0871	53.0672	51.9052	672.046	1017.43	4.39229	19.2495	1.50011	119.854	-0.444444	-0.491803	1.45161
15.7997	0.32485	17997.9	13989.1	332.136	4197.83	9791.3	5322.75	12608.3	114.663	49.5987	52.3883	59.5562	689.893	1033.42	4.38805	19.2534	1.49602	118.306	-0.365079	-0.508197	1.22581
15.8094	0.326929	17808	13819.2	309.956	4156.82	9662.33	5299.49	12446.3	109.154	49.8402	46.432	49.3303	694.742	1028.47	4.38766	19.2334	1.4987	149.962	-0.333333	-0.344262	1.09677
15.8191	0.332391	17852.9	13876.6	307.253	4177.28	9699.31	5298.19	12501.2	114.859	49.863	43.798	47.708	707.986	1063.89	4.38033	19.2399	1.49609	135.108	-0.396825	-0.377049	1.19355
15.8288	0.332212	18017.5	13997.6	304.017	4231.51	9766.08	5349.85	12607.3	115.447	51.8678	41.0956	46.0402	719.925	1041.39	4.39906	19.2549	1.49555	130.787	-0.396825	-0.508197	1.12903
15.8385	0.344894	18059.8	14041.1	340.511	4222.15	9818.9	5334.08	12663.8	136.209	56.7895	48.8016	46.8104	727.12	1037.73	4.3861	19.2647	1.4893	108.989	-0.396825	-0.540984	1.16129
15.8482	0.339189	17979.5	14074.2	326.117	4278.47	9795.76	5382.63	12529.8	131.433	48.6232	56.9907	40.3348	722.024	1051.1	4.37469	19.2699	1.49164	165.681	-0.460317	-0.344262	1.19355
15.8579	0.337411	18154.7	14157.4	333.164	4258.46	9898.92	5366.4	12721.8	133.94	43.091	55.8287	47.5121	755.575	1052.74	4.38533	19.2839	1.50249	108.445	-0.412698	-0.52459	1.03226
15.8676	0.331795	18031.8	14054.6	361.896	4251.83	9802.76	5350.15	12619.2	124.598	49.1291	61.6709	59.0825	740.154	1030.05	4.37494	19.2712	1.49315	127.822	-0.380952	-0.377049	1.22581
15.8773	0.327712	18137	14192.5	351.51	4277.98	9914.53	5349.43	12730.3	135.689	48.4864	56.4486	59.2691	759.985	1055.71	4.38168	19.2757	1.49958	98.5991	-0.460317	-0.688525	1.32258
15.887	0.319383	18277.3	14243.1	344.778	4341.49	9901.59	5430.36	12781.2	133.675	48.4864	65.271	50.7566	754.112	1055.37	4.39076	19.2734	1.50661	121.779	-0.492063	-0.491803	1.22581
15.8967	0.316615	18203.2	14284	359.12	4336.17	9947.78	5437.25	12714.8	141.969	47.9899	60.9007	62.9242	785.053	1019.08	4.38561	19.2749	1.49938	142.153	-0.412698	-0.688525	1
15.9064	0.309079	18191.3	14260.1	339.062	4318.18	9941.94	5442.44	12691.3	125.368	42.9179	65.9956	52.4111	787.848	1036.92	4.38176	19.268	1.49358	150.59	-0.301587	-0.459016	0.870968
15.9161	0.309798	18215.2	14238.4	358.023	4341.82	9896.55	5468.67	12694.9	131.443	39.6371	64.2727	62.4867	769.345	1022.48	4.38857	19.2866	1.5014	161.475	-0.396825	-0.52459	1.09677
15.9259	0.316932	18148	14179.6	334.872	4246.48	9933.15	5369.64	12720	128.417	35.9323	68.9529	52.8941	779.262	1042.53	4.3729	19.2783	1.49892	110.38	-0.412698	-0.622951	1.09677
15.9356	0.314802	18252.4	14248	342.303	4325.17	9922.82	5475.85	12718.4	126.612	34.5288	70.9898	62.2452	798.262	1094.96	4.37404	19.2869	1.50494	158.575	-0.349206	-0.606557	1
15.9453	0.321738	18390.9	14366.6	351.739	4481.68	9884.91	5643.19	12681.5	131.57	37.3359	76.094	51.2034	785.32	1123.57	4.37656	19.2937	1.51102	243.477	-0.285714	-0.52459	1
15.955	0.319296	18426.6	14412.2	342.821	4473.99	9938.22	5627	12736	141.518	35.8867	76.2215	40.795	786.714	1134.87	4.38145	19.3143	1.5103	222.04	-0.349206	-0.704918	1.19355
15.9647	0.320701	18326.9	14303.4	320.19	4413.1	9890.28	5551.8	12706.4	127.51	32.0089	77.1514	34.9528	789.709	1159.4	4.37761	19.323	1.51163	195.875	-0.285714	-0.426229	1.06452
15.9744	0.320911	18214.9	14207.4	302.096	4390.51	9816.89	5536.41	12609.1	121.353	30.4685	74.3805	32.606	788.899	1131.82	4.37499	19.3219	1.5079	214.271	-0.285714	-0.459016	1.16129
15.9841	0.327211	18289.6	14265.2	308.803	4516.12	9749.09	5636.01	12580.1	122.21	30.3182	79.8081	36.8622	804.596	1149.76	4.40687	19.345	1.52564	266.616	-0.349206	-0.590164	1.16129
15.9938	0.330232	18417.3	14378.5	297.562	4536.43	9842.06	5676.89	12667.5	113.041	28.3632	76.1075	40.0248	806.914	1148.93	4.41661	19.3359	1.53087	262.286	-0.412698	-0.491803	1.32258
16.0035	0.325382	18256.3	14261.1	286.882	4457.6	9803.48	5602.31	12579.6	111.879	26.0848	70.4839	35.5043	815.52	1126.76	4.41589	19.3171	1.52296	251.585	-0.301587	-0.786885	1.03226
16.0132	0.330018	18250.7	14197.9	299.704	4457.59	9740.26	5642.62	12536	120.296	28.2357	75.246	35.413	799.638	1124.58	4.40456	19.2954	1.52269	281.069	-0.238095	-0.688525	0.935484
16.0229	0.337237	18139.2	14117.7	312.565	4414.03	9703.66	5560.43	12512.8	122.652	33.6539	75.8431	36.4154	792.061	1155.42	4.41246	19.2984	1.52401	250.106	-0.380952	-0.590164	1.12903
16.0326	0.335868	18220.3	14225.6	307.556	4440.69	9784.86	5600.58	12558.4	117.316	32.8609	72.0928	33.7224	768.285	1126.09	4.42568	19.3074	1.5285	256.324	-0.380952	-0.590164	1.29032
16.0423	0.339053	18257.6	14249.6	328.676	4438.12	9811.49	5607.95	12585.5	133.757	33.7908	75.9706	37.4271	777.995	1165.11	4.42549	19.309	1.52705	252.596	-0.285714	-0.655738	1.03226
16.052	0.338954	18177.5	14183.5	321.705	4398.82	9784.68	5553.8	12560	133.402	38.8897	70.174	35.8961	778.928	1149.39	4.41459	19.3132	1.52318	234.839	-0.285714	-0.622951	1.19355
16.0617	0.337655	18181	14187.3	329.105	4353.41	9833.86	5512.64	12604.5	132.103	37.1628	70.0237	38.3113	785.644	1148.52	4.41607	19.3197	1.52402	204.766	-0.301587	-0.639344	1.09677
16.0714	0.353665	18344.4	14292.1	350.31	4404.55	9887.54	5566.72	12704.1	151.657	34.7703	74.3027	35.8733	807.279	1181.51	4.40074	19.3273	1.52225	203.199	-0.412698	-0.442623	1.51613
16.0811	0.356029	18194.3	14250.4	320.56	4367.97	9882.43	5509.39	12614.9	138.993	28.3176	69.7003	43.0734	796.361	1132.68	4.39799	19.3255	1.52358	200.593	-0.31746	-0.508197	1.03226
16.0908	0.35767	18281.3	14292	327.903	4398.91	9893.05	5545.71	12660	141.235	25.5789	73.7928	44.5454	804.957	1146.1	4.39077	19.3182	1.5207	205.208	-0.396825	-0.57377	1.22581
16.1005	0.366161	18280.2	14289.3	323.25	4405.9	9883.36	5578.93	12622	137.234	26.7865	72.6214	42.6132	826.704	1102.45	4.38715	19.3136	1.52102	230.046	-0.269841	-0.508197	1.19355
16.1102	0.363095	18317.6	14353.5	329.125	4426.33	9927.22	5561.94	12680.1	142.78	26.7865	74.8864	41.0366	796.233	1105.32	4.41113	19.3209	1.52305	207.296	-0.333333	-0.590164	1.25806
16.12	0.358444	18257	14314.2	335.856	4379.38	9934.77	5538.04	12646.9	136.578	27.0415	80.0497	44.8553	764.125	1091.38	4.41262	19.3069	1.52255	205.157	-0.253968	-0.721311	1.19355
16.1297	0.365877	18205.1	14249.5	312.093	4329.92	9919.61	5465.66	12660.4	133.174	26.062	64.8014	47.8221	820.6	1060.21	4.40614	19.3096	1.52303	169.084	-0.31746	-0.672131	1.25806
16.1394	0.363887	18152	14135.2	315.028	4259.76	9875.43	5405.77	12663.8	139.075	26.5356	60.568	50.4789	817.646	1040.09	4.3963	19.2886	1.51517	141.257	-0.380952	-0.655738	1.16129
16.1491	0.363521	18053.5	14087.1	319.941	4266.78	9820.36	5395.49	12580.8	125.787	30.172	70.0465	53.1128	812.277	1039.47	4.41267	19.293	1.51863	158.208	-0.301587	-0.655738	1.09677
16.1588	0.349551	18162.9	14188.6	320.382	4317.68	9870.89	5453.89	12632.6	123.271	30.0901	71.6003	55.2866	818.727	1050.89	4.43248	19.3105	1.52121	171.013	-0.269841	-0.557377	1.03226
16.1685	0.352573	18182.9	14204.3	315.897	4353.71	9850.62	5458.9	12644.9	117.484	32.2866	74.4261	53.9421	782.028	1069.45	4.44438	19.32	1.52998	170.061	-0.31746	-0.688525	1.12903
16.1782	0.353627	18127.1	14217.3	324.484	4384.18	9833.1	5458.2	12594.8	113.979	31.5621	75.1279	65.3394	794.605	1097.68	4.436	19.3013	1.52541	182.785	-0.253968	-0.672131	1.09677
16.1879	0.351149	18303.9	14345.7	332.06	4425.49	9920.23	5534.15	12700.6	114.745	31.2749	74.9683	63.2704	786.921	1101.13	4.44251	19.2976	1.52671	189.447	-0.285714	-0.557377	1.03226
16.1976	0.342086	18282.7	14299.3	333.466	4341.08	9958.22	5485.52	12729.4	120.952	30.172	74.8864	63.8446	759.397	1074.59	4.43604	19.3017	1.52723	160.068	-0.301587	-0.491803	1.16129
16.2073	0.338371	18252.3	14267.1	343.774	4326.94	9940.17	5469.39	12713.8	131.146	30.0901	80.4415	60.9919	793.742	1098.21	4.43829	19.3032	1.53121	156.883	-0.301587	-0.557377	1.25806
16.217	0.339604	18415.3	14399.3	339.799	4321.43	10077.9	5464.53	12879.9	127.409	25.3602	78.0947	62.3955	799.77	1090.84	4.47322	19.323	1.54235	111.506	-0.396825	-0.557377	1.3871
16.2267	0.332047	18401	14421.2	333.917	4303.05	10118.2	5428.6	12895.1	127.423	24.6719	87.9972	55.1269	798.608	1061.95	4.47373	19.3217	1.53676	91.382	-0.349206	-0.606557	1.12903
16.2364	0.3405	18165.4	14194.5	330.684	4212.66	9981.79	5342.31	12748.4	128.986	25.752	85.2357	52.976	771.36	1064.81	4.47229	19.311	1.5336	90.7024	-0.349206	-0.426229	1.29032
16.2461	0.340975	18137.6	14254.5	340.565	4302.34	9952.13	5409.89	12652.7	133.274	26.1438	92.7137	58.048	805.714	1094.09	4.44298	19.2834	1.52023	145.982	-0.333333	-0.540984	1.25806
16.2558	0.340232	18235	14200.7	340.002	4335.64	9865.02	5483.51	12674.7	141.627	24.3485	91.5288	59.0276	797.342	1133.83	4.46096	19.2849	1.53145	173.387	-0.301587	-0.639344	1.03226
16.2655	0.345024	18204.6	14254.1	335.499	4329.98	9924.14	5440.1	12684.6	143.974	26.4351	85.0077	53.4953	771.655	1153.23	4.47585	19.2975	1.53003	151.297	-0.396825	-0.606557	1.16129
16.2752	0.341091	18132.7	14136.6	356.728	4369.08	9767.5	5473.01	12580.9	152.414	28.217	94.0582	53.0122	738.717	1120.44	4.47036	19.2948	1.5286	193.049	-0.301587	-0.377049	1
16.2849	0.340914	18244	14221.5	342.914	4385.31	9836.17	5514.83	12645.5	136.182	39.0172	79.8081	56.4848	733.756	1169.19	4.49045	19.2994	1.52533	195.08	-0.492063	-0.508197	1.22581
16.2946	0.338813	18383.3	14385	350.177	4491.97	9893.07	5638.1	12661.8	142.074	36.5335	87.4095	52.5292	745.205	1170.16	4.49461	19.2978	1.52614	246.328	-0.31746	-0.540984	1.16129
16.3043	0.34017	18219.8	14233.6	341.707	4416.2	9817.37	5558.32	12579.5	131.793	38.2698	79.1976	56.4299	732.612	1197.19	4.48196	19.2854	1.52549	231.814	-0.333333	-0.688525	1.12903
16.3141	0.333766	18221.4	14203.1	333.284	4374.61	9828.5	5541.65	12595.5	129.906	37.0394	80.8655	52.6432	730.618	1207.53	4.49655	19.2749	1.53313	220.143	-0.349206	-0.786885	0.967742
16.3238	0.339316	18249.7	14187.2	365.769	4360.02	9827.21	5534.36	12629.6	134.29	39.8465	92.3447	60.4633	734.1	1189.8	4.51259	19.2869	1.54166	208.005	-0.380952	-0.803279	1.22581
16.3335	0.338288	18428.3	14392.9	359.77	4426.88	9966.06	5629.24	12722.7	142.903	38.7072	85.4316	59.7159	742.397	1194.44	4.52986	19.2865	1.54814	226.505	-0.460317	-0.803279	1.19355
16.3432	0.337337	18367.1	14288.3	364.656	4415.89	9872.45	5603.4	12685.2	149.515	44.1348	88.2387	55.0585	737.525	1173.58	4.54875	19.3026	1.56028	224.617	-0.365079	-0.672131	1.06452
16.3529	0.335076	18403.9	14326.1	360.922	4411.66	9914.48	5609.25	12717.9	155.198	40.6716	80.004	58.4627	746.29	1178.73	4.55456	19.3159	1.56959	218.746	-0.492063	-0.57377	1.3871
16.3626	0.33101	18525.2	14398.9	363.901	4422.02	9976.87	5598.89	12844.6	159.431	36.2785	81.4076	65.0885	768.269	1179.23	4.54737	19.3258	1.56903	181.138	-0.380952	-0.786885	1.19355
16.3723	0.333354	18508.6	14348.5	359.977	4391.42	9957.1	5563.5	12862.9	157.882	45.0781	76.8052	60.3949	774.13	1169.69	4.54062	19.3138	1.56784	160.471	-0.253968	-0.803279	1.09677
16.382	0.33056	18543.4	14350.2	354.494	4338.06	10012.2	5535.29	12922.4	143.942	43.1822	80.8655	57.1866	736.053	1164.55	4.53997	19.3004	1.57511	132.298	-0.349206	-0.622951	0.967742
16.3917	0.333795	18346.5	14256.5	342.506	4248.1	10008.4	5389.25	12873	126.966	39.7055	83.062	65.7675	728.673	1170.31	4.52813	19.2766	1.56572	79.4281	-0.396825	-0.442623	1.12903
16.4014	0.326689	18253.5	14164.4	354.642	4223.42	9941.01	5362.18	12807.3	119.776	41.305	88.6399	66.009	723.223	1139.56	4.51021	19.2651	1.55635	84.3115	-0.269841	-0.901639	0.967742
16.4111	0.32979	18425.5	14296.7	343.042	4285.45	10011.2	5414.66	12923.7	116.385	43.8571	84.9942	56.6351	741.105	1161.88	4.50869	19.2702	1.55501	77.6834	-0.539683	-0.770492	1.3871
16.4208	0.330391	18268.4	14168.8	343.526	4222.2	9946.59	5345.2	12834.8	117.533	43.9255	76.8052	58.5901	745.703	1167.06	4.51393	19.2608	1.55665	69.516	-0.444444	-0.901639	1.12903
16.4305	0.336566	18248.9	14151.7	339.771	4222.99	9928.74	5328.52	12834.7	126.401	42.5676	79.9222	57.6468	746.888	1150.24	4.52015	19.2539	1.54948	62.0639	-0.31746	-0.672131	1.03226
16.4402	0.338531	18144.3	14101	333.046	4228.03	9873	5359.47	12698.3	123.448	40.257	72.4121	59.351	747.563	1154.89	4.51542	19.2458	1.54255	111.448	-0.460317	-0.770492	1.25806
16.4499	0.339645	18148.1	14092.5	352.851	4284.68	9807.81	5403.88	12656.8	133.187	49.0338	80.1409	56.6942	748.048	1177.09	4.53349	19.2635	1.55255	142.225	-0.412698	-0.704918	1.16129
16.4596	0.344152	18269	14240	363.003	4303.58	9936.38	5450	12733	137.074	53.1263	78.9789	56.2205	743.444	1189.37	4.53459	19.2636	1.55252	143.162	-0.52381	-0.918033	1.25806
16.4693	0.345982	18254.9	14238.8	352.143	4283.12	9955.71	5416.51	12751.2	131.565	45.6618	83.5679	54.3795	775.347	1194.46	4.52869	19.2693	1.54674	123.358	-0.444444	-0.786885	1.16129
16.479	0.339516	18388.2	14315.8	373.849	4373.06	9942.74	5524.81	12777.9	149.793	48.6057	89.8475	51.3672	770.568	1218.21	4.53734	19.2785	1.55606	165.151	-0.349206	-0.622951	1.16129
16.4887	0.353778	18449.8	14414.7	376.092	4351.53	10063.2	5486.94	12878.3	137.339	50.6292	88.8814	59.9481	813.933	1189.01	4.54248	19.2841	1.55425	121.992	-0.412698	-0.557377	1.16129
16.4984	0.346798	18489.1	14485.5	368.718	4373.27	10112.3	5507.25	12894.7	138.072	51.7455	87.6738	62.6867	785.151	1174.19	4.53283	19.2848	1.55149	126.877	-0.31746	-0.672131	0.870968
16.5082	0.3528	18417.1	14433.6	367.154	4375.6	10057.9	5479.45	12852.2	144.434	53.8737	91.2967	52.9116	752.661	1155.22	4.53285	19.2935	1.55442	125.409	-0.285714	-0.901639	0.870968
16.5179	0.346691	18396.3	14377.8	367.9	4295.74	10082	5415.76	12896.6	149.839	58.8223	81.8772	53.0713	761.212	1154.76	4.52127	19.2965	1.55931	85.2276	-0.507937	-0.622951	1.29032
16.5276	0.346327	18254.5	14245	336.816	4186.43	10058.5	5317.28	12854.4	132.394	54.1743	71.446	46.2402	746.008	1159.84	4.52942	19.2773	1.55706	51.8626	-0.460317	-0.57377	1.35484
16.5373	0.352835	18140	14121.3	335.626	4157.91	9963.4	5301.13	12758.4	130.968	55.0854	69.6413	46.9057	756.943	1102.88	4.5371	19.2846	1.55888	69.5588	-0.476191	-0.721311	1.29032
16.547	0.346505	18126.7	14080.2	341.148	4115.6	9964.57	5243.83	12805.3	121.79	57.5919	74.3899	55.9334	799.515	1094.72	4.53731	19.2892	1.56027	31.598	-0.492063	-0.786885	1.29032
16.5567	0.344339	18255	14217.2	331.752	4240	9977.17	5371.22	12806.5	118.258	51.6678	70.9857	58.3527	781.322	1129.36	4.53888	19.278	1.55786	88.5968	-0.492063	-0.672131	1.3871
16.5664	0.340728	18201.5	14175.4	337.946	4233.5	9941.86	5365.14	12754.7	113.678	52.7479	72.2162	55.4544	793.114	1121.44	4.56253	19.2888	1.56378	99.3183	-0.444444	-0.918033	1.12903
16.5761	0.34061	18227	14147.1	346.309	4198.66	9948.47	5379.06	12769.5	119.762	55.924	71.4232	53.2257	771.002	1127.71	4.57291	19.2957	1.56483	101.735	-0.222222	-0.557377	0.935484
16.5858	0.337671	18240.5	14138.7	355.526	4181.56	9957.11	5387.94	12771.8	119.648	56.2796	75.8391	54.9526	777.1	1141.23	4.55724	19.2803	1.55395	105.156	-0.238095	-0.655738	0.935484
16.5955	0.337729	18350.4	14254.7	374.368	4237.83	10016.8	5388.41	12876.5	125.272	55.0263	78.2543	59.7966	793.873	1104.8	4.55485	19.2772	1.54839	78.1293	-0.301587	-0.721311	1
16.6052	0.342518	18335.7	14227.8	350.262	4233.14	9994.69	5387.45	12863.1	123.421	50.7701	73.6653	56.4608	790.935	1124.97	4.56358	19.2833	1.55424	81.1746	-0.301587	-0.704918	1.09677
16.6149	0.332389	18268.3	14162.9	358.451	4208.84	9954.08	5373.64	12809.6	121.904	56.7854	77.5297	54.1824	772.594	1105.06	4.55623	19.2594	1.54735	88.8885	-0.31746	-0.52459	1.03226
16.6246	0.335416	18203.4	14128.3	337.666	4204.63	9923.63	5340.15	12776	114.348	47.8811	79.7035	54.8936	771.528	1122.82	4.53954	19.2501	1.54402	82.5328	-0.238095	-0.557377	1
16.6343	0.338597	18244.3	14208.3	344.371	4232.97	9975.37	5342.5	12819.9	118.345	53.9099	74.1256	50.2496	769.528	1121.13	4.54888	19.2671	1.55276	72.1974	-0.333333	-0.426229	1.06452
16.644	0.335765	18256.1	14123.3	361.135	4237.37	9885.93	5395.08	12775.6	111.879	56.348	79.945	58.1609	796.914	1134.5	4.55093	19.2826	1.55883	107.367	-0.507937	-0.606557	1.19355
16.6537	0.332163	18250	14090.4	379.939	4197.87	9892.53	5332.37	12832.2	120.041	58.8088	85.9831	46.2939	805.179	1116.17	4.55288	19.2753	1.5567	64.4208	-0.507937	-0.409836	1.32258
16.6634	0.335384	18041.8	13958.9	363.639	4222.31	9736.64	5315.5	12641.7	109.856	57.2913	89.3645	49.3291	817.521	1122.8	4.56218	19.2766	1.55351	106.374	-0.428571	-0.606557	1.12903
16.6731	0.325668	18087.1	14002.1	367.919	4286.92	9715.2	5395.82	12606.2	113.374	55.3	87.6872	52.8836	809.637	1157.56	4.53467	19.2624	1.53648	151.746	-0.476191	-0.47541	1.16129
16.6828	0.334174	18175.9	14095.1	379.345	4368.14	9726.97	5494.39	12597.5	115.753	55.3228	87.6416	58.703	827.211	1168.62	4.52876	19.2717	1.54046	198.361	-0.428571	-0.622951	1.06452
16.6925	0.327585	18167.8	14017.3	366.234	4341.06	9676.29	5486.35	12599	106.611	58.0936	87.9153	50.063	795.339	1189.66	4.5326	19.279	1.54559	194.369	-0.253968	-0.360656	0.83871
16.7023	0.327495	17981.2	13857.1	361.589	4287.11	9570.02	5465.67	12432.2	99.0418	59.0732	82.9708	49.4297	769.038	1179.58	4.52027	19.2692	1.53623	228.426	-0.365079	-0.47541	1.19355
16.712	0.324057	17972.7	13905.2	345.924	4259.04	9646.15	5363.31	12523.7	102.127	58.9591	83.3035	40.8354	789.078	1183.29	4.50536	19.2482	1.52726	158.57	-0.396825	-0.557377	1.19355
16.7217	0.325238	18082.3	14025	360.118	4345.77	9679.19	5444.33	12554	111.651	58.2118	83.5679	43.3647	769.901	1215.98	4.49286	19.2355	1.52151	187.148	-0.301587	-0.57377	1.03226
16.7314	0.322638	18121.9	14006.7	357.944	4339.7	9666.97	5467.01	12574.7	110.799	55.3134	79.5894	46.2536	787.323	1196.9	4.48614	19.2256	1.51982	191.962	-0.253968	-0.47541	1.03226
16.7411	0.328748	18168.7	14109.3	370.339	4318.02	9791.31	5408.37	12681.9	111.879	65.7125	77.5069	54.2468	779.815	1218.34	4.49432	19.2413	1.52699	137.725	-0.349206	-0.459016	1.12903
16.7508	0.323035	18158.3	14073.9	375.979	4205.1	9868.79	5315.95	12760.7	119.093	63.5253	78.5777	53.969	797.589	1186.28	4.48531	19.2403	1.53459	75.6297	-0.365079	-0.47541	1.12903
16.7605	0.320392	18045.9	13980.6	389.313	4159.2	9821.42	5330.27	12634.2	116.645	62.2586	88.22	58.8089	796.239	1175.65	4.50305	19.2516	1.54233	114.961	-0.412698	-0.442623	1.16129
16.7702	0.322637	18242.5	14113.4	385.64	4253.32	9860.1	5414.12	12746.7	108.698	72.3571	91.5061	53.6778	787.728	1185.79	4.50907	19.2578	1.54744	123.446	-0.380952	-0.57377	1.25806
16.7799	0.317557	18317.3	14128.5	384.425	4235.93	9892.62	5410.9	12822.2	124.36	71.5091	81.2251	51.5631	760.191	1226.7	4.5192	19.2659	1.55874	102.379	-0.492063	-0.409836	1.41935
16.7896	0.313668	18306	14129.3	376.319	4252.74	9876.57	5462.46	12759	109.97	64.8283	74.2437	57.4053	808.102	1208.78	4.51569	19.2533	1.55588	142.006	-0.285714	-0.393443	0.967742
16.7993	0.320653	18272.8	14153.2	381.324	4275.64	9877.57	5483.94	12705.2	120.095	64.2084	75.67	53.4134	822.234	1189.12	4.4982	19.25	1.55339	165.664	-0.444444	-0.655738	1.3871
16.809	0.32563	18219.6	14089.3	380.039	4289.01	9800.26	5474.64	12660.6	132.025	59.296	68.5839	50.342	792.797	1229.06	4.49004	19.2496	1.54383	173.059	-0.301587	-0.672131	1.03226
16.8187	0.316029	18217.4	14071.5	382.123	4338.75	9732.71	5470.11	12665.3	139.075	59.7925	62.7967	46.801	797.445	1168.47	4.47169	19.2232	1.54071	169.809	-0.31746	-0.508197	0.967742
16.8284	0.317132	18134.4	14009.2	372.486	4284.58	9724.67	5431.13	12618.4	143.778	66.5821	51.9052	50.3233	763.699	1153.56	4.46907	19.2186	1.54032	164.456	-0.396825	-0.557377	1.19355
16.8381	0.317705	18206.7	14034.9	348.454	4272.32	9762.53	5423.25	12698.6	140.743	65.2242	45.1653	37.2353	741.152	1158.36	4.47858	19.2321	1.54987	140.053	-0.507937	-0.491803	1.45161
16.8478	0.307007	18222.8	14045.8	331.486	4206.19	9839.63	5372.33	12763.6	130.357	56.548	44.8325	40.2839	754.15	1143.09	4.49668	19.2505	1.55246	100.259	-0.476191	-0.57377	1.35484
16.8575	0.300049	18335.4	14146.7	326.422	4211.79	9934.96	5362.38	12884.7	132.622	57.5919	45.0056	46.632	762.211	1145.31	4.49946	19.2694	1.56296	64.2953	-0.349206	-0.508197	1.06452
16.8672	0.304234	18384.1	14215.7	355.987	4313.4	9902.3	5444.01	12852.7	138.788	55.7737	56.1386	57.9059	786.664	1141.56	4.49921	19.281	1.56266	109.349	-0.412698	-0.344262	1.32258
16.8769	0.305238	18370.8	14195.4	331.993	4258.63	9936.76	5429.41	12854.8	128.161	54.8988	54.138	47.4384	802.617	1127.23	4.49124	19.2749	1.56187	102.22	-0.349206	-0.540984	1.19355
16.8866	0.30227	18454	14274	348.672	4298.78	9975.17	5462	12907.2	119.935	67.485	58.7726	49.3385	833.239	1128.59	4.49938	19.2913	1.56764	103.28	-0.333333	-0.639344	1.03226
16.8964	0.297641	18321.6	14122.9	349.224	4237.71	9885.22	5435.29	12800.9	135.52	57.6281	51.5268	48.7373	805.06	1144.33	4.50249	19.3024	1.57501	118.888	-0.349206	-0.426229	1.25806
16.9061	0.299216	18435.6	14247.2	361.605	4352.27	9894.95	5516.38	12833.2	136.405	62.7914	58.2667	50.2414	800.711	1152.73	4.50116	19.3006	1.58035	146.973	-0.333333	-0.409836	1.16129
16.9158	0.306737	18522.2	14366	365.849	4326.28	10039.8	5514.09	12925	142.178	62.5042	67.7319	43.6196	814.572	1116.34	4.49889	19.3047	1.58288	122.07	-0.238095	-0.491803	1.03226
16.9255	0.292053	18567	14392.7	375.162	4343.06	10049.6	5535.46	12947.6	138.35	65.8762	61.4656	47.9765	807.215	1094.77	4.49799	19.319	1.59058	125.825	-0.285714	-0.344262	1.19355
16.9352	0.290597	18669.4	14433.6	366.156	4327.88	10105.7	5518.28	13070.6	136.45	68.8067	61.8803	41.3371	770.174	1147.72	4.50669	19.3357	1.59678	86.1094	-0.301587	-0.47541	1.16129
16.9449	0.298957	18659.9	14402.9	377.248	4309.45	10093.4	5521.92	13058.7	137.394	73.1355	68.333	39.9699	786.016	1091.45	4.51221	19.32	1.59209	90.8387	-0.380952	-0.459016	1.16129
16.9546	0.29221	18547.6	14350.2	376.604	4285.79	10064.4	5483.93	12980.2	132.126	73.8372	69.7097	36.9897	791.212	1103.86	4.52605	19.3362	1.59576	94.142	-0.349206	-0.688525	1.09677
16.9643	0.300174	18685.6	14400.2	379.503	4269.54	10130.7	5483.13	13118.8	139.891	77.7472	69.4453	39.3593	776.155	1093.78	4.52948	19.3342	1.59457	57.7635	-0.31746	-0.57377	1.12903
16.974	0.300997	18747.1	14482.3	411.878	4323.22	10159.1	5535.91	13139.7	138.97	84.086	81.7632	44.2354	762.655	1109.79	4.55475	19.3518	1.60183	76.0856	-0.31746	-0.52459	1.09677
16.9837	0.29556	18832	14571.5	413.376	4447.19	10124.3	5681.59	13071.1	134.805	85.9135	85.2948	45.4887	790.586	1110.73	4.55891	19.352	1.60908	159.482	-0.365079	-0.606557	1.16129
16.9934	0.302045	18854.2	14530.2	408.968	4496.45	10033.8	5727.31	13047	124.916	85.9954	90.3896	49.2619	777.271	1101.03	4.56627	19.3428	1.61427	186.323	-0.428571	-0.57377	1.41935
17.0031	0.300158	18919.8	14612	418.808	4479.41	10132.6	5701	13146.8	132.595	85.1661	85.8463	60.5452	780.723	1079.74	4.5629	19.346	1.60913	148.528	-0.444444	-0.540984	1.25806
17.0128	0.295316	18728.3	14464	410.238	4455.41	10008.6	5702.4	12947.1	137.972	84.3638	90.5037	46.6963	769.989	1071.25	4.56214	19.3376	1.61105	201.065	-0.380952	-0.590164	1.25806
17.0225	0.302703	18732.5	14527.8	392.741	4422	10105.8	5636.9	13022.4	124.319	79.5654	90.2528	50.5286	783.422	1042.55	4.54781	19.3285	1.59838	152.03	-0.333333	-0.52459	1.12903
17.0322	0.308343	18738.5	14537.1	387.147	4443.83	10093.3	5654	13007.8	125.331	82.2222	82.6152	44.3173	793.544	1051.78	4.54587	19.3277	1.59473	163.51	-0.365079	-0.606557	1.32258
17.0419	0.305911	18849.5	14664	390.248	4513.05	10151	5691.3	13083.3	120.915	86.0825	87.1586	47.7256	770.833	1071.79	4.56366	19.3356	1.59607	160.677	-0.476191	-0.52459	1.48387
17.0516	0.308835	18625.4	14499	373.159	4469.8	10029.2	5645.3	12901.9	121.253	84.5878	85.5001	39.35	739.471	1072.74	4.5499	19.3201	1.58205	187.129	-0.301587	-0.409836	1
17.0613	0.307825	18610.8	14459.2	399.412	4404.8	10054.4	5629.81	12903.2	127.951	95.5383	87.6054	31.334	726.97	1021.31	4.56264	19.3411	1.58669	179.829	-0.253968	-0.57377	1.03226
17.071	0.301811	18756.9	14559.2	411	4440.31	10118.9	5655.18	13016	124.734	98.8284	91.2283	40.3658	730.044	1034.85	4.58113	19.3629	1.59891	161.909	-0.349206	-0.295082	1.29032
17.0807	0.300591	18712.6	14476	410.847	4377.95	10098.1	5591.51	13038	120.778	94.2394	88.8814	46.3355	731.606	1009.44	4.5853	19.357	1.59682	127.547	-0.412698	-0.508197	1.32258
17.0905	0.30159	18695.5	14499	417.052	4424.27	10074.7	5625.95	12990.8	124.237	96.5044	88.3756	52.6742	722.862	1043.88	4.5984	19.3562	1.60895	155.318	-0.380952	-0.426229	1.16129
17.1002	0.30014	18660.8	14452.9	403.426	4423.14	10029.8	5607.14	12973.5	123.663	87.741	85.7416	46.9823	713.693	1067.25	4.59461	19.3701	1.6056	151.349	-0.412698	-0.409836	1.35484
17.1099	0.296007	18766.5	14529.2	390.345	4474.72	10054.5	5670.59	13018.6	136.924	85.1486	78.7374	37.4125	701.71	1063.68	4.61367	19.3792	1.60978	168.172	-0.285714	-0.52459	1.09677
17.1196	0.290182	18557.5	14407.8	386.339	4407.17	10000.7	5565.07	12918	138.141	74.8583	89.3645	32.0358	750.451	1077.1	4.61992	19.3763	1.61066	146.834	-0.492063	-0.327869	1.45161
17.1293	0.294381	18594.6	14414.7	408.244	4385.06	10029.7	5578.89	12941.1	143.86	79.0098	80.6696	40.6851	755.072	1114.15	4.60703	19.3795	1.60299	147.065	-0.380952	-0.491803	1.22581
17.139	0.30165	18540.6	14380.2	414.269	4402.23	9977.96	5581.04	12880.8	149.438	75.2595	90.0891	41.4553	740.18	1090.87	4.58186	19.3594	1.59417	163.703	-0.396825	-0.491803	1.41935
17.1487	0.297741	18578.8	14473.7	435.031	4415.32	10058.4	5577.18	12924.3	146.826	90.4569	90.3306	46.7916	778.161	1088.46	4.57673	19.3537	1.59648	150.644	-0.380952	-0.393443	1.41935
17.1584	0.302349	18507.5	14373.3	411.185	4406.06	9967.2	5558.83	12875.1	130.804	83.9357	97.2208	47.6531	794.934	1075.4	4.57641	19.351	1.5965	155.174	-0.349206	-0.229508	1.3871
17.1681	0.298006	18538.9	14367.7	434.765	4433.71	9934.02	5571.28	12893.6	134.923	96.4628	98.6927	54.1421	776.086	1082.88	4.5681	19.3404	1.59102	155.988	-0.31746	-0.409836	1.06452
17.1778	0.290252	18510	14348.4	422.245	4348.1	10000.3	5496.15	12940.6	128.102	90.9265	96.036	57.7381	763.78	1109.1	4.55269	19.3255	1.58446	109.943	-0.333333	-0.311475	1.22581
17.1875	0.303229	18527.1	14334.1	407.827	4391.66	9942.42	5524.12	12925.1	136.026	76.0659	91.9528	50.0321	745.324	1130.76	4.55292	19.3257	1.58443	126.572	-0.301587	-0.409836	1.22581
17.1972	0.30417	18522.3	14341.1	418.902	4418.83	9922.28	5544.52	12904.2	129.815	75.4782	100.028	61.1879	747.163	1159.17	4.54415	19.3141	1.5774	141.175	-0.380952	-0.655738	1.35484
17.2069	0.305918	18562.7	14339.9	429.297	4411.08	9928.78	5566.78	12923.9	129.473	74.1753	108.481	59.2235	726.807	1146.52	4.54498	19.3039	1.5771	146.079	-0.333333	-0.491803	1.32258
17.2166	0.302248	18705.4	14448.3	399.843	4468.11	9980.14	5642.83	12998.9	131.728	59.2328	109.343	54.3567	727.002	1144.3	4.54168	19.3089	1.58231	160.791	-0.301587	-0.459016	1.29032
17.2263	0.299748	18704	14433.9	401.806	4437.29	9996.61	5595.77	13042	130.448	68.6202	107.447	49.7356	662.952	1135.28	4.53437	19.2903	1.57442	128.42	-0.476191	-0.57377	1.32258
17.236	0.296987	18495	14347.8	393.178	4458.02	9889.83	5569.79	12861.6	121.398	67.4716	102.169	51.9093	689.669	1097.42	4.52003	19.2767	1.5713	163.636	-0.460317	-0.459016	1.3871
17.2457	0.299261	18656.4	14472.7	371.198	4432.77	10039.9	5552.52	13039.7	133.128	61.9984	91.3464	45.5156	691.402	1125.02	4.50613	19.2732	1.55971	109.558	-0.365079	-0.442623	1.19355
17.2554	0.291554	18664.6	14500.5	360.635	4419.22	10081.3	5556.22	13033.7	124.743	63.1469	87.9194	39.5002	702.818	1115.11	4.49064	19.2693	1.55689	112.772	-0.365079	-0.655738	1.19355
17.2651	0.300646	18628.9	14484.2	378.238	4430.72	10053.5	5588.31	12969.7	116.426	67.7681	89.7832	54.7754	688.77	1130.84	4.45957	19.2508	1.54427	143.851	-0.285714	-0.491803	0.903226
17.2748	0.30725	18646.7	14403.3	368.078	4399.49	10003.8	5583.03	13002.4	111.837	71.4822	82.4099	57.6147	693.882	1136.74	4.46052	19.2598	1.5465	132.981	-0.365079	-0.442623	1.19355
17.2845	0.295801	18387.8	14263.1	349.909	4313.21	9949.92	5418.49	12909.8	108.019	72.2565	71.6003	50.7473	719.175	1080.44	4.41807	19.231	1.52531	83.0174	-0.285714	-0.47541	1.09677
17.2943	0.300463	18301.9	14259.7	347.437	4279.48	9980.2	5376.01	12867.8	109.386	70.9576	66.5511	51.6315	724.311	1083.48	4.40362	19.2036	1.50872	74.8121	-0.269841	-0.491803	1.09677
17.304	0.309781	18191.4	14163.2	355.177	4178.55	9984.69	5266.42	12865.1	107.281	68.6564	71.1723	56.1521	708.812	1071.89	4.38282	19.205	1.50362	26.2005	-0.269841	-0.590164	1
17.3137	0.317504	18162.7	14139.9	346.052	4164.73	9975.19	5236.75	12867.6	102.323	71.022	68.7342	55.4866	718.79	1071.81	4.36084	19.2015	1.49383	12.2042	-0.253968	-0.57377	0.903226
17.3234	0.321196	18159.9	14124.2	370.959	4223.38	9900.78	5265.46	12833.2	120.938	59.9481	79.3157	58.9591	709.367	1070.66	4.34512	19.186	1.48031	34.0701	-0.428571	-0.491803	1.29032
17.3331	0.322139	18186.1	14039.5	354.254	4175.26	9864.24	5269.66	12849.3	113.528	61.8118	86.5159	51.5403	675.278	1052.31	4.36506	19.2131	1.49598	31.7777	-0.31746	-0.47541	1.19355
17.3428	0.319039	18058.8	13955.9	370.865	4180.21	9775.74	5232.39	12765.9	114.85	62.2627	90.0931	51.6584	682.016	1080.36	4.3593	19.2054	1.48853	36.6762	-0.333333	-0.426229	1.19355
17.3525	0.313651	18202.9	14108.7	358.375	4223.01	9885.7	5313.25	12830.6	117.885	64.2727	76.2215	52.4783	714.578	1101.51	4.36867	19.2218	1.49318	56.24	-0.333333	-0.426229	1.09677
17.3622	0.323382	18164	14037.1	373.59	4226.35	9810.72	5319.91	12784.2	112.804	59.5562	88.7943	58.9995	707.366	1110.89	4.37771	19.2283	1.50428	71.3004	-0.412698	-0.491803	1.29032
17.3719	0.326294	18134.7	14046	379.395	4222.52	9823.51	5296.17	12778.1	113.998	66.2733	85.1486	61.6147	734.872	1071.47	4.36553	19.2245	1.50289	62.2231	-0.412698	-0.459016	1.22581
17.3816	0.319424	18024.3	13980.4	385.177	4251.79	9728.57	5349.31	12618	106.661	81.7579	87.3317	57.6591	681.463	1086.4	4.37604	19.2149	1.49437	127.749	-0.460317	-0.393443	1.3871
17.3913	0.328796	18185.1	14123.7	381.971	4227.3	9896.43	5320.69	12807.2	107.075	61.2147	102.721	59.7375	682.667	1110.2	4.36341	19.2048	1.48665	65.683	-0.412698	-0.262295	1.3871
17.401	0.321425	18097.8	14045.5	337.98	4182.59	9862.9	5271.52	12765.5	93.6464	56.5211	80.2228	59.1539	700.169	1068.99	4.36747	19.1884	1.48286	54.3806	-0.396825	-0.377049	1.29032
17.4107	0.322601	18051.3	14058.7	356.55	4183.79	9874.86	5248.63	12741.7	92.785	69.6453	79.7853	61.8925	670.661	1067.86	4.35562	19.1971	1.48251	50.2868	-0.507937	-0.426229	1.25806
17.4204	0.321369	18291.4	14161.3	387.347	4257.24	9904.1	5364.23	12864.1	97.0681	71.1951	94.3453	69.7167	717.807	1079.36	4.38323	19.2178	1.49605	70.4853	-0.380952	-0.426229	1.16129
17.4301	0.312983	18111.6	14022	388.065	4134.1	9887.93	5210.39	12830.3	102.072	81.8357	93.2651	59.0077	686.698	1052.6	4.40121	19.2261	1.50036	10.0315	-0.412698	-0.409836	1.22581
17.4398	0.312733	18066.6	13952.1	384.408	4066.14	9885.98	5173.57	12825	103.517	71.0676	95.0511	56.9023	690.662	1055.12	4.39016	19.215	1.49145	-5.14747	-0.492063	-0.393443	1.45161
17.4495	0.311345	18144.1	14102.4	394.24	4165.4	9936.95	5260.02	12804.8	98.6997	75.0917	100.875	61.6188	691.389	1055.33	4.39362	19.2236	1.49912	38.998	-0.396825	-0.409836	1.12903
17.4592	0.308775	18071.3	13997	388.507	4114.9	9882.11	5190.22	12797.9	104.915	73.3554	110.736	50.9876	662.077	1057.07	4.3892	19.2005	1.49103	9.37721	-0.412698	-0.57377	1.09677
17.4689	0.314844	18101.5	13985.7	404.164	4063.73	9921.97	5147.51	12866.5	103.407	79.6029	114.263	48.8957	668.014	1037.77	4.40693	19.2289	1.50193	-27.6677	-0.428571	-0.639344	1.29032
17.4786	0.318392	18149.5	14059.6	399.12	4069.3	9990.33	5147.88	12917.3	97.1728	78.2128	111.515	58.4749	661.793	1041.79	4.40336	19.2235	1.50162	-40.7184	-0.428571	-0.426229	1.41935
17.4884	0.308174	18253.9	14152.8	397.419	4126.34	10026.5	5178.38	12991.3	100.992	84.7205	94.2435	55.1257	653.713	1053.41	4.40599	19.2407	1.50031	-46.2186	-0.444444	-0.590164	1.54839
17.4981	0.313066	18155.5	14038.3	367.9	4113.85	9924.43	5136.43	12930.2	100.199	77.5338	83.1386	60.5211	690.839	1059.61	4.40728	19.2303	1.50043	-49.2122	-0.460317	-0.704918	1.19355
17.5078	0.313912	18312.1	14164.3	366.262	4181.6	9982.7	5236.53	12991	100.158	75.3238	90.2703	53.2713	694.574	1074.64	4.42435	19.2441	1.5039	-19.9937	-0.52381	-0.508197	1.25806
17.5175	0.305729	18276	14111.6	353.717	4130.76	9980.81	5208.69	12981.9	94.6985	64.4552	87.427	55.5953	695.387	1058.77	4.41618	19.2508	1.5012	-30.1389	-0.539683	-0.540984	1.41935
17.5272	0.305178	18214.9	14036.2	337.491	4147.5	9888.65	5246.79	12884.1	96.2845	61.7393	82.9883	44.4986	660.136	1057.7	4.40316	19.2381	1.49816	12.4157	-0.539683	-0.688525	1.32258
17.5369	0.305943	18238	14041	350.958	4164.88	9876.14	5271.42	12882.8	96.4804	61.958	95.7798	43.1594	649.713	1076.45	4.40264	19.2315	1.49538	23.8416	-0.587302	-0.491803	1.32258
17.5466	0.29495	18217.1	14048.3	355.866	4149.83	9898.51	5220.33	12912.3	109.085	58.4855	101.809	45.0004	629.85	1072.38	4.40496	19.2524	1.49987	-6.80238	-0.507937	-0.639344	1.41935
17.5563	0.297196	18093.6	13996.8	337.081	4122.92	9873.86	5170.95	12836.9	110.316	52.9988	94.0435	41.7787	648.387	1078.37	4.40876	19.2441	1.49145	-9.43332	-0.476191	-0.540984	1.22581
17.566	0.304548	17993.2	13923.2	330.676	4061.36	9861.81	5123.5	12789.5	105.152	50.4923	94.65	48.0811	669.887	1083.79	4.39754	19.2134	1.484	-18.4494	-0.539683	-0.622951	1.41935
17.5757	0.309127	18138.9	14056	340.197	4115	9941.04	5184.29	12874.1	102.851	56.2889	100.442	44.3442	696.058	1097.04	4.41145	19.2191	1.49121	-13.0943	-0.555556	-0.540984	1.35484
17.5854	0.302775	17977.9	13976.1	343.493	4011.91	9964.24	5068.54	12830.3	111.35	51.3993	100.72	41.7424	701.308	1072.11	4.39956	19.1999	1.47504	-53.7903	-0.460317	-0.459016	1.22581
17.5951	0.308719	18209.8	14149.8	358.812	4111.76	10038.1	5187.79	12946.5	109.067	52.3882	102.548	49.8952	700.018	1079.55	4.40382	19.2051	1.48223	-30.3464	-0.476191	-0.409836	1.3871
17.6048	0.312509	18193.8	14085	370.004	4012.71	10072.3	5112.91	12996	112.872	55.8971	109.52	48.701	676.253	1028.79	4.3968	19.2138	1.48142	-76.9129	-0.476191	-0.393443	1.51613
17.6145	0.310973	18141.6	14077.4	378.178	4074.6	10002.8	5155.21	12905.9	117.757	61.475	108.312	44.2033	673.395	1042.63	4.40496	19.2101	1.48379	-34.4463	-0.539683	-0.540984	1.58065
17.6242	0.309474	18140.8	14090.1	416.098	4097.44	9992.67	5176.88	12885.7	119.794	64.9248	135.017	39.5418	671.513	1024.14	4.39827	19.2031	1.47523	-19.4508	-0.444444	-0.311475	1.48387
17.6339	0.307793	18202	14152.8	390.836	4156.04	9996.77	5241.38	12888.3	110.812	62.1311	117.545	44.2126	686.042	1066.37	4.3817	19.19	1.47026	8.90302	-0.507937	-0.245902	1.51613
17.6436	0.308061	18204.8	14249.1	374.705	4159.88	10089.2	5207.93	12926.3	119.648	61.1422	101.664	42.0161	682.498	1094.8	4.38373	19.1846	1.4772	-16.022	-0.571429	-0.377049	1.3871
17.6533	0.311483	18192.7	14182.1	366.104	4145.69	10036.5	5193.6	12928.8	103.781	60.796	101.363	46.2951	697.704	1086.1	4.39094	19.1903	1.48287	-23.1352	-0.52381	-0.721311	1.3871
17.663	0.310621	18197.8	14175.2	364.207	4077.22	10098	5120.95	12998.4	113.975	67.6272	90.5762	43.684	701.512	1059.56	4.39499	19.1896	1.48167	-73.9277	-0.571429	-0.278689	1.51613
17.6727	0.31988	18264.7	14256.7	341.22	4113.54	10143.2	5144.67	13042.5	110.639	58.4492	82.1322	44.5132	716.938	1095.58	4.40531	19.2152	1.49154	-74.7012	-0.539683	-0.409836	1.41935
17.6825	0.318889	18052.8	14040.4	328.892	3990.7	10049.7	5034.98	12940.9	103.922	54.7579	84.7527	40.1523	710.053	1082.81	4.40373	19.2038	1.48866	-97.6424	-0.492063	-0.311475	1.29032
17.6922	0.320442	18094.2	14037.8	351.392	3987.84	10050	5046.88	12967.5	100.6	61.8078	100.844	39.9336	693.056	1061.66	4.38044	19.1999	1.48007	-99.2021	-0.412698	-0.442623	1.3871
17.7019	0.317439	18195.2	14132.5	348.659	4069.51	10063	5147.14	12965.9	105.822	57.7246	96.2091	38.8535	677.009	1079.03	4.40287	19.2165	1.4939	-53.6782	-0.476191	-0.377049	1.45161
17.7116	0.315528	18144.4	14162.5	332.171	4066.87	10095.6	5130.79	12937.5	102.3	48.3051	89.0089	46.3636	713.842	1056.19	4.39766	19.2091	1.48881	-53.6585	-0.428571	-0.590164	1.48387
17.7213	0.314538	18062	14114.8	353.343	4109.43	10005.3	5148.79	12838.9	100.906	61.5434	96.3728	44.5682	710.326	1058.55	4.39508	19.1916	1.48997	-19.9101	-0.52381	-0.540984	1.41935
17.731	0.322356	17954.5	14026	369.632	4047.25	9978.74	5095.22	12785.8	96.5447	71.2407	103.655	55.3456	713.66	1008.88	4.39098	19.1846	1.4814	-30.2147	-0.507937	-0.47541	1.35484
17.7407	0.32425	17899.2	13872.9	355.848	3961.99	9910.91	5062.44	12769.3	96.2079	64.3277	105.747	56.1614	708.414	993.511	4.40408	19.1894	1.49151	-40.6857	-0.492063	-0.491803	1.22581
17.7504	0.322794	17942.3	13904.1	380.161	3938.29	9965.85	5044.12	12834.5	92.0563	72.4577	110.144	56.403	692.232	981.577	4.39338	19.1902	1.48352	-65.8862	-0.571429	-0.57377	1.54839
17.7601	0.326469	18020.9	13941.1	396.072	3932.08	10009	5087.53	12871.8	98.7009	83.062	107.757	48.4917	657.776	989.901	4.39934	19.1986	1.4871	-56.0378	-0.571429	-0.52459	1.41935
17.7698	0.318582	17924.4	13901.4	387.932	3970.38	9930.99	5074.76	12786.6	100.71	93.1833	100.775	47.4437	677.427	988.405	4.40266	19.1948	1.49152	-39.6353	-0.492063	-0.491803	1.29032
17.7795	0.327625	17965.8	13922.3	394.527	4029.31	9892.95	5146.3	12745.1	99.4565	89.0224	101.787	50.9982	682.878	1031.96	4.39276	19.1919	1.48762	3.34612	-0.444444	-0.557377	1.25806
17.7892	0.328232	17997.1	13945.3	382.758	4050.52	9894.73	5162.04	12759.3	94.1067	85.6048	102.12	53.1719	725.477	1016.35	4.39538	19.1971	1.49012	6.75024	-0.555556	-0.557377	1.29032
17.7989	0.323725	18004.5	13943.7	360.02	4110.42	9833.3	5244.27	12686.4	86.0047	83.6725	96.8518	43.5793	725.527	1036.33	4.40997	19.1946	1.49323	62.7063	-0.507937	-0.377049	1.29032
17.8086	0.325856	17909.9	13921.2	401.554	4079.17	9842.07	5192.81	12645.6	104.898	87.3182	107.698	45.639	723.676	991.323	4.41475	19.1848	1.48911	50.1538	-0.603175	-0.540984	1.45161
17.8183	0.318891	17946.2	13899.3	397.578	4036.61	9862.66	5156.45	12717.1	98.8419	92.4721	110.136	48.2501	738.923	1002.22	4.43111	19.18	1.48983	15.2022	-0.571429	-0.491803	1.3871
17.828	0.32102	17963.1	13924.5	394.603	4116.7	9807.82	5225.95	12663.6	93.464	101.285	102.89	47.8583	744.886	1010.05	4.42823	19.1841	1.49497	60.3797	-0.52381	-0.459016	1.3871
17.8377	0.327983	17934.2	13929.1	380.008	4127.72	9801.41	5223.58	12638.9	85.1287	103.286	93.7119	49.1116	721.683	1015.69	4.43574	19.1744	1.49258	65.7435	-0.428571	-0.57377	1.25806
17.8474	0.31841	17855.1	13846.8	371.116	4099.55	9747.24	5216.83	12570	85.5889	88.4803	102.648	45.7302	736.454	1000.16	4.43474	19.1579	1.49388	80.612	-0.507937	-0.377049	1.35484
17.8571	0.326835	17948.3	13908.9	380.18	4063.41	9845.46	5171.7	12709.4	94.8219	87.4323	98.5425	50.4695	732.989	1015.66	4.45958	19.174	1.50061	24.0517	-0.507937	-0.213115	1.45161
17.8668	0.321487	17842.8	13774.7	361.497	4026.9	9747.83	5151.77	12620.1	94.4891	73.4238	101.418	46.9607	757.939	1002.95	4.4697	19.1865	1.51029	38.2991	-0.460317	-0.47541	1.48387
17.8766	0.320934	17944.7	13875.7	382.917	4130.78	9744.94	5257.12	12616.1	95.7195	83.9503	105.961	47.6852	774.237	1030.17	4.49936	19.2057	1.52461	86.7636	-0.444444	-0.47541	1.29032
17.8863	0.311781	17846.5	13817.3	374.306	4146.59	9670.75	5261.29	12510.2	93.9833	88.33	99.8548	47.9039	755.905	1071.88	4.47519	19.1842	1.51401	116.163	-0.52381	-0.262295	1.67742
17.896	0.313981	17962.7	13926.1	377.293	4168.77	9757.28	5281.87	12606.5	92.0054	84.7433	106.758	45.7665	762.845	1065.14	4.46901	19.1843	1.51152	100.398	-0.444444	-0.311475	1.35484
17.9057	0.316193	17947.8	13887.4	374.016	4074.58	9812.84	5197.11	12675.4	85.2427	86.6662	100.051	54.1286	754.62	1029.16	4.47872	19.1996	1.52133	44.325	-0.333333	-0.393443	1.19355
17.9154	0.311212	18028.7	13925.9	382.423	4150.22	9775.71	5263.36	12688	95.9932	96.6371	99.6132	49.011	766.681	991.864	4.48392	19.2396	1.5291	70.868	-0.412698	-0.590164	1.3871
17.9251	0.314991	18094.8	13951.4	377.684	4212.18	9739.19	5342.43	12671.9	89.6358	80.4093	109.575	50.3098	763.255	999.535	4.49102	19.2387	1.53649	110.629	-0.476191	-0.590164	1.3871
17.9348	0.318382	18161.2	13979.1	385.377	4208.3	9770.76	5329.92	12752.6	94.0061	95.7664	100.903	47.5028	783.754	992.507	4.48967	19.2519	1.5436	84.0302	-0.412698	-0.590164	1.48387
17.9445	0.309991	18222.1	14050	391.896	4237.8	9812.2	5381.58	12754.3	95.5371	84.734	114.752	49.7812	791.267	1001.67	4.50351	19.2535	1.54001	106.841	-0.412698	-0.57377	1.16129
17.9542	0.305247	18237.5	14091.6	378.303	4203.85	9887.78	5338.21	12812.2	92.2563	84.9755	107.186	52.6204	812.142	1011.29	4.48821	19.2539	1.52876	72.2691	-0.476191	-0.327869	1.54839
17.9639	0.297795	18403	14199.2	403.874	4297.08	9902.16	5451.04	12866.2	95.847	92.1622	115.207	54.2883	816.071	1033.4	4.50237	19.2669	1.53679	108.987	-0.460317	-0.377049	1.6129
17.9736	0.298828	18414	14162.4	370.47	4226.06	9936.35	5412.43	12920.5	88.7744	80.569	109.178	50.2642	798.059	1051.88	4.51191	19.251	1.53134	77.5039	-0.507937	-0.426229	1.6129
17.9833	0.299306	18389.7	14096.1	372.583	4263.42	9832.66	5438.9	12866	90.9803	80.7058	108.531	49.3209	771.76	1075.05	4.49165	19.2419	1.51819	103.597	-0.571429	-0.590164	1.74194
17.993	0.307308	18379.1	14165.7	358.273	4375.23	9790.5	5526.14	12767.6	94.0745	94.2716	98.4191	41.05	785.894	1054.74	4.48985	19.2288	1.51908	168.435	-0.587302	-0.590164	1.64516
18.0027	0.309447	18307.7	14194.2	371.622	4297.99	9896.2	5435.42	12788.3	83.7076	100.31	109.465	43.6155	789.39	1048.42	4.5015	19.2247	1.51692	122.224	-0.507937	-0.540984	1.3871
18.0124	0.30671	18269.8	14082.2	372.768	4221.28	9860.92	5417.42	12767.5	88.4791	100.679	101.823	46.6641	731.427	1042.1	4.5083	19.2396	1.5222	119.523	-0.428571	-0.47541	1.35484
18.0221	0.306754	18368.1	14168.6	372.711	4240.58	9928.06	5445.17	12841.6	81.6614	95.5611	107.023	52.5198	743.106	1058.84	4.48378	19.2426	1.5137	112.75	-0.412698	-0.590164	1.32258
18.0318	0.308625	18146.4	14005.6	367.817	4194.64	9811	5348.24	12720.6	92.4844	97.3564	105.893	51.1794	716.212	1068.72	4.44476	19.2033	1.48759	100.589	-0.396825	-0.57377	1.6129
18.0415	0.317637	18037.4	13950.5	371.841	4162.99	9787.51	5311.64	12646.2	97.0868	96.5137	107.515	52.9479	707.943	1039.79	4.45071	19.1822	1.48186	103.475	-0.365079	-0.52459	1.41935
18.0512	0.314191	18011	13940.9	363.859	4187.02	9753.83	5344.89	12585.3	98.8553	88.0563	99.5489	59.041	725.518	1014.62	4.44455	19.1926	1.4898	134.263	-0.428571	-0.409836	1.54839
18.0609	0.308427	17924.7	13882.9	357.976	4046.91	9835.98	5185.63	12655.9	100.04	90.23	101.381	48.6004	696.531	1015.75	4.45149	19.1904	1.49126	44.2272	-0.428571	-0.442623	1.58065
18.0707	0.304538	17916.9	13820.6	363.359	4069.79	9750.76	5196.93	12644.4	98.9009	94.0944	107.633	42.8038	701.767	1030.69	4.45178	19.1964	1.48805	52.3173	-0.492063	-0.52459	1.45161
18.0804	0.306457	18030.3	13983.8	348.583	4110.87	9872.91	5225.43	12731.1	95.0002	92.1984	105.036	38.4376	725.444	1020.54	4.47456	19.2016	1.49625	42.6025	-0.412698	-0.622951	1.54839
18.0901	0.316191	18098.8	14037.5	327.695	4096.34	9941.19	5247.54	12776	88.675	83.148	95.9219	42.9354	738.874	1031.17	4.47047	19.1999	1.49382	40.8815	-0.428571	-0.557377	1.3871
18.0998	0.301571	18050.5	13910.5	329.313	4064.08	9846.37	5240.78	12736.2	88.7662	79.7304	97.4623	41.8646	734.525	1066.91	4.48652	19.209	1.50624	48.1825	-0.492063	-0.754098	1.41935
18.1095	0.308067	17975	13887.6	328.135	4103.01	9784.58	5290.15	12615.5	84.5006	77.3151	97.6582	44.9816	717.207	1112.83	4.4678	19.177	1.49037	101.785	-0.460317	-0.590164	1.54839
18.1192	0.315353	17814.8	13842.3	340.182	4153.88	9688.45	5266.17	12484.7	90.1697	92.016	91.4698	46.522	721.427	1104.95	4.45816	19.1718	1.48937	125.002	-0.412698	-0.360656	1.25806
18.1289	0.313374	18096.7	14012.3	338.184	4237.91	9774.38	5381.79	12642	91.1814	91.0136	92.6587	48.1805	749.342	1109.53	4.47196	19.2015	1.50192	136.131	-0.444444	-0.704918	1.3871
18.1386	0.312533	17965.6	13925.9	333.095	4162.52	9763.41	5275.91	12615.6	90.7896	92.2803	80.9742	44.9951	776.828	1084.69	4.46821	19.199	1.49786	95.3478	-0.380952	-0.606557	1.32258
18.1483	0.305093	18040.5	13945.3	324.086	4173.72	9771.55	5360.48	12608.5	87.0755	94.4769	77.9619	44.8313	794.239	1080.94	4.48273	19.207	1.50299	135.245	-0.460317	-0.655738	1.32258
18.158	0.309228	18116.8	13978.7	325.298	4172.33	9806.33	5364.63	12683.6	94.6084	92.6359	70.1512	46.5489	804.613	1109.56	4.47195	19.2129	1.50562	117.587	-0.365079	-0.508197	1.19355
18.1677	0.304346	18115.8	13995.9	322.109	4127.91	9867.95	5347.98	12703	96.7003	88.3931	65.6897	50.0993	793.804	1069.95	4.45948	19.208	1.50157	105.054	-0.460317	-0.360656	1.3871
18.1774	0.301187	18089.6	13979.5	314.364	4171.95	9807.59	5359.19	12667.9	96.4909	78.0947	74.5215	45.8659	770.181	1057.67	4.45405	19.2081	1.50155	119.225	-0.539683	-0.590164	1.32258
18.1871	0.307511	18094.4	14000.7	303.959	4123.97	9876.72	5327.14	12699.3	101.034	77.3607	63.8581	44.877	777.368	1032.31	4.48015	19.2175	1.51089	96.6407	-0.476191	-0.442623	1.45161
18.1968	0.307157	18241.5	14139.2	319.921	4151.2	9987.99	5345.64	12826.7	98.7506	83.8363	75.301	49.8578	776.205	1060.41	4.49028	19.2352	1.51804	71.8354	-0.380952	-0.459016	1.22581
18.2065	0.312306	18227.6	14127	328.839	4215.9	9911.08	5407.24	12752.4	105.272	76.3946	83.8	50.3408	776.12	1074.72	4.47899	19.2221	1.50996	118.872	-0.476191	-0.459016	1.58065
18.2162	0.311308	18240.9	14147	340.316	4202.64	9944.35	5383.99	12794.2	101.43	83.2714	87.4726	49.2472	790.731	1051.5	4.49128	19.2197	1.51098	97.5406	-0.428571	-0.393443	1.41935
18.2259	0.321508	18176.9	14053	342.644	4150.96	9902.01	5320.73	12787.3	113.351	81.9725	83.2714	44.5898	781.13	1094.78	4.49278	19.2314	1.51876	70.8729	-0.507937	-0.491803	1.48387
18.2356	0.312816	18174.5	14079.9	332.242	4279.51	9800.41	5404.57	12699.9	109.996	85.1714	77.0736	48.4542	769.876	1091.32	4.52034	19.243	1.53301	131.319	-0.603175	-0.47541	1.67742
18.2453	0.313276	18164.6	14056.8	345.478	4210.37	9846.46	5381.88	12715.3	113.123	81.0064	78.1672	55.5269	787.31	1056.47	4.49985	19.2487	1.52202	117.102	-0.52381	-0.491803	1.32258
18.255	0.31064	18210	14067.2	330.86	4227.32	9839.88	5363.5	12783.7	109.937	76.0847	73.1045	47.9577	766.462	1058.15	4.5221	19.2454	1.52957	91.054	-0.444444	-0.590164	1.54839
18.2648	0.308076	18134.8	13992.5	346.496	4187.17	9805.32	5327.54	12754.7	108.981	81.8222	82.0316	49.3519	738.315	1039.08	4.51384	19.2247	1.51879	82.4234	-0.52381	-0.639344	1.51613
18.2745	0.310059	18192.9	14076.7	347.795	4163.05	9913.64	5284.88	12844.6	113.743	77.9806	79.5023	55.0667	779.342	1051.48	4.50926	19.22	1.51044	39.8276	-0.555556	-0.360656	1.80645
18.2842	0.302785	18216.5	14084.7	357.244	4155.93	9928.73	5310.53	12836.2	121.964	81.9362	78.618	49.1157	723.406	1047.14	4.4975	19.1911	1.50783	53.5548	-0.555556	-0.311475	1.64516
18.2939	0.306429	18116.5	14066	366.324	4166.7	9899.27	5312.31	12747.6	133.137	79.9584	79.0876	52.7385	711.018	1032.08	4.48596	19.1979	1.50631	77.4105	-0.52381	-0.344262	1.74194
18.3036	0.298371	17985.9	13899.5	348.022	4085.27	9814.2	5219.23	12703.6	119.366	86.1012	69.1529	46.9419	704.948	1016.81	4.49675	19.1903	1.50382	46.9482	-0.555556	-0.426229	1.87097
18.3133	0.301007	18015.9	13884.5	351.626	4107.56	9776.97	5258.81	12696.1	112.202	84.0094	82.5322	52.2099	706.391	1049.63	4.49039	19.1858	1.50975	66.7133	-0.52381	-0.57377	1.64516
18.323	0.312524	18095.6	13998.8	335.984	4128.97	9869.79	5240.26	12789.4	107.522	78.2812	74.1337	45.7343	702.829	1049.43	4.50947	19.2099	1.51858	34.1145	-0.507937	-0.52459	1.70968
18.3327	0.308239	18093.4	14034	342.088	4190	9844	5302.67	12723.6	109.003	80.2766	77.8613	50.7742	737.706	1026.37	4.51148	19.2001	1.51471	79.3144	-0.460317	-0.311475	1.51613
18.3424	0.307561	18011.5	13904.6	358.627	4151.48	9753.09	5271.66	12672.1	118.3	86.4381	63.6931	55.4222	765.324	1023.83	4.52564	19.2076	1.51704	78.738	-0.555556	-0.606557	1.70968
18.3521	0.303071	17975.6	13930.4	369.341	4179.42	9751.03	5312.99	12600.8	129.651	83.0795	60.3118	61.4697	787.553	1016.33	4.53881	19.2225	1.51765	115.88	-0.476191	-0.508197	1.54839
18.3618	0.301901	17919.5	13855.3	372.954	4166.02	9689.23	5257.92	12596.5	125.158	85.7404	67.4757	56.4889	756.205	988.979	4.52957	19.2256	1.51282	92.2212	-0.349206	-0.57377	1.41935
18.3715	0.311329	17864.8	13830.5	365.043	4145.51	9685	5258.55	12526.4	124.492	83.8351	63.5885	53.4994	741.89	996.891	4.50985	19.2071	1.50216	110.733	-0.380952	-0.622951	1.48387
18.3812	0.312324	17876.9	13852.5	368.979	4084.88	9767.64	5221.75	12578.1	130.184	77.1045	63.52	51.5672	764.079	1020.67	4.51426	19.1934	1.50428	80.7178	-0.396825	-0.47541	1.3871
18.3909	0.314336	17770.9	13737.7	395.081	4053.84	9683.81	5193.84	12508.1	133.255	83.8404	75.8472	50.1315	733.969	1003.91	4.50623	19.1871	1.50283	86.347	-0.428571	-0.491803	1.54839
18.4006	0.318816	17719.6	13753.6	381.539	4090.3	9663.34	5226.94	12419.4	138.154	76.7636	67.8313	45.6565	732.578	976.519	4.5042	19.191	1.49983	124.312	-0.428571	-0.508197	1.25806
18.4103	0.317087	17816.8	13859.3	368.939	4111.45	9747.8	5228.24	12520.5	142.789	73.6694	59.1229	39.7096	728.014	974.529	4.4913	19.1933	1.49167	98.6105	-0.476191	-0.393443	1.25806
18.42	0.31534	17732.7	13772.2	374.236	4158.41	9613.76	5278.65	12383.7	141.813	77.142	62.5499	39.7324	717.414	972.413	4.50641	19.1863	1.49764	156.861	-0.444444	-0.459016	1.32258
18.4297	0.320316	17878.2	13864.9	365.252	4163.02	9701.82	5327.95	12485.7	146.849	73.6331	61.4791	34.2551	736.453	986.412	4.47759	19.182	1.4904	152.525	-0.31746	-0.426229	1.19355
18.4394	0.311941	17857	13879.7	354.002	4191.13	9688.55	5309.59	12473.9	146.011	71.1723	59.6744	30.8509	711.726	1043.43	4.48187	19.1899	1.48555	147.351	-0.396825	-0.409836	1.45161
18.4491	0.306624	17903	13887.2	363.043	4203.13	9684.1	5337.27	12491.9	149.852	71.8284	54.2011	38.985	738.868	1046.26	4.49929	19.2044	1.49881	155.116	-0.428571	-0.47541	1.29032
18.4589	0.310772	18030	13989.7	373.559	4199.03	9790.71	5331.07	12622.2	142.593	72.3208	64.7692	45.584	724.765	1001.24	4.50606	19.2182	1.50786	118.458	-0.444444	-0.508197	1.35484
18.4686	0.308389	18155.5	14073.5	371.53	4289.04	9784.46	5416.7	12656.5	143.869	75.7478	61.5247	42.6132	728.757	1033.08	4.53437	19.2307	1.51261	148.054	-0.396825	-0.393443	1.32258
18.4783	0.304389	18097.9	14023.5	412.143	4295.24	9728.22	5426.13	12586.6	140.474	75.2876	79.6391	57.7153	727.628	979.248	4.52652	19.2261	1.51213	170.474	-0.460317	-0.360656	1.45161
18.488	0.306571	18182	14107.1	393.153	4316.11	9791.02	5461.31	12637.9	139.891	70.9173	74.3805	54.6345	728.392	999.938	4.54309	19.2626	1.52671	172.981	-0.253968	-0.47541	1.16129
18.4977	0.302633	17978.8	13875.7	390.791	4192.11	9683.57	5343.29	12549.8	143.35	70.6302	62.0574	55.6006	720.175	1000.38	4.54619	19.2652	1.52374	142.767	-0.380952	-0.393443	1.45161
18.5074	0.303114	18102.9	14004	401.141	4222.84	9781.11	5379.75	12636.9	136.975	74.5858	73.177	53.0579	749.227	971.087	4.55045	19.2901	1.53525	136.546	-0.396825	-0.491803	1.32258
18.5171	0.295459	18079.8	14051.5	398.126	4194.73	9856.78	5330.73	12666	141.313	73.3232	76.2122	54.1152	714.722	991.568	4.53067	19.2951	1.53266	106.915	-0.31746	-0.426229	1.3871
18.5268	0.302642	18246.6	14113.7	422.26	4319.69	9794.02	5496.58	12662.3	145.246	88.5943	77.6841	57.5784	757.965	978.696	4.55586	19.3166	1.53803	182.5	-0.52381	-0.360656	1.51613
18.5365	0.30255	18127.7	14049.3	399.082	4217.78	9831.56	5384.96	12653.6	154.259	82.4234	58.1433	55.0491	733.407	961.557	4.54984	19.2882	1.53325	134.541	-0.428571	-0.377049	1.48387
18.5462	0.308262	18085.1	13976.8	363.683	4164.96	9811.88	5305.48	12692.4	141.65	64.0862	54.0737	54.9216	734.259	948.775	4.55043	19.2892	1.53364	88.6801	-0.52381	-0.491803	1.80645
18.5559	0.306617	18168	14053.3	382.392	4222.81	9830.44	5373.16	12709.7	141.695	64.9248	70.06	52.8391	774.704	981.251	4.53557	19.2845	1.53174	114.633	-0.428571	-0.47541	1.64516
18.5656	0.309904	18163.6	14075.6	395.099	4248.23	9827.34	5364.36	12717	150.427	63.2932	67.3119	63.7078	795.978	1030.3	4.51882	19.2851	1.53729	108.785	-0.412698	-0.47541	1.64516
18.5753	0.31032	18210.3	14061.8	386.518	4247.37	9814.45	5422.45	12706.2	148.494	61.2013	69.919	56.3936	771.003	1026.32	4.51436	19.3068	1.54234	137.734	-0.507937	-0.377049	1.64516
18.585	0.31087	18290.2	14169.4	388.461	4275.48	9893.87	5454.67	12759.4	155.89	73.4963	57.4965	59.465	762.59	1037.78	4.51703	19.3181	1.54284	138.389	-0.460317	-0.377049	1.70968
18.5947	0.3094	18335.8	14209.8	410.933	4346.54	9863.22	5543.36	12712.8	153.047	66.8114	68.1143	67.1026	773.171	1033.93	4.53258	19.333	1.55269	190.426	-0.428571	-0.426229	1.74194
18.6044	0.30832	18370.1	14159.7	407.408	4341.73	9817.99	5533.36	12752.7	146.767	65.9137	70.288	65.7312	765.485	1035.77	4.55823	19.3518	1.56018	175.539	-0.396825	-0.639344	1.70968
18.6141	0.312078	18499	14274.7	379.767	4359.21	9915.46	5552.69	12867.9	143.226	64.3961	66.7564	52.4701	730.166	1056.11	4.55773	19.3564	1.55622	154.292	-0.492063	-0.622951	1.67742
18.6238	0.30264	18490	14244.6	399.79	4398.95	9845.65	5554.41	12852.7	154.396	65.6037	68.5061	59.2919	768.757	1085.28	4.56902	19.3536	1.56002	159.009	-0.460317	-0.47541	1.3871
18.6335	0.309919	18420.5	14213.2	422.348	4352.84	9860.36	5530.56	12808.9	147.346	76.9005	75.4326	62.6505	775.889	1055.73	4.57497	19.3338	1.5475	159.687	-0.380952	-0.557377	1.3871
18.6432	0.309363	18560.3	14310.6	424.347	4358.28	9952.36	5569.21	12916.4	154.683	82.9614	68.6336	59.2463	778.506	1044.3	4.58357	19.3344	1.54662	149.114	-0.444444	-0.360656	1.58065
18.653	0.310806	18406.7	14227.1	399.172	4373.05	9854.1	5544.46	12787.3	140.096	79.9584	70.3793	58.6814	807.848	1041.14	4.57878	19.3249	1.54561	171.549	-0.428571	-0.622951	1.45161
18.6627	0.307981	18480.6	14291.9	395.509	4391.39	9900.53	5541.79	12859.2	137.148	75.0957	79.5801	59.7065	815.777	1034.44	4.58557	19.3294	1.55424	151.655	-0.428571	-0.278689	1.58065
18.6724	0.30849	18460.3	14314.7	409.926	4429.78	9884.89	5576.1	12802	143.974	75.2191	88.5487	61.2054	786.189	1047.38	4.55966	19.3024	1.53587	181.973	-0.333333	-0.459016	1.32258
18.6821	0.304769	18456.5	14314.1	386.772	4424.92	9889.14	5615.91	12762.2	131.57	66.3511	84.9486	60.1346	758.212	1028.12	4.56539	19.3041	1.53713	210.233	-0.31746	-0.57377	1.35484
18.6918	0.310767	18415.3	14274	375.046	4382.37	9891.62	5600.7	12733.8	127.2	60.2902	90.5721	53.6912	744.171	1005.27	4.54871	19.2926	1.52673	210.765	-0.428571	-0.557377	1.48387
18.7015	0.303208	18325.8	14228.8	368.201	4331.55	9897.25	5503.89	12746.6	120.515	64.0177	87.537	59.5241	768.606	999.875	4.53297	19.2843	1.52166	163.876	-0.396825	-0.622951	1.48387
18.7112	0.311225	18450.7	14322.9	395.46	4413.48	9909.46	5561.86	12815.3	126.575	72.0471	98.2097	58.248	746.865	1064.64	4.52066	19.2845	1.5222	172.094	-0.396825	-0.491803	1.41935
18.7209	0.298293	18428.6	14313.8	395.482	4457.13	9856.62	5608.22	12743.7	130.334	63.7306	92.7002	64.5733	747.845	1057.6	4.52575	19.2914	1.52453	211.588	-0.396825	-0.508197	1.41935
18.7306	0.299882	18310.1	14239.7	372	4388.16	9851.54	5491.33	12738.2	125.03	61.5112	85.017	63.7119	750.396	1072.25	4.53579	19.2857	1.52446	160.398	-0.396825	-0.52459	1.29032
18.7403	0.306663	18335.1	14243.6	371.11	4376.24	9867.32	5495.33	12763.6	124.752	56.4714	83.5223	64.1949	726.684	1068.77	4.5299	19.2827	1.51968	155.596	-0.396825	-0.409836	1.54839
18.75	0.301735	18313.3	14223	389.387	4275.62	9947.36	5380.15	12860.5	132.312	59.3469	90.6996	66.888	714.661	1030.41	4.54209	19.2836	1.52387	78.5674	-0.460317	-0.491803	1.51613
18.7597	0.299599	18355	14244.7	379.438	4359.19	9885.49	5499.22	12786.3	136.372	65.4441	80.1865	60.3668	731.676	1045.88	4.5424	19.275	1.5217	151.451	-0.428571	-0.508197	1.54839
18.7694	0.29463	18263.8	14224.2	385.782	4354.05	9870.17	5463.76	12733.4	123.986	73.3232	89.123	55.1579	736.672	1039.97	4.55307	19.2776	1.52831	149.236	-0.476191	-0.57377	1.54839
18.7791	0.304985	18165	14123.6	384.877	4312.37	9811.19	5442.65	12659	128.193	64.109	89.606	61.9206	765.81	1004.6	4.5813	19.2775	1.52903	159.087	-0.476191	-0.426229	1.77419
18.7888	0.309575	18312.4	14198.9	391.027	4327.29	9871.57	5474.53	12771.9	131.245	68.4927	84.0644	56.7439	736.277	1027.17	4.59467	19.2873	1.5352	144.076	-0.476191	-0.409836	1.74194
18.7985	0.313399	18314.2	14197.4	381.52	4366.84	9830.51	5511.58	12736.4	124.342	71.4138	80.2818	55.6234	758.786	1044.19	4.60393	19.3001	1.55006	169.975	-0.52381	-0.57377	1.77419
18.8082	0.296997	18376.8	14256.5	398.786	4386.56	9869.98	5537.83	12773.3	128.138	74.0706	89.8288	60.0527	766.227	1046.03	4.62193	19.3119	1.55218	172.201	-0.476191	-0.47541	1.70968
18.8179	0.298808	18492	14314.8	384.066	4360.92	9953.9	5509.31	12908.9	121.052	65.7997	95.9301	51.7952	756.328	1026.47	4.63367	19.3272	1.56055	124.123	-0.460317	-0.442623	1.80645
18.8276	0.298703	18561	14396.6	378.36	4343.94	10052.6	5490.04	12996.3	119.922	63.4435	93.488	51.3444	770.598	998.596	4.65243	19.3418	1.56496	92.7277	-0.507937	-0.360656	1.87097
18.8373	0.289685	18455.1	14317.9	359.57	4398.24	9919.65	5541.83	12840.3	112.32	62.6142	82.1684	52.183	770.355	976.512	4.65058	19.343	1.56425	156.586	-0.476191	-0.393443	1.77419
18.847	0.287702	18303.3	14231.8	383.508	4375.69	9856.06	5465.78	12761.1	131.392	58.1299	86.8165	54.1836	752.801	998.843	4.62164	19.3007	1.55088	142.951	-0.571429	-0.508197	1.58065
18.8568	0.297411	18297.7	14198.4	402.4	4311.26	9887.16	5434.98	12785.1	129.446	63.3388	85.8141	63.4206	770.028	978.495	4.63742	19.3087	1.55608	122.846	-0.492063	-0.491803	1.77419
18.8665	0.302397	18402.6	14210	406.309	4380.44	9829.58	5500.34	12823.5	127.209	62.4545	96.1447	56.348	762.957	1000.72	4.64296	19.3147	1.56054	142.271	-0.52381	-0.540984	1.45161
18.8762	0.299041	18383.9	14243.1	391.947	4321.32	9921.77	5490.34	12819.5	119.753	61.5569	95.3342	61.6615	787.94	974.963	4.63319	19.3157	1.55668	138.822	-0.460317	-0.393443	1.48387
18.8859	0.306984	18366	14190.1	404.683	4307.34	9882.75	5491.27	12797.1	136.901	58.9135	98.9343	57.8293	793.458	987.744	4.6317	19.3241	1.56555	145.061	-0.460317	-0.508197	1.54839
18.8956	0.295187	18371.6	14264.2	413.719	4343.84	9920.34	5526.68	12766.5	148.472	64.0177	96.2319	52.7117	770.376	982.278	4.63061	19.3264	1.56373	168.969	-0.460317	-0.590164	1.51613
18.9053	0.298357	18228.5	14131.2	418.241	4206.21	9925.03	5371.12	12788.2	145.423	59.6112	101.372	53.6093	778.082	943.31	4.62741	19.3209	1.55789	93.307	-0.412698	-0.57377	1.41935
18.915	0.308025	18297.6	14185.4	426.108	4279.68	9905.73	5479.49	12751.8	166.426	57.6334	110.149	46.8238	759.839	942.602	4.62298	19.3149	1.55578	151.538	-0.412698	-0.590164	1.41935
18.9247	0.303614	18361.6	14210.5	393.415	4237.47	9973.02	5411.96	12882.3	161.168	58.9323	99.9004	36.83	739.263	944.069	4.62725	19.3256	1.5561	87.2372	-0.444444	-0.606557	1.35484
18.9344	0.305716	18352.1	14198.1	401.626	4213.25	9984.86	5377	12911.5	162.434	61.0832	101.35	39.1178	763.376	931.486	4.63688	19.3281	1.56708	63.9116	-0.492063	-0.622951	1.54839
18.9441	0.3062	18510.1	14361.5	414.014	4246.13	10115.3	5400.58	13042.3	166.782	65.3622	105.697	35.1715	763.742	911.307	4.62917	19.3248	1.55834	40.4935	-0.476191	-0.786885	1.51613
18.9538	0.305492	18569.8	14351.8	416.192	4225.3	10126.5	5417.61	13082.8	164.654	55.7924	103.961	37.2903	788.978	935.765	4.62878	19.3294	1.56725	37.6343	-0.555556	-0.770492	1.74194
18.9635	0.306597	18630.2	14397.7	415.831	4269.72	10128	5460.46	13095.6	158.579	58.4036	106.458	39.5096	796.103	921.562	4.67374	19.3525	1.58204	53.5823	-0.492063	-0.47541	1.70968
18.9732	0.292451	18699.7	14448.2	384.834	4280.9	10167.3	5417.56	13209.2	157.982	63.9131	87.9972	32.1364	816.871	955.781	4.68624	19.364	1.58251	4.75559	-0.444444	-0.57377	1.48387
18.9829	0.296951	18843.9	14600.6	398.115	4329.22	10271.4	5494.48	13277	160.27	66.1324	91.9756	29.3521	821.843	963.973	4.68582	19.3771	1.58765	21.7234	-0.52381	-0.377049	1.51613
18.9926	0.28393	18592.3	14433.9	396.774	4303.13	10130.7	5471.18	13052.3	163.401	60.7276	93.4476	32.2048	809.079	969.766	4.67649	19.3688	1.58782	69.6823	-0.492063	-0.590164	1.51613
19.0023	0.281409	18523.2	14394	401.647	4305.33	10088.7	5464.79	12991.8	157.992	63.0972	92.2172	36.8756	810.204	958.143	4.6802	19.3622	1.58735	82.5207	-0.476191	-0.508197	1.45161
19.012	0.294326	18492.8	14395.7	385.566	4262.48	10133.2	5447.84	12974.6	154.223	65.0523	81.0386	40.626	819.98	936.513	4.69748	19.3625	1.58968	79.3736	-0.460317	-0.442623	1.45161
19.0217	0.285364	18408.4	14281.2	381.101	4189.66	10091.5	5389.62	12951.1	141.718	58.5083	77.5888	44.7319	826.323	934.561	4.68766	19.3591	1.58509	59.2899	-0.476191	-0.426229	1.58065
19.0314	0.290133	18344.4	14287.5	389.398	4231.62	10055.9	5406.35	12870.9	143.017	52.1467	86.9264	45.3197	826.056	922.675	4.68861	19.3484	1.58558	87.6728	-0.444444	-0.606557	1.41935
19.0411	0.291582	18352	14222.6	387.015	4259.21	9963.37	5452.4	12831.3	148.827	55.9105	79.9128	47.4571	839.637	993.984	4.68399	19.3167	1.57733	118.677	-0.444444	-0.540984	1.41935
19.0509	0.304627	18529.2	14395	398.265	4284.26	10110.7	5460.5	12999.5	143.7	60.6176	86.1697	44.6273	822.125	981.4	4.66907	19.3141	1.5667	78.5937	-0.428571	-0.52459	1.16129
19.0606	0.296564	18575.1	14491.1	407.433	4367.77	10123.4	5521.65	12985.4	149.196	63.5938	82.7977	52.8298	846.297	993.304	4.66548	19.3143	1.5684	109.772	-0.333333	-0.459016	1.12903
19.0703	0.306641	18469.4	14412.3	384.993	4338.08	10074.3	5514.3	12892.3	138.569	62.099	78.0718	47.5981	806.595	958.715	4.6767	19.3077	1.55707	130.669	-0.460317	-0.508197	1.48387
19.08	0.30192	18606.9	14495.6	393.274	4393.66	10101.9	5558.11	12983.4	130.785	70.2652	82.0959	49.1706	800.721	972.284	4.69183	19.3349	1.57597	126.705	-0.412698	-0.639344	1.32258
19.0897	0.295041	18516.9	14434.2	394.659	4391.91	10042.3	5535.2	12911.6	134.878	72.3115	75.8162	48.5964	811.896	958.401	4.67829	19.3269	1.5736	135.057	-0.349206	-0.754098	1.25806
19.0994	0.290588	18377.4	14328.2	390.012	4348.79	9979.37	5483.77	12826.8	138.387	65.3985	81.3485	50.9982	792.974	964.634	4.6685	19.3137	1.56717	133.979	-0.349206	-0.459016	1.12903
19.1091	0.292327	18436.5	14381.5	392.272	4418.38	9963.06	5570.45	12802.2	141.526	62.2586	84.2468	54.817	784.887	948.97	4.68882	19.332	1.57623	179.381	-0.412698	-0.622951	1.3871
19.1188	0.293557	18423.6	14350.4	378.809	4363.81	9986.54	5528.8	12839	135.958	59.7293	77.9672	53.7596	790.048	965.056	4.6819	19.3131	1.56442	151.057	-0.444444	-0.622951	1.48387
19.1285	0.297344	18605.9	14466	388.745	4368.75	10097.3	5549.27	12998.8	127.24	63.2475	93.4476	55.2222	817.575	978.72	4.66541	19.3132	1.55933	118.717	-0.31746	-0.52459	1.12903
19.1382	0.302455	18657.9	14526.2	399.851	4396.13	10130	5568.35	13033.8	134.9	60.2124	94.3909	51.1754	821.518	974.349	4.65197	19.3172	1.5555	118.207	-0.31746	-0.459016	1.22581
19.1479	0.303253	18703.1	14570.1	357.335	4415.87	10154.2	5602.5	13048.6	121.466	52.2877	81.6357	45.9893	804.628	969.039	4.66122	19.3333	1.56555	129.717	-0.507937	-0.459016	1.29032
19.1576	0.303036	18650.6	14554.4	367.36	4455.06	10099.3	5624.25	12971.7	119.857	45.4565	86.6621	52.1414	805.985	982.837	4.65719	19.3357	1.56422	159.517	-0.492063	-0.704918	1.45161
19.1673	0.305466	18658.2	14546.1	375.921	4462.99	10083.1	5638.31	12958.2	124.283	55.5643	83.741	51.2116	820.872	978.849	4.63555	19.3242	1.56084	169.337	-0.52381	-0.803279	1.35484
19.177	0.311171	18678.7	14552.2	375.852	4551.97	10000.3	5733.86	12886.2	127.655	56.3024	98.6015	46.122	848.226	1007.08	4.63341	19.3158	1.55948	231.072	-0.539683	-0.459016	1.48387
19.1867	0.307584	18759.5	14598.6	358.706	4525.11	10073.5	5717.35	12981.4	117.707	52.2286	98.2138	42.8547	802.58	1005.37	4.65863	19.3274	1.56864	198.874	-0.476191	-0.47541	1.22581
19.1964	0.304639	18850.2	14633.5	348.727	4512.74	10120.8	5723.66	13072.2	119.88	58.9363	87.6738	39.2225	811.822	1050.91	4.6732	19.3522	1.56647	178.103	-0.285714	-0.672131	1.06452
19.2061	0.29685	18783.4	14572.9	342.213	4506.5	10066.4	5740.2	12981.9	115.447	61.9715	89.8475	32.3779	806.716	1018.58	4.67848	19.35	1.5743	209.042	-0.333333	-0.704918	1.32258
19.2158	0.305742	18747.9	14491.3	352.531	4448.12	10043.2	5684.24	13009.1	111.413	59.2328	84.0509	44.0623	815.528	1005.5	4.67233	19.3329	1.56761	176.791	-0.444444	-0.508197	1.3871
19.2255	0.309669	18729.7	14416.5	366.089	4418.14	9998.36	5722.67	12948	111.495	58.9001	97.0477	42.3032	813.027	1034.92	4.66059	19.3313	1.56557	209.965	-0.412698	-0.57377	1.32258
19.2352	0.313729	18790.5	14509.1	385.808	4452.29	10056.8	5697.54	13035.1	117.406	61.4066	109.653	49.9502	824.22	1013.21	4.66645	19.3372	1.5722	175.998	-0.380952	-0.557377	1.22581
19.245	0.313569	18773.4	14530.9	388.854	4520.64	10010.3	5782.17	12931.4	128.516	58.5083	103.81	42.0027	834.976	1035.54	4.64082	19.3121	1.55347	241.053	-0.52381	-0.426229	1.41935
19.2547	0.304964	18819	14597.9	383.039	4465.67	10132.2	5731.1	13026.3	132.772	59.3147	98.3009	40.1295	817.355	1004.78	4.62484	19.2953	1.54317	193.39	-0.396825	-0.459016	1.12903
19.2644	0.311982	18830.5	14571.6	370.184	4410.79	10160.8	5668.24	13098.6	136.705	59.2007	83.0392	44.8916	795.494	969.49	4.62919	19.3063	1.54884	146.304	-0.476191	-0.57377	1.32258
19.2741	0.311698	18739.5	14494.7	380.954	4422.18	10072.5	5659.96	13024.7	136.131	52.9573	101.304	41.8202	817.556	980.903	4.64148	19.3002	1.55468	161.808	-0.396825	-0.459016	1.32258
19.2838	0.302052	18628.1	14366.3	377.842	4410.12	9956.15	5652.62	12920.9	128.689	60.627	92.9418	39.209	788.426	970.038	4.65826	19.3081	1.56399	185.486	-0.555556	-0.47541	1.45161
19.2935	0.299392	18486.5	14260	370.64	4369.13	9890.83	5586.36	12837.9	127.732	55.3819	88.6305	41.8108	770.855	952.033	4.66133	19.3082	1.56336	177.244	-0.587302	-0.393443	1.45161
19.3032	0.298987	18462	14227.8	353.804	4237.5	9990.33	5476.67	12928.7	133.246	54.6801	79.5666	39.6505	781.704	962.785	4.67513	19.3159	1.5631	104.286	-0.619048	-0.442623	1.3871
19.3129	0.28986	18590.5	14399.7	365.182	4321.54	10078.2	5533.24	13000.3	139.12	53.2994	81.0386	43.1003	817.09	929.255	4.67388	19.3124	1.55987	111.123	-0.555556	-0.52459	1.29032
19.3226	0.28523	18680	14443	353.46	4336.4	10106.6	5571.47	13053.4	136.591	52.9304	85.4451	39.464	778.024	940.178	4.6954	19.3215	1.57049	114.527	-0.460317	-0.377049	1.35484
19.3323	0.273573	18782.6	14569.8	374.587	4361.79	10208	5590.53	13134.2	146.011	54.8076	87.3679	43.1916	798.369	934.545	4.70184	19.3311	1.57476	102.081	-0.52381	-0.540984	1.3871
19.342	0.271412	18654.1	14493.9	357.866	4368.23	10125.6	5524.35	13075.7	141.444	50.9525	90.1978	39.7377	776.982	952.704	4.70985	19.3284	1.57951	87.5265	-0.365079	-0.57377	1.16129
19.3517	0.272306	18706	14500.4	365.087	4317.37	10183	5515.34	13139.3	131.013	49.6537	100.939	43.3378	772.844	934.28	4.72241	19.3404	1.58832	66.9359	-0.428571	-0.606557	1.67742
19.3614	0.284144	18659.7	14455	354.722	4303.88	10151.1	5481.22	13119.8	137.489	54.5526	95.2927	35.7136	721.828	935.109	4.71643	19.3535	1.58649	56.6379	-0.507937	-0.639344	1.58065
19.3711	0.276881	18592.9	14412.4	372.418	4269.33	10143	5473.64	13062.9	147.264	63.5616	93.7295	37.2084	741.071	885.655	4.71294	19.3423	1.58158	68.0177	-0.460317	-0.344262	1.80645
19.3808	0.280344	18519.7	14342.5	361.401	4269.96	10072.5	5531.13	12930.4	129.692	65.785	96.3728	30.8012	737.665	908.273	4.71823	19.3376	1.58323	128.338	-0.492063	-0.622951	1.64516
19.3905	0.2804	18397.6	14271.9	350.586	4226.38	10045.5	5436.53	12899.5	125.536	60.827	90.1844	34.4282	751.235	922.805	4.70449	19.3361	1.57847	93.8066	-0.492063	-0.442623	1.64516
[truncated: 578 more rows]
