# Supplementary material for: Thermal Unfolding Pathway of PHD2 Catalytic Domain in Three Different PHD2 Species: Computational Approaches
Source: PLoS One. 2012 Oct 15;7(10):e47061. doi: 10.1371/journal.pone.0047061 (PMC3471951; doi:10.1371/journal.pone.0047061)
Supplement: Table S3 — The metrics used to construct the d metric is represented for fh-PHD2. (XLS) [file pone.0047061.s008.xls]

## Sheet: fh-PHD2
Table S3
Time	Qsh	t.ASA	s.ASA	t.W.ASA	s.np.ASA	s.p.ASA	t.np.ASA	t.p.ASA	s.W258.ASA	s.W334.ASA	s.W367.ASA	s.W389.ASA	ACS-lumen	Docking-site	RMSD	Rgyr	dRMS	ΔCp	l.E%	l.H%	l.C%
0.00990099	1	11074.8	8569.05	190.601	1944.47	6594.37	2634.3	8410.28	105.272	9.17797	15.8079	19.5636	242.956	726.244	0	17.1613	0	0	-8.99e-09	-3.57e-08	-2.21e-08
0.019802	0.999974	11233.6	8677.22	185.409	1946.4	6705.83	2654.17	8554.46	105.732	10.1441	16.2454	13.5254	235.567	730.081	0.195868	17.2042	0.038538	-28.5455	0.0952	-0.082	-0.0645
0.029703	0.983764	11453.3	8849.46	181.797	1989.16	6828.35	2709.4	8711.97	104.661	9.66103	14.3588	13.5254	241.47	730.303	0.463014	17.3228	0.115632	-44.6427	0.111111	-0.0984	0.0968
0.039604	0.941562	11496.6	8874.18	183.037	1999.29	6832.18	2731.13	8722.75	102.993	9.4195	14.3588	14.7331	254.975	735.538	0.560426	17.3589	0.142148	-37.6685	0.111111	-0.0984	0.0968
0.049505	0.923573	11522	8900.12	183.251	2010.4	6844.97	2737.7	8739.57	102.269	9.90255	15.3249	14.4915	255.244	736.157	0.612446	17.3757	0.156348	-39.0832	0.142857	-0.0984	0.0323
0.0594059	0.917863	11512.6	8884.46	181.871	2022.44	6815.83	2749.62	8716.76	98.4044	9.4195	16.0495	15.1933	257.729	735.487	0.660248	17.3892	0.167609	-27.7889	0.111111	-0.0984	0.0968
0.0693069	0.911615	11502.5	8879.34	183.994	2035.26	6798.18	2756.27	8700.29	98.3816	9.4195	15.8535	16.8612	259.452	732.375	0.700993	17.3976	0.176011	-20.5122	0.111111	-0.0984	0.0968
0.0792079	0.907663	11489.9	8870.55	184.944	2045.7	6779.23	2765.19	8679.09	98.3588	8.93645	13.771	18.2875	262.81	732.161	0.734475	17.4046	0.183243	-10.9888	0.111111	-0.0328	0.129032
0.0891089	0.901882	11496.7	8882.33	185.272	2050.23	6786.77	2771.36	8680.05	98.6231	8.69492	12.7231	18.2875	263.348	731.436	0.749618	17.4061	0.186385	-8.46136	0.111111	-0.0328	0.129032
0.0990099	0.89958	11495.4	8878.89	185.655	2052.12	6781.44	2774.29	8675.78	98.8647	8.21187	12.919	18.2875	263.831	731.892	0.756986	17.4062	0.188084	-6.03435	0.111111	-0.0328	0.129032
0.108911	0.898499	11494.7	8879.67	186.625	2055.49	6779.14	2778.05	8671.56	99.1062	8.21187	13.1605	18.7706	264.057	731.409	0.76324	17.4062	0.189422	-3.24311	0.111111	-0.0328	0.129032
0.118812	0.89931	11499.5	8884.16	186.626	2058.63	6780.78	2779	8675.72	99.612	7.97035	12.919	18.529	265.292	731.408	0.769086	17.4063	0.190665	-3.89986	0.111111	-0.0328	0.129032
0.128713	0.897081	11507.2	8895.24	189.994	2062.21	6788.29	2785.99	8676.46	99.3705	7.72882	12.919	20.4156	261.973	729.772	0.792503	17.4066	0.19577	-0.944158	0.111111	-0.0328	0.129032
0.138614	0.893238	11508.5	8897.39	189.994	2062.69	6790.24	2784.64	8679.36	99.3705	7.72882	13.1605	20.4156	262.242	728.082	0.79613	17.4059	0.196559	-2.30687	0.111111	-0.0328	0.129032
0.148515	0.894111	11512.9	8902.34	190.741	2062.93	6794.95	2785.6	8682.88	99.3705	7.97035	13.6436	20.6572	261.062	727.571	0.800157	17.4057	0.197616	-2.78696	0.111111	-0.0328	0.129032
0.158416	0.892939	11511.6	8901.43	191.411	2061.24	6796.02	2784.88	8682.56	99.612	7.72882	13.6436	20.8987	261.035	725.694	0.803322	17.4058	0.1985	-3.02919	0.111111	-0.0328	0.129032
0.168317	0.893818	11507.7	8898.92	192.1	2055.71	6799.05	2780.42	8683.08	99.3933	7.97035	13.402	21.3817	260.579	721.588	0.807243	17.406	0.199595	-5.1726	0.111111	-0.0328	0.129032
0.178218	0.894649	11512.6	8908.36	192.533	2060.78	6803.42	2784.99	8683.45	99.3933	7.97035	13.402	21.3817	260.096	724.486	0.811128	17.4062	0.200526	-3.21213	0.111111	-0.0328	0.129032
0.188119	0.895473	11513.6	8911.08	192.802	2061.99	6804.92	2785.83	8683.6	99.6348	7.72882	13.6436	21.3817	259.426	724.728	0.818951	17.4063	0.202009	-2.87582	0.111111	-0.0328	0.129032
0.19802	0.896228	11518.3	8915.94	193.959	2060.54	6811.24	2785.24	8688.92	99.6348	8.21187	13.6436	21.3817	259.184	723.707	0.821598	17.4063	0.202451	-4.52193	0.111111	-0.0328	0.129032
0.207921	0.89617	11515.9	8919.62	194.059	2059.82	6815.64	2785.71	8686	99.8764	9.17797	13.402	21.3817	259.426	725.398	0.834933	17.406	0.204431	-3.55065	0.111111	-0.0328	0.129032
0.217822	0.892891	11513	8918.2	194.059	2059.8	6814.24	2785.48	8683.39	99.8764	9.17797	13.402	21.3817	259.41	725.639	0.836131	17.406	0.204569	-2.9757	0.111111	-0.0328	0.129032
0.227723	0.892865	11510.8	8917.5	194.273	2059.32	6814.02	2785.18	8681.43	99.8764	9.17797	13.402	21.3817	259.41	725.398	0.837331	17.406	0.204688	-2.60333	0.111111	-0.0328	0.129032
0.237624	0.892841	11509	8918.81	193.854	2059.32	6814.75	2783.56	8680.72	99.8764	8.93645	13.402	21.6233	261.03	722.016	0.854394	17.4059	0.206756	-3.144	0.111111	-0.0328	0.129032
0.247525	0.891601	11510.3	8919.76	193.448	2061.01	6814.01	2785.06	8680.49	99.8764	9.17797	13.402	21.6233	261.03	722.741	0.855776	17.4059	0.206918	-2.40969	0.111111	-0.0328	0.129032
0.257426	0.891588	11509.9	8921.4	193.421	2062.46	6814.2	2785.95	8679.17	99.8764	8.93645	13.402	21.6233	261.299	724.19	0.857833	17.4058	0.207213	-1.66969	0.111111	-0.0328	0.129032
0.267327	0.891563	11509.8	8922.95	193.024	2068.01	6809.9	2791.82	8672.9	99.8764	8.69492	13.6436	21.8648	261.299	730.711	0.862909	17.4056	0.207971	2.6059	0.111111	-0.0328	0.129032
0.277228	0.891548	11517.8	8929.94	193.051	2071.15	6813.76	2795.15	8677.65	99.8764	8.93645	13.6436	21.8648	261.996	731.677	0.865623	17.4056	0.208368	2.86927	0.111111	-0.0328	0.129032
0.287129	0.890449	11519.2	8934.87	191.068	2070.67	6819.75	2791.2	8683.57	99.6348	8.69492	13.6436	21.8648	262.479	733.099	0.867957	17.4058	0.208105	-0.448958	0.111111	-0.0328	0.129032
0.29703	0.891368	11516.9	8929.69	190.051	2071.15	6814.08	2792.39	8680.11	99.6348	9.17797	13.6436	21.8648	263.687	731.409	0.870194	17.4056	0.20825	0.985632	0.111111	-0.0328	0.129032
0.306931	0.893385	11517.3	8928.59	188.309	2070.91	6812.93	2792.15	8680.42	99.6348	8.69492	13.8851	21.8648	263.687	731.436	0.872025	17.4055	0.208353	0.798213	0.111111	-0.0328	0.129032
0.316832	0.893395	11502.4	8915.86	184.973	2070.67	6800.45	2789.69	8667.96	99.6348	8.21187	13.8851	21.6233	264.17	730.47	0.874689	17.405	0.208383	2.92882	0.111111	-0.0328	0.129032
0.326733	0.892358	11505.6	8918.63	183.254	2071.66	6801.94	2790.1	8670.45	99.4161	7.72882	13.8851	21.6233	263.66	732.885	0.880767	17.4059	0.209685	2.46767	0.111111	-0.0164	0.225806
0.336634	0.891249	11508.6	8919.68	183.714	2074.05	6800.01	2793.89	8669.07	99.6348	7.72882	13.8851	21.6233	263.605	732.885	0.891441	17.4069	0.211948	4.52962	0.111111	-0.0164	0.225806
0.346535	0.890631	11506.8	8919.15	183.477	2073.33	6799.92	2792.49	8668.43	99.6348	7.48729	13.8851	21.6233	263.66	732.643	0.893367	17.4071	0.212364	4.0689	0.111111	-0.0164	0.225806
0.356436	0.890595	11504.7	8915.94	181.353	2068.74	6800.43	2787.7	8670.23	98.6687	7.24577	13.8851	21.1402	262.425	731.194	0.904209	17.4071	0.214065	1.44382	0.111111	-0.0164	0.225806
0.366337	0.892975	11504.7	8914.97	180.524	2068.98	6799.21	2790.14	8667.8	98.4272	6.76272	13.6436	20.4156	263.391	732.402	0.917147	17.4048	0.214987	3.17376	0.111111	-0.0164	0.225806
0.376238	0.892434	11502.2	8911.46	180.552	2067.05	6797.63	2786.51	8668.91	98.4272	6.76272	13.8851	20.4156	262.425	729.531	0.9199	17.405	0.215649	1.25339	0.111111	-0.0164	0.225806
0.386139	0.89328	11503.5	8913.83	180.552	2067.77	6799.28	2786.08	8670.64	98.4272	6.76272	13.8851	20.4156	262.666	730.497	0.920844	17.4049	0.215718	0.611345	0.111111	-0.0164	0.225806
0.39604	0.892288	11503.2	8913	180.31	2067.77	6798.45	2785.85	8670.57	98.1857	7.00424	13.6436	20.4156	262.908	730.497	0.922538	17.4048	0.215908	0.523313	0.111111	-0.0164	0.225806
0.405941	0.892272	11502.7	8913.3	180.31	2067.77	6798.75	2786.06	8669.82	98.1857	7.00424	13.6436	20.4156	262.908	730.255	0.923846	17.4047	0.216048	0.814121	0.111111	-0.0164	0.225806
0.415842	0.892276	11502.2	8914.2	180.069	2067.29	6800.13	2784.27	8671.17	97.9442	7.00424	13.6436	20.4156	263.149	730.255	0.924783	17.4046	0.216154	-0.346057	0.111111	-0.0164	0.225806
0.425743	0.89226	11501.2	8913.05	180.069	2066.56	6799.71	2783.51	8670.96	97.9442	7.00424	13.6436	20.4156	263.149	730.497	0.925657	17.4046	0.216224	-0.629338	0.111111	-0.0164	0.225806
0.435644	0.892261	11503.8	8914.63	180.073	2068.23	6799.62	2785.89	8671.14	97.9442	7.00424	13.6436	20.6344	263.368	730.255	0.93184	17.4041	0.216826	0.392	0.111111	-0.0164	0.225806
0.445545	0.892227	11505.2	8915.55	180.073	2068.47	6800.3	2785.92	8672.5	97.9442	7.00424	13.6436	20.6344	263.368	730.255	0.93269	17.404	0.216903	0.0495972	0.111111	-0.0164	0.225806
0.455446	0.892225	11506	8917.38	180.265	2068.49	6802.11	2785.9	8673.35	97.9442	6.76272	13.6436	20.6344	263.867	729.262	0.942246	17.4032	0.21776	-0.178423	0.111111	-0.0164	0.225806
0.465347	0.892169	11505.3	8916.01	179.781	2067.04	6802.19	2784.38	8674.18	97.9442	6.52119	13.6436	20.3928	263.625	728.779	0.950187	17.4023	0.218315	-1.07601	0.111111	-3.57e-08	0.193548
0.475248	0.89213	11505.8	8916.04	179.996	2067.04	6802.21	2784.14	8674.85	97.9442	6.52119	13.6436	20.3928	263.384	728.779	0.950763	17.4023	0.218378	-1.35961	0.111111	-3.57e-08	0.193548
0.485149	0.892129	11506.3	8915.84	179.996	2067.28	6801.78	2784.16	8675.33	97.9442	6.52119	13.6436	20.3928	263.625	728.779	0.95139	17.4023	0.218447	-1.47257	0.111111	-3.57e-08	0.193548
0.49505	0.892124	11430.4	8855.61	172.919	2041.18	6766.49	2745.45	8637.01	96.2079	5.79662	14.2997	13.1471	259.156	730.606	0.964975	17.4022	0.221706	-8.93213	0.111111	-3.57e-08	0.290322
0.50495	0.892414	11429.9	8852.64	180.439	2056.74	6763.07	2767.63	8629.4	99.612	6.27967	13.402	19.0805	259.788	729.449	0.962964	17.3997	0.218293	3.02585	0.0159	-3.57e-08	0.322581
0.514851	0.889977	11461.6	8877.46	181.905	2042.95	6785.4	2748.69	8663.77	100.578	7.97035	13.6436	19.3221	263.138	715.223	0.973115	17.4019	0.223013	-14.4309	0.111111	-0.082	0.193548
0.524752	0.891312	11454.7	8879.1	186.506	2041.21	6790.24	2725.33	8681.73	105.768	7.24577	13.6664	19.5636	261.806	707.072	0.985276	17.4048	0.226028	-29.6111	0.0159	-0.0164	0.419355
0.534653	0.885256	11501.3	8922.75	181.153	2066.99	6811.59	2774.23	8682.92	101.786	4.58899	15.3799	18.1144	276.762	730.037	1.01044	17.4114	0.233738	-7.91764	0.111111	0.0164	0.129032
0.544554	0.878897	11639.7	9012.85	182.543	2084.87	6880.91	2799.11	8793.56	100.063	5.55509	15.3114	18.1144	283.803	708.78	1.03158	17.4339	0.238766	-25.4868	0.0159	-3.57e-08	0.354839
0.554455	0.86239	11719.2	9134.58	186.141	2093.43	7000.48	2816.79	8861.73	94.6084	7.97035	14.9102	21.1858	289.227	751.938	1.05474	17.4632	0.255518	-35.2545	0.0159	-0.0164	0.322581
0.564356	0.842761	11703.8	9072.98	178.584	2083.69	6949.77	2815.52	8848.74	94.8956	6.52119	15.4161	19.4952	290.546	748.417	1.05304	17.4805	0.262403	-32.4512	-8.99e-09	-0.114754	0.354839
0.574257	0.836523	11745.2	9125.03	190.925	2118.57	6969.84	2829.55	8879.04	100.418	4.58899	11.8616	27.6614	304.233	755.537	1.06806	17.4927	0.268093	-34.0148	0.111111	-0.114754	0.16129
0.584158	0.850223	11895	9230.17	208.927	2140.93	7050.02	2883.49	8972.26	115.365	6.52119	13.2289	24.3941	305.982	758.255	1.10522	17.5422	0.286033	-33.9781	0.0952	-0.196721	0.0968
0.594059	0.829562	11958	9279.61	193.994	2167.2	7073.47	2887.7	9031.41	109.085	9.17797	9.16861	20.0466	316.118	774.039	1.11173	17.5514	0.292118	-47.4625	-0.0476	-0.0328	0.451613
0.60396	0.817966	11988.8	9291.16	189.857	2214.96	7038.71	2951.7	8999.62	106.32	6.03814	14.76	18.839	326.366	786.896	1.12923	17.5756	0.306115	-10.3983	0.0159	-0.131148	0.193548
0.613861	0.811487	12002	9311.68	190.052	2200.27	7071.89	2908.65	9053.86	101.407	5.79662	14.8284	21.9788	338.767	788.952	1.15286	17.6131	0.322248	-43.8705	0.0159	-0.0984	0.193548
0.623762	0.806516	11898.2	9269.25	192.872	2178.3	7058.41	2888.32	8977.37	99.4296	8.4534	10.8821	21.2543	328.454	776.137	1.15987	17.6075	0.32455	-33.1312	0.0952	-0.082	0.193548
0.633663	0.811168	11914.6	9282.6	187.104	2185.4	7064.09	2883.1	8998.35	106.293	4.83051	11.9851	19.0805	323.507	766.35	1.17061	17.6298	0.330347	-40.9351	-8.99e-09	-0.147541	0.16129
0.643564	0.811412	11999.7	9413.07	185.193	2225.53	7154.42	2900.92	9065.66	99.722	2.65678	10.8458	25.3602	341.445	781.683	1.19898	17.6593	0.347471	-50.4182	-0.0794	-0.0655738	0.354839
0.653465	0.801982	12234.8	9591.73	192.359	2318.38	7239.94	3052.97	9148.46	97.088	5.07204	16.3003	23.6695	363.656	808.258	1.20379	17.6776	0.355071	-3.52514	-0.0635	-0.082	0.290322
0.663366	0.793596	12120.6	9501.74	183.084	2270.69	7199.96	3006.07	9083.4	92.8587	3.86441	15.0565	23.1865	340.406	783.183	1.22622	17.6817	0.350769	-7.71501	-8.99e-09	-0.0328	0.225806
0.673267	0.786866	12101.9	9480.4	181.746	2236.31	7216.77	2992.77	9081.82	95.871	1.93221	13.6664	25.1187	315.877	771.484	1.24729	17.6968	0.361491	-13.2888	0.0159	-0.0328	0.290322
0.683168	0.797124	12091.5	9435.17	197.006	2208.83	7199.32	2969.83	9094.6	101.54	3.13983	15.0471	31.1568	305.326	754.002	1.2683	17.7183	0.370351	-26.9349	-8.99e-09	-0.0984	0.193548
0.693069	0.787196	12276.5	9558.42	206.135	2269.66	7262.61	3035.64	9214.69	113.156	3.13983	13.4933	29.9492	344.252	764.118	1.30598	17.7383	0.384322	-28.542	0.142857	-0.0984	0.0323
0.70297	0.768798	12386.7	9687.92	208.07	2254.17	7399.47	3016.57	9335.85	105.582	2.89831	12.0897	28.2585	324.319	790.118	1.3275	17.747	0.392369	-68.6266	0.0635	-0.114754	0.193548
0.712871	0.764295	12269.1	9599.93	203.33	2225.82	7336.92	2959.34	9272.57	113.575	2.41526	12.2856	28.2585	325.252	772.242	1.32811	17.7538	0.396974	-77.9255	0.111111	-0.082	0.129032
0.722772	0.762099	12329.2	9640.07	213.929	2236.56	7370.1	2993.65	9302.11	113.447	2.89831	18.3922	28.9831	312.842	761.233	1.33631	17.7726	0.401441	-70.1676	0.0794	-0.082	0.419355
0.732673	0.766417	12438.7	9781.91	208.321	2342.81	7403.93	3085.62	9317.94	115.776	1.93221	14.8377	26.8093	331.928	789.052	1.34637	17.7898	0.408798	-32.8987	-0.0317	-0.163935	0.322581
0.742574	0.757241	12482.3	9767.31	222.14	2326.26	7409.67	3102.05	9348.84	125.874	3.86441	14.988	25.3602	323.126	781.698	1.3737	17.8099	0.422475	-33.5385	-0.0159	-0.163935	0.290322
0.752475	0.742355	12445.6	9726.77	237.141	2315.54	7381.01	3059.88	9355.55	116.5	4.10594	21.1993	35.0212	320.155	775.238	1.38845	17.8149	0.423439	-54.2597	-0.0635	-0.180328	0.354839
0.762376	0.730782	12546.9	9856.74	232.238	2325.71	7491.23	3072.52	9434.54	126.471	4.10594	19.7139	33.089	322.764	758.553	1.3877	17.8102	0.423288	-69.1098	-0.0159	-0.196721	0.225806
0.772277	0.727464	12570.8	9894.63	244.984	2343.88	7517.05	3085.88	9451.26	128.626	4.10594	23.9017	31.3527	318.853	778.436	1.39998	17.8147	0.424073	-67.4437	0.0159	-0.114754	0.290322
0.782178	0.725301	12639.7	9860.23	223.697	2326.83	7497.38	3073.03	9530.63	119.444	0.966103	18.046	32.2732	319.242	762.73	1.39034	17.812	0.422778	-93.8606	-0.0952381	-0.262295	0.354839
0.792079	0.736432	12638.1	9859.6	216.565	2366.74	7452.18	3145.67	9451.81	107.66	1.69068	16.574	28.7187	319.401	769.826	1.38398	17.8023	0.426119	-40.6776	-8.99e-09	-0.196721	0.225806
0.80198	0.730707	12537.8	9756.61	209.956	2331.11	7381.62	3130.53	9363.44	111.597	2.89831	17.0571	29.8579	326.072	768.112	1.39208	17.7977	0.421639	-24.5171	0.0159	-0.213115	0.322581
0.811881	0.732411	12538.4	9756.1	210.553	2389	7327.29	3175.24	9323.34	123.55	6.27967	13.5026	25.5789	325.348	802.454	1.39199	17.8076	0.425691	6.02928	0.0159	-0.213115	0.225806
0.821782	0.724915	12671.9	9870.32	233.143	2432.3	7399.37	3219.96	9413.28	128.631	6.27967	11.3289	34.9072	330.61	830.255	1.40437	17.7973	0.419882	2.77015	0.0952	-0.114754	0.193548
0.831683	0.725048	12682.5	9898.61	231.519	2403.4	7450.74	3189.5	9448.52	127.675	3.86441	10.8458	31.1568	332.745	803.8	1.41264	17.7992	0.413093	-20.1009	-0.0317	-0.114754	0.322581
0.841584	0.734326	12537	9767.76	206.061	2309.4	7421.17	3086.08	9413.77	108.339	1.20763	12.8009	28.9831	298.755	776.32	1.42622	17.8147	0.423706	-57.6062	-0.0635	-0.0984	0.354839
0.851485	0.737406	12700.5	9939.96	205.205	2360.41	7536.26	3151.44	9505.75	111.812	3.38136	13.767	33.7452	328.904	792.094	1.44833	17.8394	0.429125	-52.1099	-0.0159	-0.114754	0.451613
0.861386	0.74196	12782.4	10030.9	202.842	2403.26	7582.64	3194	9543.39	105.14	2.89831	15.4576	30.4322	329.124	815.086	1.45967	17.8587	0.434904	-42.7427	0.0159	-0.0984	0.193548
0.871287	0.722216	12828.9	10076.5	210.236	2417.17	7617.5	3183.54	9603.48	115.967	1.20763	9.90255	30.6509	334.366	801.435	1.47643	17.8737	0.437693	-63.0703	0.0159	-0.114754	0.290322
0.881188	0.720042	12827.1	10049.7	218.204	2417.77	7589.84	3219.11	9565.86	118.187	0.483051	12.4681	33.5493	337.386	781.158	1.4777	17.8866	0.448885	-37.2851	0.0159	-0.0984	0.193548
0.891089	0.711345	12939.4	10149.1	218.347	2426.33	7681.23	3227.21	9670.66	104.21	1.93221	14.9518	36.9306	319.713	799.02	1.50021	17.9171	0.462628	-60.8885	0.0317	-0.114754	0.290322
0.90099	0.698954	12947.4	10142	241.098	2459.25	7637.47	3246.65	9655.47	131.434	1.69068	18.5975	40.4623	333.315	792.315	1.49893	17.9027	0.469751	-48.189	0.0317	-0.213115	0.258064
0.910891	0.69233	12988.5	10160.9	241.386	2461.24	7655.73	3269.59	9674.98	130.896	2.89831	16.1822	36.9534	333.564	777.827	1.51134	17.9018	0.474557	-42.9424	-0.0476	-0.114754	0.354839
0.920792	0.694087	12979.4	10113.7	238.4	2443.53	7628.28	3252.93	9684.62	133.562	4.34746	14.7331	35.5043	329.192	781.913	1.5032	17.9102	0.477055	-52.9437	-0.0159	-0.114754	0.258064
0.930693	0.682254	13012.3	10158.2	226.548	2481.8	7633.7	3268.25	9701.29	120.63	3.86441	17.5401	36.9534	325.144	788.52	1.49826	17.8947	0.468921	-50.382	-0.0159	-0.0492	0.483871
0.940594	0.68868	13071.3	10266.9	239.24	2500.46	7721.66	3264.19	9762.36	120.548	5.07204	21.7964	38.4026	335.103	796.18	1.50639	17.9069	0.47171	-68.0894	-0.0159	-0.0655738	0.354839
0.950495	0.680617	13085.3	10241.6	235.271	2466.22	7729.46	3248.64	9790.76	118.748	6.27967	22.0379	34.7797	342.62	785.485	1.53059	17.9279	0.486157	-82.4722	-0.0476	-0.229508	0.354839
0.960396	0.679933	13054.4	10212.2	235.882	2515.09	7654.66	3298.61	9713.39	117.854	9.32827	19.6454	34.4925	342.713	806.004	1.52312	17.9143	0.48547	-39.8695	-0.0635	-0.213115	0.225806
0.970297	0.675065	13011.3	10160.3	211.297	2499.38	7617.67	3269.33	9698.71	110.987	7.00424	11.5932	36.4476	326.215	788.03	1.54555	17.9106	0.490409	-49.2263	-0.0159	-0.196721	0.419355
0.980198	0.672234	13164.7	10259.2	241.11	2571.17	7647.03	3323.99	9799.69	121.823	9.90255	19.2443	43.0962	320.746	778.998	1.57404	17.9419	0.509192	-50.888	-0.0476	-0.229508	0.225806
0.990099	0.648276	13209.5	10366	233.209	2564.26	7757.56	3349.85	9815.45	116.943	9.4195	14.2178	43.6249	319.412	808.363	1.57372	17.9509	0.515743	-43.345	-0.0794	-0.196721	0.709677
1	0.662144	13219.8	10370.5	234.329	2574.24	7756.49	3318.93	9861.03	119.786	7.24577	19.7957	42.4629	319.818	824.374	1.58406	17.961	0.514498	-69.1131	-0.0794	-0.311475	0.741935
1.0099	0.671179	13197.1	10344.8	233.526	2538.7	7768.89	3296.3	9863.56	123.008	8.93645	16.346	39.8061	335.194	808.468	1.61542	17.9742	0.518605	-79.9526	-0.0476	-0.262295	0.580645
1.0198	0.663179	13067.2	10214.5	225.688	2480	7700.27	3255.36	9777.6	112.909	9.17797	15.9904	36.6891	335.848	779.801	1.59392	17.9717	0.51165	-76.0254	0.0952	-0.196721	0.290322
1.0297	0.674669	12983.4	10155	218.921	2454.02	7662.88	3187.54	9757.83	113.197	8.21187	19.1074	39.9792	323.23	796.283	1.6027	17.9775	0.522502	-101.402	0.0794	-0.278689	0.387097
1.0396	0.672041	13015.4	10197.9	223.249	2505.8	7655.46	3261.42	9717.4	113.219	7.97035	17.8542	40.9453	324.299	813.003	1.59811	17.9865	0.528587	-57.6483	0.142857	-0.0984	0.129032
1.0495	0.670946	13129.1	10336	249.175	2526.57	7762.98	3248.93	9833.72	120.802	9.4195	24.2116	42.7044	332.624	810.11	1.60292	17.9938	0.530466	-93.5084	0.0476	-0.196721	0.322581
1.05941	0.669426	13043.6	10284.8	241.221	2467.97	7774.45	3225.81	9775.37	116.496	6.76272	18.5062	44.7413	346.967	779.981	1.61235	17.9951	0.533333	-88.742	0.142857	-0.180328	0.129032
1.06931	0.666617	13134.3	10322.2	225.315	2451.47	7823.99	3214.02	9873.48	116.232	4.34746	12.55	43.5337	361.396	797.364	1.6271	18.0039	0.538176	-119.559	0.0476	-0.131148	0.451613
1.07921	0.669187	13144.5	10338.8	234.411	2535.78	7753.92	3301.74	9793.63	116.108	5.79662	16.9887	39.9336	357.65	805.814	1.64669	18.017	0.546692	-59.3212	-8.99e-09	-0.114754	0.612903
1.08911	0.650715	13244.6	10426.9	226.64	2496.59	7883.86	3264.23	9933.85	108.503	5.31356	17.7589	35.5043	389.859	809.593	1.63787	18.0264	0.539774	-112.66	-0.0159	-0.196721	0.322581
1.09901	0.643583	13263.5	10405	235.85	2544.77	7818.97	3328.5	9893.75	104.643	8.93645	24.3847	41.7518	390.52	809.783	1.62503	18.0285	0.548	-73.3145	0.0476	-0.180328	0.451613
1.10891	0.640755	13270	10331.5	229.999	2496.94	7786.04	3290.02	9931.47	106.894	7.72882	22.6122	46.1086	368.034	799.932	1.6375	18.04	0.544339	-100.433	0.0159	-0.245902	0.16129
1.11881	0.641611	13180.7	10304.9	222.822	2458.46	7804.28	3259.7	9878.85	108.102	11.1102	15.8173	42.0027	381.272	826.207	1.64673	18.0342	0.545029	-100.399	0.0476	-0.213115	0.322581
1.12871	0.632775	13249.8	10383.1	218.74	2482.73	7850.95	3261.15	9939.28	107.628	8.69492	21.4314	45.0513	398.666	827.598	1.6569	18.0438	0.54344	-115.455	0.0635	-0.082	0.225806
1.13861	0.642963	13331.7	10440.7	236.232	2558.1	7836.36	3342.62	9942.87	110.312	9.66103	26.8819	34.0323	364.851	836.511	1.65297	18.0283	0.532788	-79.7292	0.0476	-0.180328	0.387097
1.14851	0.647013	13316.4	10426.6	250.526	2565.62	7815.65	3358.52	9912.59	117.867	8.4534	22.5344	39.2774	371.686	836.317	1.6483	18.0304	0.538569	-64.6997	0.0159	-0.131148	0.548387
1.15842	0.636101	13306.6	10387.2	262.438	2506.09	7830.54	3295	9961.04	114.541	7.72882	28.7684	46.2817	378.751	812.447	1.65654	18.0415	0.54577	-105.884	0.0794	-0.278689	0.516129
1.16832	0.635402	13403.9	10481.3	251.601	2525.3	7911.86	3317.57	10042.1	112.818	7.48729	28.331	40.002	353.871	800.765	1.64756	18.036	0.532604	-116.803	-0.0476	-0.0655738	0.645161
1.17822	0.64411	13392.3	10506.6	253.969	2582.35	7879.48	3338.06	10009.5	116.263	10.1441	31.8399	37.368	379.014	808.657	1.65764	18.0492	0.540764	-99.1037	0.0635	-0.229508	0.225806
1.18812	0.644838	13316.4	10435.5	253.613	2579.01	7814.32	3322.22	9952.02	113.324	12.3178	35.6358	35.4815	380.404	816.631	1.66642	18.0428	0.54654	-91.2866	0.0794	-0.196721	0.290322
1.19802	0.629415	13412.4	10455.3	244.99	2608	7806.64	3390.83	9980.89	112.404	15.6992	30.9784	34.5382	378.415	808.672	1.67935	18.0679	0.557254	-67.9174	0.111111	-0.082	0.387097
1.20792	0.634539	13453.8	10563.9	274.889	2668.38	7846.72	3436.99	9967.97	115.028	13.0424	41.4915	40.312	378.561	838.685	1.68204	18.0615	0.546714	-43.7893	0.0952	-0.082	0.225806
1.21782	0.635444	13355.3	10436.5	277.812	2602.73	7780.91	3387.66	9914.72	116.14	14.9746	29.5293	46.1676	365.049	850.632	1.65827	18.0366	0.527098	-52.1407	0.0317	-0.163935	0.483871
1.22772	0.6462	13533.1	10561.7	283.187	2649.56	7863.3	3469.58	10014.7	118.984	11.0418	34.9703	43.9027	365.533	809.423	1.6638	18.0507	0.532983	-41.2812	0.0794	-0.213115	0.354839
1.23762	0.625028	13375.8	10424.8	273.166	2594.05	7781.35	3392.36	9934.02	110.494	12.7781	33.5212	48.1817	376.652	792.591	1.68085	18.0523	0.54718	-55.0422	0.0794	-0.180328	0.290322
1.24752	0.629141	13405.6	10449.8	271.4	2590.15	7813.43	3416.02	9943.4	111.219	9.78851	36.2464	46.8922	384.013	793.129	1.68902	18.0516	0.543024	-46.8371	0.0794	-0.163935	0.387097
1.25743	0.625413	13504	10495.7	276.876	2591.76	7853.67	3420.6	10033.1	115.612	8.69492	35.2212	49.066	413.476	797.404	1.69382	18.0515	0.547742	-68.0949	0.0635	-0.196721	0.322581
1.26733	0.629222	13486.5	10512.5	264.07	2613.58	7849.56	3406.45	10030.6	112.982	9.4195	34.2095	40.1979	388.545	816.441	1.67436	18.0516	0.539535	-73.8273	0.0794	-0.180328	0.193548
1.27723	0.635267	13442.8	10480.6	253.45	2611.4	7819.83	3345.11	10048.3	110.194	8.69492	38.3973	43.0734	387.171	803.6	1.66832	18.0601	0.544362	-106.015	0.0794	-0.163935	0.419355
1.28713	0.62788	13460.7	10555	251.709	2595.46	7909.22	3346.04	10064.3	117.344	7.48729	41.8243	35.1943	397.062	797.157	1.68699	18.0633	0.545189	-109.773	-0.0317	-0.229508	0.483871
1.29703	0.643914	13488	10515.7	242.472	2603.17	7865.41	3353.15	10087.8	104.867	6.03814	40.9266	35.3902	376.707	756.662	1.67793	18.0651	0.548934	-112.67	0.126984	-0.196721	0.354839
1.30693	0.639501	13552.7	10579.4	250.537	2615.64	7912.07	3374.12	10126.9	117.544	7.00424	39.778	45.0191	380.483	778.621	1.67792	18.0737	0.55307	-113.388	0.0159	-0.180328	0.419355
1.31683	0.639417	13469.7	10481.1	242.267	2548.04	7883.64	3322.27	10098.1	107.05	3.62288	38.3289	39.0722	381.971	816.138	1.66894	18.0568	0.538149	-129.24	-0.0159	-0.180328	0.483871
1.32673	0.652051	13529.6	10534.1	246.28	2551.69	7939.69	3355.06	10131.8	111.361	6.52119	35.13	34.3329	416.676	793.563	1.68937	18.0695	0.549826	-123.254	0.0476	-0.196721	0.290322
1.33663	0.642662	13607	10616	260.247	2656.11	7915.99	3446.28	10116.9	108.74	6.27967	40.9172	43.3056	417.13	836.889	1.70104	18.0744	0.549482	-78.3173	0.111111	-0.295082	0.225806
1.34653	0.649212	13626.8	10694.8	245.2	2673.04	7977.3	3404.97	10177.4	110.891	7.24577	36.9481	34.8616	403.928	840.593	1.69986	18.0789	0.544191	-112.649	-8.99e-09	-0.180328	0.387097
1.35644	0.650484	13535.6	10592.1	231.038	2680.28	7867.67	3418.68	10072.7	102.356	7.24577	31.8761	35.8049	405.659	878.843	1.68958	18.0623	0.539148	-79.2588	0.0794	-0.180328	0.290322
1.36634	0.658084	13443.2	10501.7	221.338	2593.46	7863.47	3328.89	10069.6	95.643	6.52119	31.1515	37.1037	351.236	841.091	1.69591	18.0401	0.535778	-118.856	0.0159	-0.196721	0.290322
1.37624	0.65332	13475.2	10477.9	234.271	2628.69	7805.61	3400.59	10031	102.989	10.8687	31.7849	31.3527	354.284	825.912	1.69497	18.0412	0.540112	-76.5608	-0.0159	-0.147541	0.612903
1.38614	0.651579	13503	10486.8	258.802	2598.01	7844.3	3364.58	10094	117.863	10.6271	32.382	32.296	324.683	841.893	1.69774	18.0408	0.545564	-109.135	-0.0476	-0.180328	0.516129
1.39604	0.63865	13582.7	10560.4	252.363	2588.81	7924.22	3339.96	10195.4	119.44	13.0424	33.8995	33.3668	353.827	837.315	1.70051	18.0302	0.548604	-146.585	-0.126984	-0.213115	0.483871
1.40594	0.63397	13752.6	10688.1	243.505	2659.22	7982.73	3402.75	10303.7	114.012	8.69492	38.6388	35.3353	364.505	842.71	1.72103	18.0394	0.553504	-146.473	-0.142857	-0.0328	0.645161
1.41584	0.642854	13779.4	10736.5	250.468	2712.21	7982.73	3456.53	10281.3	126.22	9.90255	34.2686	35.3446	348.302	857.705	1.72272	18.0526	0.551169	-116.451	-0.126984	-0.147541	0.580645
1.42574	0.630457	13669.4	10615.4	241.999	2667.89	7906.82	3397.15	10231.5	114.6	11.1102	35.4399	31.7673	327.746	835.005	1.71272	18.063	0.557859	-130.246	0.0794	-0.082	0.290322
1.43564	0.640984	13668.7	10652.4	248.69	2702.65	7909.08	3403.39	10224.6	124.666	7.24577	37.9371	33.3668	327.906	840.299	1.7096	18.0646	0.551517	-125.632	0.0476	-0.213115	0.225806
1.44554	0.644569	13763	10739.8	251.056	2680.31	8023.47	3402.36	10324.6	118.301	13.0424	37.9505	35.4949	352.878	794.654	1.72187	18.0808	0.556482	-152.092	0.0159	-0.245902	0.451613
1.45545	0.643845	13831.4	10785.1	264.06	2711.25	8032.92	3447.43	10343	120.005	13.0424	37.9827	36.6207	355.923	831.179	1.7228	18.0887	0.55758	-136.587	-0.0952381	-0.0984	0.419355
1.46535	0.646269	13910.9	10811.9	264.307	2756.88	8011.44	3532.92	10334.4	130.8	13.5254	33.544	38.8991	394.96	833.094	1.73562	18.0933	0.565465	-95.8937	-0.142857	-0.0984	0.677419
1.47525	0.644253	13821.2	10775.1	261.177	2731.53	8004.06	3470.36	10311.3	125.281	9.90255	32.0036	40.1067	442.841	819.388	1.71978	18.074	0.551521	-118.047	0.0635	-0.213115	0.322581
1.48515	0.647753	13736.7	10729	264.439	2725.96	7957.39	3437.5	10253.6	134.883	7.24577	33.4165	36.5522	406.123	841.169	1.70707	18.0714	0.550213	-117.823	-0.0635	-0.180328	0.451613
1.49505	0.63116	13704	10663.3	264.684	2675.72	7942.86	3400.5	10258.7	123.053	8.93645	41.619	40.8769	399.483	853.775	1.71644	18.0688	0.55768	-135.806	-0.238095	-0.114754	0.774193
1.50495	0.643291	13619.2	10616.8	253.095	2663.56	7905.54	3409.02	10162.5	112.413	10.6271	37.6727	38.785	384.339	877.752	1.69987	18.07	0.552589	-106.946	0.0635	-0.196721	0.322581
1.51485	0.652622	13702	10657.9	252.725	2631.67	7980.58	3385.55	10270.8	102.31	7.97035	38.2108	38.0014	378.457	872.19	1.67799	18.0518	0.545766	-145.681	-0.0476	-0.278689	0.354839
1.52475	0.648721	13824.6	10789.8	260.652	2665.81	8087.05	3452.27	10335.5	98.56	13.0424	42.3395	39.5552	389.727	857.024	1.67995	18.0621	0.540609	-132.457	0.0159	-0.278689	0.290322
1.53465	0.640703	13632.8	10663.2	262.617	2625	7997.27	3376.66	10215.1	104.024	12.5593	34.1048	39.5096	408.215	829.252	1.68328	18.0541	0.546172	-135.2	-0.0476	-0.114754	0.483871
1.54455	0.627217	13727.3	10722.3	248.123	2623.94	8064.11	3361.68	10331.3	97.1699	8.93645	45.2512	31.6761	390.982	842.999	1.69376	18.0545	0.54394	-172.152	0.0476	-0.262295	0.322581
1.55446	0.631988	13626.3	10623.9	235.515	2586.88	8000.12	3315.44	10274	94.226	9.66103	38.4067	33.5627	402.548	833.406	1.69777	18.0543	0.552823	-178.056	0.0635	-0.344262	0.419355
1.56436	0.637298	13789.2	10750.7	234.071	2627.21	8084	3391.5	10358.2	96.4266	13.0424	30.71	34.9206	414.711	868.774	1.71643	18.077	0.556484	-165.721	-0.0635	-0.393443	0.645161
1.57426	0.641756	13745.3	10746.4	231.892	2663.01	8042.17	3400.01	10304.1	104.524	10.3856	41.2003	29.5024	383.603	869.989	1.72031	18.0869	0.564955	-147.811	-8.99e-09	-0.311475	0.580645
1.58416	0.642847	13823.7	10785.1	259.527	2698.73	8043.66	3457.53	10323.4	118.61	10.1441	34.0458	42.5717	427.586	862.222	1.73948	18.0949	0.565709	-126.967	-0.111111	-0.295082	0.677419
1.59406	0.655254	13751.3	10746.9	272.334	2698.3	8007.66	3451.92	10258.4	116.213	13.0424	36.406	44.3764	426.384	862.242	1.73495	18.0817	0.556548	-112.584	0.0635	-0.262295	0.387097
1.60396	0.643526	13654.4	10644.9	247.62	2672.53	7932.6	3433.69	10180.9	110.116	11.3517	30.9878	41.3143	399.321	859.422	1.75194	18.0936	0.561652	-100.642	0.0635	-0.180328	0.387097
1.61386	0.647302	13645.7	10641.7	271.798	2656.19	7947.11	3446.48	10160.8	120.209	16.9068	33.2528	40.2932	393.879	867.147	1.74383	18.0746	0.544925	-89.6593	-8.99e-09	-0.229508	0.612903
1.62376	0.65149	13742.4	10762.3	254.932	2689.21	8034.48	3449.9	10253.9	109.218	14.9746	33.4487	44.2717	405.385	903.75	1.75013	18.0869	0.550378	-112.312	0.111111	-0.262295	0.290322
1.63366	0.6574	13686.1	10686.5	252.117	2668.29	7979.25	3461.18	10186	125.039	10.1441	24.8906	39.0856	398.057	925.66	1.76146	18.0864	0.560653	-89.5974	0.0476	-0.196721	0.354839
1.64356	0.647458	13667.2	10637.6	242.791	2600.88	7999.55	3401.01	10229	109.346	12.5593	29.0556	35.8277	360.322	914.094	1.75687	18.0865	0.560252	-127.843	0.0635	-0.0984	0.258064
1.65347	0.633024	13698.2	10697.8	241.485	2603.59	8055.24	3397.04	10262.3	103.613	14.7331	34.9113	36.9213	354.39	887.638	1.75439	18.0842	0.562432	-138.277	0.0952	-0.180328	0.193548
1.66337	0.633694	13754.7	10707.1	241.689	2603.51	8065.2	3423.1	10293.3	106.653	13.0424	34.2457	29.1562	348.847	881.444	1.7606	18.0981	0.569508	-134.613	-0.0952381	-0.163935	0.709677
1.67327	0.624737	13899.6	10784	243.352	2583.37	8161.09	3441.39	10418.7	104.197	9.17797	34.4966	32.975	394.392	898.405	1.7693	18.1227	0.581149	-158.996	-0.142857	-0.180328	0.806452
1.68317	0.637061	13822.5	10761.1	232.076	2548.09	8170.63	3417.49	10362.6	95.1827	11.1102	26.0204	33.9183	378.923	878.311	1.76382	18.1131	0.571821	-155.154	-0.142857	-0.229508	0.645161
1.69307	0.631096	13825.3	10789.4	253.681	2537.52	8206.83	3420.44	10359.8	88.8077	15.4576	31.1971	37.2312	372.209	867.352	1.76149	18.0927	0.564015	-153.119	-0.111111	-0.344262	0.741935
1.70297	0.651548	13824.6	10774.4	248.855	2620.4	8114.8	3486.44	10298.9	88.844	10.1441	34.7516	35.1031	385.414	872.665	1.7643	18.1006	0.566087	-107.579	-0.0952381	-0.114754	0.612903
1.71287	0.643274	13853.8	10823.2	282.618	2654.55	8130.63	3504.58	10311.2	102.82	19.0121	32.5416	47.9858	403.629	860.34	1.76275	18.0961	0.55622	-102.608	-0.0317	-0.278689	0.516129
1.72277	0.644711	13754.6	10719.5	284.241	2659.69	8018.58	3501.09	10212.2	103.923	19.0805	34.761	48.5829	394.704	858.993	1.77156	18.094	0.560852	-78.4511	-0.0952381	-0.180328	0.612903
1.73267	0.630371	13814.7	10767	279	2632.51	8093.25	3442.06	10331.4	93.9751	19.0349	29.0784	46.0858	397.214	864.106	1.79672	18.1301	0.578237	-136.009	-0.0317	-0.163935	0.451613
1.74257	0.629614	13902.2	10838.2	288.716	2677.48	8118.57	3518.34	10341.8	104.315	20.5297	36.5335	44.6501	410.093	860.405	1.79017	18.1416	0.584597	-104.367	-0.0317	-0.295082	0.419355
1.75248	0.630608	13798	10784.5	288.237	2648.26	8092.05	3402.69	10351.1	106.881	23.8426	32.1632	45.1103	420.443	883.606	1.7927	18.1398	0.583919	-158.844	0.0159	-0.245902	0.483871
1.76238	0.62977	13836.6	10850	283.775	2790.2	8015.34	3546.34	10245.8	104.834	23.797	37.6271	41.164	419.399	897.642	1.7977	18.1509	0.583965	-66.8089	-0.0317	-0.213115	0.580645
1.77228	0.623525	14021.8	10975.3	287.381	2834.5	8095.19	3627.04	10349.1	118.702	17.5173	39.2722	41.3143	459.751	914.596	1.82183	18.1676	0.594819	-57.362	-0.0952381	-0.229508	0.677419
1.78218	0.622899	13949.3	10986.2	297.744	2806.85	8131.37	3552.72	10348.6	120.876	15.2161	37.0166	50.1958	447.359	896.485	1.82784	18.1832	0.595357	-90.6774	0.0635	-0.196721	0.290322
1.79208	0.625167	13971.6	10968.6	294.729	2752.28	8172.14	3512.25	10415.2	123.232	17.3898	40.2155	39.5324	434.556	913.027	1.81939	18.1806	0.592444	-126.201	-0.0476	-0.213115	0.709677
1.80198	0.615251	13909.1	10945	274.763	2735.63	8162.29	3478.65	10383.3	114.418	12.0763	33.5118	43.2828	451.709	902.852	1.82004	18.1903	0.599801	-133.031	-0.0317	-0.295082	0.516129
1.81188	0.607467	13834.2	10860.6	274.06	2748.47	8067.4	3502.32	10287.2	120.994	13.0424	28.8181	45.1787	485.616	920.858	1.82595	18.2062	0.600866	-97.3804	0.0317	-0.229508	0.548387
1.82178	0.595972	13821.9	10801	291.513	2769.05	7993.35	3564.17	10219	115.361	11.3517	39.7915	45.6846	483.431	920.113	1.82374	18.2007	0.602531	-51.8336	0.0317	-0.262295	0.645161
1.83168	0.617234	13740.5	10753.7	263.989	2718.87	7997.69	3512.51	10190.8	114.614	10.3856	34.4095	38.1517	456.127	877.023	1.81351	18.1867	0.601474	-67.7365	-0.111111	-0.147541	0.645161
1.84158	0.599073	13805.5	10746.2	270.214	2691.44	8024.51	3505.99	10269.3	120.155	8.93645	37.0166	46.4548	454.76	871.632	1.81488	18.193	0.601846	-91.071	-0.15873	-0.327869	0.83871
1.85149	0.601957	13839.3	10871.3	264.681	2751.71	8081.21	3528.32	10272.6	115.079	11.5932	38.616	36.6207	450.26	869.831	1.82109	18.1863	0.59422	-81.8961	-8.99e-09	-0.409836	0.516129
1.86139	0.612001	13890.8	10892.9	269.946	2805.11	8052.38	3603.81	10251.5	118.506	10.6271	39.2037	41.2325	430.293	858.691	1.82724	18.1865	0.601655	-42.4376	-8.99e-09	-0.163935	0.806452
1.87129	0.596763	13940.8	10940.3	256.181	2892.48	8015.24	3678.5	10229.8	111.023	9.90255	42.2523	35.2627	420.528	867.591	1.82937	18.1809	0.608082	-3.17876	-0.0476	-0.082	0.612903
1.88119	0.607461	13872.6	10843.1	260.775	2859.32	7948.02	3667.58	10169.2	111.009	8.69492	38.616	30.1679	386.772	867.132	1.81996	18.1543	0.602255	7.64886	0.0635	-0.082	0.548387
1.89109	0.604437	13786.4	10799.6	268.751	2766.13	7996.03	3558.31	10190.6	124.288	5.79662	38.7207	29.6848	383.352	831.559	1.82802	18.1431	0.595901	-47.0749	-0.0476	-0.147541	0.677419
1.90099	0.612536	13901.2	10866.7	257.795	2840	7977.92	3647.25	10205.2	110.758	6.76272	37.7411	34.8844	405.601	845.32	1.84777	18.1775	0.61322	-10.8441	0.0635	-0.213115	0.322581
1.91089	0.600811	14024.4	10937.6	274.058	2917.27	7969.8	3734.55	10239.3	108.777	10.6271	35.3849	38.1289	412.22	879.911	1.85681	18.1639	0.609368	19.5631	0.111111	-0.327869	0.483871
1.92079	0.603487	14137.6	11099.5	262.845	2967.92	8079.87	3733.12	10352.7	118.155	6.76272	33.6124	33.5264	398.058	886.704	1.86433	18.1792	0.610792	-10.5714	0.0317	-0.180328	0.419355
1.93069	0.59716	14152.3	11119.1	267.174	2925.32	8138.58	3699.49	10397.6	115.726	6.52119	34.2914	38.1061	413.023	848.874	1.88545	18.1915	0.624228	-37.3591	-0.0159	-0.0328	0.83871
1.94059	0.594459	14107.1	11076.6	248.463	2944.37	8074.95	3729.99	10319.8	97.3296	10.8687	27.8614	36.0692	395.007	890.525	1.88454	18.2083	0.630272	-3.42436	0.0635	-0.196721	0.548387
1.9505	0.600738	14035.2	10990.7	238.834	2883.24	8049.92	3670.58	10307	102.565	7.97035	24.0426	35.7955	383.175	874.888	1.88539	18.1985	0.627972	-26.8306	0.0794	-0.180328	0.322581
1.9604	0.583457	14078.8	11006.8	264.467	2869.27	8084.6	3650.99	10374.9	106.338	11.1102	30.6457	35.3487	389.992	875.404	1.89189	18.1964	0.623968	-53.2922	-0.0317	-0.213115	0.612903
1.9703	0.596622	14042.2	11028.1	248.486	2908.86	8071.85	3677.67	10317.2	105.523	11.5932	24.1473	35.5768	386.652	904.707	1.88053	18.1966	0.624439	-26.2735	0.0635	-0.196721	0.322581
1.9802	0.604514	14047.4	11031.2	261.185	2859.76	8123.17	3616.02	10383.2	104.821	18.3559	31.4065	32.4826	355.06	933.019	1.87485	18.1839	0.615461	-71.1716	-0.0476	-0.245902	0.580645
1.9901	0.60705	14168.9	11165.4	253.158	2885.23	8232.22	3633.54	10487.5	118.725	9.17797	27.6789	28.0988	359.068	949.673	1.90068	18.2066	0.628393	-90.4082	0.0635	-0.0984	0.290322
2	0.597401	14195	11179.2	277.453	2853.57	8273.88	3597.59	10545.7	121.819	8.69492	44.0114	29.2018	356.888	919.047	1.89184	18.2267	0.622466	-121.731	0.0635	-0.0655738	0.387097
2.0099	0.599464	14226.1	11221.6	263.546	2906.7	8260.82	3667.77	10504.3	117.831	12.8009	35.3072	28.0076	373.782	923.606	1.90351	18.2252	0.624737	-79.3753	0.0952	-0.245902	0.419355
2.0198	0.596157	14188.2	11169.6	259.878	2948.03	8165.24	3739.35	10392.5	114.678	12.0763	37.0206	29.0649	361.618	947.326	1.89591	18.2238	0.623918	-18.0911	0.0952	-0.131148	0.451613
2.0297	0.600687	14159	11185.6	254.158	2903.63	8228.5	3685.42	10420.1	101.381	17.1483	34.9475	33.6446	366.154	940.091	1.89541	18.216	0.618708	-49.5546	0.0317	-0.114754	0.354839
2.0396	0.614683	14160.5	11088.8	249.359	2869.34	8166.25	3685.45	10421.9	96.3769	10.3856	38.0417	34.8844	386.133	873.355	1.88417	18.2104	0.61451	-50.0107	0.0952	-0.262295	0.0645161
2.0495	0.613002	14103.6	11097.1	251.907	2834.97	8208.43	3655.6	10394.2	103.408	14.619	33.4393	41.6605	383.242	911.466	1.88025	18.2143	0.61289	-56.235	-0.0794	-0.262295	0.483871
2.05941	0.612461	14164.8	11152.8	270.593	2884.89	8212.75	3700.37	10409.2	112.362	16.7243	36.6744	46.0992	383.495	934.803	1.88086	18.2137	0.610831	-39.9863	-0.0317	-0.229508	0.354839
2.06931	0.609686	14076	11102.2	259.906	2908.66	8138.94	3691.83	10329.5	103.549	13.343	37.0756	48.2958	407.366	912.422	1.89136	18.2149	0.618022	-23.1166	-8.99e-09	-0.213115	0.258064
2.07921	0.601721	14120.7	11107.7	277.75	2929.79	8123.87	3764.19	10302.4	106.725	13.2745	34.8428	49.4712	397.325	930.275	1.90526	18.209	0.615443	16.4946	-8.99e-09	-0.147541	0.516129
2.08911	0.600977	14064.6	11041.2	253.776	2839.24	8144.69	3673.32	10334.1	95.0459	10.1213	30.2176	52.3198	383.012	899.403	1.89757	18.2044	0.611549	-32.6289	-0.0794	-0.213115	0.387097
2.09901	0.604539	14112.3	11101.2	241.768	2805.18	8237.93	3624.78	10429.4	88.4375	10.8458	30.6322	48.2823	376.179	904.441	1.90451	18.1897	0.608733	-79.2631	-0.0794	-0.0328	0.548387
2.10891	0.611757	14047.5	11016.7	242.929	2846.8	8107.73	3657.09	10328.3	89.2668	9.63822	30.8509	48.5238	393.255	883.581	1.91327	18.1851	0.606419	-38.4252	0.0476	-0.163935	0.516129
2.11881	0.629774	14108.5	11026.9	246.265	2795.05	8171.66	3652.57	10395.8	94.5306	11.3517	30.1948	45.4203	408.918	854.255	1.90238	18.19	0.613759	-58.0051	-0.0635	-0.0164	0.677419
2.12871	0.63883	14083.6	10985	250.946	2785.21	8140.19	3645.21	10378.8	89.3042	10.3856	32.9562	43.2693	402.091	867.635	1.92466	18.196	0.623865	-56.9156	-8.99e-09	-0.180328	0.419355
2.13861	0.632201	14169.5	11051.5	267.535	2787.98	8191.74	3643.34	10454.4	88.4697	11.5932	43.5378	46.9782	409.733	882.33	1.9225	18.2023	0.614314	-77.4019	-0.0317	-0.082	0.709677
2.14851	0.640447	14134	11051.7	270.947	2837.8	8165.1	3693.01	10392.2	94.7681	18.839	30.3679	57.0632	414.808	862.498	1.92505	18.1848	0.607948	-38.8809	0.0635	-0.0492	0.322581
2.15842	0.631968	14059.4	10978.9	276.946	2856.07	8069.33	3685.13	10320.8	96.2266	14.7331	42.7904	53.8871	423.544	882.368	1.92374	18.1883	0.608389	-23.8692	0.0952	-0.0984	0.387097
2.16832	0.644551	14096	10985.9	284.662	2857.09	8071.29	3705.37	10333.1	102.105	10.1441	41.5237	56.717	421.711	873.969	1.93503	18.2108	0.622959	-17.9523	0.0317	-0.196721	0.483871
2.17822	0.647025	13975.8	10952.5	284.779	2888.23	8012.82	3744.19	10180.2	101.723	10.1441	41.3506	56.1199	433.153	881.456	1.94991	18.1963	0.617213	39.2801	-0.0317	-0.163935	0.419355
2.18812	0.638316	14084.5	11040.5	282.043	2931	8058.97	3776.54	10257.4	111.498	8.18906	34.4417	56.3252	425.284	889.372	1.95007	18.2129	0.621533	33.7487	-0.0635	-0.0984	0.516129
2.19802	0.619766	14099.2	11076.7	280.697	2920.53	8103.25	3782.61	10263.7	113.839	6.03814	30.0123	61.9259	433.621	927.132	1.93735	18.2041	0.617558	34.8587	-8.99e-09	-0.196721	0.483871
2.20792	0.623827	14284.1	11188.6	271.361	2945.78	8187.34	3815.87	10412.8	111.051	8.21187	31.758	62.523	442.906	916.766	1.96066	18.2263	0.633798	11.0631	-8.99e-09	-0.180328	0.548387
2.21782	0.621969	14315.4	11211.7	257.09	2933.06	8229.8	3778.75	10487.9	106.589	7.24577	34.5879	56.4755	437.062	911.142	1.96762	18.2356	0.637911	-25.1633	-0.0952381	-0.0984	0.806452
2.22772	0.611825	14410.8	11278.8	279.838	2966.23	8261.73	3827.36	10532.6	123.15	7.97035	37.199	60.4861	421.669	933.077	1.98828	18.2362	0.641231	-14.92	-0.0317	-0.344262	0.419355
2.23762	0.610188	14357	11222.1	286.636	2983.08	8185.85	3843.44	10460.4	126.49	7.00424	39.1809	63.4072	430.149	923.631	2.01747	18.2412	0.646382	11.0726	-0.142857	-0.311475	0.580645
2.24752	0.603106	14443.4	11239.4	276.311	3029.02	8148.16	3891.87	10489.3	124.097	7.48729	41.2728	47.8355	399.025	954.016	2.01115	18.228	0.644133	25.3577	0.0952	-0.245902	0.322581
2.25743	0.589836	14389.4	11234.9	255.027	3037.93	8136.52	3878.04	10450.9	112.441	8.69492	39.6962	47.4706	428.711	932.384	2.02086	18.2385	0.651969	29.1242	-0.0952381	-0.426229	0.483871
2.26733	0.585829	14275.3	11144.5	260.116	2942.4	8140.52	3788.61	10425.1	98.7331	11.5932	51.8543	50.6426	412.116	925.641	2.01888	18.2229	0.648955	-4.41957	-0.0476	-0.082	0.548387
2.27723	0.584921	14372.2	11236.3	252.521	2954.24	8223.99	3782.98	10531.1	103.071	8.4534	49.6537	48.5414	417.9	957.094	2.02645	18.2366	0.655933	-34.5019	-0.0159	-0.196721	0.387097
2.28713	0.571405	14242	11149.3	281.367	3008.84	8081.47	3824.02	10359	105.34	10.1441	55.2263	59.3094	433.542	952.937	2.03328	18.2505	0.664968	28.7125	0.0317	-0.295082	0.354839
2.29703	0.577174	14323.5	11193.7	289.072	3030.37	8104.31	3850.61	10413.9	114.851	12.9512	57.5141	57.0404	435.998	964.527	2.04592	18.2632	0.671959	26.3913	-0.0159	-0.196721	0.483871
2.30693	0.583467	14454.6	11302.9	270.395	3030.3	8218.28	3871.01	10529.2	106.247	12.3178	48.8741	50.3461	441.316	937.441	2.06329	18.2763	0.688341	5.59112	-0.142857	-0.229508	0.741935
2.31683	0.573842	14333.3	11234.3	261.971	3037.48	8140.72	3840.04	10437.2	110.882	13.0786	41.8377	52.2327	417.414	934.581	2.05811	18.2859	0.690812	15.5985	-0.190476	-0.131148	0.709677
2.32673	0.579851	14460.7	11310	260.649	2987.92	8256.42	3823.32	10571.7	112.158	8.6265	34.5785	47.2197	429.559	924.742	2.05902	18.2754	0.693019	-26.9132	-0.0794	-0.131148	0.419355
2.33663	0.572274	14294.6	11185.2	268.486	2960.53	8156.64	3793.27	10433.3	117.58	7.00424	33.7399	54.0415	419.724	905.84	2.04979	18.2788	0.689762	-4.44613	-0.0476	-0.360656	0.419355
2.34653	0.565877	14279.1	11123.5	247.788	3014.37	8038.19	3852.35	10355.9	110.416	11.1102	32.1311	48.9466	418.463	934.094	2.06123	18.2853	0.706547	42.2624	-0.126984	-0.180328	0.516129
2.35644	0.551384	14407.7	11231.7	252.142	3013.83	8148.44	3895.53	10442.8	112.718	10.1441	32.4276	47.2788	430.551	941.537	2.06076	18.2845	0.700782	39.1051	-0.0317	-0.213115	0.483871
2.36634	0.558289	14403.7	11257.8	257.741	3050.19	8138.41	3905.76	10428.8	110.863	9.66103	46.3583	45.415	443.234	903.784	2.05706	18.2862	0.704857	47.3504	-0.126984	-0.147541	0.419355
2.37624	0.554241	14592.1	11367.5	273.228	3047.08	8245.44	3914.69	10602.4	113.712	10.6271	46.577	52.8379	457.365	880.788	2.05573	18.2948	0.706469	6.21835	-0.0952381	-0.131148	0.612903
2.38614	0.559451	14456.1	11261.6	284.985	3025.73	8168.45	3902.39	10486.3	117.894	11.3517	44.4126	52.0906	429.701	875.645	2.05357	18.2726	0.691169	30.8787	-0.0159	-0.163935	0.516129
2.39604	0.557578	14521.2	11312.6	271.009	2996.11	8250.55	3862.03	10593.2	114.878	14.4915	42.7997	46.0162	424.539	845.298	2.05351	18.2812	0.695262	-15.0787	-0.142857	-0.262295	0.451613
2.40594	0.56093	14473.3	11285.2	264.19	2992.22	8224.68	3833.93	10571	111.715	11.3517	40.3295	52.2046	421.421	845.4	2.06074	18.2845	0.698645	-21.9608	-0.15873	-0.262295	0.548387
2.41584	0.558759	14538.4	11350.4	265.009	3028.36	8257.26	3880.33	10593.3	112.344	11.3517	42.781	48.418	428.378	859.287	2.07701	18.2846	0.697708	-6.86118	0.0317	-0.344262	0.290322
2.42574	0.551812	14454.8	11280.9	274.614	2984.42	8233.67	3849.16	10542.8	116.618	12.4681	44.4582	58.4024	437.854	857.671	2.08347	18.2866	0.703642	-7.77949	-0.0794	-0.262295	0.580645
2.43564	0.558835	14568.1	11382.9	276.222	3065.62	8250.18	3930.49	10570.5	119.731	13.8944	47.5659	57.8053	450.239	883.358	2.08922	18.2839	0.708219	21.6383	-0.0794	-0.196721	0.483871
2.44554	0.546741	14388	11238.4	276.787	3019.29	8146.72	3854.03	10461.6	117.061	12.2038	44.5536	62.4171	431.365	915.46	2.07988	18.2719	0.704453	15.5269	0.0476	-0.213115	0.258064
2.45545	0.559513	14409.7	11280	289.791	2976.59	8236.59	3780.99	10561.9	121.298	14.3547	51.5806	61.2229	456.251	887.518	2.08147	18.2676	0.70435	-43.3962	-8.99e-09	-0.327869	0.322581
2.46535	0.566595	14502.5	11316.2	285.286	2988.26	8257.31	3812.75	10619.2	115.602	14.4003	45.2875	64.8914	461.193	851.756	2.08128	18.2668	0.701924	-44.0144	0.0476	-0.245902	0.0323
2.47525	0.56608	14545.2	11379.1	267.362	3036.99	8271.22	3838.67	10635.7	104.074	14.25	44.6407	64.144	474.549	852.657	2.07248	18.2746	0.70453	-36.6317	-0.0635	-0.278689	0.612903
2.48515	0.567678	14424.2	11267.5	266.454	2952.46	8247.03	3732.96	10623.2	115.521	9.83413	38.7301	62.3621	437.586	832.049	2.08095	18.2711	0.702712	-80.9725	-0.0159	-0.311475	0.387097
2.49505	0.548711	14425.8	11267.6	276.416	2977.89	8219.98	3741.93	10614.1	121.722	10.8687	43.4787	60.8902	448.27	811.067	2.07715	18.2635	0.69833	-74.5623	-0.0794	-0.131148	0.516129
2.50495	0.55849	14390	11226.6	263.114	2974.48	8193.18	3746.82	10584.2	123.318	8.18906	44.536	52.0181	447.507	799.576	2.06341	18.2438	0.694346	-64.5983	-0.301587	-0.0984	0.935484
2.51485	0.550979	14320.7	11234.6	254.413	2970.99	8205.16	3715.86	10546.5	130.358	7.6832	31.5071	45.105	426.743	797.266	2.07192	18.2442	0.700061	-68.7047	-0.111111	-0.262295	0.612903
2.52475	0.554894	14293.9	11215.4	260.859	2957.01	8197.98	3697.88	10535.6	129.242	9.32827	33.1978	51.3297	419.482	791.694	2.08189	18.251	0.704647	-73.9601	-0.0159	-0.344262	0.387097
2.53465	0.540794	14275.9	11191.2	281.069	2931.21	8206.21	3689.08	10533.1	135.403	8.43059	43.8249	51.0654	423.471	782.839	2.10536	18.248	0.705071	-77.2704	-0.0476	-0.0984	0.387097
2.54455	0.534876	14298.1	11277.2	296.013	2924.08	8292.72	3662.17	10575.5	143.224	10.6271	38.9716	56.2877	418.296	775.671	2.0951	18.2351	0.70331	-100.403	-0.0794	-0.295082	0.83871
2.55446	0.548198	14322.8	11309.9	271.682	2990.17	8264.77	3716.18	10551.8	129.356	8.93645	41.4687	47.1741	391.181	793.123	2.0909	18.2298	0.702443	-69.9358	-0.126984	-0.213115	0.774193
2.56436	0.546549	14301	11323.9	277.204	3015.72	8250.64	3733.64	10509.8	125.469	15.6992	53.8643	44.5267	387.644	804.451	2.10788	18.2437	0.718028	-51.1825	-0.0476	-0.163935	0.967742
2.57426	0.53867	14387.5	11306.6	320.467	3055.01	8192.3	3838.56	10489.7	135.995	11.7891	63.7212	58.7352	386.41	812.483	2.10559	18.2451	0.71611	1.28309	0.0159	-0.344262	0.709677
2.58416	0.542744	14425.1	11293.9	320.48	3012.97	8218.73	3833.12	10529.8	143.204	12.8009	63.4891	55.5269	385.606	834.522	2.10993	18.2373	0.71464	-11.6048	-0.0159	-0.180328	0.612903
2.59406	0.55132	14514.6	11406.3	331.685	3122.93	8224.7	3943.48	10512.5	141.992	12.3178	65.526	56.9989	394.044	805.176	2.12783	18.2534	0.721475	42.5675	-0.0317	-0.344262	0.612903
2.60396	0.540841	14561.9	11458.9	330.816	3061.16	8335.32	3864.01	10635.4	136.806	15.6992	71.6097	55.6503	392.283	803.897	2.12047	18.2616	0.730888	-25.1685	-0.0317	-0.262295	0.709677
2.61386	0.547594	14709	11572.9	321.272	3128.03	8383.31	3939.42	10708	137.226	14.7331	67.8406	55.2719	404.577	789.985	2.12868	18.2766	0.727085	-10.1017	-0.0635	-0.295082	0.645161
2.62376	0.552216	14726.3	11678	320.362	3161.27	8454.86	3945.79	10718.6	139.094	12.3178	70.4021	56.5614	402.264	851.903	2.11275	18.2689	0.717278	-9.99246	-0.0317	-0.278689	0.677419
2.63366	0.543193	14776.4	11699.7	310.119	3226.41	8409.67	3992.36	10720.5	147.574	11.5248	67.3441	52.697	395.963	843.54	2.11364	18.2487	0.706233	10.484	-0.111111	-0.262295	0.709677
2.64356	0.554008	14720.5	11630.9	318.022	3213.63	8358.01	3984.17	10677.1	145.204	14.4915	62.3768	58.8398	429.223	846.195	2.1197	18.2515	0.712343	18.0785	-0.0635	-0.262295	0.677419
2.65347	0.5425	14805.8	11665.2	330.569	3253.58	8349.44	4029.26	10714.4	153.945	18.839	48.1496	59.9293	406.26	836.332	2.12621	18.2531	0.721632	28.6596	0.0476	-0.262295	0.677419
2.66337	0.549352	14910.2	11761.9	340.453	3281.94	8418.09	4065.02	10783.3	147.711	14.7103	52.8982	63.6113	399.626	859.621	2.15887	18.2796	0.737328	26.8535	-8.99e-09	-0.377049	0.741935
2.67327	0.543476	14741.9	11605.1	337.322	3220.32	8326.07	4011.9	10671.3	139.919	12.8009	57.396	65.0873	385.553	864.907	2.13574	18.2715	0.722966	32.0611	-0.0476	-0.295082	0.774193
2.68317	0.546953	14774.5	11619.8	313.568	3189.84	8363.46	3972.98	10735	129.383	16.4237	57.9246	59.2316	395.755	845.912	2.14471	18.2705	0.728846	-2.02116	-0.126984	-0.262295	0.83871
2.69307	0.537226	14781.2	11606.4	300.168	3229.79	8309.76	4012.99	10701.4	126.047	11.3517	64.4686	54.5742	425.839	859.246	2.14741	18.2802	0.729667	24.732	0.142857	-0.295082	0.451613
2.70297	0.553772	14867.1	11691.8	316.992	3215.3	8414.66	4000.12	10805.1	134.318	15.2161	66.9201	56.8942	411.221	851.705	2.16855	18.2927	0.732566	-8.02255	0.0952	-0.491803	0.548387
2.71287	0.568311	14867.6	11693	313.096	3213.46	8410.65	4004.91	10793.8	135.539	14.0085	63.1417	54.3058	433.111	879.595	2.18809	18.3053	0.735802	-2.94119	-0.206349	-0.393443	1.06452
2.72277	0.560566	14737.1	11545.7	290.117	3138.47	8347.68	3924.5	10753	132.964	11.5932	51.535	52.4514	423.728	880.12	2.16808	18.2932	0.727	-28.521	-0.0159	-0.278689	0.806452
2.73267	0.574267	14571.8	11457.8	295.791	3081.83	8314.91	3873.95	10636.9	132.517	13.5254	51.7403	59.4556	407.791	890.236	2.17639	18.2751	0.722085	-21.0676	-0.0317	-0.344262	0.580645
2.74257	0.561602	14671.6	11545	293.654	3106.4	8378.73	3901.92	10709.9	122.934	14.25	54.8023	62.2265	399.292	888.097	2.1836	18.2937	0.725589	-27.4626	-0.0317	-0.278689	0.741935
2.75248	0.568034	14743.8	11574.9	295.42	3169.77	8347.06	3982.66	10703	125.832	15.9407	60.2071	57.6375	410.122	894.757	2.20127	18.3165	0.73913	10.6501	-0.0317	-0.262295	0.645161
2.76238	0.563553	14721.3	11562.7	282.959	3161.64	8345.83	3967.14	10699	118.632	18.5975	53.1666	59.6381	435.959	911.371	2.20293	18.3034	0.735328	4.71898	-0.0317	-0.147541	0.741935
2.77228	0.556683	14716.1	11611.4	282.234	3187.18	8374.26	3968.4	10697.7	111.396	14.9746	54.5567	67.3991	433.595	920.934	2.2013	18.2948	0.73367	5.60401	-0.0476	-0.377049	0.903226
2.78218	0.559653	14688.7	11595.2	271.036	3183.53	8363.15	3954.82	10685.4	110.671	14.0085	47.3337	69.8372	412.957	896.718	2.20937	18.2838	0.729526	2.71284	-0.174603	-0.229508	0.967742
2.79208	0.568754	14781.2	11719.3	266.917	3226.71	8439.4	3993.88	10734.1	108.912	19.8051	49.8899	63.3844	397.262	919.825	2.22597	18.3095	0.74086	7.61532	-0.15873	-0.229508	1.03226
2.80198	0.564357	14793.9	11686.9	259.277	3197.96	8442.48	3990.73	10756.7	109.888	15.9407	44.1483	60.6364	383.854	896.166	2.22129	18.3088	0.745352	0.317305	-0.111111	-0.213115	0.935484
2.81188	0.567379	14777.6	11694.3	261.717	3245.7	8400.05	4024.6	10704.4	119.927	15.2161	42.1383	61.0282	405.532	890.209	2.20091	18.2845	0.729577	29.1544	-0.142857	-0.245902	0.709677
2.82178	0.564312	14721.7	11598.8	268.565	3217.34	8328.84	3999.2	10669.9	119.494	15.2161	40.8126	61.8896	413.441	902.87	2.206	18.2837	0.737924	26.7084	-0.0317	-0.344262	0.645161
2.83168	0.561838	14827.3	11725.5	269.271	3203.93	8465.75	3957.53	10814	129.916	15.9407	37.6365	55.414	398.604	901.526	2.21505	18.2722	0.735627	-29.4989	-0.0317	-0.262295	0.580645
2.84158	0.554478	14874.3	11783.9	257.1	3211.02	8520.55	3941.95	10880	118.573	13.767	40.1564	52.0005	389.731	931.234	2.20837	18.277	0.734876	-53.6836	-0.0159	-0.229508	0.612903
2.85149	0.560312	14829.1	11721	267.873	3232.5	8435.05	3977.63	10798	118.341	13.767	48.3092	53.0941	399.777	920.601	2.2058	18.2878	0.737003	-16.311	0.0476	-0.295082	0.612903
2.86139	0.562835	14933.5	11741.9	265.371	3243.23	8441.46	4022.51	10853.7	121.002	13.0424	41.1225	54.4976	415.085	953.305	2.22588	18.2807	0.737747	-10.5951	-0.0794	-0.278689	0.935484
2.87129	0.556823	14877.5	11738.3	252.794	3196.21	8491.58	3958.35	10868.6	118.446	11.8348	28.5725	56.7398	414.354	916.535	2.22569	18.2731	0.733101	-43.335	0.0159	-0.262295	0.806452
2.88119	0.554118	14865.8	11639.7	267.894	3081.59	8507	3890.33	10924.3	114.631	10.6271	36.661	64.0353	435.348	888.62	2.24003	18.2719	0.742346	-88.4303	-0.0952381	-0.229508	0.677419
2.89109	0.543269	14927.5	11666.4	263.797	3115.49	8496.62	3957.05	10916.2	118.359	11.3517	33.913	59.3644	420.805	907.401	2.23633	18.2704	0.748599	-56.29	-0.0159	-0.360656	0.580645
2.90099	0.551764	14675.2	11476.3	265.835	3042.85	8380.28	3879.34	10742.8	113.629	13.5254	28.8825	69.0161	430.038	908.057	2.24413	18.2642	0.7462	-46.1741	-0.0317	-0.409836	0.483871
2.91089	0.558968	14758	11587.4	254.768	3126.58	8414.28	3911.88	10799.6	116.217	14.7331	24.6491	65.161	433.448	938.458	2.25091	18.272	0.745994	-46.3187	-0.0952381	-0.393443	0.612903
2.92079	0.568807	14841.6	11612.7	256.251	3055.01	8506.21	3865.24	10925	118.76	14.0085	26.9047	56.2246	435.769	906.798	2.26631	18.276	0.743464	-99.9019	-0.0635	-0.360656	0.451613
2.93069	0.566227	14804.2	11589.5	260.334	3029.79	8509.99	3844.68	10909.9	124.338	12.3178	26.1117	58.9498	411.917	901.24	2.25787	18.256	0.729784	-105.223	-0.0317	-0.377049	0.580645
2.94059	0.56643	14753.7	11474.2	252.833	3036.36	8392.21	3880.16	10827.9	126.338	11.1102	28.2719	56.2246	403.731	888.269	2.25004	18.2345	0.723777	-67.9434	-0.0317	-0.278689	0.612903
2.9505	0.563953	14548.2	11378.1	265.704	3005.88	8324.28	3855.75	10644.5	118.045	11.3517	38.416	56.2702	398.248	866.767	2.23711	18.2162	0.714484	-31.2466	0.0476	-0.245902	0.354839
2.9604	0.567686	14657.6	11481.6	267.5	3077.3	8363.33	3906.78	10709.9	118.29	12.8009	40.3254	59.7925	419.983	857.164	2.24773	18.2254	0.728642	-25.2841	-8.99e-09	-0.262295	0.516129
2.9703	0.557998	14695.6	11517.1	274.993	3151.45	8320.96	3969.07	10681.8	121.567	17.6314	35.5177	60.4446	434.154	876.887	2.244	18.2212	0.723819	10.0609	-0.126984	-0.327869	0.774193
2.9802	0.555842	14705.2	11468	274.548	3073.83	8347.97	3874.17	10784.9	111.642	17.8273	41.0862	61.3919	426.483	873.112	2.25749	18.2247	0.719725	-59.4513	-0.111111	-0.196721	0.451613
2.9901	0.555309	14703.9	11504	268.812	3099.18	8363.84	3898.28	10764.7	119.343	17.5629	33.1387	62.1393	443.262	884.565	2.27448	18.2344	0.722359	-43.3503	-0.0794	-0.229508	0.354839
3	0.558801	14729	11533	293.069	3124.48	8367.85	3909.4	10778.9	126.22	16.0682	39.0037	75.6139	465.751	857.885	2.30097	18.2404	0.731355	-42.0479	-0.0476	-0.229508	0.612903
3.0099	0.552805	14587.4	11366.2	284.164	3085.89	8241.98	3874.48	10674.5	122.424	15.6307	32.4141	74.8261	463.72	869.496	2.2979	18.2248	0.72575	-30.6244	-0.111111	-0.229508	0.612903
3.0198	0.55733	14675.2	11463.6	266.148	3040.91	8384.34	3831.78	10805.1	107.136	17.6086	26.2713	75.4957	467.291	872.594	2.30528	18.2282	0.730614	-83.7787	-0.142857	-0.295082	0.645161
3.0297	0.556652	14762.6	11551.1	259.999	3149.5	8361.81	3906.63	10816.2	101.695	14.9746	31.2521	69.0295	451.95	875.687	2.34117	18.2673	0.754633	-52.9782	0.0159	-0.262295	0.290322
3.0396	0.545239	14802.6	11635.5	280.919	3152.33	8443.9	3929.17	10834.2	108.334	17.3898	37.0622	73.208	447.188	883.31	2.34763	18.2748	0.752692	-47.5232	-0.0476	-0.393443	0.387097
3.0495	0.539734	14816.2	11613.2	276.153	3155.45	8422.84	3941.41	10839.9	108.379	18.839	31.1837	73.6869	471.77	899.309	2.35932	18.2806	0.765991	-43.5069	-0.0476	-0.180328	0.451613
3.05941	0.538327	14840.8	11600.5	274.742	3135.23	8430.14	3926.04	10879.6	114.385	13.2839	29.5614	77.9432	466.949	881.207	2.37928	18.2958	0.771791	-60.7501	-0.142857	-0.311475	0.645161
3.06931	0.522737	14830.1	11579.3	274.839	3196.88	8345.5	4013.57	10779.6	123.258	11.8348	24.676	81.7754	474.867	913.503	2.37217	18.2946	0.777497	4.6497	-0.111111	-0.278689	0.387097
3.07921	0.527812	14732.4	11511.6	271.772	3196.12	8275.62	3986.67	10705.9	127.318	9.66103	22.1426	75.3495	469.907	920.609	2.37767	18.2798	0.768527	11.7006	-0.190476	-0.409836	0.612903
3.08911	0.528198	14828.5	11620.7	262.344	3131.55	8445.26	3923.3	10861.3	109.45	14.0085	22.1426	76.58	453.931	911.268	2.37574	18.2734	0.763718	-57.2158	-0.190476	-0.245902	0.83871
3.09901	0.549667	14803.4	11601.9	264.078	3144.16	8411.28	3927	10829.9	104.378	10.6271	25.9614	72.7384	435.457	916.432	2.36325	18.2716	0.754454	-47.3732	-0.206349	-0.344262	0.645161
3.10891	0.549177	14772.4	11538.8	265.836	3122.91	8362.96	3927.19	10792.3	108.393	12.8009	28.4357	76.2969	449.431	897.617	2.36493	18.29	0.757598	-37.5213	-0.15873	-0.114754	0.935484
3.11881	0.544018	14832.7	11588	282.417	3097.62	8432.25	3928.14	10846.5	113.948	11.3517	31.1381	78.4303	465.874	869.291	2.35763	18.2901	0.760074	-51.1783	-0.0952381	-0.311475	0.645161
3.12871	0.53864	14836.1	11668.5	272.617	3150.73	8462.87	3956.8	10824.3	112.098	13.9401	33.2796	65.616	464.188	882.497	2.3732	18.3015	0.769331	-32.5209	-0.126984	-0.508197	0.709677
3.13861	0.53748	14860.4	11644.8	285.242	3144.26	8438.69	3980.36	10818.2	116.791	14.929	35.1984	69.4576	465.386	871.329	2.36891	18.2875	0.763946	-20.3203	-0.15873	-0.491803	0.645161
3.14851	0.529139	14754.6	11604.6	293.862	3056.78	8484.52	3885.59	10805.7	126.388	12.3178	29.8848	67.995	453.191	873.047	2.36295	18.2732	0.760244	-59.7335	-0.142857	-0.295082	0.741935
3.15842	0.536194	14888.2	11772.1	281.054	3128.59	8575.82	3925.51	10895	106.31	15.8951	39.3137	70.574	447.545	874.655	2.35538	18.2794	0.764393	-64.9736	-0.142857	-0.213115	0.83871
3.16832	0.517787	15041.8	11884.7	292.841	3161.15	8659.61	3963.71	11014.1	110.225	13.6301	44.6045	72.9705	443.912	822.833	2.36551	18.2924	0.76801	-78.767	-0.111111	-0.229508	0.451613
3.17822	0.513475	14976.9	11795	291.773	3155.9	8576.92	3959.01	10955.7	104.606	9.54699	44.053	80.0982	453.22	827.446	2.35586	18.2947	0.768762	-65.7008	-0.111111	-0.295082	0.516129
3.18812	0.514256	14991.2	11803.7	294.487	3180.68	8559.67	3977.95	10949.9	118.6	12.5137	46.1448	63.1551	443.999	835.875	2.35213	18.2645	0.763339	-55.6548	-0.190476	-0.147541	1.06452
3.19802	0.53385	15051.6	11876.7	292.036	3182.04	8630.17	3974.48	11012.6	111.432	14.2044	47.7308	64.2622	456.856	827.909	2.36745	18.2674	0.76831	-73.5162	-8.99e-09	-0.262295	0.677419
3.20792	0.520036	14899.4	11714.1	294.001	3054.98	8593.74	3891.75	10942.3	101.271	14.6418	46.9378	74.0735	452.547	797.282	2.3681	18.2679	0.763164	-92.4633	-0.0476	-0.262295	0.612903
3.21782	0.521591	14953.1	11713.3	284.578	3057.55	8597.92	3912.33	10982.9	92.3072	7.72882	50.8479	73.2442	425.064	799.147	2.36084	18.2863	0.766417	-93.7694	0.0317	-0.327869	0.193548
3.22772	0.511369	14972.3	11727.7	284.573	3045.18	8631.42	3901.94	11019.2	92.0832	10.1441	61.589	63.775	418.278	781.407	2.36705	18.2668	0.76735	-107.877	-0.15873	-0.245902	0.645161
3.23762	0.512432	14880.9	11699.2	268.716	3020.98	8623.86	3854.76	10971.8	82.7374	10.3856	51.928	65.0283	421.666	806.889	2.37353	18.2586	0.765643	-116.785	-0.174603	-0.278689	0.741935
3.24752	0.517521	14906.7	11708.9	268.2	2992.51	8660.89	3811.81	11039.3	92.8493	13.767	51.0438	65.6025	419.54	765.626	2.37604	18.2637	0.763823	-153.675	-0.0794	-0.327869	0.483871
3.25743	0.529878	14952.2	11741.2	275.734	3047.39	8640.33	3897.95	11000.8	96.7956	13.2839	52.7573	67.3388	420.438	777.535	2.36061	18.2619	0.762145	-104.888	-0.111111	-0.180328	0.580645
3.26733	0.529313	15061.1	11880.4	268.46	3142.7	8689.46	3948.8	11064.1	94.4125	12.5593	49.0794	66.099	422.039	790.316	2.34027	18.2611	0.758873	-98.4681	-0.0952381	-0.393443	0.516129
3.27723	0.527529	14995.2	11794.3	266.857	3075.07	8670.38	3878.96	11067.4	94.8634	11.8348	58.5995	58.9673	422.061	799.775	2.35038	18.2568	0.762043	-130.752	-0.0476	-0.213115	0.548387
3.28713	0.51734	14984.7	11778.8	288.615	3042.77	8688.14	3860.42	11076.3	97.8208	14.25	63.7172	59.3229	413.306	824.544	2.34138	18.2642	0.7598	-141.406	-0.126984	-0.147541	0.677419
3.29703	0.523125	14885.8	11675.2	280.017	2965.3	8654.98	3744.9	11086	84.3866	13.767	63.6715	58.8305	414.906	830.738	2.35128	18.2477	0.754997	-195.909	0.0159	-0.245902	0.483871
3.30693	0.519126	14936.2	11746.3	292.098	3022.55	8673.15	3820.51	11065.1	87.3264	18.3331	59.1282	71.5038	409.997	837.123	2.34811	18.2655	0.755314	-156.455	-0.111111	-0.0984	0.645161
3.31683	0.516186	14819.3	11715.9	283.329	2983.73	8674.37	3783.62	10977.9	85.6626	17.3898	57.7246	69.102	438.958	847.941	2.3447	18.2436	0.749815	-150.381	-0.0952381	-0.180328	0.580645
3.32673	0.519742	14962.5	11797.5	281.395	3051.17	8687.05	3841.28	11061.9	99.9945	13.0424	49.3075	65.7891	432.404	828.949	2.33156	18.2263	0.741101	-146.282	0.0317	-0.311475	0.322581
3.33663	0.535066	14872.4	11733.1	296.813	3069.17	8611.08	3849.15	10970.4	100.523	9.90255	62.8101	68.9517	422.248	864.12	2.32632	18.2392	0.746025	-118.944	0.0635	-0.311475	0.322581
3.34653	0.532344	14896.3	11757.2	286.581	3097.12	8608.05	3884.01	10960.3	102.204	12.5593	55.8743	64.9142	433.735	841.447	2.33105	18.2471	0.750138	-100.636	-0.0635	-0.180328	0.548387
3.35644	0.540527	14964.7	11712.8	256.446	3063.18	8603.1	3893.45	11024.8	95.8564	8.93645	44.7641	63.0048	447.512	852.074	2.34068	18.2433	0.747507	-113.159	-8.99e-09	-0.196721	0.483871
3.36634	0.526796	14910	11675.3	251.811	3007.13	8622.29	3823.15	11040.9	88.0913	10.3856	42.4442	68.8699	457.492	841.654	2.35905	18.248	0.749786	-148.983	-0.0794	-0.229508	0.677419
3.37624	0.526969	14969.7	11711	263.101	3005.15	8650.91	3833.74	11081.1	80.9327	9.35108	44.167	71.2032	463.357	849.134	2.38228	18.2674	0.763877	-154.656	-0.174603	-0.409836	0.774193
3.38614	0.526741	14992.9	11783.3	266.326	3020.97	8711.72	3823.75	11118.6	87.458	11.5932	44.0758	66.4546	475.065	843.702	2.38001	18.2664	0.766097	-168.909	-0.0635	-0.229508	0.612903
3.39604	0.521283	14985.4	11740.5	261.553	3030.9	8664.58	3847.51	11092.8	77.8747	7.97035	46.9285	67.0517	468.673	836.576	2.39039	18.2758	0.773077	-151.518	-8.99e-09	-0.262295	0.516129
3.40594	0.522802	14980.1	11695.4	267.864	2976.88	8663.62	3806.57	11118.6	85.4533	14.4003	48.218	60.3533	479.9	836.021	2.36873	18.2714	0.772842	-176.642	-0.0317	-0.327869	0.451613
3.41584	0.524516	14988.5	11690.8	277.622	2961.48	8676.18	3831.91	11103.4	80.9783	14.25	53.231	69.3623	487.924	785.654	2.34781	18.2691	0.761951	-161.282	-8.99e-09	-0.311475	0.451613
3.42574	0.531972	15090.2	11837.5	251.864	2962.06	8824.63	3800.1	11239.3	82.8649	11.8348	48.4139	61.2188	474.14	815.26	2.36207	18.2702	0.765925	-210.929	-8.99e-09	-0.262295	0.548387
3.43564	0.536436	15015.4	11705.5	255.877	2915.66	8734.31	3775.1	11184.8	87.682	12.0763	49.3116	60.0299	500.737	832.425	2.34798	18.2541	0.75348	-208.011	-0.111111	-0.327869	0.548387
3.44554	0.541003	14932.8	11679.9	251.348	2926.86	8698.74	3770.99	11107.5	85.417	12.2038	52.9707	54.6117	456.204	835.262	2.33838	18.2494	0.744212	-189.756	-0.190476	-0.295082	1
3.45545	0.553701	15146.8	11917.5	254.007	2960.76	8900.35	3835.89	11254.5	87.317	16.1822	53.7368	47.4706	443.026	823.524	2.33108	18.2615	0.745946	-198.79	-0.0952381	-0.344262	0.774193
3.46535	0.546913	15001.2	11791.1	253.447	2962.31	8769.56	3853.14	11088.7	89.8557	12.3178	51.9093	47.1835	466.038	819.513	2.31245	18.2451	0.741122	-147.924	-0.111111	-0.245902	0.709677
3.47525	0.545552	14876.7	11705.7	242.127	2890.31	8753.19	3735.84	11078.7	82.9883	10.8687	53.3222	40.5026	437.956	782.901	2.31774	18.233	0.73205	-198.1	-0.0952381	-0.229508	0.612903
3.48515	0.534917	14943.8	11727.7	234.244	2861.22	8807.25	3688.92	11195.6	88.7984	9.90255	53.4269	34.3007	416.36	791.654	2.32631	18.2427	0.742125	-249.607	-0.0476	-0.311475	0.548387
3.49505	0.540087	15049.8	11824.9	248.441	2988.23	8779.73	3846.95	11145.9	100.082	15.9407	52.5976	34.1504	434.226	812.839	2.34333	18.2638	0.752327	-165.558	0.0317	-0.426229	0.387097
3.50495	0.548124	15187	11945.3	259.857	3038.16	8849.65	3905.61	11223.8	97.8395	11.1102	58.1393	40.9131	481.907	834.03	2.36687	18.2886	0.76551	-159.43	-0.0317	-0.377049	0.451613
3.51485	0.531048	15129.4	11935.2	261.948	3044.88	8834.21	3863.49	11209.8	85.2574	14.9746	63.9949	40.7857	482.568	851.378	2.37969	18.2874	0.769175	-174.738	-0.0476	-0.377049	0.645161
3.52475	0.529859	15045.9	11840.7	264.963	3038.77	8732.83	3886.47	11090.3	87.258	13.5254	56.9357	50.9701	475.959	864.989	2.37221	18.2902	0.76646	-133.323	-0.126984	-0.360656	0.548387
3.53465	0.53113	15064.3	11866.1	273.652	3043.93	8752.44	3860.95	11133.7	87.3223	16.1822	63.2247	49.2431	465.187	839.975	2.38183	18.2969	0.769487	-156.082	-0.126984	-0.409836	0.612903
3.54455	0.531085	15101.7	11880.8	289.615	3068.76	8739.42	3899.33	11129.7	96.8371	19.5408	68.7705	47.7028	489.138	822.388	2.38741	18.289	0.767477	-137.795	-0.222222	-0.459016	0.774193
3.55446	0.522847	15126.5	11879.7	311.614	3082.97	8718.24	3915.33	11132.8	101.508	19.2992	71.2904	56.2193	493.767	822.317	2.4035	18.2842	0.768628	-131.38	-0.142857	-0.311475	0.483871
3.56436	0.520386	15082.1	11820.1	310.785	3047.28	8692.59	3879.32	11122.6	92.6493	25.0959	78.1806	53.3438	466.789	820.813	2.39104	18.2803	0.762942	-144.931	-0.0794	-0.377049	0.548387
3.57426	0.531743	15021.2	11765.1	312.525	3002.81	8684.74	3839.07	11104.6	96.7553	22.4163	61.9849	62.1984	494.765	845.53	2.38548	18.236	0.74592	-158.364	-0.0476	-0.393443	0.483871
3.58416	0.546988	14978.7	11794.3	316.883	3026.76	8694.29	3812.36	11093.1	101.635	24.2116	63.1335	66.1903	541.957	847.864	2.39826	18.2583	0.754933	-167.404	-0.0476	-0.327869	0.677419
3.59406	0.546145	14850.9	11734.2	303.548	3013.21	8640.47	3806.99	10963.5	94.4313	19.6683	63.9171	70.0588	528.248	854.766	2.4035	18.2523	0.753914	-136.119	-0.0159	-0.409836	0.387097
3.60396	0.536094	14960.4	11751.8	331.054	3034.67	8639.59	3815.01	11067.8	110.585	28.6959	65.416	67.202	516.404	842.97	2.42613	18.2778	0.767387	-159.632	-0.0317	-0.360656	0.580645
3.61386	0.53268	14762.5	11601.5	312.063	2985.4	8535.34	3810.05	10871.7	94.0072	28.8234	64.8376	64.6499	511.378	826.873	2.43765	18.2801	0.76935	-110.889	-0.15873	-0.442623	0.741935
3.62376	0.535932	14764.7	11534.9	307.332	3059.4	8392.74	3871.14	10810.8	97.9951	25.3374	65.0657	62.134	502.523	814.844	2.44893	18.2868	0.77761	-67.5552	-0.174603	-0.508197	0.645161
3.63366	0.530493	14860.4	11696.1	311.704	3145.9	8467.69	3916.34	10861.5	98.9974	24.8087	76.3718	63.2463	543.837	843.429	2.4461	18.2919	0.786123	-60.402	-0.0476	-0.393443	0.741935
3.64356	0.524507	14879.8	11706.8	307.24	3150.55	8481.02	3931	10873.6	94.2581	29.7439	70.5617	64.3265	530.044	868.677	2.45322	18.316	0.789953	-56.9489	-0.0635	-0.344262	0.709677
3.65347	0.515361	15019.5	11827.7	317.306	3156.13	8589.7	3958.84	10978.8	90.8996	30.1813	81.3164	59.0948	514.582	881.998	2.45609	18.3217	0.793128	-71.7613	-0.142857	-0.409836	0.774193
3.66337	0.509686	15168.1	11963.6	323.204	3153.56	8729.8	3998.18	11089.7	94.7909	35.723	70.8623	62.6265	519.923	863.815	2.47438	18.3553	0.811246	-82.903	-0.142857	-0.393443	0.709677
3.67327	0.509004	15103.3	11924.8	320.296	3144.09	8700.26	3981.77	11041.1	95.1236	34.9528	66.3324	54.9795	527.526	860.247	2.47662	18.3452	0.811609	-77.6503	-0.126984	-0.426229	0.483871
3.68317	0.507414	15178.8	11889	342.522	3167.45	8637	4056.36	11037.9	99.7167	37.3224	68.388	65.5704	553.333	844.43	2.4864	18.3616	0.812894	-43.2422	-0.206349	-0.377049	0.612903
3.69307	0.50717	15264.1	11945.3	333.702	3195.66	8674.13	4101.69	11086.9	106.065	38.047	59.1551	56.0959	520.656	857.972	2.48382	18.359	0.807978	-35.5986	-0.0635	-0.393443	0.548387
3.70297	0.501997	15323.9	11999.3	349.279	3248.55	8675.52	4171.6	11077	108.157	46.5004	63.0195	60.8311	566.465	863.721	2.48629	18.3632	0.811311	-1.56958	-0.238095	-0.442623	0.806452
3.71287	0.494333	15346.9	11987	315.434	3213.5	8697.66	4129.98	11141.1	101.381	38.5985	62.2493	51.9403	514.758	861.101	2.50139	18.3728	0.815399	-36.9669	-0.142857	-0.327869	0.774193
3.72277	0.492107	15271.1	11961.4	311.08	3260.93	8624.01	4150.92	11043.8	105.591	41.9114	54.6573	57.7369	526.758	854.689	2.48407	18.359	0.809212	-2.22178	-0.0635	-0.540984	0.451613
3.73267	0.497369	15216.2	11895.3	317.717	3237.75	8580.28	4141.57	10997.3	90.2019	42.6816	58.3486	69.8857	540.642	872.585	2.50299	18.3567	0.816705	5.64411	-0.206349	-0.377049	0.741935
3.74257	0.492122	15218	11894.2	337.766	3265.37	8550.95	4149.24	10990.8	106.653	43.912	58.786	73.946	509.08	884.576	2.52826	18.3741	0.81701	10.7835	-0.174603	-0.393443	0.709677
3.75248	0.497542	15323	11949.8	346.427	3212.94	8659.29	4120.36	11125.1	109.728	43.5337	52.8619	72.7933	522.505	875.169	2.53469	18.367	0.817035	-37.1149	-0.111111	-0.426229	0.322581
3.76238	0.496283	15339	12029.1	335.139	3223.94	8729.64	4106.85	11156.6	102.136	35.6089	56.7264	78.166	537.212	864.264	2.54143	18.3539	0.816146	-51.3923	-0.0794	-0.52459	0.354839
3.77228	0.500062	15416.3	12121.4	332.624	3248.79	8792.98	4128.67	11208	97.6517	41.0594	58.3486	69.4845	528.202	869.353	2.53641	18.3764	0.816498	-54.9492	-0.0952381	-0.360656	0.580645
3.78218	0.496743	15367.7	12140.2	329.906	3228.27	8834.37	4107.8	11182.3	101.33	40.1979	50.597	72.0728	556.903	889.318	2.551	18.368	0.825726	-57.6419	-0.111111	-0.508197	0.516129
3.79208	0.49925	15391.4	12110.8	329.351	3257.35	8777.65	4129.2	11186.4	110.006	45.7758	49.8268	65.9985	553.762	865.441	2.55805	18.3643	0.819823	-49.0803	-0.142857	-0.426229	0.709677
3.80198	0.505563	15460.1	12162.2	342.427	3288.74	8794.18	4142.2	11238.5	110.42	38.6441	53.8643	72.3828	566.706	876.809	2.54491	18.359	0.811782	-56.7863	-0.174603	-0.377049	0.806452
3.81188	0.502039	15056.9	11844.3	326.58	3157.01	8609.99	3994.61	10985	107.636	28.7416	50.2414	72.843	567.14	866.241	2.53191	18.3574	0.815937	-57.2811	-0.0635	-0.196721	0.548387
3.82178	0.492698	15100.2	11820.2	318.14	3124.23	8613.21	3952.23	11065.2	101.238	27.0509	50.7607	70.2184	510.318	887.376	2.54918	18.3662	0.825284	-97.2018	-0.0476	-0.311475	0.483871
3.83168	0.497781	15282.9	12057.6	336.43	3218.59	8755.35	4055.56	11143.7	107.248	29.1334	56.9492	75.9735	551.612	907.83	2.56429	18.3753	0.819904	-71.124	-0.0317	-0.295082	0.451613
3.84158	0.490563	15308.6	12084.9	334.301	3274.28	8728.38	4135.75	11090.6	116.381	29.7077	55.8784	74.3875	546.429	918.998	2.55797	18.3601	0.803755	-21.2329	-0.111111	-0.442623	0.516129
3.85149	0.501399	15316.7	12073.1	318.271	3267.3	8719.51	4118.91	11111.5	114.928	28.017	50.5192	74.1191	554.695	910.977	2.56134	18.3498	0.80335	-34.2456	-0.111111	-0.360656	0.580645
3.86139	0.498153	15431	12177.5	331.21	3312.45	8783.07	4177.42	11171.7	123.107	33.3305	53.29	69.8266	589.898	903.764	2.54849	18.3483	0.803644	-23.5613	-0.126984	-0.147541	0.645161
3.87129	0.489583	15265.4	12021.9	321.235	3215.42	8722.79	4081.64	11100.1	116.595	29.7077	49.2069	69.412	538.018	892.579	2.55065	18.3485	0.805336	-48.04	-0.142857	-0.163935	0.645161
3.88119	0.501255	15297.1	12043.8	350.047	3198.49	8763.39	4076.5	11138.7	125.724	30.4322	62.6545	74.7887	547.736	888.633	2.56863	18.3319	0.805491	-60.3865	-0.142857	-0.245902	0.548387
3.89109	0.493339	15178	11971.1	356.156	3237.75	8648.76	4112.03	10981.4	126.507	28.2585	71.8647	72.7249	568.507	886.824	2.56769	18.3338	0.807769	-3.51044	-0.253968	-0.163935	0.645161
3.90099	0.500425	15082.6	11880.2	354.661	3197.81	8600.77	4047.88	10953.1	124.092	34.7569	65.4254	69.8763	533.89	919.872	2.57916	18.32	0.809376	-25.0136	-0.174603	-0.311475	0.677419
3.91089	0.5031	15199.1	11988.8	358.144	3232.37	8679.44	4096.39	11025.7	123.91	30.9153	66.5967	73.7594	544.39	908.153	2.591	18.352	0.818662	-22.0568	-0.0635	-0.426229	0.516129
3.92079	0.501419	15216.1	11968.9	364.318	3209	8681.17	4054.91	11082.4	121.294	38.161	66.8155	67.6622	544.066	873.186	2.60687	18.3573	0.821685	-55.4862	-0.0317	-0.245902	0.483871
3.93069	0.489612	15411.3	12141.2	376.527	3291.47	8768.66	4167.47	11162.8	129.151	36.4704	71.5413	76.4618	546.528	880.813	2.61233	18.3499	0.825266	-25.7251	-0.0635	-0.262295	0.645161
3.94059	0.490778	15342.9	12071	383.817	3297.75	8693.95	4167.24	11096.3	133.689	38.4026	63.6622	80.6818	584.809	868.237	2.61981	18.3558	0.824418	-8.54746	-0.222222	-0.377049	1
3.9505	0.49601	15322.1	11991.3	384.122	3286.2	8625.19	4148.29	11093.9	126.994	39.3687	62.1083	76.38	559.252	869.224	2.62345	18.3723	0.833132	-16.4542	-0.0952381	-0.180328	0.806452
3.9604	0.499972	15224.3	11932.7	385.452	3264.59	8585.85	4110.83	11031.2	135.863	32.1229	73.0361	79.8432	557.484	873.166	2.62302	18.3635	0.840241	-16.9962	-0.0635	-0.163935	0.612903
3.9703	0.492753	15183.6	11972.6	367.119	3273.77	8622.98	4108.68	10999.1	128.048	29.2246	70.2652	77.8975	535.667	873.976	2.63597	18.3677	0.836326	-9.62729	-0.0635	-0.180328	0.580645
3.9802	0.491731	15182.2	11927.1	339.571	3226.22	8629.99	4092.5	11018.8	119.121	23.428	68.8617	70.2921	528.094	876.052	2.62847	18.3466	0.828876	-22.0332	-0.174603	-0.213115	0.709677
3.9901	0.497827	15226.1	11962.6	333.246	3197.37	8685.68	4054.89	11091.6	107.929	29.2246	63.1013	71.3629	524.464	851.888	2.63724	18.3546	0.832152	-57.8666	-0.15873	-0.262295	0.612903
4	0.505307	15263.7	11981.5	325.806	3192.5	8713.99	4039.51	11149.2	95.9301	25.1187	63.6072	84.3503	538.811	878.636	2.64236	18.3645	0.839229	-79.7809	-0.0952381	-0.311475	0.387097
4.0099	0.503204	15277	11998.9	332.405	3223.27	8698.94	4099.68	11100.6	103.454	18.5975	72.1518	83.1292	525.433	884.151	2.64102	18.3488	0.83679	-40.0744	-0.222222	-0.245902	0.806452
4.0198	0.498516	15201.4	11955.9	348.255	3232.33	8653.55	4073.25	11058.1	116.979	19.5636	69.7956	84.1731	531.377	886.286	2.61323	18.3209	0.815511	-40.9018	-0.142857	-0.295082	0.806452
4.0297	0.511638	15273.9	12055.1	356.219	3299.04	8685.48	4139.74	11063.5	130.937	21.9788	64.3908	80.3584	540.114	874.218	2.61439	18.3491	0.830404	-12.3945	-0.0952381	-0.213115	0.677419
4.0396	0.512005	15235.1	11932.5	322.361	3218.98	8642.88	4071.83	11092.7	113.461	17.1483	64.0809	72.584	531.375	869.305	2.62712	18.3447	0.831543	-50.5323	-0.15873	-0.311475	0.612903
4.0495	0.506309	15242.9	11937.4	342.669	3181.66	8675.25	4017.89	11144.6	124.999	19.3221	65.6803	78.335	547.613	849.725	2.63357	18.3657	0.840083	-88.2921	-0.15873	-0.229508	0.516129
4.05941	0.500346	15277.7	12003.8	342.513	3188.08	8735.78	4003.52	11194.3	125.218	15.9407	71.8647	67.8447	527.381	870.671	2.64551	18.3804	0.847652	-107.699	-0.0635	-0.311475	0.548387
4.06931	0.507341	15292	11992.6	317.396	3199.76	8712.68	4049.6	11162.2	107.336	14.7331	68.9436	65.1195	520.993	854.964	2.6394	18.371	0.839413	-78.6211	-0.190476	-0.196721	0.741935
4.07921	0.502335	15320	12028.3	321.37	3216.73	8733.15	4075.22	11166.3	105.854	20.7484	67.5763	65.2107	492.355	882.6	2.6289	18.3639	0.833377	-68.1582	-0.190476	-0.344262	0.903226
4.08911	0.509614	15330.3	12023.5	339.085	3258.89	8688.77	4120.3	11134.2	120.971	13.5254	74.0975	72.16	518.914	876.869	2.62347	18.3698	0.828863	-39.5121	-0.174603	-0.262295	0.903226
4.09901	0.508479	15336.9	12083.4	337.806	3213.18	8794.09	4085.22	11175.6	113.898	16.1822	74.3162	69.1892	513.911	857.467	2.63312	18.3664	0.831672	-66.0632	-0.253968	-0.262295	0.903226
4.10891	0.504518	15304.9	12074.3	342.435	3220.87	8771.46	4066.22	11156.8	116.591	20.5297	82.7602	70.6196	521.15	878.16	2.63379	18.3558	0.830561	-69.7166	-0.15873	-0.409836	0.774193
4.11881	0.511101	15318.1	12070.6	332.983	3241.72	8749.52	4101.45	11137.3	107.605	18.0916	88.2106	63.5469	518.48	894.655	2.62398	18.3508	0.829823	-48.8105	-8.99e-09	-0.393443	0.580645
4.12871	0.515661	15402	12114.7	339.911	3287.26	8749.01	4149.99	11173.6	116.824	15.9407	88.2013	67.8447	535.899	892.723	2.62021	18.3496	0.822601	-36.3973	-0.111111	-0.327869	0.935484
4.13861	0.512801	15346.1	12108.2	344.871	3363.99	8670.14	4212.18	11059.8	117.247	18.5975	91.0674	68.678	557.461	881.909	2.61287	18.357	0.823826	21.1682	-0.0635	-0.295082	0.903226
4.14851	0.513602	15366.8	12124.1	342.425	3329.99	8717.36	4169.81	11120.3	109.861	15.2161	86.2369	81.1596	555.974	881.585	2.61286	18.3522	0.818241	-13.6155	-0.0159	-0.393443	0.548387
4.15842	0.522414	15413.3	12122.1	359.296	3278.76	8774.2	4127.32	11216.8	115.233	14.25	91.7826	84.8374	557.418	875.062	2.61452	18.3713	0.824703	-57.8425	-0.0476	-0.426229	0.612903
4.16832	0.514747	15357.3	12009.1	380.745	3287.54	8645.42	4140.95	11140.3	126.216	15.9407	93.8382	86.1726	535.628	915.798	2.61081	18.3834	0.8338	-31.8005	-0.0635	-0.426229	0.741935
4.17822	0.506363	15355.8	12108.8	357.759	3290.05	8752.17	4137.47	11151.7	114.039	16.6653	96.4909	77.3502	528.107	902.082	2.59889	18.3673	0.824283	-36.3508	-0.126984	-0.622951	0.741935
4.18812	0.517738	15372.6	12018.9	343.968	3291.12	8661.57	4156.92	11149.4	112.412	14.9746	85.3579	75.7092	513.72	901.507	2.61454	18.3811	0.838737	-27.0025	-0.0794	-0.47541	0.516129
4.19802	0.500746	15406.9	12104.5	336.151	3343.93	8690.8	4189.07	11148.1	117.904	14.8834	80.3906	73.5179	549.675	905.064	2.62789	18.4037	0.847448	-12.1737	-0.0952381	-0.229508	0.612903
4.20792	0.487394	15480.8	12108.3	348.908	3330.79	8700.48	4210.04	11193.8	119.011	17.0799	84.9071	76.1706	527.63	896.131	2.64606	18.4041	0.84702	-14.6235	-0.0159	-0.213115	0.580645
4.21782	0.483304	15407.3	12020.7	336.815	3321.45	8632.44	4206.47	11133.9	118.259	17.1483	74.1525	78.8408	526.963	909.249	2.64699	18.4116	0.855129	-0.674214	-0.111111	-0.377049	0.903226
4.22772	0.470572	15325.2	11976.2	341.834	3293.5	8610.61	4183.91	11069.3	111.35	13.767	77.9391	82.0169	505.89	910.824	2.66046	18.4148	0.861995	5.99229	-0.253968	-0.377049	0.580645
4.23762	0.467001	15236.3	11932.8	326.926	3327.26	8529.08	4183.88	10976	108.794	14.7331	74.0291	83.2017	515.778	875.069	2.65331	18.398	0.849991	30.2177	-0.238095	-0.147541	0.709677
4.24752	0.484947	15494.3	12185.4	342.758	3378.75	8735.18	4231.98	11190.8	116.805	15.2161	75.9975	75.701	506.385	889.305	2.66419	18.4125	0.852164	-3.9808	-0.190476	-0.262295	0.741935
4.25743	0.478822	15410.5	12141.1	337.733	3404.82	8666.52	4220.04	11120.7	116.795	21.4502	73.1811	77.4104	500.96	873.177	2.65153	18.4084	0.85319	8.87406	-0.238095	-0.426229	0.741935
4.26733	0.489298	15423	12126.1	325.242	3406.15	8651.95	4242.44	11112.6	115.47	18.1144	64.9289	73.4185	486.776	889.995	2.65789	18.4104	0.851735	21.0631	-0.174603	-0.147541	0.774193
4.27723	0.482207	15383.7	12073.2	333.421	3373.93	8634.72	4234.44	11084.8	120.359	16.6425	57.4281	75.5466	490.535	895.243	2.65532	18.417	0.848107	24.6924	-0.0476	-0.213115	0.580645
4.28713	0.495687	15392.8	12058.3	345.333	3355.68	8639.02	4199.87	11129.3	128.89	19.208	57.7059	73.8238	483.821	894.86	2.65471	18.4175	0.847652	-2.44314	-0.0476	-0.393443	0.516129
4.29703	0.499432	15364	12013	322.035	3324.72	8622.95	4177.22	11121.4	108.302	19.3221	63.5481	74.9952	496.269	886.145	2.66176	18.4047	0.843128	-10.5632	-0.0794	-0.606557	0.516129
4.30693	0.506553	15481.3	12091.3	304.013	3314.04	8707.27	4180.74	11230.5	104.237	11.7663	62.2855	63.2651	465.379	904.092	2.64445	18.4138	0.840344	-37.3697	-0.0952381	-0.229508	0.612903
4.31683	0.505048	15737.2	12277.5	323.796	3456.88	8751.5	4315.08	11353	106.361	14.0085	78.873	67.9628	486.397	907.421	2.65482	18.4445	0.858676	-8.7585	-0.0794	-0.327869	0.612903
4.32673	0.490086	15523.2	12160.9	325.176	3368.15	8721.62	4235.9	11216.1	111.411	8.21187	74.8127	69.0336	490.334	891.729	2.65662	18.4402	0.861625	-8.79986	-0.0952381	-0.47541	0.612903
4.33663	0.492773	15513.4	12182.1	314.638	3403.62	8708.17	4234.05	11209	105.34	14.0085	82.6784	56.8714	470.514	888.259	2.64903	18.4375	0.853332	-7.78952	-0.111111	-0.344262	0.612903
4.34653	0.499998	15414.6	12083.2	310.755	3358.24	8654.06	4195.72	11147.9	109.906	11.1102	77.2736	58.5164	444.529	885.415	2.64699	18.4323	0.847791	-9.15339	-0.0952381	-0.344262	0.741935
4.35644	0.512073	15517.8	12172.6	326.518	3375.82	8726.42	4232.09	11215.4	111.137	12.5593	84.1316	58.8626	437.222	863.246	2.63177	18.4203	0.844262	-10.3273	-0.126984	-0.344262	0.612903
4.36634	0.497467	15466.3	12158.5	331.296	3403.11	8681.28	4274.54	11117.6	110.567	14.9746	91.0674	61.0592	453.211	891.984	2.62378	18.4165	0.84263	34.1968	-0.15873	-0.229508	0.806452
4.37624	0.503885	15409.6	12086.7	330.497	3370.02	8645.74	4259.04	11079.6	106.069	14.25	86.7843	66.2225	469.91	877.724	2.62972	18.4226	0.852051	37.1091	-0.0635	-0.360656	0.677419
4.38614	0.497593	15462.9	12184.9	330.335	3406.96	8709.41	4236.21	11158.1	95.7383	15.2161	97.2424	63.5657	457.21	881.16	2.62418	18.4172	0.848053	6.41623	-0.0635	-0.393443	0.354839
4.39604	0.506357	15510.6	12148.2	330.561	3379.12	8698.42	4247.89	11192.1	98.5722	11.8348	86.1966	72.8939	451.339	875.068	2.62477	18.4125	0.852954	2.84902	-0.190476	-0.344262	0.677419
4.40594	0.485101	15546.1	12229.4	333.661	3387.09	8769.37	4279.22	11193.9	92.3166	12.8009	92.8815	72.1009	480.04	886.423	2.63919	18.4281	0.859117	16.473	-0.0952381	-0.360656	0.419355
4.41584	0.47931	15728.6	12432.1	336.827	3519.03	8834.96	4420.38	11230.1	88.7206	14.4459	93.2868	74.2197	505.163	922.508	2.66408	18.4413	0.86963	70.5932	-0.190476	-0.147541	0.580645
4.42574	0.473167	15716.6	12430.1	339.375	3449.77	8897.84	4332.38	11301.7	85.5176	19.518	95.3236	68.988	516.259	902.692	2.66405	18.4568	0.873003	12.3601	-0.174603	-0.245902	0.548387
4.43564	0.466291	15875.2	12512.7	336.272	3525.13	8916.12	4418.41	11385.3	89.5229	20.2882	99.0471	64.4633	484.57	895.743	2.69627	18.4785	0.888996	29.3455	-0.222222	-0.180328	0.677419
4.44554	0.455027	15788.3	12390.7	325.79	3526.58	8798.15	4400.26	11322.1	85.7042	21.0127	87.8457	69.0979	482.577	876.078	2.689	18.459	0.887171	37.6185	-0.222222	-0.442623	0.83871
4.45545	0.444528	15934.9	12506.9	339.948	3568.12	8871.1	4490.59	11376.6	96.3488	23.1865	98.9921	61.7475	476.897	864.005	2.70112	18.4712	0.890696	64.083	-0.190476	-0.360656	0.677419
4.46535	0.440012	15947.5	12568.6	350.263	3533.7	8964.56	4436.28	11440.9	98.6325	21.0127	97.8757	67.1336	470.541	857.28	2.6954	18.4506	0.88705	22.9332	-0.365079	-0.229508	1.03226
4.47525	0.436444	15850	12471.7	329.898	3501.98	8898.79	4402.46	11376.7	101.143	20.2197	90.1241	60.9907	474.909	857.995	2.69274	18.4424	0.885541	24.4092	-0.269841	-0.278689	0.677419
4.48515	0.447749	15766.8	12377	316.941	3460.3	8849.28	4392.94	11306.5	98.705	25.3602	84.993	48.2677	444.235	854.552	2.69018	18.4146	0.87189	38.3752	-0.269841	-0.327869	0.645161
4.49505	0.450024	15710.5	12330.9	321.56	3414.7	8859.23	4307.3	11346.2	97.0143	25.5789	83.3158	52.0274	446.213	843.142	2.7001	18.4258	0.881007	-10.4957	-0.285714	-0.163935	1.09677
4.50495	0.442084	15545.4	12196.2	313.683	3367.12	8775.58	4254.17	11237.8	86.6381	24.0385	79.3654	57.9743	436.935	832.812	2.69834	18.4317	0.877325	-6.19836	-0.285714	-0.213115	0.83871
4.51485	0.44303	15627.1	12203	328.644	3401.31	8748.23	4329.86	11243.7	101.813	22.2204	79.3882	60.0206	459.629	832.06	2.68598	18.4193	0.875265	26.3064	-0.238095	-0.393443	0.741935
4.52475	0.445085	15609.3	12217.8	331.096	3457.65	8695.61	4383.42	11161.4	112.029	18.839	72.3612	62.0574	466.225	856.528	2.68187	18.4185	0.875231	71.8271	-0.222222	-0.213115	0.709677
4.53465	0.456422	15662.2	12334.7	342.289	3478.27	8784.68	4380.73	11209.7	114.467	15.2161	78.5952	69.7219	428.565	920.869	2.69336	18.4095	0.868504	58.0445	-0.111111	-0.327869	0.516129
4.54455	0.443897	15697.4	12395.6	336.189	3620.53	8719.27	4537.03	11104.6	108.589	21.9788	75.7975	66.9886	431.29	961.162	2.70566	18.4298	0.877432	155.712	-0.111111	-0.278689	0.483871
4.55446	0.453733	15722.9	12431.7	338.565	3643.14	8727.29	4528.23	11133.3	112.43	22.9449	68.219	68.0593	443.245	954.321	2.70789	18.4329	0.877054	144.275	-0.222222	-0.229508	0.645161
4.56436	0.46514	15850.1	12422.6	325.158	3553.1	8810.57	4488.41	11302.7	107.828	19.7823	65.1838	63.885	444.539	936.343	2.72978	18.4584	0.880385	82.3285	-0.190476	-0.229508	0.774193
4.57426	0.462251	15890.1	12473.6	349.581	3610.14	8808.3	4532.58	11302.3	113.05	23.6695	72.9261	67.0973	429.739	925.617	2.74737	18.4727	0.887376	102.296	-0.142857	-0.344262	0.741935
4.58416	0.450838	15874.5	12451.8	358.153	3603.1	8791.5	4527.28	11289.9	114.126	25.1187	74.6946	71.7588	476.269	955.539	2.74567	18.4745	0.88688	103.13	-0.206349	-0.114754	1
4.59406	0.447969	15867	12470.6	361.567	3563.62	8844.56	4475.36	11329.2	115.821	24.1526	70.2787	73.9285	470.452	965.703	2.74953	18.4712	0.882904	69.5639	-0.126984	-0.295082	0.741935
4.60396	0.468908	15779.1	12346	351.596	3499.25	8787.15	4401.93	11317.6	117.913	27.7754	63.3563	68.9248	442.103	975.025	2.74565	18.4787	0.88681	39.5271	-0.126984	-0.311475	0.83871
4.61386	0.465633	15810.9	12371.8	341.338	3508.77	8809.57	4408.09	11349.3	119.8	21.7373	66.4049	61.4925	455.819	977.92	2.75165	18.4658	0.88639	34.0552	-0.174603	-0.147541	0.774193
4.62376	0.455516	15783.9	12419.7	341.448	3494.13	8862.8	4378.38	11342.7	119.79	23.6695	66.4961	64.4499	473.546	1021.86	2.75289	18.4635	0.879558	22.4002	-0.174603	-0.147541	0.83871
4.63366	0.466514	15753.1	12393.8	373.504	3462.06	8865.55	4367.68	11319.2	132.992	31.6399	71.3079	65.4523	476.935	986.161	2.75633	18.4827	0.883352	23.6982	-0.0952381	-0.262295	0.645161
4.64356	0.457175	15782	12418.4	365.196	3507.51	8843.18	4446.5	11267.8	123.883	33.7908	69.0336	65.2335	448.503	994.244	2.75568	18.4895	0.884687	72.5286	-0.269841	-0.295082	0.903226
4.65347	0.460674	15821.3	12477.3	377.815	3494	8910.62	4415.37	11333.3	132.669	26.2579	81.7929	66.5915	445.986	1027.79	2.75861	18.4829	0.883226	41.4905	-0.222222	-0.245902	0.967742
4.66337	0.461804	15842.9	12435	376.321	3430.65	8937.28	4350.9	11424.9	133.89	32.0545	70.2412	74.17	441.454	1037.58	2.72086	18.4679	0.869356	-11.3377	-0.269841	-0.311475	0.83871
4.67327	0.471529	15949.9	12599	389.137	3433.65	9100.6	4348.62	11536.5	141.723	31.5258	76.1466	68.2781	436.069	1007.42	2.72269	18.4766	0.882323	-41.3651	-0.253968	-0.213115	1.06452
4.68317	0.468436	15920.8	12577	383.101	3438.4	9078.47	4353.29	11507.4	138.766	31.3755	78.4572	67.4851	434.214	1005.89	2.70749	18.4769	0.88365	-31.6945	-0.206349	-0.229508	0.83871
4.69307	0.456112	15877.6	12545.5	386.939	3452.44	9019.82	4319.37	11485	138.939	43.005	68.2084	68.1412	427.522	971.738	2.69771	18.4793	0.877831	-41.15	-0.31746	-0.213115	0.935484
4.70297	0.449537	16043.3	12588.1	378.647	3477.38	9038.93	4400.25	11571.2	137.153	47.4115	61.2095	71.4582	429.28	975.404	2.68724	18.4907	0.879704	-27.1691	-0.269841	-0.262295	0.870968
4.71287	0.441791	15841.3	12485.4	383.093	3431.85	8988.75	4358.11	11418.5	145.019	38.2657	61.3007	72.2512	427.971	1003.45	2.68771	18.4794	0.87201	-6.41165	-0.142857	-0.377049	0.709677
4.72277	0.433447	15784.9	12392.4	359.769	3353.08	8978.6	4259.44	11464.7	133.152	31.5714	67.202	65.8078	399.754	976.534	2.6671	18.4634	0.863467	-62.8388	-0.206349	-0.245902	0.774193
4.73267	0.435689	15740.9	12370.6	380.047	3419.02	8894.94	4340.87	11343.4	143.902	34.2738	75.5548	67.795	395.118	949.903	2.65087	18.4633	0.862516	5.35225	-0.190476	-0.245902	0.741935
4.74257	0.456537	15954.2	12541.1	385.025	3452.36	9029.5	4378.34	11516.6	125.077	31.6399	85.7673	74.4934	418.498	969.508	2.66213	18.4685	0.872765	-22.8109	-0.142857	-0.163935	0.612903
4.75248	0.454789	15976.7	12531.5	385.59	3482.77	8978.08	4424.85	11481.2	121.404	34.93	81.6385	81.2011	408.966	964.997	2.63285	18.4676	0.868185	7.3023	-0.238095	-0.213115	0.709677
4.76238	0.458109	15917	12489.8	380.135	3439.85	8979.92	4327.69	11519.3	119.13	33.5721	86.3322	76.2431	437.538	940.606	2.6539	18.4685	0.867989	-46.315	-0.222222	-0.163935	0.806452
4.77228	0.459468	15852.5	12443.7	381.076	3423.33	8947.45	4305.13	11474.4	122.753	31.1568	83.5708	75.9063	429.178	956.173	2.67296	18.4817	0.869172	-44.7981	-0.222222	-0.196721	0.83871
4.78218	0.459781	15775.8	12332.9	362.271	3357.84	8898.31	4254.83	11444.2	122.629	32.606	70.0453	74.425	421.176	987.05	2.68689	18.4929	0.877437	-59.5863	-0.222222	-0.295082	0.83871
4.79208	0.464312	15921.9	12421.7	388.204	3393.59	8957.82	4333.21	11518.4	123.565	34.5382	79.2502	80.8777	418.788	979.232	2.70276	18.5045	0.883258	-43.5872	-0.222222	-0.377049	0.903226
4.80198	0.470476	15880.8	12392.3	362.601	3393.28	8924.37	4336.69	11469.5	122.821	32.0773	69.5395	82.2625	420.286	998.776	2.69481	18.5036	0.884919	-29.3143	-0.0952381	-0.262295	0.677419
4.81188	0.461042	15858.2	12433.4	347.749	3404.87	8956.47	4327.17	11459	116.692	26.7865	68.8699	78.6168	428.205	998.953	2.69408	18.4952	0.881274	-30.8612	-0.0635	-0.180328	0.612903
4.82178	0.46211	16032.7	12482.1	363.533	3435.27	8972.2	4380.46	11577.6	108.895	29.2246	72.2378	87.2662	454.268	997.289	2.6926	18.4995	0.881557	-37.7242	-0.190476	-0.262295	0.806452
4.83168	0.458401	16017.4	12520.6	371.287	3481.65	8965.45	4418.85	11525	118.341	27.2696	72.7302	92.844	469.502	1028.27	2.67755	18.4881	0.875478	-6.78077	-0.190476	-0.344262	0.806452
4.84158	0.466774	15952.8	12414.3	353.054	3464.12	8878.72	4393.83	11487.5	110.667	25.8432	71.2489	85.2749	438.512	1004.58	2.67984	18.4723	0.874907	-8.27829	-0.15873	-0.245902	0.645161
4.85149	0.466567	15919.5	12419.5	341.278	3453.83	8896.18	4350.21	11499.9	109.136	25.8432	67.8125	82.2222	440.695	1005.74	2.6774	18.4741	0.876228	-31.1393	-0.15873	-0.196721	0.741935
4.86139	0.451485	15916	12439.1	368.143	3487.98	8885.14	4400.38	11449.6	115.593	31.6399	68.0862	84.0953	461.732	979.143	2.67939	18.4829	0.884412	4.50925	-0.206349	-0.213115	0.677419
4.87129	0.4654	15907.3	12472.7	345.161	3406.69	8997.17	4312.47	11526	108.206	27.2924	65.2201	79.1923	454.808	989.026	2.678	18.4849	0.880605	-54.9019	-0.15873	-0.180328	0.741935
4.88119	0.461018	16038.8	12596.1	357.971	3486.23	9031.68	4391.17	11569.5	100.837	32.1229	75.4688	82.3912	453.548	1004.22	2.66975	18.4782	0.870976	-30.8015	-0.206349	-0.327869	0.806452
4.89109	0.469652	15883	12409.1	348.025	3377.84	8954.29	4258.29	11547.8	103.494	29.4661	78.3122	75.9425	435.437	957.257	2.65593	18.4833	0.876315	-84.9446	-0.190476	-0.229508	0.774193
4.90099	0.453915	15828.1	12448	329.161	3394.6	8968.84	4239.8	11503.8	103.644	30.4322	67.4073	77.2186	441.912	979.147	2.65291	18.4798	0.874879	-81.8273	-0.190476	-0.0984	0.903226
4.91089	0.451836	15823.8	12376	318.286	3401.51	8892.22	4269.47	11472.1	98.5547	27.2924	70.6477	77.232	444.672	1007.3	2.65344	18.4768	0.881064	-60.2459	-0.15873	-0.262295	0.774193
4.92079	0.455105	15861.4	12462	345.816	3445.84	8928.42	4349.89	11423.7	99.898	34.2738	72.9355	79.8432	450.658	986.872	2.65372	18.4794	0.877675	-11.4869	-0.190476	-0.213115	0.677419
4.93069	0.462702	15706.6	12339.1	323.809	3417.67	8833.68	4299.27	11319.6	89.5136	29.4661	80.4496	68.2593	467.73	1016.61	2.66273	18.4888	0.88015	-7.19145	-0.0794	-0.262295	0.677419
4.94059	0.45304	15688.1	12305.3	339.448	3421.55	8797.44	4302.57	11299.2	87.6404	32.606	78.759	75.3361	497.325	1004.38	2.68302	18.4979	0.886501	-0.406812	-0.142857	-0.278689	0.774193
4.9505	0.449178	15744.2	12394.3	359.066	3430.75	8875.51	4347.15	11309	94.0207	38.6441	82.8058	75.1992	504.962	1000.13	2.69604	18.4951	0.883273	17.1205	-0.190476	-0.442623	0.677419
4.9604	0.446225	15753.6	12385.8	349.806	3445.53	8854.23	4378.12	11289.5	88.8668	36.4476	77.4104	75.7641	498.247	1001.69	2.69229	18.4924	0.883083	36.1176	-0.206349	-0.327869	0.774193
4.9703	0.443206	15722.1	12281.7	333.393	3393.57	8802.74	4355.34	11281.4	93.1552	30.6738	56.831	86.6463	520.846	979.147	2.67159	18.4679	0.872903	27.987	-0.142857	-0.163935	0.709677
4.9802	0.451388	15673.6	12232.3	363.249	3368.72	8783.69	4353.36	11240.3	95.7973	39.3687	69.6816	85.2199	493.716	940.935	2.66366	18.4489	0.862183	37.771	-0.285714	-0.196721	0.903226
4.9901	0.447611	15637.6	12238.3	377.498	3359.31	8799.98	4302.66	11256	92.8628	36.0464	79.0233	95.3277	491.276	968.878	2.66644	18.4524	0.862655	10.8885	-0.222222	-0.245902	0.83871
5	0.456159	15626.3	12195.1	363.051	3347.25	8771.48	4284.51	11265.4	105.741	33.768	71.1535	85.7807	446.374	968.262	2.6598	18.434	0.8611	0.270649	-0.206349	-0.377049	0.645161
5.0099	0.450282	15593.3	12275.2	382.43	3357.39	8835.34	4265.61	11245.2	120.56	31.1568	79.183	85.5164	454.591	981.851	2.66536	18.4302	0.861739	-2.97875	-0.15873	-0.163935	0.612903
5.0198	0.459629	15515.8	12196	382.995	3305.02	8812.54	4193.96	11243.3	129.575	39.8289	71.3723	80.859	449.915	969.116	2.67793	18.4492	0.863747	-34.7435	-0.190476	-0.114754	0.709677
5.0297	0.454734	15440.6	12157.7	395.797	3310.3	8766.92	4196.84	11163.3	128.668	42.5085	77.4695	79.4648	461.409	962.224	2.65487	18.4402	0.853619	-12.6465	-0.190476	-0.131148	0.774193
5.0396	0.459364	15553.7	12316.8	382.857	3395.84	8843.37	4264.35	11211.8	125.159	38.4026	69.1436	88.7837	441.12	1027.83	2.67879	18.4486	0.858791	5.1276	-0.269841	-0.114754	0.806452
5.0495	0.457094	15534.4	12263.6	366.846	3362.41	8820.39	4259.02	11194.6	111.953	36.1832	68.902	88.875	456.876	1002.36	2.68442	18.4237	0.856451	7.19386	-0.0952381	-0.196721	0.709677
5.05941	0.454649	15715.5	12264.7	400.358	3353.63	8827.06	4312.47	11319.1	131.689	36.4704	68.3827	90.6838	446.318	955.284	2.68389	18.4305	0.86495	-1.11606	-0.190476	-0.196721	0.774193
5.06931	0.446352	15683.2	12280.1	388.417	3356.82	8839.93	4275.61	11324.2	125.068	33.3305	71.2126	85.6439	445.285	964.996	2.68704	18.4278	0.860463	-19.0397	-0.0952381	-0.131148	0.645161
5.07921	0.45675	15591.4	12211.8	398.411	3460.95	8666.01	4342.08	11164.5	127.565	44.591	80.0444	79.5923	461.341	989.008	2.68188	18.4369	0.863024	52.4093	-0.111111	-0.229508	0.677419
5.08911	0.45514	15520.2	12141.8	373.554	3371.06	8687.36	4297.97	11138.8	123.236	33.3305	73.2589	78.7268	452.038	966.539	2.67329	18.4358	0.86177	39.233	-0.111111	-0.344262	0.645161
5.09901	0.462774	15546.4	12175.4	364.813	3396.03	8695.65	4295.9	11166.9	114.336	31.3983	69.4173	80.2941	443.97	986.559	2.67831	18.4347	0.858499	31.0031	-0.142857	-0.442623	0.741935
5.10891	0.457417	15589.5	12230.1	385.917	3370.65	8771.68	4276.76	11225	126.093	28.017	78.0344	87.3843	453.118	959.865	2.67523	18.4494	0.860006	7.28708	-0.142857	-0.245902	0.870968
5.11881	0.45568	15466.8	12111.8	364.17	3347.64	8675.83	4215.86	11162.6	121.363	25.8432	74.2706	85.4708	445.04	919.465	2.66569	18.4308	0.852717	-3.90571	-0.111111	-0.114754	0.548387
5.12871	0.472299	15642.2	12231.5	353.848	3387.28	8755.94	4253.18	11300.7	118.295	26.8093	72.6846	81.9619	458.833	963.154	2.68678	18.442	0.858476	-23.0124	-0.174603	-0.180328	0.774193
5.13861	0.463936	15455.9	12095.3	376.155	3332.33	8674.66	4197.71	11169.9	113.233	36.4704	83.5076	85.1111	474.641	964.981	2.64901	18.4148	0.839967	-13.958	-0.111111	-0.0655738	0.677419
5.14851	0.477949	15638.1	12319.6	388.215	3463.91	8767.99	4271.26	11279.1	129.233	27.7754	89.6961	87.9182	489.209	991.872	2.637	18.4146	0.83836	-9.25944	-0.222222	-0.213115	0.741935
5.15842	0.464702	15391.8	12067.1	371.905	3313.17	8665.05	4141.08	11161.8	118.455	29.4661	81.9859	87.148	489.623	946.18	2.64087	18.393	0.836624	-37.3315	-0.285714	-0.229508	0.806452
5.16832	0.468431	15334.7	12089.1	363.513	3302.22	8700.32	4152.64	11095.5	119.996	28.7416	69.3354	88.0229	481.724	937.189	2.64754	18.4023	0.839803	-14.9022	-0.253968	-0.409836	0.83871
5.17822	0.468409	15322.5	12001.4	355.826	3258.72	8655.81	4135.47	11100.2	105.768	37.5868	67.0798	87.3533	478.597	884.851	2.63461	18.396	0.833226	-23.8525	-0.15873	-0.295082	0.612903
5.18812	0.46489	15438.7	12099.3	359.473	3211.88	8802.01	4088.11	11265.2	106.16	32.2276	69.9097	89.3446	466.712	896.733	2.64262	18.4164	0.836597	-88.0595	-0.0635	-0.262295	0.516129
5.19802	0.465298	15434.4	12049.2	351.299	3246.7	8716.82	4118.79	11229.9	96.9646	34.4697	73.0401	87.7638	484.968	910.187	2.64174	18.4182	0.837552	-65.0884	-0.0635	-0.262295	0.612903
5.20792	0.472146	15462.4	12141	390.513	3292.55	8761.6	4133.89	11241.7	114.126	38.9675	80.1947	98.8419	523.593	913.214	2.64704	18.4279	0.836574	-61.3428	-0.15873	-0.262295	0.645161
5.21782	0.48309	15497.4	12194.3	384.943	3251.42	8853.34	4099.81	11308.1	116.45	41.7611	74.9039	92.8265	510.051	927.121	2.64974	18.4268	0.836224	-93.9423	-0.15873	-0.278689	0.709677
5.22772	0.482128	15502.1	12177.8	396.528	3234.17	8857.3	4126.71	11289.1	104.155	52.7345	80.7462	94.4394	488.47	885.902	2.67537	18.4273	0.843038	-76.9034	-0.190476	-0.459016	0.645161
5.23762	0.477038	15579	12292.3	410.828	3270.99	8933.91	4194.39	11297.2	115.083	50.1233	87.3492	91.6592	482.397	894.793	2.66377	18.4375	0.845204	-48.5506	-0.190476	-0.311475	0.83871
5.24752	0.475548	15467.7	12201.4	416.638	3219.92	8895.14	4126.04	11255.4	110.422	54.0105	90.1925	94.3616	480.939	868.943	2.67711	18.4425	0.852619	-68.4422	-0.0952381	-0.327869	0.774193
5.25743	0.474112	15393.6	12138.5	407.057	3201.88	8849.2	4090.49	11215.6	108.594	45.8671	92.9499	91.2218	477.833	900.368	2.69071	18.451	0.854611	-74.1039	-0.0952381	-0.180328	0.580645
5.26733	0.464346	15278.2	12012.7	394.469	3181.14	8748.16	4082.05	11112.8	110.612	46.3501	93.688	78.8677	473.494	873.624	2.69302	18.4492	0.858232	-51.1697	-0.15873	-0.295082	0.709677
5.27723	0.458725	15376.2	12106	409.425	3292.32	8728.29	4200.69	11090.1	110.08	44.9238	109.146	80.9409	473.904	900.25	2.70521	18.4442	0.861226	8.12785	-0.190476	-0.213115	0.774193
5.28713	0.467889	15512.5	12217.4	414.488	3283.19	8851.74	4193.85	11236.1	111.264	44.4407	107.017	90.2422	495.76	903.021	2.73368	18.4721	0.87107	-32.9204	-0.0952381	-0.311475	0.516129
5.29703	0.466624	15422.9	12163.7	391.87	3271.75	8810.93	4166.57	11175.2	111.725	36.4704	105.715	80.3169	473.355	897.446	2.72062	18.478	0.87149	-29.3675	-0.0952381	-0.180328	0.741935
5.30693	0.462618	15454.2	12210.2	366.2	3216.28	8913.74	4129.46	11244.5	106.908	32.8475	93.178	73.2536	489.07	880.846	2.7035	18.4805	0.86883	-64.0802	-0.0952381	-0.245902	0.612903
5.31683	0.462193	15546	12281.2	365.923	3259.25	8937.74	4167	11294.8	106.124	33.089	90.6218	81.4333	483.729	900.161	2.73419	18.4961	0.874075	-60.2577	-0.126984	-0.147541	0.580645
5.32673	0.45619	15589.8	12331.9	350.547	3319.71	8928.54	4200.61	11305.5	101.872	33.3305	92.6815	71.7588	481.091	967.847	2.72296	18.4935	0.872457	-47.9125	-0.0952381	-0.147541	0.483871
5.33663	0.461767	15465.5	12195	373.497	3339.29	8771.78	4226.49	11155	109.587	36.7119	95.0418	82.076	489.432	932.513	2.70988	18.4627	0.863311	2.84822	-0.0952381	-0.377049	0.483871
5.34653	0.467548	15360.2	12085.2	386.724	3317.53	8684.32	4238.52	11038.2	112.226	37.4365	95.2377	88.3516	469.326	926.535	2.72014	18.4509	0.869367	38.635	-0.0952381	-0.327869	0.354839
5.35644	0.46372	15487.6	12210.3	378.898	3308.87	8819.17	4215.21	11190.2	107.519	34.7797	90.9815	85.5579	482.408	948.364	2.72538	18.4551	0.871608	-11.3554	-0.111111	-0.262295	0.516129
5.36634	0.475358	15413.2	12132.9	377.557	3289.15	8758.67	4186.77	11141.3	112.696	37.6096	90.6622	86.5012	481.873	894.301	2.7068	18.4309	0.861649	-11.464	-0.0952381	-0.0984	0.677419
5.37624	0.467957	15509.2	12175.3	383.493	3316.34	8772.34	4215.9	11206.7	115.539	34.2966	95.7114	83.7211	452.72	881.055	2.722	18.4398	0.868505	-15.3578	-0.111111	-0.163935	0.83871
5.38614	0.471585	15484.2	12216.5	386.044	3365.31	8763.21	4281.25	11114.9	112.518	35.7458	101.932	87.0796	455.888	878.01	2.71441	18.4271	0.863198	37.9212	-0.111111	-0.229508	0.709677
5.39604	0.459546	15512.4	12242.7	389.88	3336.49	8824.52	4207.28	11223.5	111.091	38.4026	102.725	83.4795	455.101	844.737	2.70605	18.4327	0.855914	-23.5901	-0.142857	-0.245902	0.806452
5.40594	0.462357	15586	12293.3	395.439	3362.58	8845.55	4241.52	11259.3	124.375	37.6552	108.522	76.494	477.465	844.445	2.71444	18.4467	0.860329	-17.4944	-0.111111	-0.0984	0.516129
5.41584	0.473125	15609.6	12374.7	395.072	3418.2	8875.17	4277.57	11250.6	119.408	34.62	112.66	74.5846	490.954	857.919	2.72188	18.4429	0.858149	0.976582	-0.111111	-0.262295	0.741935
5.42574	0.493148	15639.2	12369.6	392.883	3392.21	8898.09	4271.9	11288	120.214	33.768	100.133	85.0065	505.025	833.937	2.71855	18.4431	0.857033	-11.2941	-0.111111	-0.327869	0.580645
5.43564	0.484812	15676.3	12401.4	363.737	3331.34	8991.04	4235.06	11362.2	104.1	30.8012	99.6536	77.542	490.885	798.865	2.74784	18.4715	0.877992	-47.145	-0.0952381	-0.114754	0.806452
5.44554	0.472986	15613.4	12335.3	353.669	3297.29	8957.52	4191.26	11341.6	94.2435	26.0848	91.6148	84.9743	504.537	829.31	2.74527	18.4587	0.880218	-61.518	-0.0159	-0.147541	0.677419
5.45545	0.46538	15743.9	12372	360.104	3321.2	8964.49	4212.09	11445.5	97.0921	24.3941	95.8161	80.4216	502.126	838.788	2.76509	18.4657	0.88694	-79.1577	-0.0159	-0.295082	0.645161
5.46535	0.473031	15628.6	12281.9	361.519	3339.21	8858.97	4215.55	11329.4	96.1529	19.3221	100.127	83.1333	490.646	837.097	2.78346	18.4755	0.892696	-47.4032	-0.0794	-0.295082	0.935484
5.47525	0.486149	15665.2	12323.4	366.645	3341.97	8894.31	4210.94	11367.1	104.492	25.6017	91.9476	80.8912	513.926	820.619	2.7751	18.4834	0.903767	-59.2786	-0.0794	-0.327869	0.645161
5.48515	0.471723	15712.4	12393.3	349.966	3396.79	8910.77	4292.96	11333.7	102.883	23.428	85.2076	77.9151	504.551	857.821	2.79277	18.4966	0.909044	-13.6881	-0.111111	-0.295082	0.903226
5.49505	0.479107	15735.4	12434.7	361.277	3481.54	8869.52	4382.47	11269.3	115.315	24.5672	80.0081	88.6334	536.137	854.552	2.78334	18.4811	0.895077	43.3457	-0.0635	-0.262295	0.612903
5.50495	0.478789	15737.4	12458.5	357.474	3519.3	8857.58	4428.73	11227	120.3	22.9449	81.4023	83.9626	542.342	841.63	2.79825	18.5008	0.895737	75.1365	-0.111111	-0.180328	0.935484
5.51485	0.471687	15694.2	12421.8	357.983	3511.54	8827.15	4423.75	11187.4	115.966	26.6041	79.1145	79.0274	533.904	849.586	2.79863	18.5024	0.89517	83.2103	-0.190476	-0.213115	0.935484
5.52475	0.464077	15752.6	12473.9	375.14	3493.2	8899.39	4432.59	11238.7	125.213	27.2924	87.5492	75.3361	551.426	859.873	2.80437	18.5049	0.895428	73.8487	-0.111111	-0.245902	0.870968
5.53465	0.461182	15888.7	12521	368.716	3518.4	8921.85	4461.64	11346.2	119.389	24.3713	86.8931	77.6104	557.924	904.21	2.81467	18.5053	0.902808	58.9537	-0.190476	-0.311475	0.967742
5.54455	0.467794	15887.3	12535.1	388.982	3582.2	8867.8	4506.61	11295.6	112.854	32.6878	98.1898	79.9935	547.94	894.141	2.82154	18.4936	0.900435	92.3702	-0.222222	-0.245902	0.83871
5.55446	0.463942	15793.3	12495.9	372.185	3491.37	8919.69	4392.87	11315.6	105.631	22.9449	97.3874	87.1843	545.176	862.144	2.83326	18.4896	0.901444	35.9801	-0.253968	-0.196721	0.806452
5.56436	0.469039	15718.7	12442.1	383.535	3445.32	8910.46	4353.6	11278.8	120.998	26.3263	93.0721	81.6842	533.942	855.731	2.82549	18.4724	0.897168	27.8579	-0.174603	-0.114754	0.806452
5.57426	0.474512	15710.8	12403.6	359.919	3433.44	8887.03	4328.87	11298.9	115.99	20.7712	86.9387	78.3806	494.938	835.308	2.83139	18.4621	0.894096	11.5197	-0.0952381	-0.213115	0.806452
5.58416	0.456977	15751.8	12417.7	360.784	3466.21	8869.25	4404.14	11265.4	111.369	24.8771	78.8408	81.8988	497.077	852.377	2.83406	18.4821	0.91134	54.1023	-0.238095	-0.131148	1.12903
5.59406	0.466983	15685.4	12378	347.579	3437.97	8866.2	4378.94	11232.7	107.56	21.0127	73.9647	86.72	506.539	870.706	2.84149	18.4872	0.910886	51.2535	-0.15873	-0.245902	0.645161
5.60396	0.478098	15814.4	12512.4	360.294	3507.23	8942.68	4436.94	11315	107.314	16.9068	84.4684	94.4353	526.064	844.335	2.80562	18.4702	0.894651	55.9521	-0.15873	-0.278689	0.774193
5.61386	0.480661	15710	12433.1	340.932	3411.34	8962.16	4319.55	11330.9	103.558	20.7712	76.3156	93.009	516.345	862.269	2.79899	18.4471	0.893148	-1.00235	-0.0794	-0.295082	0.677419
5.62376	0.48012	15658.7	12460.8	349.584	3411.78	8985.66	4300.12	11295.2	110.285	24.3941	80.0122	91.0633	529.591	868.331	2.78535	18.4389	0.884232	-0.457012	-0.0794	-0.377049	0.548387
5.63366	0.48178	15722.3	12474.6	333.368	3403.23	9002.2	4299.16	11354	102.105	25.1187	70.5337	77.1139	519.983	867.107	2.78234	18.462	0.890655	-16.1705	-0.0794	-0.196721	0.548387
5.64356	0.479718	15747.4	12442.5	340.989	3408.08	8965.28	4320.38	11357.8	103.992	24.8771	77.1045	79.1145	503.873	888.112	2.79314	18.4797	0.892131	-7.62935	-0.0635	-0.180328	0.387097
5.65347	0.4844	15821.6	12510.9	342.049	3432.06	9007.35	4348.59	11401.6	98.7372	18.5975	89.3177	75.6741	505.876	923.191	2.81802	18.4966	0.904848	-6.30261	-0.111111	-0.327869	0.354839
5.66337	0.481707	16033.5	12739.5	377.2	3524	9142.84	4447.33	11513.6	105.869	21.4958	102.1	82.4181	523.167	930.437	2.83213	18.5193	0.908375	9.01178	-0.111111	-0.163935	0.516129
5.67327	0.473987	16139.7	12767.5	375.478	3563.54	9132.46	4467.25	11600.9	114.263	21.2543	98.026	71.2758	510.165	929.553	2.85177	18.5401	0.922983	-4.73536	-0.0635	-0.163935	0.387097
5.68317	0.477178	16166.2	12796.6	366.13	3597.82	9119.49	4517.35	11569.6	108.202	28.9831	94.9774	67.6622	501.795	902.662	2.84415	18.5486	0.922519	25.9512	-0.126984	-0.196721	0.612903
5.69307	0.472425	16172.2	12809	362.651	3608.62	9122.56	4520.37	11574	114.609	24.8771	95.8751	66.9417	498.771	888.486	2.84556	18.5573	0.924822	26.1722	-0.142857	-0.180328	0.806452
5.70297	0.474954	15975.9	12639.8	367.111	3521.14	9038.49	4390.22	11505.5	123.942	29.9492	84.8521	70.8383	490.166	850.65	2.8384	18.5569	0.923824	-14.5865	-0.142857	-0.442623	0.548387
5.71287	0.468568	15984.1	12587.5	368.797	3526.43	8976.25	4443.11	11456.1	123.4	28.9375	83.0193	73.7822	488.428	886.205	2.83182	18.5495	0.922621	22.0459	-0.111111	-0.295082	0.645161
5.72277	0.470026	15883.4	12579.2	347.853	3489.32	9009.11	4353.4	11449.2	114.035	19.0577	88.3007	72.384	478.106	874.476	2.82079	18.5269	0.9191	-16.5199	-0.269841	-0.196721	0.774193
5.73267	0.468146	15818	12519.8	376.882	3519.28	8918.85	4411.3	11325.1	119.007	24.1526	86.2732	90.0235	504.434	894.081	2.80892	18.5139	0.907095	41.8048	-0.15873	-0.180328	0.548387
5.74257	0.47717	15818.2	12523.4	365.939	3532.98	8902.94	4436.1	11294.6	122.579	22.2204	85.1152	77.797	492.279	872.109	2.81006	18.5066	0.912145	60.8862	-0.142857	-0.262295	0.645161
5.75248	0.464939	15795.5	12485.5	357.879	3549.71	8851.86	4457.77	11253.8	121.289	22.7034	84.4912	77.1045	505.504	848.143	2.80803	18.5168	0.9138	81.255	-0.174603	-0.196721	0.903226
5.76238	0.465778	15862.4	12564.6	373.472	3569.41	8910.4	4462.35	11315.2	121.417	27.9942	85.5942	89.4171	525.716	858.342	2.8061	18.5288	0.914928	67.3493	-0.0794	-0.114754	0.774193
5.77228	0.468547	15940.8	12564.5	356.15	3525.48	8957.35	4464.96	11394.2	118.4	23.6695	80.3853	79.9157	508.833	842.283	2.81288	18.5271	0.920351	47.9753	-0.111111	-0.393443	0.677419
5.78218	0.453197	16012.2	12635.2	371.116	3510.64	9042.01	4439.35	11490.4	121.859	34.9984	84.145	77.5554	505.478	859.533	2.80676	18.5278	0.913257	11.453	-0.126984	-0.262295	0.548387
5.79208	0.462763	15946.3	12556.4	351.419	3524.9	8956.2	4426.91	11444.1	120.132	28.2585	77.4642	77.3273	501.992	887.74	2.80214	18.5279	0.916505	17.8702	-0.126984	-0.0984	0.870968
5.80198	0.460321	16119.7	12691.9	358.358	3561.65	9053.01	4477.45	11565	127.392	26.0848	77.3823	79.7561	495.651	892.383	2.80919	18.536	0.924885	9.19315	-0.206349	-0.327869	0.709677
5.81188	0.461454	16049.9	12695.4	366.14	3616.3	8996.87	4510.91	11456.8	132.774	24.6356	65.7341	90.4838	544.776	889.924	2.82062	18.5577	0.939306	52.3821	-0.126984	-0.196721	0.709677
5.82178	0.457455	15985.5	12559.7	335.935	3542.38	8942.63	4442.54	11468.3	118.97	19.5636	54.6655	85.9673	586.509	884.547	2.83805	18.5704	0.944574	18.6296	-0.126984	-0.311475	0.645161
5.83168	0.45184	15947.1	12466.8	310.304	3470.78	8924.57	4406.47	11469.2	106.206	19.8051	48.3039	81.3192	564.293	856.393	2.82433	18.5485	0.937499	2.15943	-0.142857	-0.114754	0.935484
5.84158	0.454426	15959.8	12488	323.2	3401.18	9008.9	4333.68	11548.3	109.998	22.9449	50.1087	82.7456	549.297	854.59	2.84162	18.5541	0.935861	-51.1584	-0.126984	-0.344262	0.709677
5.85149	0.453343	16076.6	12605.1	328.554	3439.4	9085.52	4372.48	11623.9	111.98	18.3559	56.0421	85.8989	567.498	849.478	2.85986	18.5593	0.946101	-53.3611	-0.174603	-0.393443	0.677419
5.86139	0.440798	16160.9	12658.9	335.719	3452.85	9120.93	4393.86	11681.9	116.846	19.8051	71.1898	76.6028	556.758	863.517	2.85591	18.5526	0.94546	-58.8196	-0.174603	-0.311475	0.677419
5.87129	0.449274	16093	12636.3	328.776	3509.7	9038.9	4440.89	11564.3	110.544	23.911	61.0188	77.9379	571.203	916.067	2.85425	18.5497	0.941384	-7.08187	-0.174603	-0.229508	0.677419
5.88119	0.442283	16059.6	12646	332.047	3456.73	9102.96	4360.84	11612.4	108.553	26.0848	70.1968	75.163	553.049	920.921	2.85262	18.5513	0.939592	-55.6106	-0.15873	-0.327869	0.774193
5.89109	0.446902	16125.6	12719.9	330.006	3534.99	9097.51	4439.88	11598.2	101.685	28.5	68.3734	72.5653	586.988	926.354	2.8719	18.5631	0.93907	-16.3559	-0.111111	-0.278689	0.741935
5.90099	0.445692	16174.9	12727.4	335.927	3476.12	9161.2	4392.71	11692.1	89.5592	29.7077	70.2331	78.2706	580.602	877.678	2.86015	18.5701	0.939014	-61.9937	-0.111111	-0.196721	0.870968
5.91089	0.451305	16204	12795.1	331.361	3541.77	9165.62	4477.59	11638.7	95.3196	33.8136	64.9423	73.4629	552.646	887.285	2.85122	18.5498	0.924944	-9.89793	-0.0952381	-0.262295	0.548387
5.92079	0.457009	16085	12739	325.622	3595.44	9066.62	4523.19	11484.9	99.698	34.0551	53.3035	75.9104	541.032	891.5	2.85782	18.5511	0.927867	50.612	-0.15873	-0.311475	0.580645
5.93069	0.451594	16338.1	12887.1	327.208	3573.14	9234.05	4506.2	11752	94.6178	35.0212	54.3702	78.0291	536.617	910.984	2.84678	18.5594	0.933544	-26.4855	-0.0952381	-0.491803	0.548387
5.94059	0.446794	16332.7	12874.5	310.891	3574.52	9212.81	4489.69	11755.9	88.5475	29.2246	52.5976	75.8419	533.195	935.582	2.86395	18.5639	0.939499	-34.9241	-0.206349	-0.508197	0.645161
5.9505	0.459624	16240.8	12779.7	312.275	3534.79	9159.5	4439.07	11716.3	98.4313	27.5339	45.2606	76.8993	523.069	913.579	2.86197	18.5557	0.935534	-47.424	-0.126984	-0.295082	0.741935
5.9604	0.457838	16302.4	12809.6	325.83	3546.91	9176.64	4454.36	11762.1	100.364	24.3941	51.8637	77.0227	526.547	910.225	2.87903	18.5573	0.930887	-52.4412	-0.15873	-0.278689	0.83871
5.9703	0.454743	16369.9	12877.6	335.106	3530.62	9265.33	4456.75	11831.5	99.3196	24.1526	52.8982	83.6217	545.218	920.26	2.87993	18.5492	0.919709	-69.4077	-0.111111	-0.0984	0.774193
5.9802	0.452336	16200.4	12755.2	345.809	3421.81	9256.74	4333.53	11790.2	100.282	24.6356	55.2906	91.9288	519.638	928.112	2.86784	18.5305	0.92065	-114.12	-0.0794	-0.245902	0.548387
5.9901	0.454955	16148.1	12702.2	320.825	3438.72	9175.47	4368.34	11691.7	90.1925	25.8432	59.1685	82.359	510.835	911.703	2.879	18.545	0.931437	-72.8412	-0.0952381	-0.213115	0.677419
6	0.464453	16158.7	12760.9	316.913	3452.85	9220.55	4369.68	11701.6	100.168	24.6356	49.7584	72.3746	498.299	914.598	2.87752	18.5407	0.930292	-74.8266	-0.0794	-0.245902	0.677419
6.0099	0.466201	16087.9	12667.4	316.308	3468.49	9113.47	4371.99	11630.5	99.6577	21.7373	53.2672	75.9425	486.513	937.542	2.88234	18.5547	0.935962	-55.2967	-0.0317	-0.360656	0.516129
6.0198	0.464333	16104.1	12705.2	320.815	3501.19	9122.35	4430.54	11591.9	101.157	24.8771	57.7381	69.8547	514.372	911.999	2.88563	18.5639	0.943945	-18.9003	-0.0635	-0.442623	0.483871
6.0297	0.461805	16089.8	12719.2	340.78	3511.19	9129.29	4433.18	11577.8	113.488	21.7373	57.1544	83.6257	547.287	948.258	2.88872	18.5652	0.942833	-14.07	-0.0317	-0.278689	0.516129
6.0396	0.474558	16136.2	12784.2	327.049	3500.72	9202.15	4418.37	11636.4	108.279	24.6356	53.7368	76.5168	549.11	932.868	2.89502	18.5572	0.935887	-35.9709	-0.126984	-0.459016	0.516129
6.0495	0.46705	16014.7	12683.8	349.967	3438.11	9165.17	4350.8	11583.4	119.439	22.4619	56.7761	88.3516	547.862	942.179	2.87032	18.5402	0.920875	-52.5895	-0.126984	-0.47541	0.612903
6.05941	0.474539	16098.9	12795.9	326.131	3507.55	9201.2	4365.67	11646.1	114.768	17.1483	48.6098	87.4902	555.72	929.276	2.8916	18.539	0.927941	-62.1899	-0.190476	-0.262295	0.709677
6.06931	0.468102	16063.1	12764.4	319.483	3478.25	9203.95	4332.37	11648.5	118.691	15.2161	49.6806	80.5315	558.148	937.964	2.88953	18.5323	0.928129	-77.8114	-0.0794	-0.327869	0.677419
6.07921	0.470596	16165.1	12846.1	351.933	3542.44	9218.81	4391.14	11689.1	129.396	14.4915	57.7193	95.7839	590.649	938.801	2.88562	18.5264	0.920035	-61.9219	-0.15873	-0.196721	0.709677
6.08911	0.477457	16139.9	12801.6	343.946	3565.99	9156.88	4430.5	11630.6	121.928	16.9068	52.0274	90.006	596.195	952.207	2.8901	18.5315	0.920551	-29.0032	-0.126984	-0.245902	0.83871
6.09901	0.484416	16187.9	12849.7	371.867	3546.38	9226.94	4411.89	11699.6	115.648	15.9407	53.4309	111.875	627.198	947.988	2.89316	18.5327	0.920338	-55.3163	-0.0794	-0.196721	0.741935
6.10891	0.481683	16379.9	12962.9	380.746	3560.59	9323.29	4429.4	11871.5	125.596	15.4576	49.5168	114.153	648.008	986.482	2.90857	18.5309	0.924922	-92.1162	-0.174603	-0.327869	0.903226
6.11881	0.472233	16376.1	12948.2	379.928	3597.33	9274.15	4479.73	11819.7	118.633	11.8348	55.2813	112.723	636.23	955.492	2.92963	18.5391	0.937592	-55.9962	-0.15873	-0.213115	0.903226
6.12871	0.475732	16320.5	12880.9	377.704	3509.21	9294.67	4395.47	11848	122.521	18.3559	55.1216	104.361	621.454	941.398	2.93615	18.5548	0.944959	-101.291	-0.15873	-0.196721	0.870968
6.13861	0.474567	16413.6	12945.9	379.264	3620.51	9250.12	4530.41	11808	132.806	17.6314	66.6599	96.35	631.527	953.543	2.94421	18.5794	0.958461	-30.1473	-0.126984	-0.114754	0.774193
6.14851	0.473354	16304.3	12846.1	373.277	3563.91	9201.98	4464.35	11759.8	132.646	24.1526	65.7031	84.8936	595.568	931.659	2.95831	18.5835	0.958784	-47.3426	-0.222222	-0.213115	0.935484
6.15842	0.483656	16408.5	12942.2	392.589	3572.11	9290.79	4480.6	11848.6	136.602	26.8093	65.2066	93.3833	593.805	918.744	2.97813	18.6007	0.967692	-63.1202	-0.190476	-0.196721	1.09677
6.16832	0.469156	16377.7	12893.9	400.063	3562.4	9248.69	4489.52	11805.3	137.595	18.1144	70.6342	99.3489	612.317	887.886	2.96873	18.5854	0.968558	-47.8691	-0.190476	-0.295082	0.645161
6.17822	0.469659	16259	12846.2	384.72	3553.92	9214.45	4456.99	11724.1	132.633	22.4619	57.9474	95.4523	597.518	906.331	2.97214	18.5681	0.956048	-41.3904	-0.174603	-0.262295	0.677419
6.18812	0.464583	16176.2	12707.4	389.872	3466.01	9155.71	4353.97	11736.5	128.668	21.4958	62.6089	99.8454	600.332	910.953	2.96577	18.5416	0.950025	-90.9692	-0.0794	-0.327869	0.645161
6.19802	0.466957	16187.9	12718.6	373.925	3437.66	9198.17	4346.45	11758.6	134.555	17.6314	65.4388	98.4647	586.389	888.903	2.9761	18.5615	0.956266	-100.099	-0.0794	-0.344262	0.645161
6.20792	0.45727	16181.6	12712.1	381.938	3490.1	9140.38	4371.38	11728.6	130.659	17.5858	63.8165	105.031	577.046	906.082	2.98388	18.5646	0.960709	-81.0646	-0.142857	-0.213115	1.09677
6.21782	0.4632	16143.2	12594.1	370.243	3401.64	9108.81	4323.34	11736.2	133.593	13.2839	62.468	88.2522	531.661	893.89	2.99631	18.5576	0.96897	-104.669	-0.0794	-0.344262	0.774193
6.22772	0.456538	15991.6	12481.2	363.379	3377.56	9019.4	4275.97	11631.3	146.303	15.4576	58.1568	84.424	526.612	865.04	3.00072	18.5674	0.974854	-98.7237	-0.142857	-0.229508	0.903226
6.23762	0.460761	16166.2	12639.3	369.075	3479.64	9073.94	4373.63	11706.9	138.264	14.4915	55.5912	96.9243	542.99	899.055	3.00109	18.5525	0.974619	-74.4105	-0.111111	-0.262295	0.870968
6.24752	0.46019	16119.4	12590.8	347.604	3440.54	9061.41	4346.81	11683.7	134.186	18.1144	42.0845	84.8252	526.681	903.099	2.98041	18.5477	0.974275	-80.4626	-0.0794	-0.262295	0.645161
6.25743	0.47013	16113.6	12621.2	364.594	3470.88	9062.84	4396.85	11629.3	131.99	19.8051	44.7869	97.2383	524.472	914.783	2.9896	18.5599	0.975757	-43.7926	-0.126984	-0.278689	0.903226
6.26733	0.469847	16080.3	12597.7	367.658	3490.85	9022.32	4409.86	11585.9	131.598	20.7712	55.19	91.5598	526.19	934.105	2.97341	18.5501	0.974043	-26.6535	-0.0794	-0.245902	0.516129
6.27723	0.46438	16020.3	12542.4	370.231	3455.16	9001.19	4360.17	11574.2	138.675	21.4958	54.4655	91.8832	499.452	877.724	2.97473	18.5403	0.966227	-45.9673	-0.111111	-0.163935	0.645161
6.28713	0.461917	16002.6	12525.2	375.057	3420.12	9017.91	4314.61	11600.9	137.722	23.911	47.6987	92.33	496.409	896.002	2.98068	18.53	0.96312	-73.4127	-0.126984	-0.327869	0.709677
6.29703	0.466842	16161.6	12706.2	354.445	3441.85	9178.33	4336.32	11739.2	127.783	25.1187	51.7227	85.4626	522.769	888.814	3.00254	18.531	0.962329	-99.6196	-0.269841	-0.131148	0.903226
6.30693	0.467508	16217.2	12804.7	367.894	3451.27	9266.86	4305.2	11825.4	124.562	27.5339	53.0713	86.9211	510.235	920.042	3.0139	18.5463	0.962838	-136.015	-0.285714	-0.377049	0.903226
6.31683	0.453563	16191.4	12770.9	365.281	3449.96	9244.25	4300.25	11814.4	131.752	25.3602	49.9999	89.3686	503.029	919.381	2.98692	18.5384	0.95868	-135.403	-0.0476	-0.229508	0.741935
6.32673	0.463401	16128.1	12706.7	350.446	3437.2	9193.34	4285.02	11766.9	131.374	27.5339	51.2438	86.2287	521.683	928.717	3.01732	18.5645	0.97585	-129.9	-0.174603	-0.082	0.741935
6.33663	0.447611	16171.8	12710.5	356.249	3415.73	9222.7	4284.78	11815	133.967	32.1229	45.4109	86.8714	527.849	925.04	3.0223	18.5541	0.96732	-142.5	-0.15873	-0.262295	0.83871
6.34653	0.454664	16154.3	12725.6	361.777	3414.78	9234.68	4268.8	11809.4	132.203	29.9492	55.5456	84.848	540.963	920.338	3.01048	18.5533	0.968776	-148.248	-0.190476	-0.327869	0.83871
6.35644	0.447374	16073.9	12662.5	355.986	3463.96	9121.79	4294.83	11702.3	132.641	28.017	52.3561	94.026	541.922	913.341	3.01199	18.5516	0.961697	-108.693	-0.253968	-0.163935	0.774193
6.36634	0.452481	16001.6	12611.4	357.478	3396.33	9138.97	4236.84	11688.6	125.678	31.1568	52.2286	93.885	572.23	907.759	3.02086	18.54	0.955864	-131.23	-0.269841	-0.344262	0.645161
6.37624	0.454217	16035.2	12568.9	356.46	3381.73	9107.82	4281.03	11674.8	129.36	30.4322	56.0971	85.896	532.185	873.851	3.0286	18.5426	0.966446	-107.757	-0.253968	-0.163935	0.83871
6.38614	0.45052	16021.9	12628.5	354.016	3463.57	9077.43	4306.32	11628.2	128.717	33.8136	50.9432	85.4948	540.028	900.493	3.02832	18.5408	0.965546	-84.2392	-0.301587	-0.114754	1.09677
6.39604	0.456761	16020.4	12614.1	348.027	3459.36	9067.6	4306.26	11627	137.279	34.5382	47.6302	71.2448	514.768	871.713	3.05552	18.5422	0.987536	-83.9621	-0.222222	-0.245902	0.806452
6.40594	0.453096	15949.3	12514	344.466	3441.98	8985.4	4282.67	11580	131.779	31.8814	55.3725	74.0694	528.284	923.883	3.04945	18.5478	0.979073	-82.3629	-0.253968	-0.213115	0.774193
6.41584	0.457755	16039.2	12627.6	359.611	3522.83	9015.87	4393.95	11556.4	147.378	26.8093	58.5123	79.9894	525.136	895.131	3.06002	18.5767	0.987483	-26.1398	-0.206349	-0.229508	1
6.42574	0.446899	16037.9	12619.3	357.589	3455.15	9075.83	4314.98	11634.6	139.577	29.2246	56.0287	88.675	520.893	875.024	3.06015	18.5791	0.991558	-82.0206	-0.238095	-0.327869	0.774193
6.43564	0.444009	16125.9	12686.3	329.702	3489.56	9109.27	4364.43	11674	130.735	25.8432	54.083	78.0385	529.731	893.124	3.06227	18.5675	0.985945	-70.0008	-0.15873	-0.426229	0.774193
6.44554	0.453439	16104.7	12687.1	337.831	3471.69	9127.7	4277.02	11739.9	134.008	22.2204	61.2282	73.8869	543.267	909.653	3.06592	18.5753	0.989822	-126.482	-0.0952381	-0.344262	0.548387
6.45545	0.449101	16175.6	12745.2	352.672	3577.75	9081.18	4391.61	11697.7	131.944	24.3941	66.8517	84.5918	557.884	949.577	3.07119	18.5819	0.991188	-63.9263	-0.142857	-0.344262	0.870968
6.46535	0.449801	16212	12692.3	346.66	3565.61	9038.42	4410.62	11713	121.34	31.3983	69.0389	69.5944	519.11	930.602	3.07828	18.5889	0.998882	-59.3695	-0.238095	-0.360656	1
6.47525	0.432587	16424	12890.3	354.255	3677.53	9127.64	4532.83	11806.1	132.309	22.7034	70.4518	77.9566	528.332	907.596	3.09518	18.6137	1.00856	-28.5719	-0.269841	-0.393443	0.967742
6.48515	0.436165	16410.3	12876.4	370.674	3668.66	9122.93	4500.5	11825	135.075	27.5339	72.0097	76.5303	532.178	944.11	3.10207	18.6089	1.00917	-48.0346	-0.269841	-0.245902	0.935484
6.49505	0.436878	16481.7	12910.8	393.436	3626.06	9200.51	4520.9	11876.5	137.231	26.5678	71.4904	91.568	536.554	926.631	3.10227	18.6118	1.00924	-52.2597	-0.349206	-0.229508	1.22581
6.50495	0.430611	16411.2	12920.9	362.629	3634.94	9202.33	4499.36	11828.2	123.81	26.5678	72.7893	74.5793	528.514	949.08	3.0954	18.5933	1.00038	-49.3844	-0.253968	-0.344262	1
6.51485	0.440399	16474.5	12993.2	369.089	3744.31	9171.62	4593.92	11803.3	120.729	27.2924	81.2239	75.022	528.551	962.898	3.09983	18.6093	1.00228	-0.348447	-0.31746	-0.311475	1.12903
6.52475	0.435607	16565.5	13062.8	373.871	3726.27	9266.18	4562.56	11932.6	129.092	25.8432	73.9378	80.6227	524.484	924.01	3.10548	18.6162	1.00319	-48.095	-0.285714	-0.180328	1.03226
6.53465	0.446509	16563.8	13108.8	367.502	3717.97	9312.1	4572.45	11912.6	131.475	32.3644	67.5897	79.7935	506.04	960.745	3.10696	18.6211	0.998239	-38.4269	-0.238095	-0.0984	0.806452
6.54455	0.443075	16483.9	13020.8	370.594	3626.41	9317.65	4475.41	11931.8	132.768	28.5	66.9242	84.6831	540.513	973.025	3.10507	18.6228	0.996308	-87.1028	-0.222222	-0.147541	0.903226
6.55446	0.435991	16352	12887.1	369.16	3570.4	9257.17	4385.04	11907.4	143.04	25.8432	57.2685	85.3714	560.962	981.911	3.10461	18.6245	0.998533	-121.413	-0.269841	-0.114754	1.06452
6.56436	0.435729	16286.4	12713.6	370.001	3526.6	9122.48	4361.85	11860.1	130.071	31.1568	59.2369	86.7884	572.519	939.235	3.0962	18.6261	0.998075	-119.543	-0.190476	-0.180328	0.935484
6.57426	0.43954	16380.4	12838.4	352.558	3570.27	9209.43	4419.92	11901.8	119.699	35.0212	58.9498	72.7477	549.6	938.378	3.09363	18.627	1.00051	-104.264	-0.301587	-0.180328	1.03226
6.58416	0.430426	16494.1	12997	374.08	3610.84	9317.32	4459.97	11965.3	136.61	39.1271	62.6639	75.7197	575.359	915.114	3.12216	18.6409	1.01267	-102.753	-0.142857	-0.262295	0.903226
6.59406	0.432619	16519.5	12939	349.968	3574.85	9290.95	4458.57	11987.8	116.149	40.0933	60.2943	69.9178	573.941	940.694	3.1248	18.6269	1.01527	-109.218	-0.142857	-0.295082	0.83871
6.60396	0.422664	16527.5	12995.5	359.224	3569.29	9348.31	4406.96	12042.7	118.469	38.8856	62.9738	74.5162	588.898	944.823	3.13151	18.6382	1.01694	-146.726	-0.222222	-0.245902	0.967742
6.61386	0.428028	16433.8	12898.6	379.853	3557.14	9262.97	4406.33	11949	130.558	40.3348	78.7683	72.3009	555.159	926.07	3.12282	18.6482	1.02252	-122.65	-0.301587	-0.196721	1.03226
6.62376	0.425518	16550.4	13049	400.996	3578.22	9397.85	4412.99	12064.5	136.159	35.7458	81.5204	83.124	559.704	949.941	3.13389	18.6571	1.02288	-149.673	-0.253968	-0.180328	1.03226
6.63366	0.432574	16519	12983	369.277	3597.08	9311.27	4445.6	11998.7	135.858	33.5721	73.0039	70.3968	571.187	931.543	3.14155	18.6555	1.02116	-117.902	-0.269841	-0.360656	1
6.64356	0.424369	16536.4	12943.4	371.809	3551.08	9314.77	4422.18	12036.6	130.317	32.1229	68.8295	76.7583	552.019	930.37	3.13832	18.6517	1.02665	-138.307	-0.222222	-0.393443	0.83871
6.65347	0.435395	16594.9	12986.1	366.625	3605.58	9302.4	4458.66	12058.1	135.239	31.3983	62.668	79.9666	592.624	953.93	3.15304	18.6626	1.03417	-127.478	-0.269841	-0.278689	0.967742
6.66337	0.445075	16685.5	13109.6	356.442	3644.1	9386.78	4499.74	12107	131.319	31.3983	63.9119	75.0033	613.181	963.867	3.16286	18.6688	1.04229	-121.71	-0.0952381	-0.278689	0.83871
6.67327	0.432621	16486.8	12971.2	370.003	3600.54	9287.24	4423.97	11979.4	141.718	32.8475	66.2774	75.7922	596.789	950.594	3.16541	18.6632	1.03903	-122.62	-0.253968	-0.327869	1.03226
6.68317	0.426009	16477.9	12966.4	362.177	3593.23	9289.19	4450.24	11943.6	138.774	28.7416	61.7434	83.9544	609.354	966.579	3.15775	18.6621	1.04101	-101.503	-0.206349	-0.426229	0.903226
6.69307	0.423863	16583.8	13045.3	363.82	3671.94	9291.11	4469.09	12032.5	145.442	29.4661	57.9474	86.72	610.505	1002.01	3.15222	18.6677	1.03533	-116.119	-0.349206	-0.262295	1.06452
6.70297	0.42893	16503.1	12981.4	352.614	3654.51	9253.71	4488.75	11941.1	139.312	32.8475	56.8082	82.1672	614.549	981.319	3.16262	18.6897	1.04072	-83.5132	-0.253968	-0.327869	0.903226
6.71287	0.42042	16598.1	12972.7	368.258	3652.97	9237.49	4514.14	12001.7	140.292	29.7077	64.478	82.7778	599.107	974.771	3.15946	18.674	1.03937	-87.8383	-0.285714	-0.360656	1.03226
6.72277	0.423272	16623.5	12982.7	359.042	3683.06	9217.39	4519.72	12021.6	134.974	25.3602	67.4716	84.6281	590.957	998.089	3.17304	18.6846	1.04438	-90.497	-0.238095	-0.196721	1.03226
6.73267	0.428762	16444.3	12854.7	365.648	3677.24	9096.93	4541.66	11822.2	143.846	21.9788	65.4938	77.4548	628.551	1004.7	3.18596	18.7046	1.05152	-28.7757	-0.222222	-0.393443	0.83871
6.74257	0.421186	16567.6	12937.3	365.656	3653.45	9205.41	4500.18	11989	145.373	20.2882	66.3096	77.5461	617.584	962.688	3.19863	18.7092	1.05761	-90.8206	-0.15873	-0.213115	1
6.75248	0.417314	16606.5	12930.5	360.245	3655.38	9195.76	4550.89	11976.3	145.145	20.2882	71.8875	71.6904	614.871	972.911	3.19989	18.7018	1.05374	-64.7077	-0.111111	-0.245902	0.741935
6.76238	0.417419	16547.4	12904.6	379.192	3666.81	9156.19	4589.19	11876.5	154.314	20.2425	75.2139	69.5395	606.429	950.244	3.19718	18.695	1.04612	-21.5227	-0.301587	-0.196721	1.32258
6.77228	0.42903	16683.4	13044.5	383.555	3698.24	9265.18	4587.04	12015.3	150.805	28.5	78.0438	66.154	606.042	981.155	3.21464	18.7033	1.05069	-58.5673	-0.269841	-0.360656	1
6.78218	0.424716	16589.6	12957.6	365.12	3641.61	9245.97	4538.73	11980.8	132.171	27.2924	82.7602	61.6106	568.389	988.803	3.1977	18.6951	1.05059	-71.3492	-0.190476	-0.163935	0.903226
6.79208	0.429235	16797	13100.6	384.33	3700.84	9330.01	4607.26	12120	143.04	28.5	87.7545	60.3252	591.635	973.27	3.21084	18.7105	1.05246	-76.6946	-0.396825	-0.360656	1.25806
6.80198	0.420277	16793.7	13150.1	359.881	3712.04	9366.85	4606.61	12115.9	138.187	25.6017	83.8538	58.0053	607.058	945.863	3.20732	18.7133	1.04997	-75.9223	-0.190476	-0.163935	1
6.81188	0.433881	16729.1	13121.9	361.535	3711.38	9341.39	4603.92	12056	137.38	23.428	87.5814	60.8352	574.635	948.261	3.19831	18.7083	1.04305	-61.5683	-0.222222	-0.327869	1.03226
6.82178	0.430063	16812.5	13172.4	385.061	3697.26	9406.52	4585.91	12158	147.574	27.2924	85.6854	60.6258	584.198	917.137	3.20962	18.7067	1.04454	-96.1928	-0.222222	-0.131148	1.03226
6.83168	0.433262	16801.5	13125.5	375.241	3660.11	9403.54	4556.35	12183.2	146.066	24.1526	83.2889	61.8884	613.729	896.193	3.19199	18.6911	1.03655	-116.042	-0.222222	-0.163935	0.967742
6.84158	0.433525	16845.3	13158.5	376.787	3639.46	9452.78	4572.22	12206.8	146.353	27.5339	80.7368	58.958	636.905	895.142	3.20326	18.6924	1.03596	-115.033	-0.142857	-0.245902	0.903226
6.85149	0.421695	16741.4	13006.3	365.372	3561.9	9376.97	4490.1	12183.9	129.537	23.428	82.6327	67.6891	594.552	863.883	3.20191	18.6839	1.03628	-146.029	-0.206349	-0.196721	1.12903
6.86139	0.428885	16791.4	13097.8	349.536	3653.73	9377.81	4577.29	12147.9	125.832	24.1526	87.0527	58.3743	595.68	916.559	3.19001	18.6755	1.03537	-97.4309	-0.174603	-0.229508	1.12903
6.87129	0.426352	16803.7	13116.3	366.902	3632.16	9410.32	4512.01	12217.9	126.316	20.0466	88.9943	69.4026	598.083	933.272	3.20737	18.696	1.04539	-145.011	-0.222222	-0.163935	1.22581
6.88119	0.427364	16656.6	12951.2	364.712	3564.85	9318.03	4464.47	12123.9	121.991	21.0127	93.4102	67.1833	607.92	930.115	3.19683	18.6917	1.04148	-141.962	-0.190476	-0.360656	1.12903
6.89109	0.430274	16712.5	12922.8	371.98	3613.72	9232.96	4554.09	12082.2	136.195	24.6356	79.1105	68.6605	583.992	920.097	3.19	18.6892	1.03587	-90.7937	-0.222222	-0.311475	1
6.90099	0.430398	16783	13007.8	360.433	3664.98	9268.99	4586.41	12122.8	117.639	24.1526	86.5884	75.9425	572.492	927.553	3.19441	18.6922	1.03575	-86.8031	-0.238095	-0.295082	0.935484
6.91089	0.428241	16717.2	12977.2	351.153	3613.28	9288.03	4535.91	12105.4	107.965	26.5678	83.0111	75.756	615.375	934.711	3.21277	18.711	1.0364	-105.007	-0.253968	-0.344262	0.870968
6.92079	0.420066	16635.9	12881.6	341.969	3592.8	9216.77	4542.57	12021.3	100.833	20.5297	86.9668	70.9939	578.014	949.036	3.23749	18.7017	1.04019	-80.1435	-0.174603	-0.344262	0.870968
6.93069	0.426309	16681.8	12920.8	337.014	3652.7	9202.11	4563.56	12052.3	102.706	17.6314	96.8143	67.8447	611.364	961.534	3.23983	18.7035	1.04461	-78.7498	-0.142857	-0.262295	0.806452
6.94059	0.427499	16666.3	12916.7	329.381	3599	9241.26	4527.21	12062.7	99.7489	19.0805	88.5112	61.0323	602.95	915.444	3.2381	18.7043	1.04334	-97.8093	-0.206349	-0.311475	0.870968
6.9505	0.422375	16591.9	12856.4	324.69	3595.11	9185.99	4532.22	11984.4	99.7074	20.5297	75.5922	64.0353	604.909	913.709	3.23436	18.6866	1.04024	-75.2136	-0.206349	-0.377049	0.935484
6.9604	0.431605	16632.6	12932.6	338.058	3669.74	9192.84	4591.45	11971.2	97.8114	24.1298	86.7709	69.2254	574.334	919.833	3.24195	18.6801	1.04313	-45.1171	-0.142857	-0.278689	0.741935
6.9703	0.433652	16530.5	12893.3	339.963	3643.96	9181.68	4564.95	11897.8	96.4172	26.3263	89.0721	68.9652	615.568	983.819	3.23956	18.6723	1.04054	-37.9615	-0.111111	-0.311475	0.741935
6.9802	0.441335	16484.2	12770.5	312.009	3565.74	9140.86	4510.99	11909.3	91.1037	19.3221	82.1684	57.0807	590.436	951.115	3.23452	18.7009	1.04603	-65.2372	-0.111111	-0.278689	0.774193
6.9901	0.446384	16589.2	12869	319.675	3650.09	9151.53	4601.45	11920.4	85.7351	25.1187	91.2002	52.697	576.01	946.005	3.25839	18.7069	1.05345	-27.4044	-0.142857	-0.442623	0.677419
7	0.435722	16689.2	12951.3	328.427	3721.54	9169.65	4690.43	11938.6	91.0124	24.3485	88.8896	54.7889	581.869	962.65	3.26816	18.7171	1.05655	7.89166	-0.111111	-0.442623	0.741935
7.0099	0.432654	16631.8	12867.6	336.091	3679.93	9123.14	4659.51	11907.8	88.9662	26.062	90.3481	63.7616	548.061	961.95	3.27316	18.7163	1.05734	1.98938	-0.126984	-0.52459	0.903226
7.0198	0.434312	16558.6	12848.7	340.194	3617.61	9163.7	4583.33	11907.9	98.2448	25.3602	89.323	59.4369	524.117	953.439	3.27541	18.7196	1.05915	-32.309	-0.190476	-0.508197	0.774193
7.0297	0.4315	16858.3	13152.2	331.925	3736.91	9348.74	4656.37	12135.4	100.396	28.4772	80.3503	59.4369	534.967	951.976	3.28634	18.7302	1.06639	-58.6092	-0.269841	-0.393443	1
7.0396	0.436014	16673	13016.7	323.157	3705.74	9240.05	4635.73	11966.3	92.1113	26.8093	83.7907	59.0129	526.83	947.54	3.28271	18.729	1.06137	-23.9339	-0.0952381	-0.622951	0.806452
7.0495	0.443258	16684.7	13074.3	332.894	3691.65	9310.85	4608.01	12004.9	98.9009	29.7077	77.9578	53.5678	551.119	932.903	3.29345	18.7253	1.06082	-46.4224	-0.0476	-0.491803	0.741935
7.05941	0.443272	16622.6	13078.8	339.274	3694.77	9312	4596.36	11954.2	105.827	23.428	88.1744	50.5648	561.434	893.52	3.27948	18.7155	1.0494	-38.4875	-0.142857	-0.459016	0.903226
7.06931	0.451259	16551.8	12998.1	318.121	3597.3	9329.64	4493.33	11987.3	99.8442	24.6356	83.4901	42.6763	506.645	900.704	3.26316	18.7006	1.04367	-93.4561	-0.15873	-0.327869	0.935484
7.07921	0.440627	16576.3	13001	317.064	3540.11	9387.67	4424.24	12078.8	95.1318	29.7077	83.2848	38.0833	530.866	898.506	3.2637	18.7027	1.0353	-148.34	-0.206349	-0.47541	0.774193
7.08911	0.441738	16517.6	12937.8	323.178	3573.42	9298.45	4453.81	11997.9	106.811	23.0952	91.1733	43.2962	536.523	904.421	3.27303	18.7173	1.04062	-113.994	-0.206349	-0.52459	0.935484
7.09901	0.440342	16520.2	12887.9	311.501	3493.29	9326	4382.17	12069.5	94.626	24.7631	90.6581	48.5548	547.445	874.183	3.27835	18.715	1.03813	-164.848	-0.222222	-0.426229	0.967742
7.10891	0.437245	16329.9	12785.7	316.929	3533.79	9178.68	4387	11869.7	93.2183	20.0238	82.6515	58.2615	559.834	863.427	3.26693	18.7114	1.03945	-110.734	-0.111111	-0.508197	0.774193
7.11881	0.449232	16424.3	12814.7	313.542	3544.78	9192.95	4447.66	11899.7	98.6138	19.208	80.9742	55.3591	565.044	908.616	3.27752	18.7135	1.04984	-91.2302	-0.15873	-0.409836	0.709677
7.12871	0.444597	16576.6	12945.7	296.041	3540.34	9330.08	4421.03	12080.3	79.6701	18.0916	75.7519	53.0619	591.227	936.622	3.29084	18.7213	1.05335	-150.17	-0.174603	-0.327869	0.903226
7.13861	0.444669	16663.9	13043.7	305.924	3607.61	9365.78	4494.03	12099.5	83.9263	18.3559	86.3106	51.7993	540.633	935.656	3.30405	18.7262	1.04885	-122.325	-0.238095	-0.409836	0.806452
7.14851	0.445107	16627.7	13077.3	296.535	3579.27	9420.72	4424.71	12125.6	86.8381	15.9407	85.6907	46.0121	536.803	939.439	3.28588	18.7102	1.04496	-160.31	-0.253968	-0.442623	0.806452
7.15842	0.445185	16602.5	13021	306.032	3605.84	9332.09	4451.18	12068.2	89.0346	13.0424	95.9851	49.2338	533.509	942.072	3.28255	18.7268	1.05513	-133.464	-0.238095	-0.377049	0.677419
7.16832	0.433534	16654.7	13030.9	310.655	3564.91	9385.79	4422.76	12151.8	81.4386	19.0121	99.0015	48.8648	553.607	955.032	3.27622	18.7323	1.06264	-167.98	-0.0794	-0.327869	0.516129
7.17822	0.442421	16672.5	13023.3	312.526	3613.41	9332.02	4482.5	12112.1	95.2096	15.5167	100.369	45.5062	555.059	914.984	3.26631	18.7272	1.06108	-130.793	-0.285714	-0.344262	0.903226
7.18812	0.437669	16667.7	12990.9	309.003	3537.6	9370.47	4449.56	12135.4	94.9225	16.1366	93.7336	45.0916	550.018	863.016	3.26505	18.7379	1.06059	-151.656	-0.142857	-0.393443	0.645161
7.19802	0.445747	16600.4	12935.8	309.842	3484.47	9362.97	4380.04	12132	94.4394	17.8729	82.9883	49.694	511.063	881.131	3.26195	18.7232	1.05357	-182.075	-0.15873	-0.393443	0.774193
7.20792	0.442629	16572.7	12918.2	303.642	3515.8	9319.01	4397.53	12091.8	84.7193	18.3559	86.9668	57.1813	508.789	883.61	3.24542	18.6977	1.04313	-163.742	-0.253968	-0.360656	0.83871
7.21782	0.45197	16499.7	12808.2	320.92	3385.01	9345.61	4328.94	12093.2	96.1716	19.5636	80.2859	54.9848	514.764	877.038	3.23276	18.7059	1.04891	-194.969	-0.285714	-0.393443	0.774193
7.22772	0.452341	16457	12745.9	313.596	3350.86	9311.89	4287.86	12086.1	98.5319	18.1144	76.4081	55.1029	509.348	835.459	3.23888	18.7084	1.05278	-211.606	-0.365079	-0.47541	1.03226
7.23762	0.453832	16454.3	12824	322.376	3413.51	9330.29	4326.26	12047.9	101.244	20.0466	83.0017	56.2743	521.727	826.998	3.24018	18.6948	1.04409	-184.391	-0.238095	-0.409836	0.774193
7.24752	0.448096	16480.7	12823.9	308.611	3442.9	9300.54	4382.66	12017.6	103.112	15.9407	82.3953	50.1584	505.931	814.422	3.23299	18.7	1.039	-151.133	-0.301587	-0.327869	0.903226
7.25743	0.452823	16568.6	12963.7	322.535	3464	9423.89	4400.24	12092.5	107.318	21.4958	86.2235	50.2361	518.796	821.79	3.24363	18.7263	1.04817	-162.701	-0.31746	-0.327869	0.806452
7.26733	0.454726	16493.5	12937.5	321.007	3455.23	9401.24	4374.37	12038	108.621	23.911	68.0406	53.4081	510.632	830.672	3.22394	18.7112	1.03071	-160.186	-0.269841	-0.377049	0.806452
7.27723	0.457766	16644.9	13049.1	314.919	3491.77	9472.18	4464.06	12095.7	102.56	19.8051	63.2557	59.9925	525.781	874.394	3.21737	18.7157	1.03121	-134.812	-0.126984	-0.360656	0.580645
7.28713	0.448177	16402.2	12859	323.61	3417.22	9357.81	4347.42	11970.8	104.214	21.2543	71.8594	57.8281	511.846	834.56	3.2194	18.7187	1.03481	-154.824	-0.0794	-0.360656	0.580645
7.29703	0.453445	16470.9	12902.9	327.794	3441.47	9376.28	4363.71	12022.1	108.908	20.0466	69.581	59.6007	497.46	858.971	3.21076	18.7033	1.03597	-160.828	-0.190476	-0.344262	0.774193
7.30693	0.451846	16406.7	12783.1	320.916	3363.21	9334.51	4314.3	12006.9	102.178	17.6314	71.0758	57.7825	486.768	850.528	3.21285	18.7128	1.03995	-179.126	-0.174603	-0.442623	0.612903
7.31683	0.443013	16391.4	12822.4	303.099	3354.97	9379.93	4249.51	12054.5	96.0161	14.7331	58.503	61.5153	516.208	854.287	3.21929	18.7209	1.0451	-220.638	-0.206349	-0.360656	0.774193
7.32673	0.447578	16457.1	12857.4	298.239	3436.74	9338.98	4323.21	12052.2	91.258	18.1144	64.5411	58.2065	491.104	864.696	3.22147	18.7119	1.03478	-186.9	-0.0952381	-0.540984	0.548387
7.33663	0.445047	16367.8	12718.2	314.232	3422.62	9212.24	4289.91	11994.5	102.802	21.0127	65.7353	55.8825	496.766	834.319	3.2183	18.7014	1.03787	-186.86	-0.222222	-0.409836	0.935484
7.34653	0.446398	16430.4	12858.9	322.153	3464.96	9314.89	4322.83	12028.5	110.58	17.6314	73.66	56.3199	498.771	845.483	3.23018	18.7199	1.03742	-180.906	-0.253968	-0.508197	1.03226
7.35644	0.456773	16434.1	12807.2	297.337	3459.46	9266.95	4363.14	11990.2	100.341	19.0805	69.267	53.0339	533.591	852.535	3.23095	18.72	1.03477	-152.792	-0.0952381	-0.344262	0.967742
7.36634	0.451599	16497.2	12859.3	304.475	3467.64	9314.05	4342.09	12077.5	101.858	17.6314	79.0233	54.5783	556.297	888.124	3.22534	18.723	1.03478	-184.969	-0.126984	-0.442623	0.774193
7.37624	0.456946	16397	12757.8	293.143	3417.67	9253.87	4290.7	12020	101.758	21.0127	72.6161	49.4566	528.085	896.049	3.22818	18.7218	1.03693	-193.135	-0.111111	-0.360656	0.967742
7.38614	0.457596	16429.6	12794.7	287.235	3411.89	9304.98	4309.96	12041.8	98.5453	19.0805	65.9768	52.104	537.843	863.4	3.2398	18.7164	1.04232	-190.138	-0.142857	-0.295082	1
7.39604	0.445627	16422.5	12725.7	287.857	3388.85	9260.76	4288.91	12057.5	99.8161	19.8051	67.2851	54.4696	510.675	863.018	3.24067	18.717	1.04232	-203.701	-0.365079	-0.557377	1.35484
7.40594	0.443523	16460.2	12807.7	280.11	3360.69	9370.55	4276.37	12107.4	90.3925	19.5636	65.9043	57.8737	525.535	834.179	3.23514	18.7177	1.038	-222.317	-0.190476	-0.409836	1.09677
7.41584	0.439268	16281.1	12600.6	277.633	3295.79	9222.34	4246.87	11951.7	85.2211	17.3898	67.6541	55.5134	501.555	814.02	3.21404	18.697	1.03102	-195.118	-0.269841	-0.491803	1.06452
7.42574	0.455009	16444.9	12741.7	282.518	3368.46	9297.11	4257.08	12111.7	80.7824	17.3898	69.4225	62.4949	485.92	829.158	3.22619	18.7115	1.03852	-232.12	-0.190476	-0.557377	0.935484
7.43564	0.447244	16374.1	12718.2	300.751	3441.86	9199.96	4333.76	11964	91.4914	18.839	77.8894	63.6984	482.309	798.511	3.22623	18.711	1.03622	-159.204	-0.206349	-0.393443	0.935484
7.44554	0.443866	16681.7	12960.3	324.019	3516.62	9362.91	4444.04	12156.9	97.233	18.5975	84.8615	65.8078	492.564	818.656	3.25156	18.7269	1.04811	-159.734	-0.0794	-0.360656	0.774193
7.45545	0.443729	16581.5	12895.9	308.376	3452.41	9365.03	4385.44	12117.7	87.741	20.7712	83.4351	60.5077	483.487	826.799	3.23903	18.7025	1.03669	-175.905	-0.174603	-0.442623	0.935484
7.46535	0.450966	16361	12729.6	300.94	3423.89	9229.63	4369.16	11915.7	80.0713	18.839	80.8239	58.7258	486.986	824.306	3.23739	18.702	1.04127	-130.722	-0.142857	-0.295082	1
7.47525	0.451019	16691.3	13021.9	308.08	3517.64	9422.95	4409.01	12201	80.9555	18.3559	85.8182	62.7405	513.529	841.474	3.25502	18.7104	1.0396	-186.953	-0.190476	-0.344262	0.967742
7.48515	0.458144	16670.9	13009	296.543	3514.42	9415.31	4408.07	12183.5	81.5889	16.4237	75.2004	55.8825	474.776	844.461	3.27667	18.7227	1.04522	-182.834	-0.190476	-0.327869	1.03226
7.49505	0.448358	16650	13007.3	295.779	3561.56	9359.71	4411.05	12153	93.3189	21.0127	69.6681	52.8151	454.91	850.721	3.27517	18.7282	1.04681	-173.562	-0.333333	-0.57377	1.35484
7.50495	0.446257	16594	13011.5	302.163	3591.09	9332.39	4459.3	12046.6	91.2043	20.5297	79.9169	53.0339	465.307	855.068	3.25277	18.7094	1.0414	-124.196	-0.31746	-0.360656	1.16129
7.51485	0.451465	16537.8	12935.5	304.566	3507.53	9343.45	4373.83	12079.4	97.2746	23.6695	80.6321	54.9526	475.076	824.696	3.2535	18.7143	1.0478	-171.175	-0.365079	-0.311475	1.51613
7.52475	0.438539	16536.4	12985.3	341.706	3549.17	9353.58	4430.18	12023.7	105.587	26.0848	88.5797	63.406	495.75	855.047	3.23214	18.7097	1.04631	-131.341	-0.365079	-0.491803	1.45161
7.53465	0.430312	16479.8	12950.3	366.161	3575.21	9291.42	4425.34	11970.8	126.827	23.911	92.9634	69.7635	512.277	853.714	3.23864	18.7103	1.05144	-119.766	-0.301587	-0.344262	1.22581
7.54455	0.442949	16485.5	12876	367.075	3577.97	9217.28	4465.84	11938.9	122.302	21.473	90.4797	79.1601	506.669	878.805	3.24441	18.7192	1.05157	-93.2399	-0.269841	-0.311475	1.22581
7.55446	0.447364	16509.3	12902.7	368.067	3561.66	9258.83	4455.46	11971.6	120.634	21.2543	82.583	85.217	528.963	876.148	3.2548	18.7192	1.05236	-106.42	-0.269841	-0.377049	1.16129
7.56436	0.433121	16536.7	12917.5	374.476	3568.83	9266.18	4467.85	11986.3	117.631	19.3221	89.2773	89.3458	547.902	876.186	3.27076	18.716	1.05596	-104.665	-0.285714	-0.409836	1.22581
7.57426	0.44143	16582.9	12991	369.773	3632.25	9274.48	4539.23	11959.4	122.11	15.4576	82.9386	95.4389	550.176	908.01	3.28476	18.7281	1.06258	-65.5565	-0.190476	-0.344262	0.83871
7.58416	0.443355	16560.3	12939	351.755	3660	9195.37	4593.46	11883.1	125.077	15.2161	78.418	87.9744	556.136	899.011	3.28051	18.7156	1.06833	-21.3148	-0.222222	-0.47541	0.935484
7.59406	0.443888	16662.6	13004.8	362.124	3681.33	9240.05	4597.38	11981.9	131.047	18.1144	78.1993	83.5491	521.716	863.94	3.28105	18.7271	1.06573	-45.2264	-0.301587	-0.52459	1.03226
7.60396	0.44033	16541.6	12911.4	364.476	3665.87	9162.75	4596.96	11861.8	131.634	20.7712	89.9791	75.6151	523.748	879.337	3.30101	18.7522	1.07622	-14.2117	-0.222222	-0.459016	1.06452
7.61386	0.442359	16474.1	12820.6	355.688	3614.61	9120.32	4522.76	11865.6	119.28	17.6314	98.2863	80.9649	533.61	888.668	3.29095	18.7573	1.07534	-48.5708	-0.222222	-0.639344	1.09677
7.62376	0.421164	16443.2	12824.6	354.2	3654.47	9083.22	4571.29	11785.1	116.637	19.3221	97.2518	76.6309	518.463	916.331	3.26665	18.7423	1.05922	-5.7947	-0.285714	-0.622951	1.12903
7.63366	0.43549	16516.6	12924.9	355.644	3709.45	9125.65	4624.62	11802.2	120.925	19.3221	92.016	78.5081	548.76	905.471	3.26033	18.7261	1.05507	13.7528	-0.253968	-0.540984	1
7.64356	0.435241	16555.8	12967.9	348.377	3751.73	9128.77	4635.56	11832.8	113.702	16.9068	100.068	68.3734	561.543	925.304	3.28433	18.7409	1.06584	10.7029	-0.253968	-0.52459	1.09677
7.65347	0.433422	16558.7	13009.1	353.747	3724.55	9197.37	4591.6	11880	134.341	17.1483	95.8026	59.8837	526.956	913.609	3.29508	18.7426	1.06472	-21.3403	-0.190476	-0.393443	0.741935
7.66337	0.427235	16586.3	13048.1	359.639	3786.22	9177.08	4668.19	11833.2	129.674	17.1483	103.244	61.7609	531.31	915.014	3.29989	18.7536	1.0719	25.2858	-0.190476	-0.327869	0.870968
7.67327	0.434158	16633.4	13102.8	353.473	3759.32	9259.52	4622.61	11926.8	119.79	12.8009	112.677	61.2873	555.063	932.337	3.29445	18.7393	1.06669	-19.567	-0.111111	-0.409836	0.677419
7.68317	0.425377	16520.5	13061.4	349.818	3853.19	9122.21	4696.17	11738.3	120.018	12.3178	106.339	66.5686	552.09	949.944	3.28993	18.7213	1.06239	62.5484	-0.206349	-0.360656	0.935484
7.69307	0.435358	16606.2	13141.2	357.56	3836.52	9219.25	4662.62	11858.2	122.917	12.8009	107.582	71.5951	536.714	948.188	3.27734	18.7109	1.05769	16.2995	-0.174603	-0.360656	0.645161
7.70297	0.448703	16617.3	13114.6	355.46	3871.11	9155.19	4695.79	11833.2	117.179	15.2161	105.226	69.9956	543.646	961.318	3.2874	18.7452	1.07544	37.712	-0.238095	-0.278689	0.870968
7.71287	0.432516	16668.8	13159.5	371.551	3807.07	9269.61	4651.43	11934.5	124.197	15.9407	105.983	68.2915	520.691	942.397	3.26802	18.7375	1.05874	-8.59412	-0.222222	-0.393443	0.83871
7.72277	0.438989	16697.4	13128.7	369.699	3860.94	9181.79	4726.53	11884.8	122.118	20.0466	101.809	69.2845	556.255	972.616	3.29927	18.7635	1.07733	38.1226	-0.222222	-0.229508	1.16129
7.73267	0.431988	16740.3	13145.8	367.236	3862.71	9199.42	4745.81	11910.8	119.284	19.0805	98.2676	77.0227	535.678	972.034	3.30171	18.7634	1.07746	40.0501	-0.222222	-0.622951	0.806452
7.74257	0.43435	16689.2	13131.5	359.864	3818.16	9227.68	4705.52	11898	112.923	25.3602	101.13	71.8688	560.7	956.655	3.31811	18.7671	1.08042	25.2441	-0.285714	-0.540984	0.870968
7.75248	0.439305	16758.5	13153.8	345.563	3788.95	9281.14	4677.15	11997.7	121.007	27.0509	93.0546	57.2954	529.994	962.689	3.30935	18.7623	1.07722	-13.4387	-0.301587	-0.508197	1
7.76238	0.434343	16614.6	13033.4	338.134	3779.89	9168.41	4676.96	11852.5	113.729	25.1187	93.9067	64.1856	509.971	957.158	3.30668	18.764	1.07449	24.2218	-0.222222	-0.57377	0.870968
7.77228	0.442767	16572.7	12992.4	358.258	3756.7	9149.47	4629.56	11856.9	112.312	26.8093	107.044	66.7283	517.099	938.598	3.31558	18.7604	1.08019	1.75467	-0.206349	-0.57377	0.903226
7.78218	0.424995	16613.5	13043.9	352.038	3797.66	9159.91	4657.63	11869.6	103.695	24.8771	110.239	67.0839	558.984	913.694	3.32562	18.7685	1.08277	11.08	-0.349206	-0.344262	1
7.79208	0.437527	16526.6	12972.5	367.11	3773.32	9118.42	4656.68	11789.2	100.751	30.1907	109.802	83.9263	540.196	884.707	3.31758	18.7536	1.07256	31.5617	-0.222222	-0.426229	0.741935
7.80198	0.439176	16507.8	12971.6	355.801	3761.12	9123.58	4625.82	11795.1	107.874	21.4958	109.301	76.8858	523.992	915.346	3.31545	18.7446	1.07047	16.129	-0.349206	-0.344262	1.09677
7.81188	0.44606	16553.1	13026.3	339.18	3711.31	9230.74	4627.48	11841.4	118.067	20.7712	101.171	67.6073	525.423	906.862	3.30255	18.7272	1.06036	4.85178	-0.365079	-0.47541	0.967742
7.82178	0.451163	16525.5	12970.4	345.317	3743.01	9139.4	4640.33	11797.1	120.551	19.3221	105.45	70.1044	525.946	903.178	3.3205	18.7403	1.07299	22.1384	-0.365079	-0.344262	0.967742
7.83168	0.435447	16600.1	13062.9	350.709	3758.18	9221.37	4661.52	11855.2	116.86	16.4237	118.748	68.5599	480.841	936.824	3.32833	18.7419	1.07887	16.5631	-0.301587	-0.295082	0.967742
7.84158	0.436819	16610.8	13072.1	357.496	3803.63	9181.08	4707.74	11815.6	112.344	20.7712	120.197	71.6635	501.154	927.732	3.33318	18.7506	1.0868	47.6758	-0.222222	-0.540984	0.967742
7.85149	0.444142	16654.5	13158.8	359.653	3776.9	9295	4670.09	11897.5	106.653	18.839	123.382	71.0986	516.186	960.766	3.35952	18.7545	1.09408	9.41799	-0.253968	-0.47541	1.06452
7.86139	0.439059	16593.1	13094.4	364.393	3699.96	9307.86	4576.53	11930	103.654	15.6992	131.917	69.3716	549.117	933.926	3.34635	18.7432	1.08435	-41.1234	-0.238095	-0.360656	1
7.87129	0.446866	16549.2	13073.4	356.223	3739.32	9246.31	4623.34	11838.1	109.601	15.2161	121.746	66.3365	568.442	949.582	3.35756	18.761	1.09159	3.83749	-0.238095	-0.540984	1.03226
7.88119	0.451315	16527	12957	354.871	3700.85	9170.99	4597.37	11844.5	110.808	13.0424	126.613	67.5938	562.528	952.619	3.36579	18.7519	1.0919	-9.50628	-0.238095	-0.52459	0.903226
7.89109	0.446039	16508.1	12960.1	327.188	3610.67	9263.14	4500.16	11921.6	96.9822	12.5593	117.057	61.141	564.286	944.475	3.38604	18.762	1.09653	-73.3094	-0.222222	-0.344262	1.06452
7.90099	0.443991	16688.9	13181.6	338.377	3674.41	9424.42	4557.81	12048.3	101.526	13.767	120.393	60.2206	527.609	943.921	3.37775	18.7416	1.08994	-80.3105	-0.142857	-0.377049	0.870968
7.91089	0.44338	16686	13142.8	329.003	3639.67	9420.64	4536.59	12066.9	100.915	12.5593	112.932	60.3252	518.504	934.498	3.39586	18.7357	1.09567	-94.6929	-0.301587	-0.491803	1.03226
7.92079	0.444923	16808.3	13247.3	326.708	3689.83	9472.06	4555.46	12167.5	94.6581	14.9746	116.993	57.3544	532.759	946.333	3.40766	18.7314	1.0991	-112.347	-0.238095	-0.47541	1.09677
7.93069	0.438639	16807.1	13225.7	344.886	3708.91	9425.57	4590.03	12125.8	93.7833	14.7331	125.013	68.8564	555.127	927.178	3.42519	18.7505	1.1061	-85.959	-0.222222	-0.52459	1.09677
7.94059	0.430476	16622.9	13097.7	353.554	3671.31	9336.01	4536.4	11996.1	99.1974	13.5254	128.978	66.2587	555.805	905.288	3.43868	18.7474	1.11073	-76.3666	-0.285714	-0.245902	1.03226
7.9505	0.428647	16709.4	13250.5	357.815	3712.36	9448.4	4563.08	12056.6	110.334	16.1822	126.517	68.9061	553.733	886.993	3.43654	18.7562	1.11543	-80.0853	-0.174603	-0.344262	0.645161
7.9604	0.41837	16693.8	13184.3	362.113	3682.05	9418.54	4569.84	12040.3	108.124	14.0085	126.726	65.4522	523.305	882.065	3.44415	18.7469	1.11125	-72.8097	-0.206349	-0.295082	1.06452
7.9703	0.421895	16758.2	13182.9	361.656	3757.97	9343.82	4654.28	12022.9	111.091	17.8729	122.985	54.4105	544.867	914.507	3.4629	18.7603	1.12266	-30.2757	-0.142857	-0.426229	0.903226
7.9802	0.423864	16642.4	13095.8	361.949	3731.32	9279.39	4653.12	11904.1	111.068	15.4576	130.107	55.5819	548.353	884.34	3.46273	18.747	1.12042	0.0793945	-0.285714	-0.344262	1.25806
7.9901	0.419175	16838.4	13255.8	358.63	3807.84	9366.07	4678.31	12078.2	107.837	15.9407	127.091	59.2276	550.698	898.189	3.46761	18.7434	1.12794	-33.8504	-0.269841	-0.360656	1.29032
8	0.421071	16956	13316.5	356.592	3854.56	9387.6	4773.34	12108.2	99.4846	16.1822	133.498	54.5567	549.791	891.759	3.48684	18.7717	1.14473	1.10208	-0.206349	-0.295082	0.774193
8.0099	0.42381	17049.4	13397.2	354.125	3904.59	9411.01	4809.66	12158.1	95.8523	15.6992	137.317	58.1112	567.252	917.979	3.50229	18.7795	1.1456	4.48336	-0.253968	-0.442623	1.22581
8.0198	0.411484	16883.5	13244.8	359.172	3889.12	9276.66	4799.53	12004.9	97.912	27.9485	132.829	61.7434	585.174	943.738	3.47398	18.7601	1.13068	39.7494	-0.222222	-0.360656	0.903226
8.0297	0.421494	16920.6	13320	368.94	3919.52	9320.6	4827.56	12013.2	94.7359	29.2246	137.509	62.1487	560.063	942.666	3.48151	18.757	1.13189	50.218	-0.253968	-0.459016	1.06452
8.0396	0.408472	16913.2	13346.2	361.716	3895.86	9362.29	4792.4	12032.8	91.113	21.7373	148.094	57.5959	565.929	961.373	3.479	18.7635	1.13173	29.2894	-0.222222	-0.262295	1.03226
8.0495	0.405608	16828.3	13294.4	355.885	3882.86	9320.62	4757.3	11980.1	92.5259	21.7373	142.745	61.9569	585.11	943.467	3.47508	18.7749	1.13079	27.1974	-0.349206	-0.344262	1.22581
8.05941	0.407856	16864.7	13280.8	366.532	3819.03	9373.72	4738.83	12037.8	97.2921	26.8093	136.733	70.3874	568.702	931.244	3.48191	18.7948	1.13509	3.8851	-0.190476	-0.360656	1.06452
8.06931	0.412917	16970.3	13434.9	374.397	3890.92	9458.55	4754.31	12130.5	93.5189	25.3602	147.442	65.0967	574.118	952.814	3.47836	18.7879	1.12895	-13.2563	-0.222222	-0.409836	0.967742
8.07921	0.416951	16966.2	13406.9	363.22	3879.55	9437.61	4776.28	12100.1	99.1559	16.1822	145.287	66.892	580.831	965.89	3.4823	18.798	1.13559	4.52977	-0.190476	-0.409836	0.935484
8.08911	0.414223	16916.9	13371.1	353.516	3849.73	9431.59	4753.15	12074	105.24	17.6314	131.275	68.0541	591.284	944.371	3.48002	18.7969	1.12853	0.910083	-0.190476	-0.393443	0.967742
8.09901	0.406405	16995.3	13407.2	370.635	3877.68	9436.56	4805.78	12096.6	93.2505	20.0466	142.863	77.4508	639.857	929.829	3.469	18.7919	1.12292	18.7242	-0.190476	-0.508197	0.83871
8.10891	0.412323	16980.2	13441.9	371.188	3868.06	9482	4798.1	12090.3	101.635	19.0805	131.899	75.2905	630.083	921.47	3.48146	18.8101	1.13726	16.8936	-0.253968	-0.508197	1.09677
8.11881	0.402742	16887.8	13327.7	356.896	3881.12	9357.96	4797.96	12001.2	94.1026	20.7712	132.669	69.1476	620.101	941.428	3.4827	18.8091	1.13474	40.0064	-0.380952	-0.377049	1.22581
8.12871	0.402916	17129.8	13481.5	368.169	3914.47	9475.25	4830.01	12208	98.4044	24.3941	138.743	60.658	613.885	962.909	3.47576	18.8113	1.14311	0.662217	-0.222222	-0.590164	1.06452
8.13861	0.40074	17021.5	13383.3	367.283	3933.72	9362.75	4836.28	12098.4	101.721	18.3559	141.938	61.9797	620.036	972.013	3.47573	18.81	1.14042	31.9781	-0.253968	-0.409836	1.16129
8.14851	0.396374	17139.5	13518.5	369.933	3923.37	9503.62	4845.84	12202.1	100.614	17.6314	144.203	62.0159	636.812	962.855	3.47841	18.8023	1.13904	9.31332	-0.253968	-0.622951	1
8.15842	0.390902	17233.5	13607.5	374.624	3960.37	9554.47	4891.34	12249.5	98.3951	20.2882	136.164	67.881	646.516	952.714	3.50171	18.8289	1.15269	17.4696	-0.206349	-0.557377	1
8.16832	0.392041	17117	13505.7	358.387	3857.66	9560	4813.3	12215.6	99.4161	17.6314	135.358	57.4954	651.413	939.121	3.47547	18.8101	1.1436	-8.83885	-0.253968	-0.590164	1.22581
8.17822	0.386322	16987.5	13395.5	352.543	3821.52	9497	4726.13	12184.4	100.409	18.3559	131.552	54.8023	656.016	943.687	3.48583	18.8072	1.14656	-39.9371	-0.285714	-0.409836	1.09677
8.18812	0.386279	16930.4	13333.4	348.873	3820.83	9431.51	4722	12127.4	102.56	18.3559	128.745	52.3871	644.431	955.269	3.47667	18.8004	1.14387	-26.9782	-0.285714	-0.557377	1.16129
8.19802	0.392501	17075	13425.3	353.396	3849.88	9496.05	4768.62	12227.1	104.77	15.9407	133.799	50.5005	634.047	990.111	3.50067	18.8202	1.14992	-31.9185	-0.253968	-0.47541	0.806452
8.20792	0.391481	17130.7	13490.6	368.555	3925.73	9487.63	4849.04	12204.4	111.132	21.7145	126.503	59.3001	660.727	975.314	3.51547	18.8397	1.15832	10.1692	-0.222222	-0.606557	0.935484
8.21782	0.391475	17254.5	13588.3	385.285	3949.74	9558.68	4854.09	12320.5	116.668	25.3602	131.389	65.0511	692.516	943.688	3.52634	18.8468	1.15564	-17.7627	-0.253968	-0.540984	0.935484
8.22772	0.391361	17177.4	13556.5	390.99	3948.91	9525.39	4842.64	12252.5	113.961	20.7712	137.545	71.3992	683.628	986.635	3.49577	18.8242	1.13664	-5.22649	-0.206349	-0.540984	0.935484
8.23762	0.391955	17019.3	13400.2	379.264	3892.72	9422.07	4786.62	12147.3	116.23	21.0127	127.351	74.9308	645.083	968.656	3.49209	18.8267	1.13566	-3.07843	-0.142857	-0.508197	1.03226
8.24752	0.396535	17131.9	13419.7	384.68	3922.46	9415.56	4840.33	12209.9	115.911	24.1526	121.92	75.6098	646.702	978.194	3.5074	18.8315	1.13796	4.80296	-0.142857	-0.47541	0.935484
8.25743	0.399225	17145.8	13492.2	390.202	3990.16	9419.18	4868.49	12194.5	121.211	23.1865	126.659	77.032	626.102	1011.58	3.51129	18.8291	1.13921	21.5002	-0.111111	-0.508197	0.935484
8.26733	0.399955	17139.2	13463.6	385.686	3886.05	9495.34	4809.83	12247.1	114.002	26.0848	119.459	76.38	617.5	992.023	3.50677	18.8127	1.13177	-18.579	-0.126984	-0.426229	1
8.27723	0.40644	16973.5	13285	408.315	3872.08	9334.72	4781.65	12113.7	122.177	28.6731	138.001	78.2853	633.286	1005.76	3.48649	18.8018	1.12348	3.415	-0.222222	-0.377049	1.19355
8.28713	0.396275	16892.5	13311.2	398.416	3884.28	9338.6	4782.48	12021.6	116.34	25.7976	131.079	82.4222	660.797	983.9	3.48647	18.7798	1.1162	27.7301	-0.253968	-0.327869	0.870968
8.29703	0.394218	16929.9	13335.2	380.755	3852.31	9393.37	4759.71	12080.7	104.724	31.1568	141.533	67.1201	659.392	997.792	3.5008	18.7993	1.12854	2.13683	-0.253968	-0.344262	1.06452
8.30693	0.382825	16898.8	13323.3	383.343	3851.76	9385.21	4767.13	12045.3	115.47	32.1229	134.702	64.4996	658.836	967.358	3.49525	18.7955	1.12396	14.6593	-0.126984	-0.508197	0.806452
8.31683	0.392879	16848.7	13293.7	370.399	3824.62	9383.93	4744.94	12018.6	114.148	19.5636	137.887	63.4288	681.646	1001.93	3.50124	18.7971	1.11709	11.6127	-0.253968	-0.557377	0.935484
8.32673	0.405211	17047.8	13339.6	364.403	3785.89	9468.04	4742.33	12219.7	106.565	20.0466	134.888	68.0084	682.501	965.642	3.50834	18.8117	1.12977	-41.8474	-0.253968	-0.409836	1.09677
8.33663	0.392612	17011.4	13301.1	336.359	3799.68	9419.48	4759.06	12170.4	97.2143	24.6356	122.926	54.6655	648.295	981.402	3.51503	18.8142	1.13349	-21.4965	-0.174603	-0.426229	1
8.34653	0.397829	17084.4	13381	323.746	3814.03	9490.54	4767.21	12240.8	95.0406	19.7823	121.14	52.9748	611.668	1009.58	3.51545	18.8153	1.13319	-36.117	-0.253968	-0.409836	1.22581
8.35644	0.398852	17045.3	13342	324.298	3799.05	9456.64	4790.78	12168.2	87.4217	27.707	118.15	45.5197	598.976	1028.51	3.51299	18.8163	1.13407	-6.64534	-0.222222	-0.393443	1.06452
8.36634	0.397305	16963.4	13217.8	322.184	3792.15	9336.41	4779.43	12094.8	86.0732	25.0274	120.452	47.7618	578.147	1007.87	3.50647	18.8182	1.13134	7.33635	-0.285714	-0.508197	1.12903
8.37624	0.398411	16911.3	13270.9	330.168	3794.33	9385.93	4755.83	12064.9	95.1774	26.0848	123.765	42.8266	587.134	984.763	3.50373	18.8025	1.13038	4.49516	-0.190476	-0.508197	0.967742
8.38614	0.399221	16881.3	13238.2	333.388	3729.71	9416.4	4686.08	12103.2	91.0259	28.9375	121.213	42.6079	588.033	1005.86	3.48973	18.789	1.12129	-36.8465	-0.301587	-0.590164	1.06452
8.39604	0.408212	16863.8	13212.8	334.174	3731.84	9391.19	4686.62	12087.4	86.8837	26.6953	112.308	49.5344	632.482	950.716	3.48987	18.7652	1.11572	-32.5134	-0.285714	-0.393443	1.32258
8.40594	0.411573	16821.5	13182.8	347.539	3753.16	9339.81	4710.05	12021.6	94.1201	26.4994	118.588	49.0379	622.183	949.525	3.47282	18.769	1.11249	-4.85883	-0.269841	-0.344262	1.19355
8.41584	0.397854	16877.5	13214.7	371.287	3777.97	9346.41	4764	12023.1	100.109	29.4661	130.432	52.4648	636.737	965.872	3.47943	18.7721	1.1218	19.0315	-0.269841	-0.409836	0.967742
8.42574	0.401947	16905.7	13237.1	362.065	3740.91	9404.37	4717.62	12096.3	106.598	22.1975	128.477	49.7531	590.158	972.767	3.48478	18.7674	1.12179	-20.8661	-0.285714	-0.459016	1.06452
8.43564	0.402154	17095.1	13335.8	366.505	3722.99	9525.64	4703.13	12304.8	99.0699	28.7187	120.552	59.6919	630.602	984.493	3.4849	18.7638	1.11493	-81.6048	-0.142857	-0.508197	0.967742
8.44554	0.406094	16908.8	13210.5	348.849	3768.42	9359.23	4733.68	12092.3	98.0623	27.2924	119.486	52.9748	622.543	983.364	3.46384	18.7387	1.10988	-12.6037	-0.222222	-0.508197	1.03226
8.45545	0.396966	16887.5	13171	370.877	3704.04	9384.7	4690.35	12114.9	108.703	32.8475	116.542	52.8795	608.498	967.109	3.45225	18.7439	1.10368	-37.9864	-0.285714	-0.377049	1.25806
8.46535	0.389887	16984.9	13225.4	375.503	3741.65	9398.65	4757.79	12142	103.54	32.0317	121.96	59.6919	620.364	970.572	3.46426	18.7705	1.12076	-14.6731	-0.269841	-0.491803	1.09677
8.47525	0.386979	17086.4	13299.3	384.411	3784.2	9430.8	4796.87	12205.2	113.305	33.5721	125.824	53.2391	581.027	987.288	3.45543	18.7591	1.116	-13.5277	-0.253968	-0.672131	1.09677
8.48515	0.387417	17061.2	13297.2	388.314	3794.35	9422.37	4779.07	12201.6	109.91	34.2966	129.265	59.1632	618.112	973.538	3.44866	18.7738	1.12148	-20.593	-0.269841	-0.344262	1.29032
8.49505	0.382971	17028.1	13321.5	359.346	3822.97	9415.7	4783.12	12162.2	99.6845	30.8697	130.162	44.9185	609.685	996.341	3.43483	18.771	1.11396	-8.51865	-0.0635	-0.344262	0.83871
8.50495	0.391691	16888.1	13184.3	363.748	3775.81	9326.84	4709.99	12096.5	103.043	35.7458	112.795	55.4222	646.385	973.498	3.42691	18.7725	1.11686	-24.3446	-0.126984	-0.377049	1
8.51485	0.392995	16881.6	13198.3	373.075	3784.21	9330.14	4736.63	12061	105.886	28.7416	115.521	61.8615	646.339	1009.58	3.41541	18.7532	1.10926	-3.14559	-0.126984	-0.655738	0.967742
8.52475	0.393514	16776.3	13112.1	341.73	3739.77	9290.42	4673.38	12021	105.358	28.9831	104.616	50.5005	598.499	967.266	3.42789	18.7357	1.10293	-21.1947	-0.142857	-0.754098	1.03226
8.53465	0.398726	16837.3	13162.5	343.852	3789.27	9292.17	4736.33	12019.9	103.667	23.911	102.565	59.3229	634.117	1001.89	3.44866	18.7591	1.11437	7.41561	-0.174603	-0.459016	1.03226
8.54455	0.402173	16807.7	13055.2	342.389	3667.82	9303.75	4647.08	12076.9	106.223	24.8771	89.3767	67.5388	641.126	971.175	3.45968	18.7656	1.12062	-47.5823	-0.0952381	-0.540984	0.83871
8.55446	0.407564	16762.1	13034.6	337.827	3705.9	9244.17	4681.14	11996.4	101.434	24.3941	94.8997	68.5049	617.36	987.677	3.44722	18.7645	1.1186	-11.3139	-0.222222	-0.57377	1.16129
8.56436	0.401989	16754.5	13067.2	366.331	3714.04	9274.12	4687.57	11987.9	110.361	27.7754	103.467	77.1999	645.248	937.875	3.45782	18.7714	1.12616	-6.21792	-0.238095	-0.57377	1.09677
8.57426	0.400385	16935.8	13168.8	354.642	3790.93	9297.71	4769.07	12086.6	108.981	22.2204	102.132	74.8302	640.891	959.208	3.44765	18.7724	1.12163	4.81787	-0.0476	-0.344262	0.806452
8.58416	0.402738	16851.6	13189.4	358.043	3780.43	9325.02	4733.88	12033.7	115.743	26.0848	97.1512	75.4729	657.365	962.85	3.43188	18.7795	1.1186	2.71761	-0.0635	-0.393443	1.03226
8.59406	0.401257	16844.1	13182.5	351.375	3750.44	9345.77	4708.72	12049.1	102.364	36.4704	103.089	64.9183	654.938	954.51	3.42535	18.7803	1.11441	-12.5994	-0.142857	-0.459016	0.870968
8.60396	0.396588	16802	13117.3	362.281	3744.52	9286.2	4695.26	12020.2	108.876	39.3687	104.511	61.3276	659.541	955.054	3.44325	18.7939	1.11779	-11.1406	-0.142857	-0.344262	0.935484
8.61386	0.401041	16741	13057.9	344.973	3733.39	9241.74	4663.47	11994.7	112.672	29.9492	99.2068	56.183	651.417	957.867	3.43031	18.7844	1.11289	-18.8322	-0.0635	-0.508197	0.709677
8.62376	0.416112	16981.1	13245.7	360.244	3797.74	9363.16	4751.58	12144.7	115.443	28.2585	100.46	55.3672	648.659	971.1	3.44253	18.778	1.11444	-18.1636	-0.0794	-0.47541	0.83871
8.63366	0.397088	16954.6	13200.9	355.242	3763.75	9353.22	4737.49	12133.1	115.762	29.9492	94.6406	54.0093	639.471	905.189	3.45125	18.7891	1.11113	-21.507	-0.111111	-0.47541	0.741935
8.64356	0.40142	16916	13205.3	363.675	3758.55	9359.88	4711.6	12117.5	113.219	32.1229	88.5112	57.5182	633.382	935.834	3.46073	18.7853	1.1181	-29.0931	-0.142857	-0.459016	0.870968
8.65347	0.395602	16803.5	13118.8	365.986	3766.63	9265.04	4720.75	11995.6	109.456	33.089	101.945	55.5631	611.583	935.045	3.45616	18.7761	1.11452	6.7319	-0.126984	-0.459016	0.806452
8.66337	0.397135	16560.7	12919.1	348.558	3661.67	9169.97	4620.19	11853	109.423	27.5339	97.7389	55.5175	574.741	922.597	3.46192	18.7805	1.11941	-1.46353	-0.190476	-0.327869	0.967742
8.67327	0.386097	16774.4	13139.1	352.698	3705.48	9351.99	4678.74	12014	108.079	18.839	94.0113	63.8019	614.042	928.347	3.46051	18.7747	1.11576	-16.981	-0.222222	-0.360656	1.09677
8.68317	0.374997	16744.8	13136.1	345.238	3750.35	9306.96	4681.35	11984.7	107.213	29.2246	75.7829	60.913	652.212	962.572	3.47673	18.7864	1.12947	-8.17073	-0.190476	-0.377049	0.935484
8.69307	0.381029	16912.1	13221.4	358.76	3827.72	9310.32	4822.15	12006.6	112.253	26.3263	80.8871	61.7878	646.734	962.136	3.48932	18.8269	1.14923	49.4957	-0.190476	-0.344262	0.83871
8.70297	0.386842	17043	13347.5	351.959	3844.26	9414.66	4844.26	12110.1	118.601	24.8771	79.1414	57.7825	660.258	964.103	3.5008	18.8224	1.1398	32.5356	-0.206349	-0.327869	1.16129
8.71287	0.388582	17050.2	13381	346.137	3815.71	9475.84	4829.45	12131.3	118.082	21.7373	75.0583	57.8012	645.08	965.774	3.50202	18.8209	1.14528	20.356	-0.15873	-0.409836	0.83871
8.72277	0.383185	17023.9	13307.8	358.85	3819.63	9398.34	4797.66	12136.4	134.624	23.6695	77.0683	60.8498	660.622	928.575	3.49278	18.8078	1.13457	4.71127	-0.206349	-0.327869	1
8.73267	0.386518	16947.2	13313.4	363.548	3756.28	9470.56	4708.16	12152.5	122.721	29.1562	76.7315	63.5657	640.904	950.547	3.50127	18.8	1.13703	-39.7329	-0.206349	-0.311475	0.967742
8.74257	0.38992	16872.9	13292.7	354.222	3714.53	9494.47	4654.5	12134.8	123.08	26.8093	74.7899	58.6533	667.244	961.385	3.48512	18.7889	1.12704	-59.2763	-0.142857	-0.360656	1.16129
8.75248	0.388376	16840.8	13284.3	360.255	3685.46	9515.72	4654.81	12102.9	124.092	31.8586	78.9321	57.5275	660.834	941.638	3.47417	18.7757	1.1196	-50.8417	-0.126984	-0.426229	1.03226
8.76238	0.400866	16860.7	13331.4	367.519	3619.24	9627.06	4602.07	12173.5	131.867	33.3305	78.8865	66.578	639.087	909.206	3.46769	18.7703	1.11129	-92.9428	-0.190476	-0.459016	0.935484
8.77228	0.401707	16809	13213.2	391.046	3615.96	9508.06	4634.27	12085.6	145.856	30.9153	86.8702	65.4066	640.587	879.382	3.46618	18.7768	1.11563	-55.5859	-0.190476	-0.409836	1.06452
8.78218	0.39146	17018.5	13403.2	373.641	3713.6	9607.13	4722.54	12213.4	142.288	28.9831	80.9327	64.9008	637.251	904.722	3.47982	18.8025	1.12149	-49.1085	-0.349206	-0.344262	1.32258
8.79208	0.393283	17040.5	13402.3	392.927	3771.27	9538.93	4795.2	12153.2	135.134	35.9873	95.2418	64.9464	656.859	908.845	3.44215	18.7909	1.10701	-0.760352	-0.253968	-0.360656	1.09677
8.80198	0.404931	16978.4	13334	359.456	3707.92	9538.94	4724.99	12166.2	121.18	29.2246	88.6293	58.0977	634.11	910.695	3.43411	18.7779	1.10215	-35.7323	-0.174603	-0.311475	1
8.81188	0.405144	16948.3	13344.8	360.653	3681.76	9577.32	4642.11	12220.4	119.248	28.7416	95.278	57.7691	595.629	919.281	3.43316	18.7736	1.10303	-87.1213	-0.206349	-0.409836	1
8.82178	0.402015	16942	13308.5	344.432	3640.83	9582.25	4617.99	12238.6	118.811	21.7373	98.9009	49.4069	592.151	923.625	3.43076	18.7736	1.09978	-102.708	-0.285714	-0.393443	1.22581
8.83168	0.396357	16841.4	13163.3	358.911	3652.29	9435.43	4664.47	12101.4	117.316	17.8729	107.664	55.1123	577.27	916.831	3.41872	18.7683	1.10202	-46.1231	-0.253968	-0.426229	1.06452
8.84158	0.400875	16916.1	13247.7	355.607	3718.17	9447.84	4709.14	12125.3	116.897	22.4619	108.794	54.907	603.602	941.058	3.41065	18.7853	1.10331	-32.2343	-0.222222	-0.393443	1.12903
8.85149	0.402424	16885.5	13239.3	338.263	3683.4	9478.08	4684.14	12123.5	110.462	19.3221	106.561	53.3947	594.63	969.98	3.4039	18.7893	1.1107	-42.9997	-0.0952381	-0.52459	0.870968
8.86139	0.397721	16854.9	13185	338.801	3715.16	9391.96	4699.16	12077.9	118.008	20.2882	106.447	53.6953	604.229	1005.92	3.38218	18.7768	1.10506	-24.3792	-0.222222	-0.426229	0.967742
8.87129	0.420238	16826.5	13190.5	320.721	3731.35	9372.58	4704.3	12035.6	122.31	18.3559	101.234	48.3952	578.342	1020.28	3.37641	18.7632	1.09185	-11.0823	-0.222222	-0.47541	1.09677
8.88119	0.408953	16781.5	13158.4	324.393	3684.35	9390.63	4652.22	12045.9	125.796	15.4576	104.351	48.7414	599.809	1012.95	3.3706	18.7578	1.09018	-37.189	-0.174603	-0.459016	0.935484
8.89109	0.407274	16691.5	13071.5	342.785	3692.45	9295.07	4647.18	11960.4	123.016	18.8162	105.267	60.3668	569.441	991.59	3.35626	18.7414	1.0825	-17.2229	-0.253968	-0.557377	1
8.90099	0.408604	16652.2	13081.5	359.898	3733.69	9260.35	4684.47	11880.2	126.211	21.9332	104.561	67.7628	607.069	974.625	3.38726	18.7575	1.1032	20.3896	-0.206349	-0.426229	0.903226
8.91089	0.403225	16671.7	13122	347.91	3746.03	9286.45	4663.11	11919.1	125.454	24.1069	104.009	60.713	605.423	998.814	3.38108	18.7461	1.10041	0.673291	-0.174603	-0.57377	0.870968
8.92079	0.411072	16672.3	13140.1	342.954	3756.73	9292.99	4686.15	11895.8	111.856	26.2807	105.937	60.2071	615.396	1030.71	3.3865	18.7724	1.10698	17.095	-0.269841	-0.590164	0.935484
8.93069	0.409936	16685	13136.1	366.614	3823.76	9231.55	4752.28	11851.9	128.006	29.9492	103.705	61.9569	615.468	981.873	3.39124	18.7682	1.10686	58.2613	-0.190476	-0.557377	0.83871
8.94059	0.406298	16576.5	13080.8	366.211	3688.66	9300.07	4632.1	11852.3	134.883	27.5339	90.0194	61.4604	592.66	938.963	3.38778	18.7616	1.09949	4.09604	-0.126984	-0.491803	0.806452
8.9505	0.416915	16628.9	13077.5	347.984	3690.67	9299.95	4653.6	11888.4	126.494	26.8093	87.4445	60.1937	594.704	950.703	3.40634	18.7734	1.10824	4.37947	-0.206349	-0.52459	0.903226
8.9604	0.410211	16656.8	13106	331.207	3672.51	9349.83	4649.61	11923.5	116.856	32.8475	83.0515	58.0562	577.943	951.744	3.40878	18.7747	1.11074	-6.55656	-0.206349	-0.47541	0.935484
8.9703	0.411188	16694.7	13126.1	322.498	3686.3	9355.56	4662.01	11948.4	115.73	25.6017	81.5889	58.5849	573.689	953.044	3.40824	18.7749	1.10521	-7.44068	-0.253968	-0.590164	1.06452
8.9802	0.413022	16719.5	13200.5	345.9	3705.3	9413.3	4672.35	11965.2	121.344	31.1568	83.2433	64.3721	602.769	940.076	3.3893	18.7675	1.10439	-7.15443	-0.206349	-0.606557	0.677419
8.9901	0.416282	16606.1	13049.2	317.74	3584.04	9378.01	4571.44	11947.4	115.439	22.1975	78.5403	54.283	602.375	926.002	3.38332	18.7617	1.09117	-47.9506	-0.222222	-0.540984	0.903226
9	0.404243	16585	13088.8	325.121	3618.73	9386.4	4564.21	11937.1	114.381	23.428	77.1595	60.4446	611.703	949.637	3.38482	18.7676	1.09376	-48.5096	-0.206349	-0.557377	0.677419
9.0099	0.408963	16685.3	13132.1	333.454	3628.16	9425.23	4598.76	12007.8	112.773	24.1526	75.4595	63.206	607.764	944.215	3.37985	18.7866	1.09793	-51.3517	-0.222222	-0.540984	0.83871
9.0198	0.40966	16828.1	13268	356.034	3744.33	9444.69	4714.01	12035.1	122.848	26.4082	75.756	71.96	606.632	1004.72	3.36577	18.7823	1.08645	-6.57566	-0.301587	-0.442623	1.12903
9.0297	0.415585	16716.9	13191.8	354.31	3714.8	9397.98	4676.59	11961.3	126.243	26.0848	79.1736	67.9453	601.797	962.445	3.35706	18.7911	1.09093	-4.22559	-0.333333	-0.57377	1
9.0396	0.415089	16697.7	13154.9	345.857	3704.26	9371.92	4668.62	11950.3	118.742	23.911	86.3416	67.8541	586.728	959.594	3.35251	18.7913	1.09552	-4.9647	-0.206349	-0.57377	0.903226
9.0495	0.407945	16540.9	12987.7	341.187	3593.81	9312.53	4544.37	11915.2	113.014	21.4958	93.1043	65.6897	605.149	960.502	3.36169	18.7717	1.08909	-51.746	-0.222222	-0.639344	1.03226
9.05941	0.398937	16708.1	13104.2	337.192	3646.75	9382.2	4646.97	11985.9	113.21	21.0127	78.9549	71.1576	621.243	950.046	3.36007	18.7821	1.09859	-23.9512	-0.333333	-0.557377	1.12903
9.06931	0.396076	16655.2	13088.2	344.804	3676.29	9336.99	4621.76	11958.5	116.013	20.2882	94.116	68.3278	589.818	977.066	3.37165	18.7847	1.09939	-28.1728	-0.333333	-0.491803	1.03226
9.07921	0.405531	16735.7	13107.5	320.148	3691.79	9335.77	4702.08	11953.7	110.22	22.8993	74.9402	70.005	604.927	957.342	3.36564	18.7865	1.10131	9.22394	-0.285714	-0.672131	0.967742
9.08911	0.405512	16694.4	13146.3	311.05	3616.66	9442.14	4614.72	11992.2	106.206	19.0577	74.4571	73.5957	613.918	968.949	3.36536	18.7732	1.09789	-40.1015	-0.190476	-0.590164	1.03226
9.09901	0.407576	16771.4	13214.4	308.22	3629.26	9494.22	4600.66	12079.8	112.649	15.9407	72.5208	66.4868	622.568	968.333	3.36649	18.7628	1.09243	-69.2152	-0.349206	-0.721311	1.16129
9.10891	0.402815	16864.5	13281.9	322.641	3630.58	9563.62	4621.76	12154.9	123.482	12.5593	75.5238	71.4448	629.495	982.534	3.36489	18.7618	1.0905	-79.2513	-0.285714	-0.491803	1.06452
9.11881	0.404836	16748.9	13230.8	306.656	3631.98	9506.12	4581.65	12074.6	119.075	11.1102	74.5255	61.5516	600.655	983.798	3.35907	18.7532	1.08612	-76.4149	-0.269841	-0.327869	1.09677
9.12871	0.395275	16584.8	13076.4	295.301	3628.4	9361.39	4589.23	11909	116.255	13.2839	65.3704	57.1451	586.66	964.269	3.37831	18.7509	1.1008	-29.9505	-0.349206	-0.540984	1.22581
9.13861	0.396492	16663	13195.4	296.657	3617.12	9494.86	4596.38	11983.2	113.721	14.9518	72.2606	58.2387	574.929	969.715	3.37849	18.7496	1.09675	-46.0348	-0.238095	-0.47541	1.12903
9.14851	0.39793	16650.2	13155.5	298.363	3641.53	9425.02	4599.48	11961.8	98.8056	15.4576	86.0772	61.9072	563.466	992.874	3.36517	18.7399	1.09035	-39.0582	-0.206349	-0.377049	1.09677
9.15842	0.412311	16690.7	13134.8	311.053	3717.18	9331.35	4714.24	11890.2	96.9096	21.7373	87.5948	63.6072	554.674	994.112	3.36489	18.7204	1.08459	31.2044	-0.269841	-0.377049	1.22581
9.16832	0.410516	16650.7	13118.1	315.044	3694.85	9338.15	4671	11894.5	101.795	19.3221	88.7299	62.9645	535.208	1000.95	3.3627	18.7257	1.08443	10.6098	-0.301587	-0.622951	1
9.17822	0.410386	16616.1	13044.8	309.674	3623.69	9333.36	4628.43	11900	97.1833	18.839	76.2981	71.5588	528.865	982.628	3.35137	18.7137	1.08485	-9.9553	-0.365079	-0.360656	1.22581
9.18812	0.410349	16686.3	13119.1	292.146	3680.93	9347.28	4677.41	11917.9	100.291	16.3325	77.7379	61.2416	495.048	983.102	3.34667	18.7253	1.08603	7.41113	-0.333333	-0.442623	1.22581
9.19802	0.42044	16613.7	13050.3	302.175	3598.88	9359.59	4596.75	11925.1	102.67	16.1594	74.8033	66.9564	521.289	1000.25	3.33012	18.7168	1.07989	-30.7487	-0.190476	-0.409836	0.967742
9.20792	0.40982	16605.1	13074.1	298.261	3601.18	9381.13	4574.93	11938.4	100.255	17.7817	75.6232	67.1388	505.718	984.546	3.33746	18.6995	1.06919	-44.0242	-0.238095	-0.52459	1.06452
9.21782	0.421878	16628.4	13059	315.263	3641.14	9327.79	4633.29	11905.1	102.47	17.367	67.7172	79.1695	494.381	1004.68	3.32469	18.6809	1.06356	-9.10002	-0.222222	-0.360656	1
9.22772	0.425917	16639.6	13089.6	306.334	3711.36	9288.43	4693.31	11856.5	101.613	15.6307	67.2704	68.2324	468.01	1009.72	3.33995	18.6933	1.07773	30.5267	-0.206349	-0.557377	1.06452
9.23762	0.415225	16681	13143.4	311.98	3714.19	9339.46	4678.13	11913	106.343	19.518	66.6049	73.3635	481.549	1000	3.35442	18.6932	1.07215	9.00532	-0.206349	-0.491803	0.870968
9.24752	0.415205	16684.1	13174.6	323.25	3765.53	9325.73	4745.76	11854.9	106.926	19.9554	62.1165	76.1612	499.616	1023.68	3.35795	18.6924	1.07801	54.5532	-0.333333	-0.311475	1.32258
9.25743	0.412881	16628.1	13196	321.848	3718.34	9391.11	4663.34	11878.1	107.632	16.1594	67.685	77.8613	488.351	1024.31	3.3577	18.6968	1.08148	11.4241	-0.253968	-0.557377	1.22581
9.26733	0.415767	16609.3	13183.4	332.315	3731.76	9367.05	4640.09	11884.7	114.864	17.0571	75.8419	74.6624	508.036	1021.79	3.38732	18.69	1.07841	-0.736182	-0.301587	-0.47541	1.29032
9.27723	0.41582	16543.3	13084.6	347.431	3728.03	9269.1	4656.6	11799.2	110.207	15.6536	80.5906	79.8847	509.074	1011.37	3.36991	18.6864	1.07679	28.9059	-0.301587	-0.508197	1.25806
9.28713	0.415935	16590.1	13104.1	359.163	3695.79	9319.06	4605.57	11895.3	118.141	18.9437	82.359	95.0055	519.97	1005.42	3.35539	18.6777	1.06221	-19.0372	-0.31746	-0.622951	1.22581
9.29703	0.415773	16636.8	13082.1	352.918	3747.04	9248.81	4658.38	11892.2	118.455	14.7331	79.4473	94.2581	522.383	1010.47	3.3723	18.6816	1.06975	5.5504	-0.31746	-0.786885	1.29032
9.30693	0.419401	16694.7	13080.3	368.946	3765.3	9231.65	4717.69	11893.6	126.234	13.767	86.6059	91.0955	492.941	999.541	3.36307	18.6803	1.07255	31.862	-0.253968	-0.540984	1.06452
9.31683	0.414335	16768.8	13247.7	359.104	3779.08	9378.28	4727.31	11951.1	126.835	13.2839	92.5756	83.6632	516.165	1031.61	3.35891	18.665	1.06075	21.2402	-0.206349	-0.459016	1.09677
9.32673	0.418312	16765.6	13182.6	361.103	3741.38	9354.31	4659.87	12018.8	135.037	15.2161	88.9165	80.7233	509.435	995.925	3.37494	18.677	1.06538	-26.7163	-0.238095	-0.442623	1.3871
9.33663	0.432109	16729.6	13184.4	353.428	3767.25	9332.83	4674.48	11970.8	127.837	15.4348	90.0235	86.9346	532.664	1023.69	3.37134	18.6644	1.06378	-7.65845	-0.301587	-0.459016	1.19355
9.34653	0.435233	16742.5	13209.5	359.333	3694.39	9431.11	4607.31	12051.2	131.711	19.0805	86.7603	80.8011	542.718	998.173	3.39048	18.6667	1.06412	-58.7819	-0.333333	-0.508197	1.45161
9.35644	0.419304	16743.6	13167.8	350.551	3699.12	9387.38	4604.98	12057.3	120.505	18.1144	85.5392	78.5134	523.785	995.092	3.37727	18.7009	1.07713	-61.4202	-0.301587	-0.52459	1.25806
9.36634	0.411124	16688.3	13108.4	374.21	3637.99	9385.91	4580.94	12022.8	123.586	19.0805	94.5575	80.8736	522.862	982.681	3.35194	18.6746	1.05764	-63.2713	-0.301587	-0.540984	1.06452
9.37624	0.423193	16525.2	13011.4	373.796	3649.79	9279.64	4544.92	11898.3	124.069	21.7373	95.3961	77.4332	514.285	979.062	3.35376	18.6644	1.0544	-47.1035	-0.206349	-0.57377	0.903226
9.38614	0.425804	16646.2	13078.8	372.846	3598.43	9396.64	4519.97	12042.6	124.288	24.5672	94.5306	69.6816	515.651	980.562	3.37287	18.6707	1.05442	-95.8478	-0.301587	-0.754098	1.06452
9.39604	0.435312	16582.9	13050.8	372.265	3618.12	9350.21	4541.69	11958.7	117.639	26.5678	100.928	81.9672	525.333	984.539	3.37406	18.6833	1.06086	-64.2722	-0.253968	-0.557377	1.19355
9.40594	0.425388	16635.8	13052.9	367.343	3622.21	9343.26	4585.84	11962.5	113.01	24.3257	91.0031	83.5117	537.708	978.501	3.38062	18.6959	1.06285	-45.3765	-0.238095	-0.442623	0.935484
9.41584	0.431229	16568.9	13025.3	367.082	3601.68	9330.04	4566.04	11909.3	123.993	21.4502	94.54	74.2975	498.108	962.536	3.38453	18.7104	1.06724	-40.4465	-0.238095	-0.540984	1.16129
9.42574	0.418253	16610.1	13088.5	376.727	3667.38	9331.89	4606.68	11914.2	130.281	20.9899	94.2072	73.9969	489.196	977.317	3.37933	18.7063	1.06199	-23.4381	-0.333333	-0.672131	1.22581
9.43564	0.427354	16619	13084.4	370.168	3714.52	9281.81	4677.28	11853.7	126.407	23.428	94.4447	73.4963	473.231	993.237	3.3803	18.7094	1.05422	24.0519	-0.396825	-0.622951	1.45161
9.44554	0.433901	16716.3	13144.2	350.607	3787.39	9268.19	4756.28	11871.4	111.182	17.3898	90.6393	75.9572	507.14	1020.63	3.37965	18.71	1.06391	54.9945	-0.285714	-0.606557	1.09677
9.45545	0.437814	16604.1	13022	357.67	3745.3	9185.5	4700.06	11812.8	126.891	21.473	86.155	74.7495	521.131	1007.24	3.39353	18.6985	1.06037	44.9371	-0.222222	-0.47541	0.935484
9.46535	0.434944	16652.2	13126.8	350.746	3775.31	9259.35	4743.74	11816.3	120.233	21.2543	92.2616	67.0207	510.073	1018.58	3.3942	18.7077	1.06271	63.68	-0.238095	-0.47541	1
9.47525	0.428037	16750.5	13165.9	359.85	3816.63	9256.83	4767.57	11890.5	118.797	20.0466	113.096	66.4143	481.076	1029.21	3.39096	18.7044	1.05364	55.1115	-0.190476	-0.540984	1.06452
9.48515	0.436043	16642	13072	354.007	3727.75	9252.43	4707.76	11842.4	124.238	18.839	102.573	67.4716	482.233	993.726	3.3925	18.7111	1.0505	40.6974	-0.190476	-0.557377	1.19355
9.49505	0.440419	16642.1	13060.7	376.78	3726.2	9242.13	4685.34	11864.3	115.047	21.7373	112.718	69.126	471.73	954.337	3.39403	18.7292	1.06261	24.9152	-0.253968	-0.672131	1
9.50495	0.440117	16674.5	13102.5	387.463	3759.6	9250.5	4710.37	11871.7	125.355	21.2543	110.344	73.97	501.403	950.184	3.40406	18.7297	1.0652	34.2641	-0.285714	-0.459016	1.09677
9.51485	0.439955	16633.7	13075.5	380.003	3787.15	9197.7	4725.8	11817.2	120.593	21.9788	103.823	80.1315	515.335	953.542	3.39177	18.7283	1.06157	55.3747	-0.190476	-0.622951	0.935484
9.52475	0.439385	16653.2	13026.1	369.541	3756.48	9179.87	4709.82	11853.6	116.728	22.7034	107.933	75.2648	512.235	947.664	3.37529	18.7061	1.05467	38.7319	-0.349206	-0.426229	1.29032
9.53465	0.426714	16636.5	13094.5	371.286	3737.69	9268.76	4650.96	11897.5	110.053	21.0127	109.391	74.0343	532.629	938.693	3.3753	18.7092	1.05589	0.820024	-0.31746	-0.47541	1.16129
9.54455	0.43047	16648.3	13078.1	390.398	3730.08	9260.81	4646.95	11914.2	112.951	28.2585	111.761	80.0725	524.549	909.846	3.38588	18.7183	1.06958	-5.31545	-0.238095	-0.327869	1.35484
9.55446	0.428149	16787.4	13177.9	373.527	3782.24	9309.11	4732.11	11968.7	113.375	21.956	101.32	82.0959	548.159	965.615	3.39274	18.739	1.07664	18.8198	-0.301587	-0.311475	1.06452
9.56436	0.417775	16704.4	13150.8	375.196	3811.45	9253.38	4709.4	11909	113.01	19.5636	120.114	75.6338	541.613	941.404	3.40002	18.7268	1.07009	24.138	-0.285714	-0.47541	1.22581
9.57426	0.43166	16715.6	13152.6	364.953	3826.93	9241.08	4731.77	11899.2	108.722	17.8729	121.563	71.9425	554.922	957.205	3.39615	18.736	1.05986	36.734	-0.206349	-0.360656	1.09677
9.58416	0.43106	16755.6	13199.4	380.857	3855.74	9261.45	4782.42	11890.9	118.105	21.4958	130.786	64.2593	527.986	945.027	3.37024	18.7247	1.05685	61.6854	-0.380952	-0.393443	1
9.59406	0.430167	16683.3	13154.8	358.544	3807.67	9264.65	4738.76	11862	115.749	20.0466	109.405	63.3978	543.578	939.04	3.3799	18.7581	1.06402	49.5625	-0.206349	-0.508197	1
9.60396	0.426026	16883	13331.8	359.825	3854.95	9393.79	4769.41	12030.5	111.975	22.9449	109.559	60.2808	532.492	957.419	3.38129	18.7649	1.06945	19.5383	-0.269841	-0.672131	0.935484
9.61386	0.420974	16877.9	13388	348.912	3894.21	9410.45	4802.16	11992.3	114.049	25.8432	99.6471	55.5778	539.568	965.818	3.38239	18.7758	1.07461	44.2101	-0.396825	-0.590164	1.45161
9.62376	0.430537	16856.6	13370	326.733	3778.47	9504.99	4725.83	12044.2	100.842	22.7034	85.2561	66.1821	559.69	986.256	3.3813	18.7813	1.06782	-3.62303	-0.31746	-0.508197	1.12903
9.63366	0.441606	16706.5	13266.6	325.775	3830.37	9352.86	4787.4	11835.7	116.956	19.5636	76.6805	61.8575	568.585	1001.44	3.39312	18.7806	1.07604	78.2796	-0.380952	-0.672131	1.32258
9.64356	0.436184	16713	13214	334.075	3785.5	9341.61	4752.49	11873.6	113.866	23.1865	80.4765	57.8696	547.317	997.107	3.38867	18.7934	1.08229	52.7228	-0.333333	-0.540984	1.22581
9.65347	0.443207	16765.3	13234	304.143	3824.84	9320.56	4821.87	11854.8	99.0284	24.3029	74.5659	54.028	563.524	986.515	3.40112	18.7981	1.08905	88.8196	-0.301587	-0.721311	1.19355
9.66337	0.441929	16779.9	13227.2	311.554	3832.45	9308.16	4847.71	11845.6	98.9828	29.3977	77.3273	50.7701	569.117	992.417	3.41523	18.7952	1.10125	102.851	-0.301587	-0.655738	1.16129
9.67327	0.443394	16798.2	13304.6	319.144	3821.97	9397.76	4785.9	11927.5	98.1401	30.227	78.6625	53.7275	610.617	984.201	3.43016	18.7894	1.09756	53.7543	-0.380952	-0.672131	1
9.68317	0.449438	16855.4	13335.2	328.709	3859.41	9392.68	4832.7	11939.6	105.764	25.6608	90.3241	46.7138	611.016	994.206	3.43759	18.8071	1.10569	71.6471	-0.349206	-0.655738	1.09677
9.69307	0.442849	16792	13276.2	325.668	3899.35	9289.98	4881.42	11823.7	103.927	26.4994	91.7236	44.1255	602.198	1002.19	3.43682	18.7754	1.09987	123.705	-0.269841	-0.655738	1.06452
9.70297	0.44474	16856	13333.6	309.623	3874.71	9372.06	4831.79	11937.3	95.7248	26.7772	79.6338	45.4606	587.395	994.992	3.42735	18.7724	1.09463	71.8405	-0.333333	-0.639344	1.03226
9.71287	0.448915	16830	13311.1	296.316	3902.67	9326.5	4845.95	11902.1	98.5641	20.0373	82.9561	44.0664	610.184	1016.77	3.42077	18.749	1.08611	87.3785	-0.301587	-0.672131	0.935484
9.72277	0.45002	17033.1	13457.3	300.352	3934.41	9439.55	4929.98	12019.7	96.1166	17.367	91.4458	39.8693	569.519	1010.46	3.45462	18.7719	1.09844	94.6076	-0.206349	-0.672131	0.83871
9.73267	0.446974	16943.7	13435	310.966	3877.07	9472.54	4875.64	11982.6	92.9674	17.367	99.3021	40.7845	583.035	1000.93	3.47006	18.7744	1.10121	79.793	-0.206349	-0.770492	0.903226
9.74257	0.44935	16960.6	13561.5	322.622	3991.8	9495.32	4936.5	11949.8	106.584	22.7034	87.0165	49.2016	572.745	1014.93	3.46032	18.7734	1.09509	115.729	-0.142857	-0.622951	0.83871
9.75248	0.440826	16951.2	13504.5	326.29	3976.78	9453.03	4968.34	11908.2	97.0868	24.8771	88.6978	46.7823	585.623	1004.66	3.43599	18.7517	1.08025	140.869	-0.15873	-0.622951	0.516129
9.76238	0.430083	16745.9	13352.2	325.055	3859.15	9423.57	4860.26	11816.2	87.4901	21.9788	86.8153	50.3274	583.936	998.353	3.42458	18.7411	1.06932	116.143	-0.126984	-0.655738	0.806452
9.77228	0.432747	16878.6	13434.2	333.014	3941.06	9420.24	4920.56	11885.1	97.6477	28.4772	83.8123	48.3495	561.776	986.6	3.43326	18.7425	1.07671	125.364	-0.190476	-0.590164	0.935484
9.78218	0.420071	16953.5	13476.4	340.534	4018.03	9386.35	4992.16	11889.3	105.54	27.7754	91.6458	49.4794	582.927	986.506	3.43802	18.7465	1.08522	156.497	-0.285714	-0.622951	1
9.79208	0.42696	17104.7	13593.8	325.908	4056.89	9460.18	5036.78	11991.2	105.964	23.6695	79.5654	49.7531	608.604	1004.9	3.44138	18.7542	1.08437	150.081	-0.174603	-0.770492	0.806452
9.80198	0.423761	16978.6	13528.6	326.871	4020.48	9427.6	4990.11	11908	109.437	21.0127	84.569	50.373	634.449	1001.63	3.43463	18.7271	1.07587	150.701	-0.0952381	-0.327869	0.741935
9.81188	0.435479	16997.3	13497.3	324.423	3961.2	9452.72	4950.25	11963.6	113.716	19.5636	78.4987	45.67	644.657	967.87	3.43307	18.7458	1.0845	118.307	-0.253968	-0.459016	1
9.82178	0.42557	16904.3	13438.6	332.825	3981.21	9369.1	4942.91	11873.1	105.713	27.7754	77.8882	44.5214	638.739	950.767	3.45009	18.768	1.09266	138.541	-0.285714	-0.639344	1.16129
9.83168	0.420452	16922.8	13387	336.916	3972.36	9330.63	4979.66	11859.2	100.249	30.9153	84.1678	46.1986	646.912	986.872	3.46073	18.7792	1.09511	158.693	-0.285714	-0.52459	1.06452
9.84158	0.424688	16900.5	13421.1	334.48	3983.1	9349.35	4948.91	11862.9	106.233	39.8517	74.6571	42.9904	642.492	1003.95	3.45304	18.7719	1.08801	143.885	-0.349206	-0.442623	1.19355
9.85149	0.422991	16889.5	13383.5	304.061	3879.83	9420.03	4837.72	11968.1	95.6377	31.3983	67.5254	45.2325	635.178	975.099	3.45305	18.7816	1.08529	66.4958	-0.31746	-0.737705	1.19355
9.86139	0.413258	16897.4	13359.5	297.76	3850.49	9437.23	4792.29	12033.4	106.451	26.0848	62.9323	46.946	592.787	1012.49	3.45577	18.7783	1.09036	29.0948	-0.301587	-0.786885	1
9.87129	0.43355	16852.7	13372.4	299.601	3844.38	9448.13	4802.51	11970.3	98.8594	22.4163	70.857	44.2436	567.804	967.836	3.45021	18.7642	1.08611	50.095	-0.31746	-0.590164	0.935484
9.88119	0.427093	16869.3	13379.4	315.127	3925.03	9371.28	4881.04	11905.1	101.552	26.3263	71.736	48.6689	601.576	992.05	3.45288	18.7634	1.08797	102.372	-0.301587	-0.688525	0.903226
9.89109	0.430252	16999.9	13516	319.434	4052.84	9390.48	5003.91	11923.4	103.106	33.2849	73.1758	48.0261	612.639	1010.53	3.43494	18.7689	1.08759	152.926	-0.253968	-0.47541	1
9.90099	0.418928	17058	13525.8	350.132	4094.89	9358.9	5050.03	11935.9	101.448	34.2738	79.2596	63.5429	606.481	1007.44	3.43562	18.7777	1.09433	170.405	-0.126984	-0.344262	0.677419
9.91089	0.412912	16961.2	13457.2	321.287	4081.49	9305.94	5054.07	11837.4	97.8611	33.3305	71.3214	52.4917	598.88	1044.23	3.42815	18.7661	1.08649	197.841	-0.111111	-0.311475	0.709677
9.92079	0.41167	16919.9	13415.6	317.077	4009.3	9332.8	4975.54	11870.9	90.8434	31.1568	74.9577	52.5561	632.69	1032.1	3.42808	18.7556	1.08256	153.808	-0.31746	-0.672131	1
9.93069	0.413382	16755.6	13337.8	319.246	3937.14	9323.94	4887.86	11791	86.2544	29.4661	83.7479	53.2029	602.871	1024.57	3.4251	18.7558	1.08373	135.113	-0.269841	-0.52459	1.09677
9.94059	0.417773	16860.8	13365.1	335.751	3986.86	9300.1	4961.08	11821.5	97.4599	33.5493	76.3881	63.5522	596.331	1013.18	3.42101	18.7639	1.07975	160.134	-0.15873	-0.540984	0.774193
9.9505	0.423253	16860	13358.4	311.657	4010.71	9262.51	4971.83	11803.1	96.1704	23.1637	70.9886	56.5614	584.052	1034.87	3.39851	18.7626	1.07536	169.77	-0.174603	-0.459016	0.935484
9.9604	0.418237	16721.3	13317	293.11	3929.06	9297.3	4833.53	11797.1	89.9685	25.2005	69.6804	54.7701	563.911	1011.54	3.38467	18.7471	1.07572	109.089	-0.238095	-0.786885	1.09677
9.9703	0.423788	16760.5	13328.1	318.707	3910.03	9334.14	4819.58	11857	93.8786	24.8543	74.2331	52.4648	579.861	1001.69	3.38759	18.742	1.0729	87.233	-0.301587	-0.557377	1.19355
9.9802	0.423446	16779.1	13320.4	322.166	3867.4	9367.32	4788.86	11904.5	94.3254	20.0466	83.4608	55.1848	552.783	1014.49	3.38242	18.7355	1.06579	61.0447	-0.31746	-0.770492	1.09677
9.9901	0.421162	16864.3	13420.9	337.935	3909.44	9430.67	4843.26	11940.2	105.668	22.7034	89.4627	54.1046	562.082	1019.21	3.40562	18.7647	1.08935	76.2499	-0.301587	-0.688525	1.32258
10	0.411468	16909.6	13464.2	310.092	3973.31	9418.53	4877.07	11960.2	94.6809	15.9179	83.9076	55.9228	607.001	1041.88	3.4091	18.7658	1.0876	86.26	-0.269841	-0.540984	1.06452
10.0099	0.420463	16888.3	13431	310.948	3917.52	9444.93	4815.84	12003.9	87.1387	23.8882	82.8234	56.9252	566.388	1053.88	3.40749	18.7517	1.09235	47.3565	-0.269841	-0.491803	1.16129
10.0198	0.418186	16984.9	13508.4	315.312	3892.94	9554.13	4826.54	12097.1	99.8939	20.001	69.5032	62.0884	574.261	1046.82	3.41409	18.7543	1.09352	27.9464	-0.253968	-0.491803	1.32258
10.0297	0.409057	16871.7	13448.2	323.856	3856.51	9527.18	4781.71	12025.4	96.326	28.8462	77.2455	55.2438	564.48	1035.58	3.39415	18.7422	1.08232	26.3946	-0.31746	-0.213115	1.22581
10.0396	0.407882	16909.5	13449.7	306.728	3846.46	9535.01	4767.76	12073.4	96.7862	21.2086	70.4559	52.5414	587.399	1025.65	3.38545	18.7133	1.06802	7.64385	-0.444444	-0.311475	1.12903
10.0495	0.4243	16814.6	13319.4	312.721	3820.67	9429.59	4742.46	12002.9	96.6547	29.5252	75.8607	50.0215	581.629	1029.36	3.38627	18.7172	1.06773	14.5804	-0.333333	-0.47541	1.32258
10.0594	0.426446	16866.8	13268.4	312.825	3808.06	9392.32	4762.08	12036.7	108.111	24.4988	71.8688	46.239	560.8	1028.63	3.38012	18.7125	1.07183	14.6224	-0.301587	-0.459016	1.29032
10.0693	0.423849	16864.4	13303	311.757	3805.15	9426.34	4749.8	12043.2	99.2887	30.0539	71.9506	50.8011	566.409	1023.94	3.37781	18.7091	1.07032	7.42592	-0.428571	-0.737705	1.16129
10.0792	0.413583	17046.3	13539	327.154	3916.81	9549.88	4823.48	12150.5	98.0623	40.1979	68.4552	51.1701	596.77	1022.6	3.37605	18.7188	1.07052	12.6794	-0.285714	-0.639344	0.83871
10.0891	0.423855	16967.6	13477.8	328.6	3867.37	9536.33	4793.74	12099.8	111.501	20.9443	67.4342	54.5421	603.314	1044.22	3.37913	18.7066	1.06123	12.4858	-0.285714	-0.491803	1.19355
10.099	0.430575	16968.2	13490.5	341.982	3901.19	9526.01	4837.79	12067.1	115.538	30.9153	68.25	60.3843	624.218	1044.61	3.39332	18.7149	1.06442	40.7994	-0.349206	-0.52459	1.25806
10.1089	0.427334	16930.4	13419.9	346.769	3844.35	9505.55	4793.93	12066.4	109.072	31.7673	66.9739	69.8722	603.617	1061.16	3.37554	18.7095	1.06114	21.232	-0.349206	-0.327869	1.22581
10.1188	0.429822	16795	13220.8	352.12	3727.47	9418.65	4684.12	12036.2	123.212	20.8987	69.1476	68.0312	583.097	1054.46	3.38513	18.7181	1.06864	-20.3085	-0.349206	-0.426229	1.41935
10.1287	0.41071	16789.9	13281.9	341.929	3756.25	9435.29	4672.8	12026.8	115.051	24.4303	75.4179	52.4461	578.397	1041.58	3.39636	18.7179	1.06391	-22.9589	-0.285714	-0.442623	1.25806
10.1386	0.420565	16758.7	13287.8	326.121	3784.79	9411.25	4661.41	12005.5	103.549	26.1666	69.2751	47.5337	589.021	1064.64	3.37876	18.7146	1.061	-22.5451	-0.253968	-0.409836	1.19355
10.1485	0.426544	16928.7	13429.1	362.21	3809.9	9531.13	4730.01	12110.6	122.036	32.7013	83.3386	51.7081	607.689	1053.93	3.38052	18.7092	1.05248	-19.0135	-0.349206	-0.393443	1.32258
10.1584	0.41262	16950.2	13428.8	336.325	3925.85	9411.15	4795.45	12063	123.18	24.6947	81.7204	48.3724	595.933	1094.91	3.3649	18.722	1.05682	22.8086	-0.349206	-0.491803	1.25806
10.1683	0.422404	17099.3	13547.9	356.025	3960.33	9496.07	4870.65	12137.1	126.065	29.3293	80.9824	51.8181	610.497	1097.67	3.3779	18.7267	1.06268	37.3962	-0.301587	-0.426229	0.903226
10.1782	0.420125	17018.8	13517.6	365.203	3987.24	9438.21	4862.9	12063.8	136.218	37.2446	77.2548	50.7151	613.917	1088.89	3.35668	18.706	1.04928	52.9533	-0.333333	-0.311475	1.19355
10.1881	0.425144	17036.1	13525.5	343.76	3969.98	9465.18	4852.2	12093.5	124.083	30.2954	76.808	52.0502	631.466	1086.77	3.35357	18.7075	1.05624	40.41	-0.349206	-0.57377	1.19355
10.198	0.412208	16728.9	13196.5	361.954	3905.43	9206.84	4784.76	11859.9	130.089	30.3773	76.4162	56.6755	616.626	1032.33	3.35696	18.6876	1.05036	70.8102	-0.301587	-0.508197	1.12903
10.2079	0.415702	16754.5	13205	374.854	3937.58	9184.88	4801.79	11870.2	128.02	32.3457	79.7064	54.9485	646.247	1051.58	3.3761	18.6957	1.06841	75.792	-0.222222	-0.491803	1.41935
10.2178	0.416322	16763.6	13242.8	375.275	3920.03	9238.21	4798.22	11880.8	132.919	24.476	85.4252	63.94	634.838	1025.91	3.38751	18.6743	1.05672	71.4187	-0.301587	-0.590164	1.29032
10.2277	0.416291	16786.5	13238.1	374.317	3890.65	9266.09	4770.06	11935	127.099	31.4346	88.3826	60.0393	629.946	1017.78	3.41488	18.6748	1.06041	44.6582	-0.238095	-0.508197	1
10.2376	0.419287	16695.2	13194.4	374.757	3858.88	9255.64	4729.05	11886.3	125.846	28.8462	90.5656	62.1902	630.988	1016.36	3.39772	18.6755	1.05669	38.8746	-0.285714	-0.540984	1.25806
10.2475	0.414297	16643.9	13124.5	350.272	3783.32	9265.93	4676.7	11891.9	116.723	29.1334	83.3333	55.0357	598.777	1011.12	3.40165	18.6691	1.055	13.8542	-0.190476	-0.508197	1.06452
10.2574	0.424341	16598.2	13183.7	373.656	3842.79	9269.1	4687.22	11839.2	127.304	33.1387	83.2836	62.7551	626.69	1002.19	3.3975	18.6556	1.04382	32.2936	-0.31746	-0.409836	1.22581
10.2673	0.431521	16556.3	13043	371.681	3838.63	9130.3	4716.06	11766.1	125.213	41.3184	85.0696	55.4637	593.503	999.962	3.41478	18.6554	1.05446	64.2741	-0.285714	-0.278689	1.22581
10.2772	0.425523	16500.9	12978.9	369.786	3821.56	9076.85	4679.19	11741.3	115.711	45.1694	94.0423	52.9801	566.332	1027.21	3.43604	18.6592	1.06862	54.1458	-0.301587	-0.540984	1.12903
10.2871	0.426575	16510.3	12940.6	349.647	3827.72	9028.38	4716.07	11709.7	104.15	51.4128	88.565	44.9279	595.759	1019.34	3.43335	18.6709	1.07417	78.9499	-0.174603	-0.540984	0.903226
10.297	0.411241	16581.5	12983.1	361.976	3834.61	9071.47	4752.04	11752.5	107.568	50.0227	92.9031	46.8279	590.924	1004.15	3.45007	18.6808	1.06629	84.0204	-0.190476	-0.508197	0.903226
10.3069	0.429508	16610.8	13000	366.7	3814.22	9109.36	4759.12	11775.2	113.378	47.2384	89.5083	44.6448	587.404	983.518	3.43413	18.6596	1.05919	81.2843	-0.301587	-0.557377	1.03226
10.3168	0.426079	16765.3	13146.9	347.812	3855.41	9206.96	4818.81	11861.9	118.267	40.4757	82.1579	41.1628	591.438	985.08	3.44023	18.669	1.06329	85.6093	-0.238095	-0.704918	1.03226
10.3267	0.431738	16746.3	13154.1	357.268	3846.76	9226.87	4808.69	11857.1	120.405	49.3894	84.0725	37.2031	581.698	1006.55	3.43911	18.6764	1.06056	82.3054	-0.190476	-0.295082	0.903226
10.3366	0.426441	16720.6	13182.3	357.113	3827.77	9271.11	4775.47	11861.7	124.534	42.4307	80.4175	41.9786	582.089	978.824	3.44059	18.6878	1.07449	66.1489	-0.269841	-0.442623	1.16129
10.3465	0.411608	16753	13152.2	361.237	3852.6	9219.66	4783.75	11889.4	130.057	42.1436	77.6788	46.0027	584.451	992.278	3.45258	18.7103	1.08654	62.6844	-0.365079	-0.52459	1.22581
10.3564	0.417609	16826.3	13248.7	366.506	3930.69	9230.27	4857.06	11881.5	133.679	45.6068	72.8711	47.3513	605.64	996.319	3.44919	18.7002	1.07833	97.7277	-0.301587	-0.557377	1.16129
10.3663	0.418357	16753.3	13232.4	360.403	3917.97	9229.25	4850.85	11817.3	131.578	36.9212	91.3037	37.0932	603.674	980.229	3.44213	18.6993	1.0813	111.614	-0.349206	-0.377049	1.29032
10.3762	0.413515	16666.3	13161	376.939	3921.97	9151.92	4838.84	11740.3	145.054	41.6243	88.141	38.5061	578.27	987.007	3.44448	18.6956	1.08232	126.239	-0.31746	-0.590164	1.12903
10.3861	0.408875	16700	13252	383.997	3936.83	9232.11	4810.53	11806.3	138.519	44.96	83.8982	46.1665	599.761	957.898	3.46653	18.6974	1.09192	96.3312	-0.253968	-0.491803	0.935484
10.396	0.412439	16783.5	13279.3	363.762	3946.08	9248.42	4826.89	11871.8	133.288	44.167	83.1374	41.6365	588.57	937.419	3.47465	18.6979	1.08105	86.6769	-0.269841	-0.557377	1.12903
10.4059	0.413023	16676.8	13148	352.077	3878.23	9181.12	4797.66	11790.5	135.334	38.047	75.8191	41.9558	599.718	908.011	3.46239	18.6829	1.08102	94.6589	-0.428571	-0.459016	1.48387
10.4158	0.421878	16686.8	13185	322.852	3878.2	9213.49	4769.87	11823.6	136.587	25.5561	61.2873	48.0074	589.643	923.85	3.46359	18.6925	1.09402	73.5398	-0.380952	-0.409836	1.29032
10.4257	0.422644	16511	13024.7	306.949	3756.93	9174.18	4668.42	11749	119.922	29.8808	54.4614	46.7864	583.759	947.52	3.46764	18.7009	1.08838	47.2821	-0.301587	-0.868852	1.09677
10.4356	0.415783	16675	13118.7	310.484	3840.33	9190.32	4763.76	11823.2	117.68	27.2012	55.3497	46.3624	591.47	972.106	3.49054	18.7087	1.08734	70.8887	-0.269841	-0.655738	0.935484
10.4455	0.398987	16627.8	13062.1	320.376	3843.05	9130.13	4764.7	11774.2	122.328	27.2924	53.6	52.1724	608.085	956.527	3.48521	18.6878	1.07704	84.0633	-0.412698	-0.557377	1.03226
10.4554	0.40085	16641.9	13074.2	322.965	3776.73	9211.48	4685.4	11870.5	123.627	30.4094	62.9967	45.984	635.526	918.678	3.49598	18.6949	1.07353	23.3424	-0.349206	-0.52459	1.25806
10.4653	0.399298	16698	13109.9	308.465	3840.88	9188.82	4745.05	11872.8	122.314	25.5789	63.3066	50.1355	615.064	969.106	3.5084	18.7061	1.07735	49.5971	-0.301587	-0.590164	1.03226
10.4752	0.400155	16678.6	13084.5	316.624	3850.69	9147.48	4731.27	11861.1	114.631	24.3941	66.009	53.6672	645.586	970.712	3.50076	18.6986	1.08154	46.4315	-0.31746	-0.508197	1.09677
10.4851	0.398211	16754.8	13154.8	320.328	3895	9172.11	4833	11834	116.449	25.3602	69.3447	56.1146	644.943	922.009	3.51405	18.7026	1.07868	99.2387	-0.31746	-0.57377	1
10.495	0.408247	16730.8	13093.2	316.76	3895.71	9113.22	4832.64	11813.9	114.121	22.4619	72.7571	51.7712	637.107	934.626	3.51214	18.6963	1.07583	104.326	-0.365079	-0.409836	1.12903
10.505	0.411291	16820.5	13201.9	310.481	3928.29	9194.62	4854.85	11886.7	111.696	24.3941	77.7701	44.2705	614.455	958.775	3.50389	18.6856	1.07429	95.391	-0.31746	-0.442623	1.19355
10.5149	0.425551	16911	13249.3	290.947	3890.15	9279.8	4834.45	11997.2	106.743	21.4958	69.212	41.6874	613.949	974.689	3.49919	18.6935	1.07071	57.4765	-0.31746	-0.672131	1.03226
10.5248	0.417283	16856.2	13096	278.481	3842.98	9164.15	4803.26	11964	102.013	27.2924	52.9894	45.3694	581.018	960.609	3.51338	18.7045	1.08008	52.0665	-0.31746	-0.622951	1.06452
10.5347	0.415935	16695.8	13065.6	270.992	3784.57	9189.49	4733.58	11870.7	103.74	23.911	60.7679	39.8143	609.835	981.373	3.51138	18.6985	1.08278	44.957	-0.396825	-0.704918	1.12903
10.5446	0.417647	16575	12876.7	292.35	3676.61	9118.41	4653.55	11839.8	103.949	24.7631	66.3137	50.2361	600.949	964.596	3.51242	18.6883	1.08078	16.9981	-0.349206	-0.786885	1.16129
10.5545	0.410842	16512.1	12834	275.813	3698.37	9049.36	4648.72	11777.1	93.5043	22.2204	59.9293	54.2696	578.334	948.502	3.51917	18.7055	1.08125	31.1197	-0.365079	-0.803279	1.06452
10.5644	0.415575	16523.2	12910.9	288.624	3756.22	9070.98	4692.33	11747.1	95.7692	17.2986	58.3205	60.7814	609.119	948.727	3.53609	18.7193	1.08287	58.5352	-0.365079	-0.590164	0.967742
10.5743	0.401015	16654.5	12923.1	272.857	3713.4	9122.56	4701.9	11865.5	95.195	23.5783	50.3233	47.2922	573.011	959.34	3.54413	18.7231	1.08653	32.0742	-0.380952	-0.655738	1.29032
10.5842	0.395358	16522.9	12867	264.13	3755.45	9026.17	4652.27	11785.2	95.9423	18.5062	61.2644	41.4137	607.256	936.706	3.54132	18.7202	1.09061	30.6194	-0.396825	-0.688525	1.06452
10.5941	0.408656	16681.2	12976.2	288.459	3762.33	9129.34	4694.62	11902	102.901	22.1291	68.1681	39.9418	619.744	944.777	3.55283	18.7298	1.09815	19.2993	-0.333333	-0.704918	1.09677
10.604	0.407804	16481.2	12797.8	292.504	3695.55	9021.18	4634.73	11765.4	94.5388	19.8051	65.4025	54.3058	638.183	921.579	3.54035	18.7181	1.0986	27.8643	-0.396825	-0.557377	1.19355
10.6139	0.410334	16481.5	12847.2	271.239	3729.26	9033.37	4660.33	11736.7	93.4224	18.839	67.5897	43.943	614.167	925.169	3.53076	18.7079	1.09629	46.8546	-0.365079	-0.52459	1.09677
10.6238	0.408629	16530.2	12915.7	261.189	3782.32	9047.67	4690.34	11754.2	91.1803	13.767	65.1973	47.4881	648.498	936.517	3.54743	18.716	1.10128	55.8042	-0.365079	-0.590164	1
10.6337	0.404563	16421	12813.8	279.54	3696.29	9027.2	4602.61	11728	100.322	14.0085	57.3544	47.4291	623.245	947.641	3.52724	18.7024	1.09283	23.1206	-0.380952	-0.540984	1.25806
10.6436	0.412334	16431.4	12775.1	278.191	3711.44	8973.01	4637.41	11703.3	103.566	10.6271	55.7912	48.2261	628.74	989.996	3.51654	18.6941	1.09042	45.2058	-0.333333	-0.47541	1.12903
10.6535	0.406498	16363.3	12727.4	260.563	3736.98	8904.38	4642.77	11634.5	100.992	12.8009	48.4501	54.114	640.585	1005.27	3.5148	18.7005	1.0908	65.5105	-0.412698	-0.655738	1.25806
10.6634	0.412404	16296.2	12712.8	255.308	3703	8917.37	4580.52	11623.3	94.4891	12.5593	46.263	55.5041	622.5	1012.66	3.50621	18.6925	1.08909	40.4152	-0.31746	-0.655738	1.22581
10.6733	0.422596	16494.6	12880.6	276.589	3737.65	9052.54	4641.91	11762.3	99.6565	13.2839	47.2291	64.9236	637.722	994.245	3.51665	18.7001	1.09483	31.8883	-0.31746	-0.606557	1.3871
10.6832	0.419964	16665	13010.3	253.795	3758.01	9162.22	4688.42	11886.5	84.0351	14.25	52.6836	53.0204	627.1	999.64	3.51912	18.7141	1.09092	20.5389	-0.396825	-0.622951	1.45161
10.6931	0.416475	16792.6	13106.2	251.951	3819.56	9196.05	4786.37	11915.5	86.865	12.5593	44.1939	53.4122	638.655	1052.23	3.52232	18.7155	1.08836	57.0669	-0.460317	-0.52459	1.29032
10.703	0.413419	16555.5	12915.7	265.619	3749.07	9077.7	4695.66	11770.9	101.128	10.3856	43.1459	51.0239	646.298	1000.91	3.50738	18.7075	1.08209	53.8462	-0.412698	-0.459016	1.48387
10.7129	0.419951	16636.3	13053.5	261.768	3788.83	9179.24	4729.11	11821.8	101.233	10.8687	44.8957	47.7753	660.163	994.895	3.51173	18.7167	1.08182	55.6688	-0.412698	-0.47541	1.22581
10.7228	0.422092	16496.6	12921.8	271.026	3704.88	9134.67	4629.14	11785.2	105.088	14.7331	37.5815	55.1941	656.109	989.987	3.52033	18.7131	1.08097	20.1966	-0.412698	-0.557377	1.58065
10.7327	0.427473	16571.4	13012.7	279.085	3722.11	9202.87	4645.74	11837.9	104.924	17.8729	46.5636	60.348	668.542	1006.43	3.51859	18.7372	1.09921	13.9702	-0.412698	-0.508197	1.45161
10.7426	0.418278	16581.5	12983.3	268.274	3721.86	9174	4653.44	11840.6	98.4716	19.8051	51.6812	55.7228	663.764	1028.44	3.51327	18.7419	1.10303	16.73	-0.428571	-0.737705	1.3871
10.7525	0.417625	16674	13103.4	277.958	3753.67	9260.22	4701.09	11883.5	104.683	11.8119	57.2954	58.0468	657.012	1028.07	3.50366	18.7505	1.10332	27.0273	-0.428571	-0.688525	1.06452
10.7624	0.412564	16722.1	13114.7	278.028	3803.26	9221.07	4765.17	11866.6	106.054	13.5254	50.487	59.6878	683.631	1024.17	3.50383	18.7418	1.10161	60.2569	-0.428571	-0.540984	1.70968
10.7723	0.413479	16716.9	13175.2	282.45	3785.58	9296.03	4740.55	11882.8	110.443	12.8009	46.9782	62.5539	682.142	1039.1	3.5195	18.7553	1.10856	44.9655	-0.31746	-0.442623	1.54839
10.7822	0.408561	16852	13281.2	298.192	3864.88	9325.95	4833.78	11927.9	109.017	10.6271	53.0526	65.6616	714.788	1049.04	3.54705	18.7723	1.12127	75.1984	-0.52381	-0.770492	1.25806
10.7921	0.401986	16868.9	13296.7	270.818	3848.4	9357.91	4815.42	11963.2	95.5693	12.3178	51.0157	59.1042	684.412	1027.03	3.54803	18.7875	1.12459	57.7525	-0.365079	-0.622951	1.19355
10.802	0.408658	16894	13342	280.029	3890.13	9366.75	4818.99	11989.9	95.7786	12.5593	60.6902	63.4423	700.917	1025.26	3.54417	18.7781	1.11102	52.4116	-0.349206	-0.639344	1.03226
10.8119	0.406708	16902.3	13369.1	278.126	3916.05	9360.91	4833.1	11977.1	93.0628	13.0424	56.607	69.3395	695.557	1035.33	3.55415	18.7793	1.10862	62.0737	-0.380952	-0.459016	1.3871
10.8218	0.410719	16910.3	13362.7	281.684	3919.31	9354.24	4822.32	11998.8	89.0843	12.5593	56.8164	76.3344	698.884	1056.79	3.56173	18.8108	1.12155	51.5905	-0.301587	-0.508197	1.12903
10.8317	0.41131	16985.6	13424.3	298.204	3934.15	9400.93	4867.42	12029	100.185	16.4237	57.5825	65.361	695.857	1019.33	3.56259	18.7987	1.11196	64.0479	-0.285714	-0.57377	0.967742
10.8416	0.404621	16911.8	13388.4	308.52	3900.58	9400.64	4806.51	12018.1	94.6757	11.8348	72.0097	63.6838	669.442	1020.36	3.55054	18.7858	1.1069	39.4529	-0.269841	-0.557377	0.967742
10.8515	0.403058	16921.5	13417.7	310.109	3934.8	9394.55	4846.34	11986.8	88.196	15.2161	79.1414	68.9061	673.997	1025.59	3.54366	18.7662	1.10037	65.5247	-0.222222	-0.557377	0.83871
10.8614	0.39533	16910.1	13419.9	317.206	3975.07	9360.58	4865.77	11960.1	89.0709	14.9746	73.632	70.5605	683.381	1024.34	3.55692	18.7752	1.10098	81.2188	-0.31746	-0.344262	1.03226
10.8713	0.395913	17043.9	13517.3	324.848	3991.76	9441.91	4911.73	12048.4	91.0259	16.6653	76.0513	76.1747	664.474	1049.16	3.5663	18.7821	1.10092	78.9218	-0.301587	-0.590164	0.903226
10.8812	0.398177	16881.2	13410.3	294.867	3895.23	9425.25	4799.27	11992.2	88.875	15.9407	62.6949	67.1336	637.314	1046.35	3.54935	18.7519	1.09728	42.9505	-0.301587	-0.606557	0.967742
10.8911	0.410461	16957	13375.8	302.815	3820.08	9464.22	4748.38	12117.1	91.4136	14.0085	69.1289	70.3459	631.467	1062.43	3.53652	18.7548	1.09942	-12.4319	-0.333333	-0.704918	1.09677
10.901	0.405061	17017.8	13474	303.844	3902.35	9482.12	4824.18	12104.1	96.0886	15.9407	71.1752	63.7885	637.518	1082.91	3.54638	18.7752	1.11475	25.0459	-0.301587	-0.57377	1.19355
10.9109	0.40933	17034.2	13541.3	308.902	3949.66	9503.85	4880.57	12065.9	101.685	18.7022	72.1144	59.4638	645.773	1090.85	3.54837	18.7857	1.12097	60.3684	-0.285714	-0.442623	1
10.9208	0.404336	17083.6	13489.7	336.638	3855.61	9544.29	4840.05	12153.8	112.134	17.1161	86.8153	59.6235	636.323	1070.08	3.56074	18.8046	1.12595	19.2759	-0.349206	-0.377049	1.16129
10.9307	0.39568	17076.2	13542.8	336.559	3921.35	9529.09	4868.55	12115.2	110.43	21.9467	81.9982	61.9206	633.659	1034.74	3.55738	18.8005	1.12305	42.1212	-0.253968	-0.491803	0.903226
10.9406	0.408687	17049.7	13499.2	324.859	3874.03	9533.61	4824.38	12133.7	107.955	14.6418	75.9788	60.6124	593.698	1031.89	3.56056	18.7998	1.12157	17.4383	-0.301587	-0.557377	0.741935
10.9505	0.417731	17178.7	13575.1	336.122	3851.36	9639.73	4846.62	12248.1	109.564	15.2161	82.7281	65.985	623.343	1048.52	3.5603	18.825	1.12538	-2.30035	-0.31746	-0.57377	0.967742
10.9604	0.409818	17084.7	13521.1	335.87	3840.4	9592.04	4813.91	12182.2	104.296	16.4237	88.4334	63.606	622.648	1029.54	3.56705	18.8046	1.12836	0.131821	-0.301587	-0.491803	0.774193
10.9703	0.402428	17064.5	13456.1	356.166	3865.67	9499.8	4813.68	12160.2	114.121	26.5678	92.0926	63.661	619.854	1033.77	3.57294	18.8107	1.1299	5.73862	-0.349206	-0.540984	0.774193
10.9802	0.395094	16970.3	13366.6	349.392	3848.87	9430.85	4817.28	12066.2	121.549	20.2882	90.1323	51.48	628.86	1040.49	3.57252	18.8021	1.13038	31.8074	-0.349206	-0.508197	0.903226
10.9901	0.402729	16938.7	13315.8	353.723	3800	9433.03	4763.71	12092.2	118.364	13.767	95.9745	57.6872	608.012	1005.82	3.57824	18.7964	1.12953	0.934795	-0.238095	-0.52459	0.709677
11	0.396312	17043.4	13379	358.605	3815.91	9479.45	4774.26	12185.4	119.052	20.2882	101.771	55.5403	586.405	1044.58	3.57085	18.7914	1.12289	-18.5614	-0.222222	-0.803279	0.548387
11.0099	0.41599	17149.2	13516.6	333.963	3832.53	9600.7	4793.02	12272.8	106.561	16.4237	102.897	53.8269	584.25	1051.25	3.57287	18.7886	1.11579	-32.8258	-0.142857	-0.52459	0.709677
11.0198	0.42249	16957.1	13345	312.109	3782.81	9474.19	4731.89	12137.2	110.736	12.3178	84.9059	54.793	582.624	1042.86	3.56008	18.7816	1.10932	-25.0746	-0.285714	-0.557377	0.870968
11.0297	0.433567	16860.7	13298.8	347.47	3720.9	9494.49	4672.6	12104.7	118.036	13.0424	95.5236	57.7597	567.932	1011.68	3.53511	18.7629	1.10435	-43.3227	-0.190476	-0.426229	0.419355
11.0396	0.422413	16874.2	13278.8	348.828	3787.94	9406.58	4758.65	12031.3	120.821	14.9518	92.2926	55.4491	540.971	1012.94	3.54682	18.7801	1.10531	14.4841	-0.15873	-0.47541	0.419355
11.0495	0.421787	16991.1	13411.2	347.368	3866.88	9462.12	4797.45	12111.4	117.325	12.3178	95.619	58.8398	574.94	1037.12	3.53666	18.7889	1.11837	11.1218	-0.142857	-0.655738	0.612903
11.0594	0.416704	16992.3	13429.5	327.787	3884.62	9457.68	4803.36	12101.8	112.672	12.295	81.9982	56.2059	580.382	1007.79	3.53642	18.7894	1.10854	16.2825	-0.269841	-0.606557	1.06452
11.0693	0.417008	17112.3	13459.8	333.577	3904.38	9467.65	4839.77	12184.8	124.292	12.5593	83.2649	53.9087	572.698	1008.62	3.55335	18.8099	1.123	11.089	-0.206349	-0.409836	0.935484
11.0792	0.419635	17095.8	13407.5	324.558	3832.9	9484.21	4800.93	12204.5	115.101	14.8605	81.6333	52.0999	580.221	1001.79	3.5602	18.8202	1.12591	-11.5145	-0.349206	-0.590164	1.22581
11.0891	0.417676	17151.7	13476.8	324.146	3878.79	9510.54	4808.79	12255.4	108.808	13.5254	83.0596	57.5088	587.82	1013.38	3.56829	18.8211	1.12882	-21.2026	-0.238095	-0.540984	0.967742
11.099	0.424958	17135	13388.2	329.151	3862.5	9436.53	4783.63	12262.2	113.06	14.9746	76.0057	58.962	599.81	1000.55	3.55348	18.8293	1.13143	-34.2886	-0.238095	-0.491803	0.935484
11.1089	0.420049	17254.8	13575.4	339.262	3937.35	9550	4837.13	12329.6	112.002	17.6314	74.6612	63.9885	600.505	1002.79	3.54418	18.8332	1.13139	-27.7426	-0.238095	-0.491803	0.870968
11.1188	0.417213	17248	13517.3	355.095	3903.22	9526.95	4841.31	12319.5	114.254	13.4342	84.6684	70.7056	632.25	993.8	3.54901	18.847	1.13803	-23.2393	-0.206349	-0.52459	0.903226
11.1287	0.408629	17344.6	13603.5	342.401	3916.31	9597.97	4855.13	12400.2	112.554	15.412	84.4269	64.2715	624.006	947.75	3.53334	18.825	1.12812	-38.0164	-0.238095	-0.442623	1.09677
11.1386	0.413057	17204.2	13501.1	346.232	3854.5	9560.56	4775.06	12343.1	108.895	17.3898	83.6433	65.6522	592.663	959.505	3.5145	18.8105	1.11841	-59.1925	-0.15873	-0.311475	1.16129
11.1485	0.424803	17199.3	13434.6	336.787	3816.7	9532.52	4760.71	12353.1	110.918	19.8051	81.8614	53.9543	607.664	941.813	3.52566	18.8041	1.11938	-68.2608	-0.190476	-0.52459	0.967742
11.1584	0.41854	17049.9	13355.3	316.967	3796.52	9473.91	4734.94	12230.2	105.24	15.4576	83.1737	47.8571	617.977	932.71	3.51735	18.813	1.12214	-47.878	-0.190476	-0.377049	1
11.1683	0.419165	17163.8	13424.2	314.032	3933.13	9402.99	4894.59	12181.2	98.9144	12.3178	93.2265	44.5805	614.032	976.596	3.53443	18.8289	1.13114	36.6909	-0.238095	-0.57377	1.03226
11.1782	0.430657	17236.3	13520	317.547	3906.1	9527.05	4853	12296.4	109.26	13.0424	90.2826	53.2941	630.118	984.931	3.55273	18.8299	1.13686	-11.9878	-0.285714	-0.688525	1.03226
11.1881	0.420867	17113.8	13434.8	328.18	3951.76	9397.59	4899.81	12128.5	110.121	15.9179	92.9394	57.6416	612.41	968.511	3.54084	18.8062	1.12978	52.7328	-0.222222	-0.655738	0.967742
11.198	0.425926	17046.8	13423.7	317.105	3911.03	9425.83	4825.27	12134.7	98.9384	11.8348	94.3523	54.3783	623.484	979.167	3.53334	18.8192	1.13243	17.5948	-0.206349	-0.52459	0.774193
11.2079	0.424717	17091.2	13406.1	314.315	3881.6	9436.78	4844.32	12159.2	97.8769	13.5254	90.8931	50.1677	622.605	979.038	3.54228	18.8404	1.14193	19.7952	-0.222222	-0.606557	0.967742
11.2178	0.415497	17078.5	13458.5	352.966	3879.89	9491.73	4811.21	12180.4	110.322	14.2272	105.157	58.3474	630.363	961.874	3.53565	18.8462	1.14912	-0.632612	-0.190476	-0.540984	1
11.2277	0.407697	17106.6	13464.7	343.611	3941.45	9437.79	4865.5	12155.7	111.406	16.6197	101.461	49.1694	598.611	955.628	3.52665	18.8267	1.14409	30.2387	-0.253968	-0.672131	0.83871
11.2376	0.415401	17155.1	13480.2	334.309	3947.91	9446.59	4887.11	12182.3	111.511	14.4915	95.7236	45.4097	603.089	974.498	3.52249	18.8277	1.14694	33.0347	-0.269841	-0.491803	0.806452
11.2475	0.407874	17335	13596.1	353.804	4007.69	9495.77	4969.12	12273.2	113.01	13.0424	102.988	49.9853	610.639	956.302	3.52532	18.8425	1.14739	46.3139	-0.333333	-0.360656	1.03226
11.2574	0.417687	17167.6	13511.6	374.938	4016.4	9407.99	4956.61	12123.9	121.117	18.3559	113.792	53.2526	607.373	990.486	3.53521	18.8527	1.15322	79.5118	-0.174603	-0.442623	0.806452
11.2673	0.406306	17153.9	13490.1	350.424	3951.31	9450.5	4890.99	12174.5	119.299	14.7331	106.054	47.5337	602.31	984.771	3.53303	18.832	1.14308	36.8047	-0.238095	-0.606557	0.806452
11.2772	0.412901	17169.9	13407.9	337.109	3996.82	9323.95	4938.2	12144.6	101.968	16.9887	109.126	42.726	576.107	969.698	3.54109	18.8512	1.15352	65.8395	-0.301587	-0.47541	1.03226
11.2871	0.403973	17153.3	13386.2	334.824	3967.74	9332.16	4928.06	12138.9	107.373	17.1846	106.478	42.0833	559.421	927.744	3.54549	18.853	1.15559	62.7427	-0.396825	-0.672131	1.29032
11.297	0.414448	17150.1	13415.2	343.108	3988.66	9342.84	4966.7	12099.7	106.74	18.3238	110.776	48.3174	569.419	946.795	3.54313	18.8501	1.15393	90.3272	-0.269841	-0.655738	1.06452
11.3069	0.406364	17379.4	13719.8	353.904	4129.14	9510.43	5081.05	12218.2	105.842	18.6793	112.375	53.6994	624.805	983.048	3.57151	18.8891	1.15959	110.98	-0.349206	-0.508197	1.03226
11.3168	0.413906	17359.2	13664.2	345.717	4061.38	9520.93	5047.33	12229.9	101.126	20.9899	110.567	49.4928	628.153	991.018	3.57702	18.8959	1.17157	92.7543	-0.396825	-0.786885	1.3871
11.3267	0.409606	17341.4	13648.6	317.138	4052.43	9513.37	5034.56	12224	103.581	14.7921	90.6528	43.8331	603.494	1002.2	3.58178	18.8723	1.17095	88.5442	-0.269841	-0.770492	0.903226
11.3366	0.418726	17391.4	13662.4	331.074	4081.18	9498.12	5088.91	12219.4	110.932	11.1102	107.003	44.7898	611.14	992.712	3.55506	18.8633	1.16111	114.211	-0.238095	-0.868852	0.903226
11.3465	0.411738	17348.7	13586.6	343.69	4038.57	9471.37	5049.13	12222.8	112.276	14.25	110.539	48.4355	614.389	952.626	3.58788	18.8961	1.18152	95.4168	-0.333333	-0.901639	0.774193
11.3564	0.408626	17304.1	13565.7	336.72	4002.01	9481.71	4981.69	12240.5	109.14	15.9179	108.479	47.9846	598.397	936.32	3.56717	18.8904	1.17232	60.466	-0.301587	-0.606557	1.09677
11.3663	0.407175	17256.3	13518.4	321.539	3961.08	9478.25	4968.95	12208.3	106.506	9.90255	111.605	42.4845	595.324	920.009	3.56605	18.8844	1.17742	63.1088	-0.428571	-0.688525	1.32258
11.3762	0.419777	17354	13531.5	321.228	4025.14	9424.97	5066.59	12206.1	106.242	12.0535	104.724	40.402	606.293	947.064	3.57142	18.8925	1.17976	107.627	-0.460317	-0.754098	1.19355
11.3861	0.413238	17403.6	13620.7	317.755	4016.12	9519.17	5047.11	12271	102.246	12.6184	107.773	41.4956	617.835	959.629	3.56412	18.8926	1.17136	81.9679	-0.31746	-0.868852	1.16129
11.396	0.418852	17456.5	13691	326.613	4015.33	9589.11	5010.83	12359	100.592	13.6757	106.898	48.6139	632.7	929.806	3.56627	18.8921	1.1626	42.765	-0.190476	-0.590164	1
11.4059	0.424827	17463.7	13634.3	315.854	3980.5	9566.62	5034.75	12341.8	95.9114	14.505	99.9354	45.0594	620.294	925.901	3.58519	18.9015	1.1798	57.9996	-0.206349	-0.57377	0.741935
11.4158	0.423871	17384.6	13543.1	288.901	3868.37	9593.92	4900.65	12403.1	88.3744	11.3061	103.481	40.4207	634.289	901.935	3.58604	18.914	1.1839	-18.2835	-0.253968	-0.57377	0.935484
11.4257	0.413676	17379.6	13599.8	308.76	3918.59	9592.93	4909.95	12381.4	97.0143	14.4231	99.6389	46.0899	633.545	920.093	3.59133	18.9214	1.18591	-8.43935	-0.31746	-0.426229	1.19355
11.4356	0.412299	17401.4	13660.7	309.56	3948.82	9629.98	4948.68	12370.8	94.1751	12.0763	103.207	50.118	631.066	918.079	3.55416	18.9022	1.17003	11.7316	-0.253968	-0.639344	0.967742
11.4455	0.418876	17495.4	13666.8	319.578	4032.07	9550.5	5039.04	12372.1	93.7564	17.8501	97.7658	51.8128	633.889	930.027	3.56633	18.9129	1.17726	52.0656	-0.301587	-0.540984	1.16129
11.4554	0.420356	17498	13723.5	315.887	4010.04	9628.88	5011.46	12402	90.8715	15.2161	98.3038	51.5578	593.225	913.919	3.56637	18.9265	1.1825	31.8904	-0.269841	-0.590164	0.806452
11.4653	0.411862	17526.8	13784.8	307.422	4058.3	9637.92	5069.78	12368.4	91.9973	12.7324	95.7424	51.6397	584.378	939.01	3.57107	18.9324	1.18344	66.8646	-0.269841	-0.557377	1.03226
11.4752	0.405553	17607	13815	322.119	4070.47	9655.62	5081.89	12436.2	92.9043	11.5932	103.758	52.5052	603.956	942.551	3.5684	18.9523	1.19106	54.6837	-0.269841	-0.688525	0.967742
11.4851	0.415206	17681.5	13922.9	313.291	4071.23	9763.1	5056.71	12536.2	98.1857	12.8009	102.286	43.5325	620.79	979.487	3.59415	18.9708	1.20008	17.3482	-0.349206	-0.606557	1.3871
11.495	0.408485	17616.3	13857.6	316.665	4016.16	9753.68	5002.53	12526	97.8757	15.4576	104.255	44.5308	624.048	986.117	3.59534	18.9594	1.2034	-4.38875	-0.238095	-0.852459	1.09677
11.505	0.411452	17567.3	13790	318.317	3996.37	9704.18	5001.11	12476.7	103.503	16.1822	100.185	42.8763	617.045	982.464	3.60461	18.95	1.20359	7.80198	-0.412698	-0.459016	1.35484
11.5149	0.413631	17623.1	13904	325.15	4061.52	9750.13	5049.52	12481.2	108.37	17.3442	106.05	42.7395	625.923	948.286	3.6089	18.9645	1.20633	28.4165	-0.301587	-0.606557	1.32258
11.5248	0.402242	17625.5	13907.3	324.866	4062.24	9755.85	5040.04	12496.2	100.714	12.3178	111.354	40.7845	644.891	976.48	3.61359	18.9711	1.20665	20.2356	-0.31746	-0.639344	1.16129
11.5347	0.402106	17542.6	13854.9	321.245	4053.91	9712.1	5011.07	12442.6	104.742	10.6271	112.995	36.5873	666.135	957.481	3.61853	18.9833	1.21578	21.1405	-0.301587	-0.590164	0.83871
11.5446	0.405481	17632.4	13923.1	322.829	4087.2	9747.91	5071.13	12473.2	101.543	10.8458	120.218	40.5564	672.08	959.475	3.6222	18.997	1.21504	40.2202	-0.301587	-0.672131	0.935484
11.5545	0.39645	17577.1	13872.3	323.27	4109.98	9674.85	5103.86	12385.8	104.373	12.3178	116.54	41.4862	661.455	962.611	3.62538	18.9919	1.21453	77.6718	-0.555556	-0.47541	1.41935
11.5644	0.393806	17571.8	13797.6	321.728	4030.29	9681.06	5054.92	12430.6	106.123	14.929	103.334	42.188	649.348	959.502	3.62071	18.9827	1.21253	43.9859	-0.365079	-0.491803	1.32258
11.5743	0.38947	17492.6	13764	315.185	4034.69	9641.54	4998.81	12406.1	106.501	14.2272	100.997	41.564	627.968	960.363	3.62708	18.9754	1.21069	25.1234	-0.380952	-0.393443	1.03226
11.5842	0.394945	17389.9	13671.9	314.793	3971.83	9609.4	4956.42	12342.9	101.083	13.2839	99.1009	48.2946	634.134	964.863	3.62355	18.9464	1.20272	22.4811	-0.269841	-0.557377	0.806452
11.5941	0.395139	17432.5	13701.1	321.802	3969.23	9646.47	4966.81	12380.2	100.199	10.1441	116.008	48.9145	632.433	939.054	3.64468	18.9671	1.21668	17.4401	-0.380952	-0.393443	1.32258
11.604	0.389073	17439.7	13653.9	324.571	3946.68	9622.05	4968.9	12385.7	100.554	13.4342	107.45	50.4683	616.86	954.212	3.65654	18.9824	1.21785	16.9733	-0.444444	-0.459016	1.32258
11.6139	0.401669	17562.7	13789.7	337.705	3988.65	9713.88	5047.53	12428	111.341	17.1027	107.272	48.0074	627.53	955.042	3.65694	18.9885	1.22228	41.3516	-0.396825	-0.606557	1.35484
11.6238	0.392311	17616.6	13849	322.358	3993.11	9766.95	5052.98	12474.7	111.204	9.66103	109.46	50.7326	644.539	957.127	3.64962	18.988	1.22316	31.655	-0.396825	-0.540984	1.45161
11.6337	0.391985	17459.1	13724.5	318.243	3966.95	9671.23	4968.04	12404.7	119.452	8.93645	100.131	46.3396	661.641	940.173	3.65184	18.9949	1.21847	11.6266	-0.301587	-0.606557	1
11.6436	0.390202	17391.8	13626.8	334.96	3863.89	9672.87	4868.82	12432.9	118.495	7.97035	107.113	52.2274	656.217	887.609	3.65207	18.9876	1.21861	-40.3365	-0.301587	-0.491803	1.35484
11.6535	0.385234	17525.4	13751.3	336.291	3977.33	9682.77	5005.32	12428.9	114.289	10.8687	109.296	50.2589	636.91	906.588	3.66632	18.9939	1.22476	22.1277	-0.460317	-0.590164	1.67742
11.6634	0.394138	17439.2	13751.3	351.044	3949.6	9714.25	4947.9	12403.8	123.718	7.97035	108.986	52.0677	642.582	903.757	3.66367	18.9804	1.21844	2.80167	-0.492063	-0.426229	1.6129
11.6733	0.395178	17496.1	13803.2	345.339	3981.22	9739.15	4992.03	12421.3	110.584	11.1102	118.337	57.8094	646.573	926.008	3.66184	18.9725	1.20879	18.1161	-0.396825	-0.508197	1.29032
11.6832	0.404377	17491.3	13799.6	358.949	3955.97	9762.88	4936.15	12474.4	122.925	11.3517	128.919	50.8467	646.598	932.598	3.64446	18.9633	1.19535	-20.8255	-0.428571	-0.311475	1.51613
11.6931	0.387406	17421	13725.3	349.096	3942.4	9696.66	4917.44	12417.3	107.235	12.8009	120.538	50.432	648.798	951.967	3.63839	18.9684	1.20527	-14.4008	-0.460317	-0.57377	1.41935
11.703	0.379704	17376.9	13598.5	350.23	3937.45	9576.81	4947.47	12345.2	106.556	15.4576	121.914	50.6964	652.002	919.846	3.6451	18.9644	1.19726	17.8514	-0.428571	-0.622951	1.58065
11.7129	0.389228	17369.7	13617.2	324.005	3922.89	9612.34	4892.79	12394.9	113.309	15.2161	102.446	52.0771	667.312	934.99	3.65222	18.9634	1.20107	-19.6881	-0.492063	-0.655738	1.3871
11.7228	0.387795	17467.8	13697.9	357.171	3929.85	9687.55	4942.91	12444.4	132.991	17.8729	117.411	56.0368	686.448	904.615	3.65824	18.9617	1.20138	-9.98794	-0.428571	-0.442623	1.12903
11.7327	0.386602	17349.1	13620	371.168	3873.27	9662.23	4881.83	12382.7	132.873	12.8009	121.266	55.9228	682.259	914.313	3.68098	18.9793	1.21253	-21.4352	-0.444444	-0.590164	1.29032
11.7426	0.386265	17488.2	13711.7	347.316	3851.8	9778.26	4877.68	12528.8	126.557	9.90255	114.445	49.8847	701.614	912.15	3.66365	18.9829	1.20856	-61.303	-0.412698	-0.540984	1.09677
11.7525	0.390812	17457.1	13735.7	353.391	3875.07	9782.48	4896.41	12482.5	118.204	10.8687	121.863	50.1987	713.987	912.265	3.68298	18.9965	1.21537	-40.8287	-0.396825	-0.622951	1.19355
11.7624	0.394244	17407	13658.4	367.265	3865.31	9710.33	4875.12	12449.1	124.197	13.0424	123.363	48.8823	701.846	918.47	3.69253	19.0138	1.22479	-41.7167	-0.460317	-0.540984	1.16129
11.7723	0.401564	17566.9	13822	381.704	3978.26	9764.99	4999.95	12488.3	128.877	10.3856	128.034	53.635	766.103	918.617	3.7058	19.0304	1.24166	4.26917	-0.412698	-0.459016	1.25806
11.7822	0.389941	17574.5	13810.4	385.747	3978.01	9747.84	4983.32	12506.6	128.622	14.4915	122.848	62.3071	742.438	906.982	3.73073	19.0437	1.25384	-7.99115	-0.460317	-0.721311	1.29032
11.7921	0.390241	17520.2	13780.3	398.448	3933.71	9760.56	4934.54	12499.7	124.48	18.3559	127.241	60.8445	718.496	922.596	3.71635	19.0174	1.24405	-28.1433	-0.444444	-0.491803	1.16129
11.802	0.393213	17562.4	13794.7	394.534	3903.24	9810.16	4909.73	12571.3	116.738	17.8729	128.951	60.8486	715.591	963.71	3.73521	19.0436	1.25462	-57.9177	-0.428571	-0.540984	1.29032
11.8119	0.391273	17567.3	13789.7	412.484	3956.44	9751.35	4950.49	12534.8	122.871	23.1865	139.053	61.8469	693.938	947.651	3.72661	19.0314	1.25299	-30.102	-0.412698	-0.52459	1.25806
11.8218	0.389407	17402.9	13698.8	390.686	3909.78	9707.33	4870.21	12451.1	118.155	18.5975	134.574	56.8661	669.997	951.626	3.70061	19.0006	1.24646	-44.4463	-0.444444	-0.52459	1.35484
11.8317	0.394684	17382.4	13690.2	376.557	3794.89	9813.97	4777.59	12523.4	111.633	16.1822	147.657	48.477	642.72	901.369	3.68962	18.997	1.24512	-104.936	-0.365079	-0.52459	1.32258
11.8416	0.391746	17380.7	13603.4	389.6	3816.39	9709.1	4848.13	12454.7	120.857	16.9068	146.244	47.456	662.117	938.969	3.71164	19.0111	1.25581	-55.318	-0.444444	-0.52459	1.09677
11.8515	0.393479	17391.1	13610.6	391.198	3817.95	9709.54	4839.22	12468.8	121.249	13.2839	147.638	51.3069	658.679	949.541	3.70701	19.0277	1.26312	-63.0064	-0.396825	-0.344262	1.32258
11.8614	0.39067	17353.9	13637	373.178	3776.93	9779.59	4777.29	12496.1	117.202	15.2161	139.782	50.0309	652.112	932.397	3.70707	19.0084	1.25065	-97.965	-0.396825	-0.639344	1.41935
11.8713	0.396978	17374.1	13708.5	401.494	3866.83	9760.05	4861	12431.5	124.653	15.8951	153.313	50.7917	637.204	948.201	3.71387	19.0093	1.25544	-43.4995	-0.396825	-0.57377	1.22581
11.8812	0.385207	17473.9	13748.5	388.932	3846.48	9821.2	4828.4	12564.7	116.496	15.4576	154.556	51.7712	636.852	936.802	3.72422	19.0108	1.25412	-92.8046	-0.396825	-0.57377	1.48387
11.8911	0.372123	17438.9	13702.7	391.725	3858.24	9771.49	4856.55	12509.4	133.69	16.4009	136.871	46.8132	649.064	934.271	3.70431	19.0009	1.24282	-65.7524	-0.396825	-0.540984	1.25806
11.901	0.384885	17435	13697.6	394.171	3877.11	9746.41	4902.64	12458.2	125.975	16.9068	143.37	52.5414	680.342	909.295	3.69411	19.0082	1.24335	-31.7053	-0.380952	-0.459016	0.967742
11.9109	0.391048	17446.4	13728.9	401.951	3884.03	9766.13	4858.13	12509.5	127.761	13.5254	156.726	54.9339	675.714	909.152	3.70163	19.0062	1.24689	-65.0756	-0.380952	-0.770492	1.32258
11.9208	0.387956	17362.6	13715.2	397.012	3890.88	9749.64	4863.64	12424.3	127.036	16.6653	154.598	48.3764	650.724	941.894	3.70299	19.0006	1.23526	-40.442	-0.31746	-0.459016	1.16129
11.9307	0.391056	17207.5	13609.6	413.547	3804.05	9728.51	4738.7	12391.8	126.48	16.1822	162.158	55.0345	647.087	940.741	3.69738	18.9895	1.23496	-88.2157	-0.349206	-0.442623	1.32258
11.9406	0.381174	17247.5	13606.2	400.037	3818.09	9710.5	4763.3	12406.7	124.124	16.4237	154.948	48.8139	620.57	908.438	3.69843	18.9832	1.23778	-81.0114	-0.333333	-0.786885	1.12903
11.9505	0.383554	17279.2	13596.7	406.366	3873.64	9637.9	4814.33	12379.8	122.675	19.8051	161.479	49.7116	625.78	904.02	3.71708	18.9821	1.23867	-51.0562	-0.412698	-0.57377	1.35484
11.9604	0.381367	17390.9	13626.9	420.159	3797.49	9743.12	4797.02	12507.5	143.205	20.7712	141.651	52.1537	595.645	911.976	3.71211	18.9812	1.24315	-92.0636	-0.365079	-0.57377	1.3871
11.9703	0.388212	17485.3	13691.3	417.852	3847.71	9759.89	4836.06	12565.5	137.705	21.4958	142.95	47.2963	613.322	937.196	3.73533	18.9846	1.2413	-89.5747	-0.365079	-0.622951	1.32258
11.9802	0.398543	17416.5	13687.7	403.416	3875.05	9726.06	4851.22	12478.7	129.634	20.2882	133.243	45.2594	603.146	949.085	3.73789	18.9913	1.24695	-60.1647	-0.285714	-0.622951	0.870968
11.9901	0.395682	17420.5	13752.1	421.979	3828.24	9837.32	4807.9	12526	143.159	18.1144	144.654	48.1349	620.354	953.355	3.73765	18.9965	1.24938	-91.9772	-0.349206	-0.770492	0.967742
12	0.395595	17358.4	13634.6	419.952	3798.77	9750.72	4795.4	12477.9	145.584	19.0805	138.178	43.7512	593.895	967.218	3.74272	18.9976	1.25081	-85.0831	-0.206349	-0.57377	0.806452
12.0099	0.384344	17256	13544.2	427.758	3771.83	9684.95	4719.28	12449.3	139.458	15.4576	151.694	50.3408	618.005	936.482	3.74961	18.9966	1.24947	-111.901	-0.396825	-0.655738	1.25806
12.0198	0.387615	17262.9	13526.6	412.046	3789.59	9650.75	4756.16	12420.5	135.571	16.1822	136.825	49.0835	605.605	945.439	3.7621	19.0088	1.26156	-87.8168	-0.396825	-0.47541	1.19355
12.0297	0.391649	17311.4	13528.8	400.982	3804.35	9637.86	4776.6	12448.2	139.194	15.9407	130.317	42.5167	609.727	949.323	3.75567	19.0069	1.26014	-85.8244	-0.206349	-0.590164	0.806452
12.0396	0.393939	17231.5	13529	405.491	3804.09	9638.87	4772.45	12373	136.88	17.8729	130.298	43.9793	621.273	946.565	3.74058	19.0208	1.26258	-68.1531	-0.31746	-0.868852	0.903226
12.0495	0.393179	17253.9	13538.1	394.572	3801.92	9652.2	4795.27	12374.7	128.572	17.6086	121.863	46.1074	646.322	928.107	3.74151	19.0171	1.25711	-58.303	-0.238095	-0.540984	1.03226
12.0594	0.399063	17310.3	13612	398.729	3821.26	9706.49	4779.2	12446.8	130.705	20.4841	114.549	52.159	657.867	928.256	3.74396	19.0247	1.26029	-84.2915	-0.396825	-0.540984	1.3871
12.0693	0.390002	17231.5	13565.5	410.417	3818.74	9661.66	4767.11	12379.3	132.176	23.1408	123.987	51.1929	635.821	936.492	3.71676	19.0016	1.25448	-72.1732	-0.174603	-0.508197	0.83871
12.0792	0.39294	17256.8	13622.5	381.684	3850.18	9687.74	4768.9	12403.3	130.035	17.5401	114.222	45.8565	638.588	941.329	3.72284	19.0127	1.25663	-77.6212	-0.285714	-0.459016	1
12.0891	0.391074	17460.8	13811.8	384.198	3906.49	9819.02	4831.53	12543	129.192	17.6314	121.582	46.2121	656.186	966.254	3.7115	19.0033	1.25259	-85.7414	-0.301587	-0.442623	1.06452
12.099	0.392962	17359.4	13775	377.899	3930.1	9758.29	4870.43	12402.4	138.188	16.1822	119.235	38.7569	635.002	976.756	3.7244	18.9952	1.24396	-31.6976	-0.301587	-0.52459	0.967742
12.1089	0.399028	17320.4	13599	367.537	3883.2	9628.09	4864.63	12368	127.146	15.2161	116.154	41.1722	656.845	969.612	3.72661	19.0028	1.24562	-25.3658	-0.396825	-0.47541	1
12.1188	0.387563	17329.7	13541.1	369.321	3785.56	9670.11	4767.03	12477.3	120.611	16.6425	119.098	40.5026	632.531	960.804	3.73366	19.0238	1.2539	-97.6949	-0.380952	-0.655738	0.870968
12.1287	0.38539	17383	13644.3	376.723	3831.86	9724.65	4781.88	12513.4	128.354	21.3589	121.131	34.337	611.693	972.931	3.73966	19.0178	1.2466	-100.387	-0.412698	-0.655738	0.806452
12.1386	0.383676	17496.6	13780.9	363.99	3853.73	9838.56	4851.64	12556.3	118.611	20.9215	120.06	33.8311	600.18	956.64	3.74194	19.0175	1.25465	-80.1682	-0.31746	-0.52459	0.903226
12.1485	0.377049	17336.1	13712.9	372.869	3805.39	9820.39	4754.21	12494.7	125.592	22.9221	109.642	40.8944	592.948	968.008	3.7187	19.0006	1.25306	-107.987	-0.476191	-0.360656	1.35484
12.1584	0.383524	17307.8	13671.2	364.471	3785.58	9796.17	4746.69	12471.6	128.631	17.8729	108.585	40.1605	615.358	1003.99	3.7073	18.9847	1.24505	-105.368	-0.31746	-0.590164	1.09677
12.1683	0.380185	17358.6	13646.6	343.763	3752.93	9803	4778.31	12489.6	114.783	16.6197	102.583	42.243	616.556	959.855	3.69047	18.9813	1.2421	-95.8275	-0.396825	-0.557377	1.09677
12.1782	0.388333	17423.2	13706.4	344.146	3841.99	9776.98	4822.43	12513.3	113.525	18.5519	104.669	43.1179	594.034	968.277	3.69126	18.9919	1.24223	-82.1244	-0.301587	-0.409836	1.09677
12.1881	0.379043	17378.3	13719.3	334.102	3818.48	9814.29	4786.62	12505.1	107.008	17.4717	109.76	38.1277	570.526	954.323	3.70187	18.9876	1.25357	-96.1199	-0.380952	-0.47541	1.16129
12.198	0.387061	17421.4	13725.1	332.123	3848.27	9788.57	4818.22	12514.9	102.109	20.68	108.671	37.1844	588.153	947.428	3.7239	18.9866	1.25681	-84.4323	-0.253968	-0.47541	1.03226
12.2079	0.389308	17355.2	13631.7	331.013	3765.72	9778.21	4773.75	12493.7	103.336	16.9068	113.292	39.3353	594.357	899.82	3.7152	18.9753	1.25193	-98.9259	-0.460317	-0.459016	1.25806
12.2178	0.384324	17498.8	13798.9	333.961	3882.11	9831.11	4878.49	12534.6	104.735	20.5297	108.785	38.5517	609.984	924.762	3.7164	18.9959	1.25033	-62.4477	-0.333333	-0.52459	1.3871
12.2277	0.387526	17523.9	13835.6	326.789	3875.44	9867.5	4879.83	12551.4	105.464	19.5636	105.162	34.2405	621.377	954.374	3.71772	19.0058	1.25453	-66.1994	-0.349206	-0.409836	1.25806
12.2376	0.389445	17554.6	13928.6	326.016	3936.97	9900.98	4927.36	12536.6	106.257	22.7034	99.6845	36.9885	650.849	951.129	3.72791	19.0157	1.26216	-40.9632	-0.428571	-0.295082	1.58065
12.2475	0.383836	17660.2	14053.6	336.865	4000.91	9963.77	4931.08	12640.2	112.24	24.6356	96.8587	36.7107	693.642	974.938	3.73218	19.0188	1.26033	-66.2267	-0.301587	-0.262295	1.29032
12.2574	0.394095	17547.2	13942.8	348.383	4004.76	9850.29	4937.86	12521.6	114.341	25.6017	107.682	38.2833	685.637	969.298	3.71891	19.0208	1.26027	-32.3289	-0.238095	-0.377049	1.3871
12.2673	0.383798	17527.1	13961.6	353.768	3968.53	9905.63	4911.78	12527.9	115.777	24.8771	101.225	39.5821	669.233	971.046	3.71288	19.0103	1.25812	-45.7131	-0.476191	-0.180328	1.6129
12.2772	0.378428	17378.9	13805.6	353.66	3906.98	9809.17	4820.34	12469	119.668	25.073	99.7208	36.5926	657.016	958.035	3.71106	18.9931	1.25078	-71.5562	-0.428571	-0.180328	1.35484
12.2871	0.390319	17302.8	13699.5	351.51	3855.07	9755.81	4773.54	12440.6	106.671	27.5111	105.181	37.2125	650.434	916.435	3.71427	18.9803	1.24801	-85.2334	-0.539683	-0.508197	1.70968
12.297	0.37857	17375.1	13703.4	334.059	3810.22	9807.16	4747.84	12541.2	106.512	23.428	99.4886	35.8546	663.927	902.78	3.71914	18.972	1.2399	-122.956	-0.428571	-0.459016	1.25806
12.3069	0.38833	17403.7	13755.2	324.615	3860.88	9806.29	4769.03	12546.6	98.0085	17.3898	110.795	26.5397	674.038	949.122	3.72524	18.9837	1.24024	-114.821	-0.428571	-0.688525	1.16129
12.3168	0.385006	17447.2	13767.9	345.008	3875.27	9805.2	4775.29	12584.5	105.003	17.6314	115.916	29.7252	640.555	941.295	3.75145	19.0022	1.25126	-121.847	-0.396825	-0.360656	1.19355
12.3267	0.376563	17480.1	13780.2	344.223	3891.74	9798.99	4818.32	12572.3	104.661	19.3221	116.044	31.9445	666.48	920.531	3.73648	18.9945	1.25098	-99.319	-0.380952	-0.47541	1.32258
12.3366	0.399924	17427.1	13723.9	334.921	3921.73	9713.28	4866.67	12471.6	101.831	17.3898	121.394	27.6427	688.317	928.091	3.73545	19.0122	1.25298	-51.3702	-0.492063	-0.344262	1.29032
12.3465	0.378791	17527	13798.6	322.399	3914.2	9793.12	4870.11	12565.7	98.0985	14.0085	111.888	29.2193	672.865	959.587	3.74061	19.0271	1.25667	-74.281	-0.380952	-0.655738	0.967742
12.3564	0.378392	17483.4	13757.3	314.044	3885.84	9783.98	4835.99	12560	96.6628	11.1102	111.605	31.1059	689.226	946.681	3.72838	19.0264	1.25103	-88.1547	-0.380952	-0.590164	0.806452
12.3663	0.375811	17443.5	13635.1	322.284	3829.37	9716.54	4765.52	12588.8	94.6353	11.8348	111.879	37.0984	655.439	943.136	3.73512	19.0432	1.26306	-127.37	-0.333333	-0.901639	0.83871
12.3762	0.384176	17493.4	13652.3	340.642	3813.95	9750.58	4811.74	12594	95.2646	14.4915	120.747	37.8727	660.047	922.75	3.74037	19.0403	1.26319	-107.91	-0.380952	-0.721311	1.16129
12.3861	0.374123	17467.5	13644.2	330.664	3819.81	9741.02	4838.83	12545.2	90.4019	14.6418	122.091	37.5856	625.391	929.714	3.73412	19.0321	1.25717	-83.0519	-0.428571	-0.590164	1.22581
12.396	0.391697	17413.2	13607.6	331.775	3819.42	9703.66	4806.03	12522.6	97.6021	13.767	124.817	42.2658	662.337	939.235	3.74542	19.0411	1.26494	-91.9286	-0.301587	-0.688525	0.903226
12.4059	0.389875	17480.5	13639.6	312.18	3803.2	9749.21	4828.4	12565	90.1697	14.25	115.06	38.4698	639.483	951.909	3.76236	19.0542	1.27525	-92.8721	-0.31746	-0.672131	1.32258
12.4158	0.386601	17442.8	13651.8	312.794	3869	9704.03	4901.9	12462.1	92.0294	12.3178	107.036	42.9219	642.734	950.576	3.73899	19.0467	1.27093	-33.0602	-0.31746	-0.491803	1
12.4257	0.388254	17418.9	13573.2	315.938	3832.26	9659.28	4867.43	12469.8	93.2411	13.0424	105.842	38.9757	631.232	976.97	3.74007	19.0381	1.27415	-50.5726	-0.301587	-0.508197	0.935484
12.4356	0.388287	17388.9	13565.4	323.309	3842.39	9641.99	4845.69	12462.1	95.1693	15.9407	106.006	44.6904	656.63	976.365	3.73833	19.0437	1.28384	-58.3566	-0.365079	-0.459016	0.967742
12.4455	0.389502	17510.5	13601.6	337.791	3854.75	9673.94	4897.78	12539.7	92.4347	16.1594	113.01	51.3391	667.511	946.742	3.74433	19.0455	1.28166	-55.0938	-0.333333	-0.57377	1.03226
12.4554	0.390707	17548.6	13618.3	323.087	3915.44	9621.2	4970.8	12496.2	92.4481	17.0571	102.738	34.4188	662.21	949.784	3.74927	19.047	1.28277	-10.9004	-0.253968	-0.737705	1.19355
12.4653	0.389773	17402.1	13461.9	323.817	3832.61	9544.47	4880.72	12436.5	98.3816	14.0085	107.683	30.5772	655.978	962.809	3.75804	19.0576	1.2842	-35.9283	-0.301587	-0.327869	1.41935
12.4752	0.38345	17509.7	13603.2	332.924	3921.8	9589	5014.9	12402.4	94.4622	19.0349	109.925	31.7258	640.058	969.292	3.76332	19.0614	1.282	33.3114	-0.301587	-0.639344	1.12903
12.4851	0.384463	17632.8	13681.6	339.904	4038.65	9552.31	5136.72	12405.4	101.982	19.3221	110.157	36.4879	647.386	990.717	3.77332	19.0702	1.28585	87.3546	-0.285714	-0.557377	1
12.495	0.381426	17492.6	13622.8	339.675	4036.32	9499.34	5105.66	12299.7	105.882	13.2839	107.51	44.5536	656.05	986.587	3.77296	19.0527	1.28096	100.855	-0.285714	-0.57377	1.19355
12.505	0.384947	17472.8	13570.6	346.462	3996.3	9488.26	5044.18	12342.6	114.942	8.69492	111.679	40.5026	638.539	985.774	3.77365	19.0416	1.27703	62.0464	-0.253968	-0.52459	1.09677
12.5149	0.386832	17537.4	13606.7	349.851	3984.38	9548.25	5085.76	12377.6	118.095	10.3856	117.649	36.8569	661.608	960.573	3.79785	19.0495	1.27796	71.6527	-0.285714	-0.540984	0.935484
12.5248	0.384226	17477.2	13658	326.13	3969.6	9610.54	5030.26	12369.1	109.087	9.4195	106.023	39.7687	687.444	948.443	3.79585	19.0424	1.27745	48.8995	-0.269841	-0.672131	0.967742
12.5347	0.382528	17457.9	13624.5	344.008	4079.81	9465.97	5171.1	12208.1	113.543	14.0085	120.205	40.6892	702.531	951.936	3.80826	19.0313	1.27641	154.138	-0.31746	-0.540984	1.12903
12.5446	0.39176	17515.9	13595.2	324.255	4034.32	9483.86	5137.1	12301.9	100.186	10.3856	110.873	43.0132	699.231	957.406	3.79727	19.0362	1.27764	114.45	-0.253968	-0.606557	1
12.5545	0.393064	17350.7	13503.2	329.617	3959.38	9481.32	5019.7	12268.5	107.87	10.8687	103.927	41.7009	649.559	954.569	3.79796	19.018	1.27604	70.2847	-0.380952	-0.590164	1.16129
12.5644	0.387337	17247.5	13495.3	312.021	3970.87	9466.31	5006.98	12182.4	106.734	13.767	96.7231	31.1194	657.347	986.023	3.78463	19.023	1.27109	86.9539	-0.396825	-0.508197	1.25806
12.5743	0.394885	17259.5	13511.3	309.072	3951.03	9503.85	4987.88	12215.3	100.533	16.4237	104.753	27.3368	668.613	1007.47	3.79701	19.0345	1.28004	69.8102	-0.396825	-0.672131	1.19355
12.5842	0.385478	17187.1	13393.2	315.016	3889.3	9449.82	4964.41	12168.7	101.293	13.9401	103.695	33.8352	672.405	943.779	3.79825	19.0302	1.27579	71.3728	-0.349206	-0.508197	1.29032
12.5941	0.391914	17216.3	13456.9	318.101	3955.73	9450.94	4962.64	12203.4	106.196	12.5593	106.27	33.8083	688.657	944.997	3.79476	19.0291	1.27781	61.5364	-0.301587	-0.52459	0.935484
12.604	0.394442	17266.7	13421.7	327.462	3957.26	9405.74	5022.18	12185.8	102.802	13.5254	111.993	33.4206	678.406	958.625	3.81328	19.0451	1.28685	92.898	-0.460317	-0.52459	1.19355
12.6139	0.390321	17188.6	13359.7	314.376	3901.47	9401.9	4956.47	12175.8	102.264	15.6992	105.171	32.9831	676.108	939.299	3.81719	19.053	1.28441	65.9445	-0.349206	-0.57377	1
12.6238	0.381766	17235.1	13496	356.807	4011.32	9435.04	5053.63	12131.8	124.72	23.911	105.768	41.4137	706.148	981.991	3.84022	19.0624	1.29131	121.101	-0.333333	-0.508197	0.935484
12.6337	0.386242	17352	13523.1	366.586	4006.11	9453.98	5073.97	12215	128.252	30.4322	108.808	35.7312	699.362	959.839	3.84676	19.0845	1.30231	108.636	-0.333333	-0.52459	1.19355
12.6436	0.386248	17379.1	13576.9	364.822	4089.82	9434.8	5135.3	12191.5	133.693	22.7034	113.588	37.8686	712.93	1003.53	3.85123	19.0771	1.29838	142.325	-0.285714	-0.508197	1
12.6535	0.391862	17214	13458.6	342.223	3994.54	9405.93	5027.43	12128.4	116.454	18.3559	106.384	36.547	688.358	1021.23	3.8382	19.0776	1.29262	110.187	-0.365079	-0.459016	1.16129
12.6634	0.392156	17339.5	13607	336.437	3994.73	9546.64	5042.18	12231.6	124.174	16.6653	104.661	35.2025	719.457	978.555	3.84193	19.0919	1.2945	90.0018	-0.365079	-0.52459	1.35484
12.6733	0.39209	17371.3	13574.5	325.735	3926.59	9580.22	4986.72	12316.8	119.362	15.9407	100.063	38.0324	707.968	968.135	3.8485	19.086	1.29554	42.8905	-0.444444	-0.57377	1.12903
12.6832	0.399437	17380.3	13611	316.006	3973.03	9569.72	5037.91	12274.1	116.947	12.8009	96.2763	38.0096	678.673	1000.74	3.83817	19.0797	1.2909	77.038	-0.396825	-0.606557	1.06452
12.6931	0.401287	17311.5	13527.5	322.487	3866.61	9589.44	4953.92	12286.1	120.246	13.2611	93.0628	40.712	670.198	984.325	3.84673	19.0801	1.29373	36.1113	-0.333333	-0.557377	1.12903
12.703	0.396116	17449.4	13640.8	329.224	3935.55	9639.9	4996.29	12387.8	117.786	15.7582	94.5763	46.8869	677.955	1020.34	3.85046	19.0809	1.29614	28.7526	-0.349206	-0.426229	1.32258
12.7129	0.385268	17276.5	13558.6	346.778	3935.77	9546.16	4948.04	12251.7	124.111	23.0952	94.4166	51.2935	665.371	984.594	3.84332	19.0585	1.29657	42.4039	-0.444444	-0.377049	1.09677
12.7228	0.386984	17366.5	13644	349.454	4003.8	9565.26	4999.73	12291.8	129.261	20.7712	94.7722	46.4039	652.989	1002.35	3.8483	19.0572	1.29707	55.2552	-0.428571	-0.409836	1.22581
12.7327	0.377893	17384.8	13651.6	342.481	4016.23	9563.61	5028.58	12284.5	133.308	24.3941	94.9318	41.4365	652.499	999.568	3.83776	19.0402	1.29573	70.1416	-0.476191	-0.426229	1.29032
12.7426	0.379435	17451	13711.6	350.52	4002.24	9644.01	5056.51	12329.1	133.804	21.0127	105.367	43.574	664.18	1010.79	3.83311	19.0363	1.28699	71.0984	-0.492063	-0.442623	1.25806
12.7525	0.383283	17359.9	13623.4	340.567	3958.02	9599.19	4975.33	12318.4	125.961	20.7712	103.389	40.7307	634.814	1011.84	3.8346	19.0313	1.28496	37.3655	-0.460317	-0.52459	1.32258
12.7624	0.387606	17386.8	13630.9	329.191	3975.11	9592.12	5005.01	12318.2	128.089	12.4909	104.779	36.1967	603.988	1025.8	3.83205	19.0192	1.27623	50.7705	-0.444444	-0.52459	1.29032
12.7723	0.385838	17398.3	13649.5	343.905	3911.92	9669.85	4935.28	12395.3	140.803	15.9179	98.5225	41.4325	635.528	1010.18	3.83076	19.0286	1.26856	-0.661753	-0.428571	-0.52459	0.967742
12.7822	0.405647	17343.4	13558.1	342.984	3900.84	9596.2	4917.73	12364.7	139.24	17.5858	92.3207	45.6203	591.693	1003.19	3.83629	19.0272	1.26876	-0.594346	-0.428571	-0.622951	1.32258
12.7921	0.395407	17297.7	13514.2	336.578	3812.38	9633.86	4844.66	12385	128.613	17.1483	93.3137	45.5518	602.954	1002.38	3.84709	19.0212	1.27161	-38.7732	-0.428571	-0.639344	0.935484
12.802	0.393401	17308.2	13480.4	330.513	3737.74	9673.23	4799.43	12439.3	123.263	17.1483	93.9429	45.0916	599.161	1002.5	3.85214	19.0125	1.27203	-73.2364	-0.460317	-0.52459	1.03226
12.8119	0.395317	17346.2	13582.6	340.036	3788.28	9709.22	4867.31	12393.8	127.656	16.4237	99.5571	37.03	613.757	986.773	3.85025	19.0115	1.2725	-30.8617	-0.428571	-0.655738	1.16129
12.8218	0.396035	17350.1	13598.7	349.928	3768.86	9739.74	4797.01	12463	132.04	14.9746	101.411	40.4248	615.784	974.693	3.85257	19.0076	1.27056	-80.4973	-0.31746	-0.47541	1.12903
12.8317	0.395185	17393.9	13541.3	336.831	3790.16	9660.74	4871.55	12432	133.785	14.4915	99.584	37.0663	608.312	990.065	3.85382	18.9946	1.265	-38.8798	-0.428571	-0.606557	1.22581
12.8416	0.39314	17373.8	13553.3	341.877	3784.46	9678.46	4863.99	12419.4	129.811	15.2161	99.7705	44.2436	628.26	959.838	3.84755	18.9888	1.26595	-39.0161	-0.269841	-0.442623	1.19355
12.8515	0.401491	17405.2	13615.7	345.405	3851.79	9673.58	4908.81	12406	142.557	19.3221	92.6119	43.9793	663.778	931.93	3.86665	19.0123	1.28121	-15.3668	-0.269841	-0.606557	0.903226
12.8614	0.394553	17395.3	13611.7	346.548	3925.34	9595.71	4980.23	12324.4	138.278	19.8051	96.9822	42.0108	629.791	986.967	3.84873	19.008	1.27795	37.9903	-0.238095	-0.557377	0.677419
12.8713	0.395245	17198.3	13451	323.914	3782.81	9578.14	4797.33	12310.9	131.606	16.6653	92.3072	44.2799	615.889	982.449	3.83324	18.9854	1.26939	-40.8047	-0.396825	-0.655738	0.774193
12.8812	0.390024	17228.7	13476.8	318.81	3841.38	9546.23	4857.36	12282.1	129.455	17.6314	95.2055	41.7599	596.457	1025.6	3.81807	18.9732	1.25915	-6.29895	-0.412698	-0.540984	0.870968
12.8911	0.376767	17210.7	13480.1	329.112	3806.36	9583.99	4836.73	12284.2	137.376	17.8729	94.8728	44.2436	597.925	1002.61	3.82621	18.9837	1.26409	-16.1124	-0.444444	-0.557377	1.09677
12.901	0.385306	17217.8	13448.7	328.409	3846.65	9509.33	4857.95	12267.2	126.256	18.3559	103.294	42.7945	631.068	1003.3	3.82916	18.9998	1.26851	-2.15102	-0.444444	-0.540984	1.16129
12.9109	0.379161	17106.2	13413.1	316.419	3808.18	9516.02	4807.63	12209.7	123.381	16.5968	102.797	36.3873	633.024	986.926	3.7962	18.9958	1.25934	-9.83898	-0.412698	-0.47541	1.16129
12.9208	0.388462	17321	13598	311.347	3874.33	9633.02	4891.54	12338.8	118.746	14.4915	91.9745	42.4617	654.481	1016.62	3.82001	19.0083	1.274	-5.65626	-0.365079	-0.57377	0.806452
12.9307	0.390425	17401.3	13672	309.585	3856.91	9724.69	4879.16	12431.8	116.135	17.3898	86.0182	44.2664	619.454	1013.91	3.80166	18.9881	1.26801	-35.4124	-0.380952	-0.491803	1.03226
12.9406	0.394333	17198.3	13506.9	292.56	3735.56	9683.29	4733.51	12376.8	113.866	17.1483	88.6522	34.7557	584.136	959.726	3.80612	18.9787	1.25993	-86.6421	-0.412698	-0.491803	1.03226
12.9505	0.379151	17197	13569.1	301.169	3796.99	9683.47	4771.55	12336.8	113.374	17.6086	96.5997	35.9405	627.669	992.597	3.80545	18.9799	1.26307	-59.1437	-0.269841	-0.540984	0.967742
12.9604	0.382212	17103.6	13465.6	279.996	3679.97	9692.38	4664.83	12345.6	93.578	18.3559	96.326	42.5208	636.334	953.146	3.79381	18.9728	1.25796	-109.431	-0.301587	-0.57377	0.774193
12.9703	0.390554	17058.3	13368.4	278.779	3677.07	9600.44	4684.05	12283.3	102.61	17.1483	86.3188	44.9588	620.257	948.401	3.80603	18.9877	1.26687	-84.5847	-0.396825	-0.590164	1.09677
12.9802	0.387228	17242.3	13481.7	289.775	3769.27	9623.27	4761.04	12392	103.38	16.4237	89.4036	46.039	619.676	937.614	3.7966	18.9904	1.2654	-78.2214	-0.428571	-0.590164	1.16129
12.9901	0.383947	17274.6	13531.6	315.168	3822.88	9619.8	4803.93	12381.8	115.721	21.0127	87.8632	48.1899	631.894	947.836	3.80418	18.9941	1.26788	-56.2517	-0.444444	-0.47541	1.25806
13	0.390987	17258.7	13573.8	304.962	3868.59	9618.31	4836.71	12335.1	109.76	17.8729	97.7161	44.198	644.374	959.068	3.80439	18.9914	1.26862	-29.3818	-0.396825	-0.57377	1.09677
13.0099	0.383931	17125.8	13477.7	317.013	3864	9527.39	4821.59	12217.9	111.141	15.6992	105.504	46.6361	608.024	974.043	3.78396	18.9732	1.26061	-5.70274	-0.301587	-0.442623	1.19355
13.0198	0.392622	17261.9	13555.1	309.431	3800.89	9666.51	4797.51	12376.7	109.036	14.9746	101.74	50.1718	623.871	947.203	3.79915	18.9999	1.28209	-57.8123	-0.380952	-0.508197	1.25806
13.0297	0.39125	17366.9	13604.1	302	3826.6	9690.92	4828.75	12451.6	106.151	14.25	107.582	47.6612	617.962	916.22	3.80034	19.0049	1.27367	-63.2358	-0.285714	-0.52459	1.12903
13.0396	0.38873	17358.1	13634.6	304.578	3862.3	9681.07	4859.53	12407.3	115.165	9.90255	102.013	43.9202	625.297	941.506	3.79876	19.0163	1.28013	-37.8782	-0.31746	-0.557377	0.83871
13.0495	0.388002	17290.6	13570.7	308.177	3793.67	9684.33	4779.55	12418.4	116.974	13.5254	110.972	35.6855	609.798	957.728	3.80078	19.0138	1.27652	-76.7402	-0.380952	-0.47541	1.06452
13.0594	0.385471	17188.2	13415.1	333.841	3795.18	9530.48	4795.76	12302.9	121.863	16.9068	110.548	47.1326	616.574	945.227	3.81051	19.0005	1.27282	-39.4299	-0.412698	-0.47541	1.45161
13.0693	0.381126	17122.5	13389.4	332.87	3743.94	9555.06	4694.92	12337.2	124.73	14.7331	109.951	41.7465	620.075	919.013	3.80606	18.9996	1.26354	-93.73	-0.380952	-0.377049	1.29032
13.0792	0.395778	17295.8	13588.8	328.472	3797.92	9703.11	4757.63	12450.5	112.522	12.3178	124.903	40.9079	616.29	887.747	3.81439	18.9961	1.26559	-94.9465	-0.349206	-0.508197	1.19355
13.0891	0.388948	17335.2	13590	317.822	3795.15	9705.99	4757.42	12488.8	109.865	13.4798	115.679	41.195	616.185	907.927	3.81257	18.9938	1.26595	-105.013	-0.412698	-0.491803	1.22581
13.099	0.379643	17256.6	13524.4	332.071	3800.84	9636.37	4782.45	12387	109.14	14.7331	128.695	41.564	602.314	911.846	3.82587	18.9895	1.26923	-67.2875	-0.31746	-0.557377	1.12903
13.1089	0.389735	17301.2	13513.2	337.424	3795.52	9631.14	4809.33	12405.3	103.85	15.6079	139.955	35.4668	607.266	923.357	3.83377	19.0017	1.27937	-59.938	-0.31746	-0.57377	0.903226
13.1188	0.385907	17214.7	13455	339.891	3782.8	9585.87	4826.52	12301.9	111.556	18.5975	126.99	37.4581	611.27	897.806	3.83478	19.0108	1.27543	-25.3143	-0.333333	-0.606557	0.935484
13.1287	0.391394	17211.9	13397.5	359.464	3750.25	9560.62	4780.84	12344.5	114.216	22.7034	134.979	40.4704	597.967	921	3.83372	19.01	1.26957	-56.946	-0.301587	-0.442623	0.870968
13.1386	0.394576	17312.3	13475.2	350.274	3810.9	9575.72	4845.04	12378.7	107.841	15.2161	140.156	39.5178	609.922	937.182	3.86991	19.034	1.28405	-36.9417	-0.333333	-0.377049	1.25806
13.1485	0.392164	17337.5	13498.7	358.128	3748.89	9657.73	4776.94	12468.4	102.91	26.062	145.82	34.8563	592.278	951.02	3.87772	19.0307	1.28329	-90.9249	-0.380952	-0.52459	1.19355
13.1584	0.391946	17196.9	13397.9	373.666	3705.91	9602.76	4767.7	12340	110.352	25.3602	150.755	31.3474	614.039	934.974	3.882	19.0216	1.28692	-61.6942	-0.365079	-0.52459	1.29032
13.1683	0.394149	17283	13511	355.299	3718.13	9701.96	4751.07	12441	103.289	29.2246	146.44	28.7363	588.657	949.785	3.88837	19.0202	1.2816	-95.4282	-0.301587	-0.721311	0.967742
13.1782	0.387673	17177.3	13417.2	364.212	3712.85	9618.93	4744.67	12347.2	118.623	29.4433	141.187	24.1566	589.818	914.012	3.87055	18.9973	1.27584	-73.9263	-0.301587	-0.606557	1.09677
13.1881	0.386718	17214.4	13379.1	354.83	3689.3	9606.45	4728.96	12402.1	110.175	30.9153	129.584	29.2515	585.643	913.053	3.86186	18.9816	1.26644	-95.2745	-0.285714	-0.557377	1.12903
13.198	0.397033	17069.8	13296.3	350.726	3678.25	9527.65	4708.43	12271	115.543	27.9485	133.913	26.8041	590.582	895.354	3.85374	18.9771	1.27014	-70.4202	-0.349206	-0.52459	1.19355
13.2079	0.384933	17148.4	13286.2	347.194	3694.47	9507.16	4723.63	12340.2	120.018	20.4384	133.726	24.79	585.482	904.205	3.85993	19.0017	1.27744	-81.5835	-0.301587	-0.639344	1.29032
13.2178	0.389673	17128.2	13332.4	357.229	3766.19	9481.93	4805.73	12238.2	122.725	24.7403	133.503	27.3784	606.041	907.7	3.84379	19.0016	1.26928	-18.1143	-0.365079	-0.622951	1.25806
13.2277	0.37782	17116.2	13367.9	335.489	3705.29	9571.96	4745.59	12280	113.948	20.4384	137.896	20.1876	620.261	914.214	3.85654	18.9977	1.2734	-56.0323	-0.301587	-0.606557	0.935484
13.2376	0.38694	17198.2	13412.9	334.485	3697.07	9626.01	4705.95	12402.5	113.579	19.0121	132.009	25.4783	608.662	909.737	3.85547	18.9949	1.27491	-105.73	-0.238095	-0.606557	0.870968
13.2475	0.378163	17221.3	13357.5	334.407	3657.15	9608.83	4673.82	12455.9	111.242	14.2272	140.07	22.097	584.167	887.428	3.82959	18.9894	1.26488	-134.089	-0.31746	-0.57377	1.06452
13.2574	0.370857	17200.7	13435.9	339.033	3726.37	9624.43	4752.61	12362.9	113.438	18.839	142.17	17.8863	599.317	873.937	3.82028	18.9796	1.25404	-74.4468	-0.349206	-0.557377	1.09677
13.2673	0.385226	17311.8	13535.1	351.569	3747.41	9699.39	4752.26	12471.2	121.65	19.2992	145.16	21.049	577.076	893.262	3.83256	18.9941	1.25185	-102.763	-0.365079	-0.737705	0.935484
13.2772	0.374016	17225	13486.2	374.484	3770.34	9626.1	4771.86	12363.4	121.823	24.0613	144.549	31.6118	588.33	875.649	3.83155	18.9865	1.25207	-65.9013	-0.412698	-0.557377	1.09677
13.2871	0.370116	17201.3	13455.5	382.674	3795.2	9571.71	4794.93	12317.7	119.936	22.4619	146.413	32.0814	590.748	888.43	3.82768	18.9934	1.26116	-43.6483	-0.412698	-0.672131	1.06452
13.297	0.375555	17216.4	13450.7	353.604	3711.67	9648.64	4717.33	12408.7	109.792	19.0349	143.815	30.1492	586.906	891.157	3.82809	18.9846	1.25918	-102.234	-0.285714	-0.459016	1
13.3069	0.369672	17196.8	13477	346.011	3734.46	9653.38	4733.13	12374.5	118.423	20.7256	133.635	20.3969	572.24	906.027	3.81315	18.9648	1.25617	-86.2205	-0.349206	-0.672131	0.967742
13.3168	0.370986	17163	13451.7	353.377	3751.64	9610.53	4761.09	12312.4	125.951	21.0127	130.914	28.7041	588.362	913.734	3.81958	18.972	1.26217	-57.5037	-0.333333	-0.491803	1.19355
13.3267	0.37387	17240.1	13548.1	360.361	3790.81	9670.7	4790.94	12362.6	129.187	20.5069	122.816	37.2394	607.908	933.624	3.81521	18.974	1.25225	-57.1131	-0.365079	-0.508197	0.935484
13.3366	0.37324	17396.3	13720.7	344.955	3888.65	9747.54	4889.38	12422.4	118.533	20.2882	123.7	37.8271	633.082	943.262	3.81636	18.9823	1.25459	-28.3547	-0.380952	-0.442623	1.09677
13.3465	0.377135	17304.2	13621.5	361.93	3858.42	9676.23	4858.55	12358.8	124.056	19.3221	132.905	36.0089	605.312	950.769	3.81679	18.9977	1.26171	-25.6918	-0.333333	-0.57377	1.16129
13.3564	0.372636	17261.3	13520.3	334.457	3770.76	9664.09	4812.63	12363.3	119.193	18.1051	116.764	33.1013	637.555	942.305	3.7981	18.9882	1.26019	-47.5299	-0.380952	-0.47541	1.22581
13.3663	0.380701	17202.8	13479.8	335.589	3743.67	9649.3	4787.14	12328.8	115.297	17.8501	116.92	35.3206	640.249	914.522	3.80265	18.9888	1.26098	-50.0424	-0.349206	-0.245902	1
13.3762	0.386305	17289.5	13532.3	343.213	3738.85	9702.79	4762.28	12436.6	115.574	19.8051	126.362	29.1187	623.872	960.794	3.8128	18.9881	1.26382	-89.2578	-0.396825	-0.442623	1.35484
13.3861	0.371455	17163.1	13381.1	342.914	3696.65	9592.36	4724.18	12346.8	111.054	24.8087	125.961	35.3434	630.207	911.529	3.80786	19.0076	1.26524	-83.0565	-0.412698	-0.426229	1.41935
13.396	0.383328	17060.9	13360.7	349.249	3684.95	9586.3	4713.12	12258.3	106.369	19.5408	132.587	35.6077	612.688	912.968	3.80827	18.9892	1.26429	-65.0205	-0.396825	-0.622951	1.16129
13.4059	0.379072	17124.5	13370.8	349.114	3675.52	9606.95	4703.16	12333	107.368	17.8729	129.889	34.282	588.284	914.55	3.81558	18.9823	1.26232	-88.9299	-0.285714	-0.540984	1.16129
13.4158	0.38117	17116.1	13342.2	333.833	3715.34	9545.22	4730.45	12304	108.279	19.0805	132.527	25.6327	584.706	929.337	3.81796	18.9845	1.2648	-69.1091	-0.31746	-0.491803	1.22581
13.4257	0.372825	17105.4	13396.1	301.759	3770.11	9536.47	4767.48	12248.4	95.7289	16.9068	124.752	16.7056	578.501	944.012	3.82389	18.9993	1.27019	-37.9857	-0.365079	-0.622951	1.22581
13.4356	0.371493	17183.5	13475.3	309.116	3793.86	9591.97	4775.81	12318.3	91.6136	18.2875	126.42	15.8535	597.409	931.324	3.84048	19.0172	1.27976	-52.3898	-0.380952	-0.606557	1.06452
13.4455	0.369775	17236.8	13475.9	291.283	3782.2	9607.98	4790.91	12360.2	92.8212	11.1102	109.96	19.0618	611.394	943.56	3.86284	19.0383	1.29055	-56.501	-0.285714	-0.803279	1
13.4554	0.360856	17195.9	13483.8	292.415	3792.42	9602.49	4779.72	12327.3	89.7177	16.6653	106.738	25.159	641.088	893.575	3.85874	19.0429	1.29112	-52.9733	-0.238095	-0.57377	0.83871
13.4653	0.364322	17241.3	13501.2	301.989	3776.13	9641.94	4799.01	12359.2	94.2476	18.5975	102.943	35.5581	641.526	890.295	3.88498	19.0557	1.29448	-52.6084	-0.238095	-0.852459	0.83871
13.4752	0.376447	17417.6	13604.7	303.86	3858.04	9661.57	4874.75	12457.7	81.5017	26.0848	101.352	38.2833	630.339	943.019	3.91152	19.0665	1.30078	-44.1361	-0.349206	-0.639344	1.12903
13.4851	0.359774	17482.1	13622.7	314.133	3920.53	9619.62	4981.18	12418.4	85.8492	29.2246	102.15	35.1434	605.427	941.437	3.91816	19.0754	1.30864	13.9908	-0.349206	-0.180328	1.25806
13.495	0.351225	17449.8	13663.9	310.028	3947.4	9633.71	4985.4	12381.6	84.0351	25.3602	108.406	35.2668	621.045	925.928	3.9259	19.0675	1.30592	25.4538	-0.380952	-0.47541	1.22581
13.505	0.345244	17711.1	13916.2	340.439	4011.7	9818.8	5025.19	12600.2	82.7228	19.3221	120	46.5407	625.635	939.508	3.93701	19.0787	1.31321	-13.4657	-0.396825	-0.47541	1.22581
13.5149	0.348302	17709.4	13892.4	334.371	4010.59	9794.95	5044.91	12577.7	89.0709	22.2204	110.626	48.0033	609.606	941.733	3.94817	19.0895	1.31544	1.25567	-0.396825	-0.606557	1.35484
13.5248	0.362086	17526.5	13749.5	321.142	3967.62	9696.5	4972.67	12468.4	82.135	21.2543	115.702	37.4312	623.656	914.553	3.93972	19.0951	1.3088	-2.84315	-0.428571	-0.377049	1.22581
13.5347	0.363486	17546.7	13751.9	325.104	3991.95	9675.71	5029.11	12433.3	86.4275	18.3559	112.744	40.7669	633.029	949.071	3.93067	19.102	1.30452	31.6726	-0.396825	-0.47541	1.45161
13.5446	0.361758	17545.4	13779	327.417	3927.79	9764.33	4955.4	12503.1	89.4855	22.9449	116.928	36.5926	638.019	919.2	3.93371	19.0958	1.30144	-19.6398	-0.349206	-0.196721	1.51613
13.5545	0.36075	17621.2	13840.4	323.733	3957.72	9795.54	4993.17	12540.9	82.5684	17.3898	122.219	33.1615	605.775	935.137	3.92828	19.0881	1.30486	-12.4598	-0.365079	-0.278689	1.16129
13.5644	0.357083	17595.9	13864.5	336.994	3987.13	9788.77	4992.87	12514.4	90.32	21.9788	126.443	32.6785	632.069	927.272	3.92977	19.0774	1.3046	-5.71331	-0.349206	-0.557377	1.09677
13.5743	0.369103	17542.5	13822.6	344.143	3991.25	9745.38	5005.68	12450.8	91.2592	24.3941	128.065	38.4844	616.649	935.106	3.92044	19.0614	1.29971	16.5943	-0.396825	-0.540984	1.35484
13.5842	0.379366	17477.6	13765	331.238	3925.19	9750.92	4906.34	12482.4	86.0638	17.8729	132.426	36.5201	600.441	901.293	3.92647	19.0734	1.29998	-36.3285	-0.349206	-0.47541	1.32258
13.5941	0.371334	17552.2	13749.2	331.842	3942.5	9719.22	4954.07	12510.7	89.0896	20.7712	118.919	34.6791	587.632	917.537	3.91801	19.0697	1.30406	-22.2007	-0.301587	-0.245902	1.06452
13.604	0.369282	17533.3	13706.6	335.644	3945.24	9672.5	5001.99	12442.4	81.9807	17.6314	130.157	36.1645	618.162	926.143	3.91293	19.0633	1.30285	17.1176	-0.269841	-0.442623	0.935484
13.6139	0.372637	17599.9	13809.7	315.544	3995.9	9727.81	5050.44	12463.5	81.8345	17.1483	122.059	32.1498	617.51	891.779	3.91886	19.0827	1.31183	33.4382	-0.365079	-0.442623	1.32258
13.6238	0.373554	17481.9	13661.4	311.708	3867.71	9709.46	4917.21	12480.4	80.345	18.3559	120.228	29.8942	605.62	867.782	3.91419	19.0863	1.31829	-30.918	-0.444444	-0.442623	1.54839
13.6337	0.375615	17371.9	13593.9	301.662	3882.66	9626.41	4886.92	12400.2	88.1235	18.1144	107.103	33.599	609.676	868.783	3.92555	19.0878	1.32368	-23.693	-0.222222	-0.491803	1.06452
13.6436	0.363096	17360.1	13587.6	296.044	3863.61	9638.83	4843.32	12431.6	87.4621	20.4613	103.977	30.0217	596.65	857.929	3.93956	19.0849	1.32527	-51.4932	-0.238095	-0.393443	1.25806
13.6535	0.3639	17384.7	13594.5	293.268	3966.28	9543.67	4959.65	12340.5	89.7177	14.25	113.533	20.087	608.905	875.553	3.9422	19.0973	1.33584	24.5415	-0.412698	-0.590164	1.29032
13.6634	0.374033	17406.9	13596.8	309.603	4020.71	9493.33	5043.63	12280.4	95.6646	16.6653	109.473	29.8848	612.994	890.344	3.93952	19.0978	1.33916	77.96	-0.349206	-0.557377	1.29032
13.6733	0.379628	17457.4	13676.9	298.655	4037.39	9550.61	4998.59	12369.9	92.9581	11.8348	109.414	27.2415	586.604	902.026	3.95652	19.1103	1.3467	34.4171	-0.460317	-0.557377	1.35484
13.6832	0.374277	17394.2	13557	301.274	4020.9	9448.34	5023.69	12282.7	97.8477	12.2722	108.995	23.7139	612.399	928.341	3.96066	19.115	1.35198	68.3898	-0.380952	-0.442623	1.32258
13.6931	0.372947	17582.3	13786.8	317.414	4078.61	9619.89	5061.42	12432.5	100.468	13.5026	124.198	21.8233	607.888	931.835	3.95462	19.1277	1.34951	46.4236	-0.333333	-0.540984	1.09677
13.703	0.3684	17472.4	13720.1	319.31	4045.35	9587.86	5018.38	12367.1	111.66	17.6086	109.798	24.6075	626.753	939.523	3.92511	19.112	1.34011	44.0517	-0.333333	-0.47541	1.22581
13.7129	0.372294	17505.4	13762.8	309.747	3979.59	9696.6	4964.11	12454.7	101.252	15.6992	113.826	27.4012	628.863	888.234	3.9467	19.1288	1.34136	-3.13063	-0.349206	-0.47541	1.19355
13.7228	0.368919	17442.3	13685.8	312.324	3975.15	9626.06	4979.19	12378.6	99.5021	12.5593	109.657	28.276	623.044	898.678	3.94329	19.1119	1.33757	23.4443	-0.349206	-0.491803	1.12903
13.7327	0.367939	17501.9	13715.5	296.9	4010.62	9617.75	4965.13	12449.5	101.48	12.3178	99.777	25.2046	607.512	932.756	3.96703	19.1348	1.35157	-1.33604	-0.349206	-0.508197	1.29032
13.7426	0.362532	17523	13790	316.512	4009.54	9691.53	4995.94	12438.1	89.2077	12.8009	106.758	38.561	622.1	940.979	3.96888	19.1324	1.35015	15.5046	-0.301587	-0.459016	1.03226
13.7525	0.357447	17385.6	13621.5	325.862	3968.37	9566.24	4965.47	12333.2	82.2719	11.3289	109.761	42.9313	617.048	895.488	3.96568	19.1345	1.34766	29.0614	-0.349206	-0.459016	1.12903
13.7624	0.357774	17395.9	13581.4	327.782	3953.02	9540.01	4967.7	12339.9	87.7451	15.2161	116.028	42.3114	610.254	931.843	3.95618	19.148	1.34806	28.3374	-0.380952	-0.377049	1.45161
13.7723	0.352799	17394	13682.2	322.075	4029.52	9563.51	5007.61	12297.2	91.5183	14.7331	110.828	51.4935	623.202	903.237	3.93754	19.1473	1.33845	57.3997	-0.380952	-0.557377	1.25806
13.7822	0.369772	17315.3	13617.2	313.504	4044.35	9485.4	5031.06	12196.7	89.3674	16.9068	112.587	45.5331	606.565	927.675	3.95327	19.1574	1.3501	94.0693	-0.365079	-0.540984	1.06452
13.7921	0.35604	17409.1	13646.5	323.09	4069.39	9492.6	5062.85	12261.7	87.5814	19.8051	127.975	33.3615	595.345	912.997	3.95522	19.1265	1.33792	91.4765	-0.31746	-0.655738	1.19355
13.802	0.365698	17432.6	13682.9	326.997	4020.4	9573.86	5008.54	12335.5	89.3995	12.0763	124.225	33.972	611.952	885.374	3.9532	19.1281	1.34098	47.8589	-0.349206	-0.639344	1.12903
13.8119	0.363218	17393.3	13599.8	329.665	4062.47	9447.82	5065.77	12238.1	90.0919	13.767	123.337	37.1025	606.495	918.117	3.94623	19.1436	1.35327	98.9319	-0.349206	-0.704918	1.22581
13.8218	0.364617	17386	13640.7	341.415	4121.47	9431.73	5093.9	12204.6	92.2013	14.7331	122.443	42.0377	648.86	910.167	3.94261	19.1223	1.34327	120.294	-0.539683	-0.57377	1.41935
13.8317	0.376712	17403.3	13666.9	337.267	4102.93	9479.12	5085.9	12232.6	91.3762	11.8348	126.964	40.4704	610.121	886.481	3.9581	19.1266	1.34631	109.423	-0.555556	-0.508197	1.48387
13.8416	0.365783	17315.5	13559	341.333	3985.44	9486.66	4972.93	12255.7	99.4471	14.9746	126.349	36.4557	608.276	860.997	3.95147	19.1341	1.34898	52.5861	-0.349206	-0.52459	1.06452
13.8515	0.366774	17425.4	13638.8	352.61	4020.33	9533.66	5056.57	12283.9	96.6038	17.1483	128.472	45.7787	607.565	897.76	3.96113	19.1368	1.34984	82.8682	-0.349206	-0.47541	1.06452
13.8614	0.371066	17582.9	13802.5	350.111	4053.29	9661.99	5072.66	12423.1	110.78	15.9179	121.924	46.1115	637.148	877.621	3.98224	19.1396	1.35331	53.9293	-0.365079	-0.426229	1.25806
13.8713	0.374588	17481.3	13681.7	356.754	3995.76	9599.95	5049.68	12345.6	111.942	14.0085	123.514	43.5097	615.87	890.048	3.99467	19.1689	1.36706	63.7381	-0.365079	-0.426229	1.12903
13.8812	0.368506	17437.3	13669.1	351.877	4021.16	9560.5	5000	12349.8	102.747	12.5593	138.264	36.9616	621.008	910.834	3.99532	19.1742	1.37222	40.2841	-0.349206	-0.639344	1.29032
13.8911	0.367421	17399.4	13623.1	344.994	4004.26	9530.19	4993.06	12317.7	109.627	12.5593	126.776	36.1914	619.993	899.44	3.99069	19.1639	1.36329	45.5036	-0.476191	-0.540984	1.3871
13.901	0.366672	17444.1	13669.1	350.051	4039.88	9541.73	5008.55	12348.1	111.582	10.6271	128.261	40.4704	644.546	891.31	3.9948	19.1572	1.36076	44.5749	-0.460317	-0.590164	1.54839
13.9109	0.370339	17565.8	13767.8	359.236	4085.79	9594.55	5076.52	12401.8	117.242	14.7331	125.349	45.8752	611.321	886.204	4.00506	19.1479	1.36583	61.198	-0.476191	-0.639344	1.29032
13.9208	0.374279	17571.3	13714.9	356.526	4038.64	9589.62	5034.35	12450.3	119.699	11.1102	129.752	44.0664	588.598	874.362	4.01455	19.1546	1.36813	29.6075	-0.52381	-0.622951	1.58065
13.9307	0.369242	17582.1	13716.7	342.451	4008.25	9621.88	5047.61	12447.9	104.692	11.5932	119.963	49.3478	599.559	873.049	4.00149	19.1551	1.36647	36.2164	-0.539683	-0.622951	1.41935
13.9406	0.369407	17819.1	13896	372.381	4064.77	9743.83	5104	12627.7	101.917	10.8687	130.444	54.2239	616.349	892.625	4.00751	19.1671	1.3693	14.8369	-0.396825	-0.590164	1.32258
13.9505	0.363213	17641.7	13777	375.636	4034.81	9656.49	5093.57	12462.5	112.681	13.2839	130.731	50.1999	601.068	874.487	3.99764	19.1597	1.36286	53.1038	-0.380952	-0.557377	1.25806
13.9604	0.361457	17734.2	13846.7	388.534	4028.36	9732.3	5080.35	12567.8	104.688	16.9068	147.684	49.3022	617.997	858.012	4.01416	19.1711	1.37508	19.7616	-0.396825	-0.590164	1.09677
13.9703	0.371113	17733.9	13855.1	367.894	4079.74	9688.54	5151.95	12495	93.8061	13.5254	127.118	61.8615	626.403	891.167	3.99784	19.1776	1.37172	70.9052	-0.380952	-0.606557	0.967742
13.9802	0.369817	17677.6	13859.4	351.179	3962.25	9810.53	5006.28	12584.7	105.171	11.3517	114.573	53.3625	595.71	883.523	3.96902	19.1622	1.35581	-17.9506	-0.380952	-0.672131	0.967742
13.9901	0.365831	17659.7	13825.7	349.831	3965.74	9773.65	5011.37	12562.1	109.76	14.25	112.185	55.8918	601.814	835.167	3.96453	19.1453	1.35556	-9.78513	-0.380952	-0.622951	1.25806
14	0.375529	17689.8	13909.7	368.444	4073.12	9748.8	5107.04	12495	116.26	16.4237	122.884	53.8093	593.025	844.134	3.96568	19.1482	1.36043	50.6947	-0.31746	-0.639344	0.903226
14.0099	0.361605	17689.1	13903	357.296	4018.23	9797.86	5046.72	12555.5	110.262	10.1441	129.961	52.4836	610.121	871.283	3.97243	19.1334	1.35464	7.82325	-0.333333	-0.590164	0.903226
14.0198	0.372752	17841.2	14036.7	370.739	4120.67	9828.83	5204.89	12549.2	122.165	10.6271	138.483	45.5975	595.583	909.414	3.98855	19.1566	1.37138	80.653	-0.380952	-0.557377	0.870968
14.0297	0.368756	17669.3	13859.2	365.09	4060.9	9710.51	5119.75	12461.8	120.442	10.8687	139.358	43.4331	573.479	849.43	3.99837	19.1637	1.37516	65.0505	-0.476191	-0.557377	1.41935
14.0396	0.363941	17756.9	13978.7	362.533	4116.91	9775.27	5165.52	12504.8	128.162	9.17797	130.8	43.2962	561.511	915.846	3.9892	19.1664	1.36992	74.4617	-0.412698	-0.57377	1.06452
14.0495	0.354069	17764.8	13944.2	359.613	4143.4	9713.89	5210.04	12467.9	127.542	8.4534	130.062	37.9371	584.347	913.411	3.99539	19.161	1.37036	104.091	-0.301587	-0.639344	0.935484
14.0594	0.357516	17716	13895.2	343.666	4062.86	9744.62	5117.09	12511.1	113.816	8.21187	126.321	40.6032	583.379	892.854	4.00482	19.1545	1.3656	51.0325	-0.460317	-0.704918	1.19355
14.0693	0.361058	17670.4	13833.9	367.411	4015.87	9729.44	5075.66	12506.1	122.274	10.3856	138.074	40.7897	571.279	877.76	4.00261	19.1527	1.36961	33.6938	-0.349206	-0.688525	0.709677
14.0792	0.357605	17570.9	13780.4	370.442	4070.58	9622.91	5151.75	12332.2	119.59	14.9746	126.043	45.6431	584.023	886.108	4.0194	19.1719	1.38057	113.142	-0.396825	-0.672131	0.967742
14.0891	0.355841	17543	13737.4	367.046	4065.57	9584.04	5146.31	12308.9	120.916	12.3178	130.299	42.1798	590.338	859.894	4.01517	19.17	1.3842	116.754	-0.365079	-0.622951	0.83871
14.099	0.354175	17549.8	13732.5	350.016	4080.74	9564.62	5102.98	12359.7	111.582	12.3178	129.156	42.3757	590.747	853.856	4.01624	19.1646	1.38291	84.0588	-0.476191	-0.52459	1.19355
14.1089	0.357364	17642	13756.5	358.56	4131.18	9537.23	5195.71	12358.2	110.088	14.9746	133.248	39.1903	571.353	871.616	3.99302	19.1601	1.37459	126.162	-0.365079	-0.393443	1.06452
14.1188	0.36154	17652.9	13821.8	374.202	4145.11	9589.79	5182.86	12383.2	118.632	17.3898	132.952	36.1645	579.628	840.565	3.98555	19.1539	1.36969	113.902	-0.444444	-0.409836	1.32258
14.1287	0.356881	17636	13736.7	354.794	4082.42	9568.83	5150.19	12400.4	112.339	16.4009	127.743	34.4282	572.041	815.745	3.98075	19.1725	1.37066	94.7192	-0.349206	-0.540984	1.16129
14.1386	0.344552	17637.5	13734.1	369.879	4050.1	9594.79	5129.84	12418.5	117.362	14.7331	132.851	38.5932	585.331	814.803	3.98745	19.1855	1.37524	80.8694	-0.365079	-0.606557	1.3871
14.1485	0.348426	17714.8	13802.4	375.151	4168.57	9547.5	5252.07	12376.4	116.669	21.9788	133.626	38.8938	538.611	839.248	3.97721	19.1896	1.3779	146.808	-0.380952	-0.409836	1.41935
14.1584	0.350039	17735.3	13828.6	399.791	4175.44	9565.43	5253.52	12394	121.062	22.7034	133.762	59.0182	555.621	850.532	3.97113	19.1666	1.36286	142.881	-0.301587	-0.622951	1.22581
14.1683	0.356286	17589.8	13685	391.096	4121.74	9480.43	5196.05	12310.9	119.991	15.2161	140.219	57.0632	576.397	831.57	3.95983	19.1709	1.36659	138.616	-0.412698	-0.622951	1.19355
14.1782	0.358481	17512.5	13583.6	388.879	4083.6	9413.13	5173.07	12252.6	124.963	13.7442	136.423	57.0269	581.406	841.453	3.92717	19.143	1.35454	143.445	-0.285714	-0.508197	1
14.1881	0.356828	17529.3	13580.5	396.461	4053.83	9437.17	5157.9	12281.9	124.079	14.929	142.457	50.542	586.721	854.274	3.91785	19.1413	1.35041	128.988	-0.31746	-0.606557	1.12903
14.198	0.355601	17592.7	13629.2	392.358	4094.31	9448.35	5221.67	12284.4	120.511	15.1477	146.904	44.7226	569.205	895.227	3.93359	19.158	1.35961	157.044	-0.428571	-0.557377	1.35484
14.2079	0.360191	17571.3	13624.9	386.321	4115.44	9425.45	5228.8	12258.6	122.799	9.17797	151.47	38.7716	591.725	937.416	3.93832	19.1474	1.35654	166.971	-0.285714	-0.57377	1.03226
14.2178	0.364074	17646.6	13652.2	401.231	4117.84	9448.93	5220.47	12340.7	118.97	10.6271	152.351	50.1917	621.543	931.783	3.93254	19.1379	1.35573	141.86	-0.285714	-0.47541	1
14.2277	0.363173	17568.1	13576.2	377.385	4063.7	9426.25	5155.78	12326.1	108.119	13.2839	141.897	55.8193	619.052	945.383	3.90533	19.1204	1.3435	116.568	-0.52381	-0.57377	1.35484
14.2376	0.367097	17546.8	13606.2	367.038	4079.46	9441.33	5116.23	12345.1	110.534	12.0763	141.44	45.27	652.258	941.702	3.90075	19.1365	1.34756	93.8117	-0.476191	-0.57377	1.22581
14.2475	0.360714	17540.8	13588	363.572	4085.23	9416.8	5138.12	12316.6	112.239	10.3856	137.608	40.4395	657.39	918.815	3.89456	19.1263	1.34591	111.072	-0.301587	-0.721311	0.935484
14.2574	0.36171	17535.6	13623.9	376.18	4039.23	9498.36	5054.58	12394.7	115.766	8.4534	144.94	47.8127	646.735	923.548	3.88484	19.1067	1.32939	53.1777	-0.285714	-0.491803	0.870968
14.2673	0.365477	17538.9	13615.7	371.77	4092	9435.98	5127.04	12324.2	119.699	7.72882	136.651	41.1184	650.502	923.942	3.86948	19.1134	1.33419	104.125	-0.396825	-0.590164	1.12903
14.2772	0.358695	17679.4	13741.7	390.63	4129.42	9522.78	5163.64	12426.2	124.762	10.1441	145.242	49.549	676.803	909.508	3.86279	19.1151	1.33161	94.0551	-0.31746	-0.704918	1.06452
14.2871	0.367853	17619	13682.3	381.911	4144.33	9452.52	5172.38	12361.2	115.652	9.66103	139.432	51.449	654.799	901.534	3.86226	19.1235	1.33173	114.907	-0.301587	-0.688525	1.06452
14.297	0.361754	17635.1	13655	379.693	4155.73	9415.25	5205.16	12346	116.664	12.3178	131.853	47.2063	646.808	887.499	3.86139	19.1403	1.33097	133.604	-0.269841	-0.639344	0.870968
14.3069	0.356764	17651.8	13680.5	384.194	4125.01	9469.46	5182.89	12382.9	112.672	10.8687	135.408	49.2981	647.016	899.075	3.85094	19.114	1.31987	113.983	-0.301587	-0.606557	0.870968
14.3168	0.358919	17586.9	13645	377.347	4057.63	9499.92	5115.54	12383.9	117.356	9.90255	137.558	42.467	612.344	890.958	3.8684	19.123	1.33543	83.4137	-0.269841	-0.409836	1.03226
14.3267	0.362633	17529.3	13617.4	366.75	4030.76	9498.27	5093.41	12347.6	114.522	12.0763	131.817	42.098	607.683	915.917	3.85592	19.1102	1.32473	82.9101	-0.285714	-0.459016	1.09677
14.3366	0.355181	17717.1	13771.3	354.314	4099.17	9585.28	5161.85	12468.4	109.678	13.2839	133.78	43.4009	626.261	966.154	3.89278	19.1622	1.35056	82.2831	-0.428571	-0.47541	1.25806
14.3465	0.345123	17816.4	13888.4	374.629	4158.63	9641.77	5197.06	12531.3	117.147	11.0646	135.403	48.277	646.308	960.283	3.89244	19.1493	1.34906	81.7837	-0.444444	-0.459016	1.35484
14.3564	0.352772	17823.9	13918.8	355.296	4166.91	9667.97	5191.51	12548.4	105.654	8.6265	131.762	58.3392	668.082	962.78	3.89278	19.1438	1.34792	74.8221	-0.492063	-0.459016	1.41935
14.3663	0.34368	17682	13680.5	361.806	4069.12	9524.23	5131.44	12463.4	104.661	7.97035	132.627	65.1704	651.33	929.119	3.86982	19.1299	1.34496	69.914	-0.396825	-0.426229	1.19355
14.3762	0.345243	17705.1	13743.1	353.111	4062.4	9592.63	5115.69	12501.4	100.542	10.3628	125.682	58.617	659.984	942.321	3.87004	19.1358	1.34137	52.9476	-0.365079	-0.688525	1.03226
14.3861	0.349889	17546.9	13570.1	338.802	4005.07	9477.9	5102.48	12357.3	99.0699	9.87974	122.652	52.2783	667.79	936.107	3.86709	19.1405	1.33809	84.4606	-0.460317	-0.442623	1.29032
14.396	0.343638	17506.4	13602.9	346.825	4014.78	9501.5	5066.53	12353.3	103.718	12.0535	123.058	47.5162	659.354	926.007	3.85958	19.1214	1.33439	69.3256	-0.428571	-0.442623	1.35484
14.4059	0.347061	17621	13682.4	352.583	4052.8	9541.82	5081.88	12451.4	107.24	10.6043	130.189	50.6829	658.748	922.676	3.8658	19.1436	1.33297	50.7169	-0.285714	-0.622951	1.22581
14.4158	0.349693	17508.4	13584.1	363.455	4044.57	9454.41	5076.73	12346.6	115.142	12.4909	135.931	46.4039	650.582	955.952	3.86941	19.1389	1.33789	75.662	-0.238095	-0.770492	1.12903
14.4257	0.35251	17571.8	13649	370.04	4051.07	9511.96	5083.75	12402.1	112.577	11.5704	140.465	46.6548	626.746	961.239	3.8567	19.133	1.33526	64.3846	-0.333333	-0.377049	1.16129
14.4356	0.35277	17635.8	13752	369.75	4139.38	9525.42	5136.07	12412.6	115.27	12.5365	140.096	43.519	647.614	971.172	3.86803	19.1227	1.33285	85.1961	-0.269841	-0.655738	1
14.4455	0.348806	17695.4	13796.3	357.442	4129.73	9579.68	5140.23	12468.2	116.97	10.1213	132.827	41.0447	654.46	960.556	3.88231	19.1358	1.33631	72.5991	-0.380952	-0.590164	1.12903
14.4554	0.346555	17732.3	13794.3	371.153	4093.67	9617.21	5131.52	12517.4	117.27	11.9394	133.689	44.5536	680.69	954.354	3.88391	19.1685	1.34662	55.9099	-0.412698	-0.590164	1.06452
14.4653	0.348818	17744.5	13870.2	378.626	4196.5	9590.06	5202.02	12458.8	125.127	17.3577	130.654	43.9658	695.252	945.866	3.8725	19.1741	1.34521	102.853	-0.380952	-0.47541	1.06452
14.4752	0.34683	17901.6	13963.8	387.043	4232.33	9646.38	5265.28	12551.2	126.954	15.8038	130.781	45.6472	691.021	960.568	3.87763	19.1896	1.3483	107.315	-0.412698	-0.327869	1.19355
14.4851	0.336137	17607.7	13689.6	393.806	4203.93	9406.59	5243.88	12284.8	129.748	15.0565	139.08	51.166	662.566	942.301	3.87341	19.1833	1.34524	166.928	-0.301587	-0.672131	0.903226
14.495	0.340665	17763.8	13783.7	372.646	4226.25	9475.78	5287.04	12395.1	118.71	15.5851	127.892	48.2449	682.622	987.378	3.89385	19.2097	1.36147	157.686	-0.333333	-0.704918	1
14.505	0.332577	17701.6	13778.8	363.392	4275.79	9418.47	5284.22	12332.9	119.745	15.9407	124.534	44.8998	661.493	1009.68	3.89571	19.1986	1.35039	172.595	-0.428571	-0.47541	1.29032
14.5149	0.333306	17838.6	13867.8	383.323	4288.57	9494.97	5288.8	12465.6	123.655	17.2986	124.889	60.9451	684.948	1008.08	3.90127	19.1947	1.3571	140.146	-0.428571	-0.278689	1.41935
14.5248	0.334973	17766.7	13864.5	382.957	4301.57	9477.48	5313.54	12367.7	123.345	13.6985	131	59.9428	685.029	990.63	3.90504	19.1864	1.35204	176.728	-0.380952	-0.393443	1.19355
14.5347	0.340829	17804.3	13843.7	376.01	4283.14	9475.99	5292.38	12427.4	119.631	9.90255	123.95	61.1048	663.767	972.975	3.91132	19.18	1.35202	151.688	-0.396825	-0.442623	1.29032
14.5446	0.335121	17726.2	13770.1	406.454	4396.7	9287.68	5416.25	12224.2	114.509	12.7096	135.142	75.5145	686.632	984.766	3.90439	19.1735	1.3575	260.256	-0.396825	-0.393443	1.19355
14.5545	0.334071	17559.6	13657.2	381.529	4246.77	9324.47	5219.53	12254.1	116.127	11.5932	122.434	62.9551	644.631	953.411	3.90163	19.1584	1.35426	163.969	-0.412698	-0.278689	1.35484
14.5644	0.333686	17509.9	13626.9	366.136	4234.22	9309.59	5241.49	12185.3	112.727	13.2383	130.372	50.9245	628.062	993.399	3.90913	19.1564	1.36116	191.736	-0.380952	-0.442623	0.935484
14.5743	0.323157	17422	13551.8	379.653	4189.43	9277.25	5172.69	12164.1	105.135	13.2383	127.979	67.6622	661.615	1006.1	3.90199	19.1487	1.35666	166.273	-0.507937	-0.409836	1.12903
14.5842	0.330397	17472.2	13540.4	377.087	4150.42	9303.99	5167.04	12219.2	100.582	13.9857	124.579	74.908	662.185	989.733	3.90434	19.1494	1.35261	149.429	-0.365079	-0.262295	1.03226
14.5941	0.318594	17533.5	13518.4	387.244	4166.69	9263.35	5227.6	12217.6	101.097	13.0196	128.845	75.0677	625.276	976.963	3.90639	19.1575	1.35532	177.096	-0.428571	-0.311475	1.22581
14.604	0.327176	17494.4	13548.3	378.199	4170.8	9290.9	5207.21	12200.6	99.6846	22.9221	121.964	72.0056	616.087	950.153	3.89773	19.1461	1.34931	172.32	-0.412698	-0.426229	1.19355
14.6139	0.325783	17462.4	13562.9	381.523	4152.28	9323.46	5160.39	12214.9	100.696	20.0829	129.333	64.5049	613.141	957.399	3.89716	19.1367	1.34751	147.548	-0.380952	-0.278689	1.09677
14.6238	0.327637	17557.4	13687	366.932	4211	9391.2	5221.17	12251.4	114.19	16.46	124.006	51.9134	630.066	950.11	3.89032	19.1198	1.33654	165.409	-0.301587	-0.262295	1.12903
14.6337	0.338673	17657.2	13698.2	379.815	4184.98	9429.86	5256.74	12317	114.577	16.0816	121.941	50.5098	624.015	952.919	3.91792	19.1466	1.35157	164.343	-0.460317	-0.344262	1.41935
14.6436	0.331794	17657.5	13725.3	396.963	4250.92	9389.85	5293	12279.9	116.787	15.9769	128.772	62.3352	619.48	954.368	3.95012	19.1552	1.37323	190.309	-0.428571	-0.278689	1.22581
14.6535	0.320189	17517.9	13558.7	373.951	4159.48	9317.83	5206.86	12229.7	114.14	12.4225	126.148	49.2151	609.265	937.737	3.94637	19.1613	1.36932	164.606	-0.365079	-0.459016	1.12903
14.6634	0.329783	17494.4	13520.5	380.549	4175.65	9260.57	5204.12	12206.1	112.864	14.2044	125.701	55.3216	639.536	973.84	3.95476	19.1833	1.38003	169.511	-0.365079	-0.688525	1
14.6733	0.324802	17579.1	13564.5	382.81	4180.72	9298.66	5215.73	12278.3	105.719	10.8687	140.525	47.9256	638.944	960.846	3.97868	19.2054	1.39491	155.965	-0.428571	-0.491803	1.22581
14.6832	0.318956	17678.2	13664.1	389.904	4186.49	9391.32	5249.45	12342.5	107.896	12.2494	135.896	48.4998	642.542	966.298	3.98726	19.2017	1.3935	154.441	-0.412698	-0.491803	1.32258
14.6931	0.3169	17580.8	13649.9	363.594	4238.9	9326.75	5234.24	12262.3	103.467	12.974	120.014	49.3291	656.3	981.677	3.99034	19.2065	1.39997	168.448	-0.31746	-0.393443	1.22581
14.703	0.319941	17427.9	13512.3	363.807	4123.19	9308.93	5126.31	12221.4	104.593	15.2296	119.946	51.5484	650.118	950.15	3.9673	19.1836	1.3899	130.512	-0.412698	-0.540984	1.25806
14.7129	0.317644	17528	13560.4	361.719	4166	9309.21	5147.58	12295.3	106.229	11.2605	119.626	61.9569	652.665	928.62	3.97535	19.1883	1.39098	120.882	-0.333333	-0.47541	1.19355
14.7228	0.329355	17480.6	13546.7	358.701	4173.15	9283.81	5180.46	12210.3	103.075	9.87974	115.475	72.6524	652.377	955.534	3.98691	19.1799	1.39531	157.766	-0.428571	-0.459016	1.22581
14.7327	0.327452	17718.4	13750.1	374.729	4269.53	9394.52	5301.82	12330.6	114.91	9.30546	115.648	72.5612	625.948	969.2	3.99536	19.1956	1.4044	181.096	-0.396825	-0.459016	1.12903
14.7426	0.334097	17591.1	13610.9	373.833	4215.54	9307.88	5248.32	12255.3	112.358	9.63822	112.03	78.0438	611.467	994.451	3.99527	19.2075	1.40867	176.61	-0.412698	-0.442623	1.16129
14.7525	0.329045	17589.9	13571.6	377.097	4195.18	9287.82	5224.72	12276.6	109.205	10.0985	113.215	67.8125	616.799	976.605	3.98409	19.2159	1.40335	160.457	-0.412698	-0.409836	1.12903
14.7624	0.328601	17557.6	13546.4	358.716	4167.62	9293.9	5214.43	12258.3	107.537	6.03814	104.72	72.1009	623.249	953.057	3.97035	19.1932	1.39457	160.561	-0.412698	-0.426229	0.967742
14.7723	0.327711	17640	13563.5	368.473	4087.88	9389.32	5099.55	12454.1	109.496	10.6406	109.482	66.7055	600.544	957.888	3.9719	19.1929	1.39638	57.9737	-0.460317	-0.540984	1.16129
14.7822	0.32362	17520.8	13509.9	366.577	4100.38	9322.09	5108.51	12324.8	113.866	9.56979	114.212	64.3171	623.536	942.309	3.97984	19.203	1.40331	95.621	-0.412698	-0.672131	1.19355
14.7921	0.324132	17399.3	13390.1	341.985	4000.96	9301.71	5051.19	12260.7	107.295	10.4903	112.672	47.0051	587.949	949.414	3.97602	19.1868	1.39512	86.5019	-0.412698	-0.491803	0.967742
14.802	0.32668	17328.5	13292.3	334.829	3975.57	9230.43	5084.79	12157.4	106.571	9.78851	107.792	48.4355	592.124	959.535	3.9602	19.1673	1.39221	128.461	-0.428571	-0.409836	1.16129
14.8119	0.327305	17417.4	13457.9	324.181	4014.55	9358.51	5093.72	12238.9	101.854	6.52119	108.056	50.4683	605.116	988.385	3.95192	19.1604	1.37867	111.311	-0.380952	-0.442623	1.12903
14.8218	0.334857	17364.5	13307.2	328.685	3959.82	9261.39	5043.17	12235.4	104.416	8.4534	98.7921	52.214	600.223	990.886	3.93878	19.1353	1.37396	89.4703	-0.460317	-0.639344	1.29032
14.8317	0.337199	17336.9	13349	330.653	3935.21	9327.19	4973.61	12276.7	105.473	10.1441	95.247	54.2871	640.641	974.411	3.95366	19.1455	1.37903	47.4247	-0.444444	-0.426229	1.12903
14.8416	0.330141	17430.5	13467.2	356.725	3944.77	9433.85	4980.9	12361	101.841	8.18906	118.688	58.758	636.063	939.316	3.96601	19.1514	1.3798	28.7943	-0.444444	-0.442623	1.16129
14.8515	0.334681	17566	13513.7	357.314	4016.42	9410.1	5098.15	12380.7	105.35	6.49838	127.165	50.7554	616.563	961.719	3.97023	19.1448	1.38725	76.4352	-0.444444	-0.409836	1.19355
14.8614	0.329044	17658.4	13633.8	338.216	4034.94	9509.38	5097.77	12471.1	102.337	5.07204	124.973	49.2472	659.817	945.051	3.98333	19.1472	1.3914	52.7415	-0.476191	-0.442623	1.16129
14.8713	0.335803	17440.7	13418.7	344.222	3957.85	9372.2	5016.29	12335.8	112.135	7.48729	117.522	51.6531	648.003	933.355	4.00166	19.1517	1.39902	51.2731	-0.476191	-0.540984	1.19355
14.8812	0.326223	17477.9	13433.2	361.12	3951.18	9395.43	5014.6	12376.7	110.007	9.4195	118.721	50.0309	627.507	947.762	3.99573	19.1556	1.40133	39.8633	-0.476191	-0.508197	1.16129
14.8911	0.329692	17456.1	13410.2	358.444	3914.09	9407.76	4981.45	12386.3	107.856	14.9746	110.727	61.1276	638.311	957.154	3.99167	19.1733	1.40555	22.4574	-0.476191	-0.540984	1.32258
14.901	0.324118	17437.1	13450.7	372.202	3962.96	9403.53	4987.91	12364.9	112.04	19.1396	127.448	52.1912	637.804	941.268	3.99082	19.1712	1.39778	30.9225	-0.444444	-0.426229	1.19355
14.9109	0.330235	17499.9	13517.6	379.632	4047.79	9382.35	5074.95	12337.5	105.715	12.9512	131.909	60.6124	642.348	969.83	3.99556	19.163	1.39993	77.2172	-0.444444	-0.459016	1.3871
14.9208	0.331601	17466.4	13526.2	373.852	4028.8	9407.34	5059.5	12316.8	98.7331	6.52119	132.798	68.2178	643.679	945.452	3.99101	19.137	1.39392	75.6483	-0.380952	-0.508197	1.19355
14.9307	0.34005	17526.4	13568.7	365.765	4018.45	9465.12	5049.21	12392.1	100.93	8.93645	129.899	68.6874	640.559	962.947	3.99513	19.1598	1.39876	51.4432	-0.444444	-0.393443	1.41935
14.9406	0.350657	17646.7	13576.4	369.156	4016.85	9475.35	5107.59	12454.8	90.8353	9.4195	126.413	66.5499	645.283	944.914	4.03602	19.1878	1.42006	61.3996	-0.444444	-0.508197	1.3871
14.9505	0.33972	17641.4	13551.8	377.47	3934.41	9529.63	5037.9	12515.7	93.971	8.93645	120.48	70.2319	661.053	964.563	4.03714	19.2021	1.42012	14.205	-0.52381	-0.47541	1.41935
14.9604	0.345023	17750.7	13618.4	381.849	3986.09	9540.17	5097.93	12560.6	91.1411	14.0085	120.461	64.5721	634.196	943.255	4.0278	19.1913	1.41736	29.5459	-0.476191	-0.426229	1.54839
14.9703	0.337805	17601.3	13562.5	363.552	3988.02	9491.63	5071.52	12447	91.3048	11.3517	107.36	67.4476	630.666	899.555	4.01402	19.1819	1.41342	47.2105	-0.444444	-0.622951	1.25806
14.9802	0.333645	17613.6	13610.8	368.067	4067.16	9455.02	5140.75	12384.2	94.4312	11.3517	103.596	66.664	632.022	932.066	4.0332	19.1962	1.41616	94.675	-0.476191	-0.508197	1.32258
14.9901	0.334528	17577.8	13602.4	379.609	4015.67	9502.21	5109.94	12383.3	97.1605	13.2839	105.15	70.2453	623.99	905.615	4.01842	19.1893	1.40845	81.0551	-0.476191	-0.540984	1.3871
15	0.342334	17518.3	13595.7	360.614	3983.88	9522.6	5063.87	12365.2	83.0339	12.8009	118.31	63.3189	615.579	917.119	3.99847	19.1842	1.40576	65.018	-0.412698	-0.52459	1.3871
15.0099	0.337593	17634	13646.1	366.232	4089.9	9467.58	5180.8	12364.6	92.8493	8.93645	120.78	57.7369	645.313	892.939	3.9827	19.1769	1.4029	117.808	-0.412698	-0.540984	1.32258
15.0198	0.343313	17420.1	13499.1	379.151	4016.74	9392.32	5051.02	12279	93.433	11.3517	134.428	59.8194	631.813	888.748	3.98987	19.1566	1.39943	81.6523	-0.333333	-0.540984	1.25806
15.0297	0.338824	17447.6	13504.3	386.911	4029.11	9387.44	5052.8	12307.1	98.4044	12.5365	126.872	63.6703	626.468	893.068	3.98382	19.1549	1.39458	75.161	-0.444444	-0.52459	1.45161
15.0396	0.339308	17541.3	13566.8	380.41	3993.16	9485.36	5043.97	12409	104.698	12.8009	122.766	57.8281	643.448	882.869	3.97265	19.1577	1.38367	44.6829	-0.365079	-0.52459	1.35484
15.0495	0.337328	17518.9	13495.5	380.717	3920.95	9485.11	5001.29	12428.1	101.982	12.3178	118.173	59.7966	656.744	901.947	3.97661	19.1721	1.38265	20.5196	-0.380952	-0.557377	1.22581
15.0594	0.342339	17592.9	13556.8	386.844	3997.74	9474.51	5045.42	12462.9	115.776	15.9407	115.503	56.862	649.977	887.37	3.97909	19.1622	1.38147	31.3179	-0.380952	-0.639344	1.35484
15.0693	0.348629	17601.5	13495.2	415.007	4007.41	9401.24	5053.62	12461.3	122.597	12.3178	131.712	60.234	676.422	889.741	3.96506	19.144	1.3775	35.4268	-0.365079	-0.590164	1.19355
15.0792	0.351648	17667.2	13625	414.907	4102.58	9437.28	5104.33	12477.8	121.814	10.8687	139.258	65.1101	679.372	888.792	3.97063	19.1403	1.37861	53.9617	-0.492063	-0.508197	1.22581
15.0891	0.347525	17590.3	13567.4	386.253	4035.16	9442.22	5020.13	12480.1	121.749	7.24577	120.83	66.1125	691.058	874.794	3.96422	19.1419	1.37418	15.4786	-0.460317	-0.442623	1.35484
15.099	0.352414	17582.6	13611.9	370.777	4020.62	9502.63	5006.23	12487.7	105.882	7.24577	121.149	63.0545	725.667	888.132	3.96735	19.139	1.3761	7.23285	-0.412698	-0.47541	1.32258
15.1089	0.358307	17673	13712.8	356.738	3965.4	9656.2	4984.73	12597	109.205	7.48729	113.594	60.7896	717.098	902.913	3.97538	19.1591	1.38111	-30.8503	-0.428571	-0.557377	1.45161
15.1188	0.353305	17694	13713.6	359.419	4002.2	9628.01	5039.7	12570.9	108.84	6.76272	113.985	63.8703	715.592	915.564	3.98823	19.1603	1.37677	0.663628	-0.380952	-0.540984	1.3871
15.1287	0.350793	17672.7	13615.3	349.96	3996.57	9534.49	5036.15	12552.3	101.097	6.76272	120.429	57.8644	705.887	890.6	3.97561	19.1618	1.37059	3.89738	-0.365079	-0.557377	1.35484
15.1386	0.343523	17592.8	13582.9	340.752	3985.67	9512.73	5013.57	12494.7	97.5255	8.67211	115.457	57.2538	701.015	889.238	3.9735	19.1617	1.36484	8.71679	-0.412698	-0.655738	1.35484
15.1485	0.348266	17752.5	13723	353.48	4064.77	9573.09	5110.57	12556.8	89.5229	10.8687	127.123	56.6205	688.503	903.767	3.98055	19.1666	1.37567	36.2314	-0.476191	-0.557377	1.51613
15.1584	0.343924	17793	13767.1	347.073	4106.68	9577.05	5149.67	12559.9	92.5581	19.0349	113.147	52.5374	679.482	920.96	3.97551	19.1575	1.3661	53.0181	-0.380952	-0.590164	1.19355
15.1683	0.348433	17849	13849	324.946	4181.48	9582.11	5211.65	12551.9	90.0247	9.66103	108.777	52.3508	652.665	965.54	3.99934	19.1794	1.37196	82.9895	-0.428571	-0.639344	1.3871
15.1782	0.337504	17768.8	13767.1	338.16	4108.22	9575.54	5138.44	12547	97.9629	7.48729	118.118	46.7729	652.747	952.456	3.99656	19.1608	1.37546	51.3241	-0.380952	-0.622951	1.32258
15.1881	0.341485	17741.3	13733.1	348.322	4121.05	9525.78	5161.14	12493.9	100.565	12.5593	118.069	48.7507	651.753	937.863	3.9927	19.1681	1.37868	75.3496	-0.31746	-0.52459	1.3871
15.198	0.337809	17814.2	13816.2	348.443	4238.63	9490.67	5250.7	12476.6	110.011	12.0763	115.863	50.8467	667.04	951.898	3.98899	19.1621	1.37639	120.137	-0.380952	-0.491803	1.35484
15.2079	0.334253	17686.1	13785.1	345.012	4149.74	9549.63	5177.6	12422.8	111.474	11.5932	119.841	44.3577	674.003	946.605	3.99366	19.1537	1.37305	101.231	-0.396825	-0.442623	1.25806
15.2178	0.339576	17712.5	13792	362.542	4159.05	9546.93	5166.72	12459.8	117.502	12.4909	132.4	46.1893	667.423	925.963	3.97557	19.1538	1.36091	86.7072	-0.365079	-0.508197	1.29032
15.2277	0.347624	17706.9	13717.5	367.084	4141.07	9490.17	5163.39	12457.2	113.661	11.3517	136.41	53.6216	671.506	943.068	3.96151	19.1495	1.3602	85.8791	-0.333333	-0.672131	1.25806
15.2376	0.344571	17757.2	13703.8	377.957	4162.36	9454.9	5181.9	12488.8	127.491	11.8348	127.283	53.0473	667.691	938.689	3.93977	19.1384	1.35068	86.0207	-0.412698	-0.508197	1.35484
15.2475	0.336195	17720.8	13682.8	405.038	4085.35	9510.56	5124.46	12509.5	129.547	12.8009	143.159	52.0315	643.831	942.268	3.93745	19.136	1.35756	54.7801	-0.349206	-0.52459	1.3871
15.2574	0.338581	17734.5	13664.3	390.48	4040.98	9536.46	5060.27	12587.4	128.89	11.8348	132.446	49.8215	635.398	961.393	3.93168	19.1212	1.3507	5.63257	-0.460317	-0.377049	1.3871
15.2673	0.346137	17796.5	13711.5	405.18	4081.02	9544.79	5116.6	12594.2	134.723	14.4915	129.388	47.3834	652.467	924.906	3.93552	19.1378	1.36349	29.2117	-0.444444	-0.459016	1.6129
15.2772	0.33325	17770.7	13750.1	410.409	4129.14	9536.7	5135	12551.4	130.731	13.767	138.26	54.3233	705.218	931.545	3.93785	19.1344	1.35463	48.6256	-0.31746	-0.508197	1.16129
15.2871	0.330241	17837.2	13774.2	416.878	4223.73	9465.38	5231.47	12520.6	136.159	11.5932	137.463	52.897	684.26	991.563	3.92663	19.1374	1.35584	100.059	-0.190476	-0.426229	1.12903
15.297	0.339828	17913.4	13896.5	384.736	4194.74	9614.6	5178.21	12648	124.994	10.3856	130.003	48.7092	700.192	1009.88	3.93924	19.1479	1.35902	42.9623	-0.476191	-0.377049	1.70968
15.3069	0.34251	17907.9	13839.4	399.573	4114.48	9640.11	5106.59	12716.5	123.682	9.66103	136.305	54.0134	704.88	966.301	3.93344	19.1478	1.35921	-7.07229	-0.428571	-0.377049	1.58065
15.3168	0.34893	17785.2	13798.5	382.19	4170.23	9540.55	5155.58	12541.9	121.727	10.0985	134.569	54.3327	695.426	981.503	3.9327	19.1352	1.35529	60.3576	-0.365079	-0.540984	1.41935
15.3267	0.341064	17820.1	13795.8	389.316	4194.95	9513.7	5226.65	12506.3	121.289	13.767	130.731	57.9918	687.274	990.331	3.92754	19.1364	1.34415	101.603	-0.396825	-0.459016	1.29032
15.3366	0.341095	17829.4	13838.7	384.036	4130.82	9619.9	5141.83	12599.5	121.941	11.3517	130.435	57.8147	698.082	967.291	3.93254	19.1277	1.34068	39.1903	-0.365079	-0.377049	1.25806
15.3465	0.353227	17909.7	13898.3	403.729	4192.06	9620.25	5231.8	12591.9	110.038	13.7442	149.702	57.4135	692.8	947.564	3.91376	19.1322	1.34443	81.6665	-0.349206	-0.540984	1.32258
15.3564	0.343383	17814.7	13790.3	401.341	4115.54	9587.07	5170.32	12556.6	109.888	14.25	154.624	55.6544	721.076	945.584	3.90411	19.1027	1.33423	63.1649	-0.380952	-0.409836	1.32258
15.3663	0.350974	17667.4	13583.9	402.357	3965.34	9532	5093.74	12487.1	114.695	13.6985	148.722	55.3713	682.641	957.735	3.90854	19.0974	1.32997	46.788	-0.412698	-0.47541	1.51613
15.3762	0.339659	17599.5	13567.2	403.763	3930.29	9549.18	5021.38	12490.3	111.487	18.3559	141.792	55.4397	702.942	931.718	3.91593	19.071	1.32706	13.3682	-0.412698	-0.590164	1.54839
15.3861	0.35059	17593.5	13502.7	428.261	3909.71	9509.57	5025.75	12484.4	127.614	16.6653	139.983	55.0386	709.773	922.898	3.91152	19.0896	1.32497	16.8964	-0.174603	-0.426229	0.83871
15.396	0.342386	17718.3	13629.7	426.155	3948.41	9593.29	5103.16	12527.1	121.991	18.5975	136.592	53.0607	714.267	929.559	3.91715	19.0888	1.32723	40.6163	-0.492063	-0.508197	1.12903
15.4059	0.338979	17597.1	13630.7	414.322	4001.01	9541.34	5077.31	12431.5	118.149	18.8162	148.642	50.7461	703.084	912.138	3.89752	19.0787	1.31793	53.8518	-0.380952	-0.426229	1.35484
15.4158	0.34139	17696.4	13690.9	407.749	4017.58	9586.48	5132.4	12477.1	118.864	18.5291	157.665	46.0296	722.866	944.628	3.90736	19.1114	1.33969	66.7632	-0.349206	-0.426229	1.41935
15.4257	0.341822	17666.6	13639.9	382.953	3953.48	9600.11	5010.86	12569.4	101.161	19.2764	147.635	45.4647	678.394	950.462	3.9104	19.1205	1.33702	-11.9204	-0.301587	-0.426229	1.16129
15.4356	0.349312	17532.8	13575.1	359.399	3943.35	9546.02	5003.98	12443.2	93.0949	17.8729	138.771	46.3302	692.206	955.453	3.89252	19.1032	1.32519	17.811	-0.31746	-0.459016	1.09677
15.4455	0.344807	17493.8	13590.5	358.975	3961.46	9540.67	5003.54	12402	99.6752	17.1483	134.301	48.363	663.157	967.216	3.88481	19.0902	1.32258	28.3272	-0.412698	-0.426229	1.19355
15.4554	0.349453	17484.3	13624.7	369.351	3989.86	9547.13	5017.83	12378.7	104.688	20.2882	125.742	60.9586	673.982	948.156	3.88031	19.0756	1.31656	40.7972	-0.349206	-0.459016	1.09677
15.4653	0.344977	17520.5	13636.4	355.269	4033.97	9513.22	5032.89	12398.4	104.287	16.9068	133.823	46.4536	678.555	985.082	3.87675	19.0851	1.31642	42.4495	-0.412698	-0.442623	1.22581
15.4752	0.339081	17528.2	13638.1	373.55	3990.88	9558.02	5020.49	12418.5	105.631	15.9407	137.733	51.0882	664.65	950.618	3.86789	19.0826	1.31555	31.6523	-0.412698	-0.508197	1.32258
15.4851	0.346761	17429	13565.9	351.348	3908.4	9569.17	4923.02	12417.7	111.209	10.6271	113.79	51.7672	655.578	949.898	3.8536	19.0893	1.31381	-12.0065	-0.380952	-0.442623	1.06452
15.495	0.34439	17444.1	13609.2	363.564	3967.72	9553.4	4984.74	12371.3	112.398	10.8687	120.115	49.525	669.806	898.225	3.85674	19.0785	1.31257	27.8362	-0.428571	-0.229508	1.25806
15.505	0.341438	17580.5	13713.5	373.907	4037.56	9591.17	5034.23	12461.5	113.032	9.90255	122.439	59.072	653.189	957.042	3.85767	19.0829	1.31778	26.6632	-0.412698	-0.491803	1.12903
15.5149	0.328432	17439.8	13571.4	378.305	4004.05	9480.17	5013.39	12339.2	113.697	11.3517	123.82	63.2692	679.855	935.128	3.84968	19.0761	1.31229	49.0594	-0.301587	-0.47541	1
15.5248	0.328568	17456.3	13535.6	371.292	3962.85	9484.76	4979.73	12388.5	111.259	9.90255	123.551	59.555	703.297	940.02	3.85615	19.0782	1.31189	21.0974	-0.301587	-0.52459	1.03226
15.5347	0.324954	17544.7	13617.4	362.335	4007.18	9522.75	5021.44	12435.8	113.988	14.7103	111.958	55.7456	712.069	951.519	3.85716	19.073	1.30556	27.5769	-0.31746	-0.622951	0.903226
15.5446	0.327006	17550.7	13673.9	380.685	3996.08	9591.85	5017.33	12447.3	117.164	20.2882	117.722	63.0276	698.033	948.78	3.84991	19.0676	1.29994	22.7307	-0.333333	-0.409836	1.19355
15.5545	0.328197	17576.3	13607.9	368.279	3947.69	9574.75	4994.02	12496.8	112.699	21.7373	115.398	55.4491	652.455	915.126	3.84899	19.0534	1.29886	-0.630952	-0.349206	-0.557377	1.19355
15.5644	0.334944	17528.4	13622.2	396.972	3961.65	9574.23	5020.55	12421.6	121.727	21.4046	125.351	67.6435	660.965	948.419	3.83634	19.0412	1.30633	30.8675	-0.333333	-0.540984	1.22581
15.5743	0.329237	17326.2	13429.8	381.486	3919.67	9424.12	4911.14	12329	116.194	20.7028	117.909	66.8558	652.843	935.707	3.8314	19.0292	1.29862	5.69905	-0.412698	-0.57377	1.32258
15.5842	0.33948	17340.1	13502.1	394.285	3934.82	9479.2	4899.68	12352.4	125.473	25.7748	118.839	65.0511	677.159	939.615	3.83433	19.0267	1.29173	-5.51654	-0.333333	-0.47541	1.03226
15.5941	0.342426	17308.6	13414.2	402.595	3888.43	9440.67	4855.96	12367.5	119.722	25.7292	126.914	71.6998	661.104	944.299	3.84209	19.0307	1.29032	-29.1379	-0.285714	-0.459016	0.967742
15.604	0.33709	17329.3	13442.5	427.825	3949.55	9407.54	4931.39	12312.5	126.54	28.9147	123.892	88.3744	658.236	942.857	3.85168	19.0419	1.29605	19.1235	-0.31746	-0.557377	1.12903
15.6139	0.334595	17338	13508	401.477	3899.67	9523.46	4842.55	12410.7	118.883	23.0724	125.018	82.3	643.785	933.388	3.86279	19.0472	1.29607	-46.388	-0.349206	-0.442623	1
15.6238	0.337446	17266.5	13458.8	406.206	3925.23	9447.54	4882.91	12297.6	111.66	24.1298	123.824	84.4322	652.214	953.204	3.86709	19.03	1.297	1.16615	-0.269841	-0.360656	1
15.6337	0.337933	17260.5	13414.3	404.279	3844.19	9484.09	4798.69	12375.9	113.054	24.1298	118.428	81.0146	677.494	906.924	3.87608	19.0309	1.29568	-57.0724	-0.301587	-0.47541	1.22581
15.6436	0.346456	17340.7	13526	389.952	3900.92	9538.48	4867.36	12386.8	106.921	25.6017	108.94	81.4158	680.389	909.737	3.87044	19.0226	1.2974	-29.0105	-0.333333	-0.459016	1.06452
15.6535	0.342935	17343.9	13534.2	402.579	3982.38	9463.75	4927.42	12328.4	119.38	20.7484	112.208	86.2463	679.403	916.725	3.87338	19.0343	1.29587	13.186	-0.428571	-0.47541	1.12903
15.6634	0.339076	17339.3	13499.1	386.798	4007.37	9404.88	4962.02	12290.4	113.961	21.7373	117.025	73.2039	668.516	931.164	3.87253	19.0348	1.2947	38.6483	-0.444444	-0.491803	1.25806
15.6733	0.344276	17381.9	13532.8	409.86	3999.31	9447.8	4957.9	12338.3	118.997	19.5636	119.686	84.3825	671.851	926.769	3.86699	19.045	1.28866	24.3338	-0.444444	-0.672131	1.06452
15.6832	0.347518	17392.7	13589.7	405.76	4030.16	9474.45	4969.67	12337.9	106.088	13.2839	131.703	91.4967	680.219	939.033	3.88246	19.0428	1.29207	29.7452	-0.380952	-0.508197	0.967742
15.6931	0.350803	17335.6	13547.5	422.053	4059.91	9399.55	4998.1	12249.5	101.434	18.5975	148.496	91.2552	665.746	938.815	3.87902	19.0407	1.29385	65.5207	-0.396825	-0.57377	0.870968
15.703	0.351355	17417.3	13608.6	434.955	4138.65	9384.55	5100.23	12231.7	110.398	20.5297	145.903	83.4807	663.494	936.536	3.8847	19.0409	1.29083	116.1	-0.428571	-0.508197	0.935484
15.7129	0.351907	17362.7	13537.4	425.846	4085	9367.27	5049.46	12228.2	111.664	20.7712	138.73	83.7813	649.5	919.667	3.8863	19.0359	1.28969	94.1752	-0.476191	-0.508197	1.09677
15.7228	0.349389	17388.4	13563.2	448.283	4055.11	9421.21	5008.05	12293.4	119.484	18.3559	139.382	91.9248	666.691	968.179	3.89277	19.0368	1.28635	58.5712	-0.507937	-0.491803	1.19355
15.7327	0.353557	17418.9	13603.3	455.976	4095.11	9421.06	5052.91	12278.8	120.46	15.4576	149.444	91.4417	656.663	955.705	3.88037	19.0339	1.28691	82.5497	-0.428571	-0.377049	1.12903
15.7426	0.338662	17499.3	13690.9	466.491	4101.57	9504.19	5090.06	12324.1	125.387	13.2839	150.465	96.0991	633.851	946.329	3.87845	19.0221	1.28222	87.4927	-0.460317	-0.52459	1.19355
15.7525	0.334881	17494.8	13685.6	450.001	4066.4	9534.41	5033.12	12376.8	115.808	10.3856	142.85	90.913	634.842	941.737	3.87293	19.01	1.28043	48.175	-0.301587	-0.57377	0.935484
15.7624	0.331659	17529.1	13714.2	459.708	4100.83	9527.09	5041.51	12401.3	124.01	11.3517	138.398	97.657	624.706	930.654	3.86263	19.0008	1.27463	45.5892	-0.301587	-0.540984	1.12903
15.7723	0.330475	17457.1	13592.9	451.096	4029.28	9476.45	5001.96	12368	118.214	7.97035	148.16	82.0719	626.373	930.082	3.88018	19.0198	1.28719	36.4383	-0.31746	-0.311475	1.19355
15.7822	0.326028	17388.6	13548.6	457.904	3976.81	9486.13	4910.71	12392.2	126.918	13.2383	149.682	75.6191	602.849	920.077	3.89091	19.0176	1.27954	-10.9094	-0.349206	-0.442623	1.51613
15.7921	0.323189	17451.9	13508.7	458.549	3986.33	9435.21	4980.16	12384.5	122.707	16.4237	149.431	66.5552	602.965	903.556	3.88842	19.0434	1.29293	22.3337	-0.31746	-0.377049	1.35484
15.802	0.313831	17423.6	13538.4	469.546	4094.24	9356.38	5084.44	12251.4	130.919	15.2161	151.559	63.9575	603.323	902.164	3.87813	19.0459	1.28892	103.876	-0.301587	-0.393443	1.09677
15.8119	0.314264	17465.3	13597.4	460.86	4079.46	9432.21	5064.97	12314.7	121.545	17.3898	153.961	60.6352	596.576	907.424	3.91142	19.0588	1.30106	78.6602	-0.412698	-0.47541	1.35484
15.8218	0.317985	17304.9	13414.8	451.779	4077.93	9253.49	5079.02	12142.5	124.339	15.4576	141.939	59.5644	595.987	911.951	3.90119	19.0581	1.30405	129.76	-0.460317	-0.377049	1.29032
15.8317	0.319161	17355.5	13530.3	430.594	4067.82	9376.16	5061.43	12207.8	120.26	15.9407	139.971	56.6433	590.191	942.258	3.88929	19.0285	1.29909	104.854	-0.412698	-0.344262	1.29032
15.8416	0.329357	17500.5	13616.7	437.207	4097.43	9434.12	5091.66	12323.7	119.796	18.1144	138.257	55.3672	589.402	970.543	3.88813	19.0436	1.29939	88.3237	-0.412698	-0.557377	1.25806
15.8515	0.325569	17393.3	13487.9	384.212	3968.26	9431.9	4988.3	12317.3	98.5869	13.4798	124.846	46.3717	576.022	940.819	3.91317	19.067	1.31349	43.48	-0.428571	-0.52459	1.32258
15.8614	0.323884	17467.1	13564.2	413.399	3952.68	9526.14	4975.73	12405.9	105.272	18.1144	131.421	57.3544	611.503	915.339	3.92183	19.0706	1.31392	14.7753	-0.428571	-0.442623	1.35484
15.8713	0.323457	17452.3	13575.3	403.508	4020.85	9468.4	5038.63	12327.7	106.839	19.9326	121.956	58.1515	620.703	926.709	3.93133	19.0818	1.31751	63.4224	-0.412698	-0.360656	1.29032
15.8812	0.328117	17456.5	13554.3	400.584	3997.53	9469.61	5025.76	12343.5	105.285	18.529	118.046	61.9837	607.664	935.384	3.94794	19.0782	1.32515	53.514	-0.492063	-0.442623	1.32258
15.8911	0.319281	17495.9	13579.5	389.67	3983.49	9508.53	4998.92	12409.5	105.55	21.956	116.692	49.4566	583.354	920.399	3.94285	19.0919	1.33338	24.273	-0.444444	-0.540984	1.41935
15.901	0.318125	17482.6	13595.4	405.592	3987.41	9520.5	5000.12	12395	106.679	18.3103	123.236	56.7936	613.273	923.756	3.91819	19.0728	1.31931	28.5914	-0.412698	-0.557377	0.967742
15.9109	0.323533	17415.7	13497.2	409.759	3952.74	9457.26	4993.95	12334.6	113.566	18.5975	121.29	49.0741	635.43	914.653	3.92835	19.0752	1.32311	41.5304	-0.460317	-0.393443	1.19355
15.9208	0.320401	17509.7	13618.4	390.057	3981.29	9550.54	4953.8	12469.3	120.136	16.4237	119.084	46.408	639.606	962.815	3.92213	19.0637	1.31041	-11.5623	-0.444444	-0.426229	1.41935
15.9307	0.318524	17608.9	13689.8	391.362	4041.21	9561.19	5019.82	12501.6	106.712	12.8009	126.621	50.0215	640.68	946.567	3.90979	19.0603	1.3086	9.73111	-0.428571	-0.426229	1.35484
15.9406	0.319359	17617.3	13764	392.182	4022.92	9655.94	4998.77	12533.4	112.786	13.767	124.826	47.2279	605.838	950.105	3.91036	19.0496	1.29724	-7.99474	-0.444444	-0.409836	1.32258
15.9505	0.32123	17662.4	13761.9	389.987	4060.88	9611.19	5040.39	12532.2	115.292	12.3178	135.453	39.8412	589.068	966.009	3.93424	19.0483	1.30417	11.0332	-0.476191	-0.426229	1.19355
15.9604	0.318397	17450.6	13578.5	381.172	3984.19	9506.53	4909.72	12453.2	109.144	12.0763	139.454	38.8844	582.817	929.893	3.93462	19.0642	1.31273	-27.2126	-0.412698	-0.426229	1.19355
15.9703	0.316522	17333.1	13488	354.13	3960.48	9439.47	4896.17	12348.9	94.3441	12.3178	127.669	41.4313	596.331	950.371	3.93904	19.0649	1.31473	-6.19673	-0.412698	-0.47541	1.12903
15.9802	0.325409	17420.6	13575.6	360.769	3983.41	9505.35	4964.42	12369.3	101.731	12.5593	121.654	45.446	614.59	928.556	3.93847	19.0718	1.32096	19.207	-0.412698	-0.409836	1.41935
15.9901	0.323346	17387.9	13508.9	375.805	3979.42	9444.9	4980.45	12322.9	99.6255	13.0424	130.294	47.3647	618.499	929.686	3.94319	19.0715	1.32323	38.4903	-0.52381	-0.459016	1.51613
16	0.314777	17419.6	13547.1	372.3	3957.08	9504.34	4964.11	12369.8	107.832	13.5254	126.494	42.0377	620.752	944.384	3.93978	19.0613	1.32125	18.9526	-0.52381	-0.409836	1.51613
16.0099	0.310851	17503.7	13570.9	382.464	4054.84	9429.44	5065.24	12351.9	123.08	13.2839	118.305	44.6126	635.741	940.431	3.95386	19.0789	1.32761	69.0984	-0.380952	-0.540984	1.32258
16.0198	0.310339	17576.5	13693.7	386.959	4067.87	9540.94	5089.23	12402.5	114.646	8.69492	122.548	50.6186	646.135	943.278	3.95779	19.0831	1.32606	66.7551	-0.365079	-0.377049	1.19355
16.0297	0.326931	17581.8	13669.7	384.03	4002.83	9580.33	5007.53	12487.7	115.066	7.72882	121.207	49.411	645.284	988.705	3.9527	19.0818	1.32184	7.83069	-0.396825	-0.491803	1.35484
16.0396	0.323911	17521.8	13656.3	393.518	3984.71	9584.45	5005.93	12428.7	118.046	10.1441	126.703	54.1005	662.031	979.602	3.96714	19.0844	1.32257	22.4569	-0.365079	-0.344262	1.25806
16.0495	0.325059	17638.2	13708.1	381.661	3999.2	9620.59	5068.6	12481.3	105.568	11.8119	136.423	44.5214	620.833	975.234	3.9748	19.1042	1.33298	36.9704	-0.380952	-0.459016	1.29032
16.0594	0.326849	17735.8	13738.1	382.6	4036.66	9615.42	5096.46	12553.3	108.339	9.66103	127.441	44.7039	620.793	958.661	3.97474	19.0969	1.33759	30.7779	-0.396825	-0.377049	1.25806
16.0693	0.323136	17664.5	13623.5	376.502	3979.24	9558.54	5036.27	12542.5	108.972	12.5593	124.461	39.5499	622.84	941.291	3.98332	19.0878	1.34135	6.50188	-0.31746	-0.377049	1.03226
16.0792	0.318744	17704	13706.6	404.137	4065.85	9555.35	5084.28	12534.3	118.073	9.66103	139.19	36.6288	633.688	955.865	3.95776	19.0689	1.33853	30.2482	-0.349206	-0.393443	1.22581
16.0891	0.323381	17704.3	13730.1	404.918	4078.72	9563.63	5106.54	12510	112.468	13.2839	139.742	44.5079	618.424	956.5	3.95182	19.089	1.33242	46.581	-0.396825	-0.459016	1.45161
16.099	0.331953	17680.1	13730.6	394.09	4056.35	9586.23	5097.5	12494.6	103.627	13.5254	135.225	39.1125	622.063	957.562	3.96329	19.1093	1.34372	46.5168	-0.380952	-0.377049	1.19355
16.1089	0.324904	17712.9	13768.1	380.366	4089.16	9590.58	5114.68	12509.9	103.682	9.4195	137.599	32.0855	621.164	968.441	3.97224	19.1199	1.34319	50.2752	-0.412698	-0.377049	1.45161
16.1188	0.3189	17617	13695	389.729	4067.92	9540.54	5097.16	12433.2	102.383	12.5593	137.772	40.233	657.674	977.081	3.97563	19.1259	1.34311	62.3166	-0.333333	-0.409836	1.19355
16.1287	0.321969	17683	13744.1	397.396	4151	9505.06	5180.14	12414.8	109.916	16.9068	133.689	36.9066	633.806	993.774	3.96652	19.1264	1.34555	104.448	-0.31746	-0.377049	1.32258
16.1386	0.317532	17633.8	13752.3	388.343	4164.5	9498.88	5137.44	12407.5	105.213	17.3898	132.551	42.7851	633.33	995.359	3.9667	19.1249	1.34702	87.1453	-0.301587	-0.459016	1.16129
16.1485	0.321301	17622.4	13757.6	393.231	4116.94	9554.04	5110.01	12425.8	107.301	19.8051	140.658	37.6809	629.777	997.104	3.9577	19.1102	1.33451	70.0282	-0.333333	-0.409836	1.25806
16.1584	0.320555	17510.3	13710.6	387.397	4073.46	9551.73	5049.04	12375.8	111.228	17.3898	132.195	43.9015	629.19	998.628	3.9585	19.1076	1.33135	55.5846	-0.412698	-0.442623	1.35484
16.1683	0.315366	17525.2	13782.1	385.684	4139.53	9553.7	5063.45	12372.8	106.822	17.8729	139.814	41.3494	657.867	1053.93	3.96215	19.1062	1.3288	62.859	-0.412698	-0.377049	1.67742
16.1782	0.321844	17607.8	13824.5	380.216	4128.27	9610.87	5088.03	12434.3	104.899	15.2161	136.415	41.7143	644.107	1032.07	3.95266	19.0944	1.32355	57.9276	-0.412698	-0.459016	1.3871
16.1881	0.326479	17534.8	13730	390.549	4065.42	9582.09	5057.36	12394.9	111.62	13.2839	135.626	43.1407	640.434	985.327	3.94618	19.0903	1.31401	54.3667	-0.285714	-0.459016	1
16.198	0.323001	17729.1	13866	402.939	4127.58	9650.34	5123.73	12517.3	117.894	16.6653	145.542	41.1266	655.306	999.04	3.96163	19.0978	1.32709	52.4161	-0.412698	-0.295082	1.03226
16.2079	0.323047	17543.1	13727.7	383.812	4076.85	9563.15	5056.95	12398.4	114.75	19.2536	136.775	36.0546	629.176	972.837	3.95814	19.1025	1.32907	53.286	-0.412698	-0.409836	1.45161
16.2178	0.32778	17589.4	13785.7	372.1	4099.45	9599.06	5043.17	12459.1	108.412	14.4459	134.998	32.8235	619.914	992.58	3.94871	19.107	1.32774	31.3045	-0.412698	-0.344262	1.29032
16.2277	0.326789	17690.6	13826.7	379.723	4174.26	9564.44	5205.32	12397.2	110.95	14.0085	137.75	33.9399	642.19	933.257	3.95714	19.103	1.33108	120.358	-0.365079	-0.344262	1.09677
16.2376	0.320687	17640	13750.4	379.69	4085.97	9579.58	5121.24	12433.9	118.16	15.1933	128.171	27.7836	635.08	936.241	3.96361	19.1089	1.32895	72.9841	-0.349206	-0.377049	1.09677
16.2475	0.317489	17747.2	13855.4	377.275	4111.55	9655.23	5139.03	12519.5	120.389	23.0724	124.699	25.897	664.373	940.231	3.97756	19.117	1.32469	58.7349	-0.31746	-0.459016	1.19355
16.2574	0.319049	17671.9	13830.7	388.491	4105.58	9636.24	5112.05	12471	120.197	23.683	135.531	24.0561	646.445	933.851	3.9759	19.1222	1.32795	59.2086	-0.31746	-0.639344	1
16.2673	0.321371	17693.7	13743	395.605	4021.84	9633.16	5069.13	12536.5	125.237	22.6578	127.182	27.738	633.924	923.796	3.98207	19.1204	1.32609	22.856	-0.412698	-0.57377	1.22581
16.2772	0.326632	17789.2	13905.5	402.056	4101.67	9715.16	5109.05	12591.5	128.677	25.5561	128.914	31.4656	642.63	926.024	3.96719	19.1024	1.31831	26.5254	-0.349206	-0.491803	1.09677
16.2871	0.323797	17677.2	13773.7	380.327	3979.63	9707.76	5033.91	12557	125.182	24.6356	123.086	29.9708	642.706	930.399	3.98352	19.1138	1.32358	1.67629	-0.285714	-0.557377	1
16.297	0.326183	17566.9	13682.6	389.39	3924.9	9672.57	4942.25	12539.5	138.542	22.2204	120.06	30.003	633.366	919.979	3.98397	19.0832	1.31765	-35.0282	-0.444444	-0.508197	1.41935
16.3069	0.336135	17655.6	13777.7	392.74	3970.13	9717.55	4995.86	12569.7	130.048	18.046	121.039	29.8527	604.488	928.008	3.96461	19.0716	1.30727	-18.7391	-0.460317	-0.360656	1.29032
16.3168	0.340483	17665.1	13862.5	400.693	4002.9	9770.07	4984.11	12591.5	141.847	22.5438	127.192	27.483	619.991	925.017	3.96451	19.0997	1.30918	-29.7034	-0.460317	-0.622951	1.32258
16.3267	0.327177	17600	13839.5	388.858	4012.88	9739.75	4950.44	12562.7	137.905	17.1618	125.87	32.7738	644.428	936.26	3.97751	19.105	1.31556	-37.3559	-0.412698	-0.393443	1.29032
16.3366	0.325768	17578.1	13809.3	387.287	4036.65	9687.24	4963.34	12529.3	135.485	18.8296	131.507	30.9328	639.264	990.576	3.99223	19.0982	1.3246	-22.8722	-0.492063	-0.360656	1.45161
16.3465	0.333682	17665.1	13879.2	392.922	4091.95	9702.73	5044.76	12535.8	134.993	16.8746	127.547	34.0405	631.061	969.719	3.99082	19.0935	1.31949	12.0648	-0.31746	-0.180328	1.16129
16.3564	0.32794	17529.3	13721	388.186	3967.76	9667.28	4930.29	12513	136.187	20.6115	125.232	30.117	614.991	926.63	3.97953	19.081	1.31211	-33.4976	-0.444444	-0.491803	1.12903
16.3663	0.331313	17564.2	13761.6	413.294	4005.35	9675.51	4953.78	12529.7	148.482	20.9121	126.389	37.6634	619.876	935.488	3.98614	19.0821	1.31503	-27.2741	-0.253968	-0.57377	1.09677
16.3762	0.32281	17471	13662.3	398.302	4004.91	9572.32	4968.1	12417.8	133.909	18.9893	133.015	35.0066	622.368	930.45	3.97365	19.0658	1.3163	8.25665	-0.31746	-0.491803	1.25806
16.3861	0.337433	17478	13713.9	404.535	4017.19	9611.9	4937.98	12455.2	137.672	19.4267	133.785	37.6862	635.533	918.626	3.99588	19.0604	1.31474	-15.0158	-0.396825	-0.557377	1.19355
16.396	0.335246	17239.6	13508.8	381.543	3942.02	9481.94	4874.04	12280.8	139.076	13.1699	125.883	37.34	600.209	922.075	4.0021	19.0514	1.32259	1.56118	-0.365079	-0.57377	1.22581
16.4059	0.337791	17359.1	13646.1	379.715	4028.43	9531.09	4921.01	12351.5	134.496	12.5365	123.71	35.2575	596.39	947.684	4.00229	19.0593	1.32535	4.3029	-0.31746	-0.557377	1.09677
16.4158	0.331042	17389.7	13613	390.179	3946.77	9579.9	4887.59	12415.8	138.671	12.0763	118.807	45.5062	596.118	925.634	4.0141	19.0581	1.3156	-27.4548	-0.444444	-0.442623	1.06452
16.4257	0.335597	17333	13528.8	404.072	3926.98	9514.64	4870.3	12375.5	152.042	11.8119	117.011	45.2647	586.287	927.546	4.00017	19.0594	1.31405	-24.7603	-0.380952	-0.540984	1.03226
16.4356	0.343031	17386.5	13605.9	398.041	4040.1	9478.69	4953.46	12345.9	143.041	10.4447	121.5	48.1858	555.203	956.705	3.99764	19.033	1.29815	20.3559	-0.380952	-0.606557	1.16129
16.4455	0.344619	17376.5	13673.2	401.685	4015.19	9570.88	4924.13	12365.2	141.523	14.874	115.471	52.7614	563.525	955.189	4.00625	19.0187	1.29042	2.14263	-0.412698	-0.655738	1.06452
16.4554	0.344617	17346	13537.6	384.988	3977.05	9472.25	4926.75	12330.9	130.915	9.72009	121.062	51.5309	571.346	973.62	4.01432	19.0233	1.29628	12.2442	-0.380952	-0.639344	1.19355
16.4653	0.334905	17411.4	13663.3	367.324	3932.45	9644.56	4847.94	12477.1	132.286	12.4909	108.189	44.2851	573.696	947.691	4.02372	19.0147	1.2916	-61.2452	-0.285714	-0.540984	0.741935
16.4752	0.330194	17434.5	13730.2	382.102	4005.22	9640.68	4953.19	12397	148.925	9.4195	109.72	48.4004	600.208	933.581	4.0455	19.03	1.29864	6.95495	-0.333333	-0.557377	1.22581
16.4851	0.343317	17577.2	13831.5	381.318	3956.53	9788.64	4949.09	12541.8	130.491	10.709	117.922	48.1361	587.905	918.766	4.06175	19.0606	1.3172	-32.5408	-0.380952	-0.393443	1.03226
16.495	0.332783	17646.8	13889.7	383.902	4064.76	9738.67	5027.91	12532.6	129.789	14.4231	114.218	47.5846	593.264	931.049	4.06125	19.0444	1.31577	5.32474	-0.396825	-0.57377	0.935484
16.505	0.336193	17521.9	13854.6	385.041	4065.51	9699.91	5004.27	12428.4	133.125	18.1144	115.288	49.9315	626.351	899.576	4.04479	19.0331	1.30361	21.7802	-0.396825	-0.57377	0.741935
16.5149	0.340151	17650.5	13916.7	372.983	4031.26	9800.02	4966.33	12598.8	124.421	18.5747	112.09	48.3817	613.651	933.047	4.05321	19.0475	1.31038	-39.5914	-0.31746	-0.47541	0.870968
16.5248	0.342878	17656.6	13868.9	393.259	3999.95	9779.52	4958.66	12608.4	124.375	25.8567	114.906	45.839	607.475	919.49	4.0624	19.0719	1.32303	-45.5542	-0.412698	-0.508197	0.967742
16.5347	0.334986	17694.3	13868.9	401.192	4028.56	9752.04	5004.06	12601.9	123.833	37.4043	121.372	43.3553	589.52	873.69	4.08723	19.0821	1.32995	-23.4374	-0.365079	-0.393443	0.935484
16.5446	0.330957	17543	13671.6	410.476	3974.56	9613.1	4964.36	12494.7	130.185	31.8264	122.26	46.7823	597.997	893.382	4.08682	19.0641	1.32676	-13.4209	-0.380952	-0.508197	0.935484
16.5545	0.335141	17581	13758.4	416.964	3976.72	9694.21	4978.34	12515.2	138.406	27.5018	124.284	50.6601	599.103	912.657	4.09337	19.0682	1.31941	-12.4539	-0.428571	-0.491803	1.03226
16.5644	0.344935	17552.2	13751.6	417.528	4024.94	9641.8	5011.22	12456.1	143.022	22.1426	128.44	53.1116	644.838	909.564	4.09209	19.0788	1.32487	17.7017	-0.396825	-0.47541	0.870968
16.5743	0.342624	17507.9	13752.3	414.805	4017.09	9649.82	5020.92	12401.5	121.709	20.9121	132.914	54.6158	648.802	905.377	4.0988	19.106	1.3344	36.2512	-0.333333	-0.459016	0.903226
16.5842	0.338606	17538.7	13816.1	409.989	4048.48	9683.06	5045.3	12408.9	128.485	27.652	128.69	49.8993	625.938	926.491	4.10221	19.1121	1.3391	45.311	-0.333333	-0.459016	0.967742
16.5941	0.346672	17671.7	13904.5	397.701	4048.85	9769.64	5097.88	12487.8	118.073	18.2097	134.974	47.9993	636.095	928.216	4.10703	19.1162	1.3431	48.4488	-0.412698	-0.442623	0.806452
16.604	0.350514	17563.7	13796.2	373.763	4040.2	9675.5	5070.18	12413	113.598	11.3195	127.902	41.9518	640.86	934.408	4.09196	19.1008	1.34118	55.4358	-0.412698	-0.409836	1.09677
16.6139	0.339812	17519.8	13758	356.599	4001.55	9672.2	5011.23	12424.3	110.353	7.61478	116.81	44.4489	650.597	952.025	4.10067	19.1212	1.35186	25.9761	-0.428571	-0.47541	1.29032
16.6238	0.333886	17556.4	13771.9	364.382	4052.86	9632.76	5044.08	12426	114.486	5.77381	118.41	42.6173	644.731	948.726	4.09241	19.1142	1.34886	40.3105	-0.476191	-0.311475	1.35484
16.6337	0.331647	17550.8	13795.9	382.207	4037.95	9675.71	5064.29	12404.3	124.894	3.86441	118.55	44.4904	647.285	963.573	4.10826	19.1003	1.33985	55.0478	-0.476191	-0.606557	1.22581
16.6436	0.338414	17535.5	13789.4	422.044	4011.98	9691.12	5080.64	12368.5	148.509	5.04923	124.279	48.3092	633.651	974.16	4.10306	19.09	1.33462	71.7058	-0.460317	-0.47541	1.45161
16.6535	0.341921	17584	13814.4	402.849	4022.67	9704.53	5096.28	12400.6	124.279	10.2031	134.733	53.6818	642.566	943.507	4.08567	19.075	1.3307	70.4202	-0.492063	-0.344262	1.25806
16.6634	0.352147	17596.6	13789.7	395.189	4013.4	9690.57	5074	12436.9	131.041	5.77381	126.534	52.7064	632.995	919.323	4.08702	19.0828	1.33818	50.9551	-0.460317	-0.278689	1.35484
16.6733	0.353095	17535.3	13785.7	407.37	3970.57	9727.14	5015.5	12431.7	138.16	6.98144	132.595	55.4544	637.346	916.959	4.07764	19.0769	1.32255	25.9668	-0.428571	-0.344262	1.12903
16.6832	0.358351	17541.4	13795.7	408.751	3947.47	9762.5	4960.85	12494.9	150.651	6.03814	133.571	44.6863	600.962	918.185	4.06732	19.0766	1.32403	-15.057	-0.412698	-0.557377	1.12903
16.6931	0.351471	17457.4	13753	402.006	4072.64	9596.66	5044.26	12329.4	142.667	6.03814	136.792	42.6401	598.425	938.197	4.07625	19.062	1.31543	65.512	-0.492063	-0.540984	1.32258
16.703	0.359631	17418.7	13712.2	386.173	4104.98	9522.96	5084.31	12250.1	134.888	7.72882	130.851	43.5606	606.788	946.497	4.06758	19.0545	1.31411	104.151	-0.555556	-0.655738	1.29032
16.7129	0.347708	17439.5	13752.4	375.913	4029.67	9637.01	4997.38	12356.4	128.603	10.6271	120.301	44.7091	610.892	922.3	4.08166	19.0583	1.31607	37.3838	-0.428571	-0.47541	1.25806
16.7228	0.349311	17408.9	13769.8	380.199	4032.94	9650.56	4994.15	12328.5	120.634	8.69492	129.721	48.4045	624.063	932.502	4.07049	19.053	1.30815	43.1934	-0.507937	-0.557377	1.32258
16.7327	0.351795	17492.6	13805.6	350.883	4035.49	9683.24	4990.55	12415.1	124.339	4.83051	114.723	43.9524	612.876	954.141	4.06991	19.0563	1.30869	19.0564	-0.444444	-0.47541	1.41935
16.7426	0.354206	17500.5	13731.4	337.255	3997.63	9648.08	4986.52	12428.2	110.64	4.83051	120.461	43.2828	587.914	957.461	4.07016	19.0612	1.31369	13.8296	-0.476191	-0.360656	1.54839
16.7525	0.34129	17403.1	13769.6	363.568	4100.92	9583.6	5045.75	12272.2	121.281	5.55509	122.42	52.0958	603.363	951.742	4.05545	19.0665	1.30379	81.0618	-0.333333	-0.393443	1.12903
16.7624	0.334638	17453.7	13740.1	353.188	4049.66	9604.43	5006.81	12360.9	121.026	4.58899	117.394	53.714	590.906	959.529	4.07708	19.0814	1.31257	40.4715	-0.428571	-0.52459	1.06452
16.7723	0.33409	17375.9	13660.8	354.282	3982.99	9590.92	4945.65	12343.4	125.601	3.13983	115.625	52.1508	585.966	945.984	4.05752	19.0784	1.30403	17.5027	-0.396825	-0.491803	1.19355
16.7822	0.340479	17489.4	13727.5	345.17	4020.3	9620.59	5001.65	12401.2	135.212	5.31356	106.137	46.915	563.522	952.937	4.0734	19.0802	1.30824	27.6652	-0.444444	-0.491803	1.41935
16.7921	0.330987	17464.2	13666.1	371.044	3994.07	9584.59	4997.83	12378.9	140.863	4.10594	111.095	54.3111	604.055	925.699	4.07965	19.0932	1.31369	31.7481	-0.460317	-0.409836	1.25806
16.802	0.329641	17480	13694.9	372.75	3996.46	9612.71	4986.72	12407.5	130.733	5.79662	119.203	51.9187	621.817	949.794	4.08149	19.0954	1.31289	19.3007	-0.460317	-0.606557	1.09677
16.8119	0.335161	17340	13587.5	386.959	3965.35	9533.3	4959.09	12292	125.25	6.27967	120.524	65.1704	619.167	928.265	4.08512	19.0879	1.31543	36.906	-0.476191	-0.377049	1.29032
16.8218	0.328056	17432.7	13657.9	394.584	3944.03	9628.41	4922.76	12424.5	131.233	3.13983	125.659	60.0165	610.128	875.146	4.07213	19.0768	1.31192	-13.8984	-0.492063	-0.672131	1.6129
16.8317	0.331655	17481.4	13627.6	400.424	3941.61	9599.46	4933.61	12461.2	139.709	1.93221	124.598	61.3381	628.715	891.679	4.08949	19.1005	1.32941	-18.5407	-0.52381	-0.377049	1.45161
16.8416	0.328564	17430.7	13614.5	423.755	4005.03	9522.32	4995.22	12348.3	150.455	5.79662	127.787	73.0361	626.098	909.388	4.10518	19.1074	1.32597	38.5329	-0.476191	-0.52459	1.09677
16.8515	0.323902	17549.4	13757.1	422.954	4041.99	9627.63	5022.28	12439.6	144.59	4.34746	124.648	77.9484	608.353	945.297	4.10654	19.1136	1.32529	26.966	-0.476191	-0.47541	0.967742
16.8614	0.319553	17443.7	13689.7	403.727	4052.38	9555.13	5022.74	12338.7	145.118	2.17373	122.46	70.9992	589.732	946.937	4.13494	19.1147	1.32895	53.4075	-0.492063	-0.409836	0.967742
16.8713	0.318419	17467.5	13723	405.612	4078.93	9557.49	5057.12	12323.7	141.14	0.966103	120.414	67.8593	595.077	967.474	4.12235	19.112	1.32687	72.7705	-0.444444	-0.393443	1.19355
16.8812	0.333073	17249.6	13539.5	399.482	3986.6	9465.45	4953.34	12208.8	131.365	1.44915	114.085	71.2313	610.368	942.579	4.12001	19.1154	1.32599	55.9603	-0.380952	-0.377049	0.935484
16.8911	0.33324	17251.4	13507.3	397.931	3988.18	9431.12	4956.92	12206.5	120.633	3.13983	119.695	78.9695	591.745	969.29	4.1131	19.1208	1.33243	58.1754	-0.412698	-0.262295	0.967742
16.901	0.334882	17370.6	13654.9	417.409	4048.34	9521.4	4990.71	12294.7	128.444	4.83051	130.326	87.172	638.544	960.292	4.12446	19.1222	1.3253	50.4256	-0.428571	-0.393443	1.06452
16.9109	0.333008	17418.4	13682.3	418.38	4001.23	9593.93	4939.78	12391.4	133.461	6.27967	130.221	83.7948	624.247	947.531	4.11719	19.1081	1.31995	2.36562	-0.412698	-0.47541	0.903226
16.9208	0.334246	17513.2	13760.1	412.28	4050.12	9625.14	5005.02	12423.3	134.263	3.86441	129.173	82.5737	639.191	980.46	4.12049	19.1249	1.32084	23.4412	-0.396825	-0.360656	1.16129
16.9307	0.333084	17458.9	13712.1	393.2	4043.44	9583.57	5044.99	12328.8	115.378	3.86441	125.159	75.8016	644.611	968.949	4.12583	19.1241	1.33053	65.997	-0.396825	-0.459016	1.03226
16.9406	0.3187	17496.6	13693.2	406.673	4016.05	9590.89	5057.01	12353.3	123.071	3.62288	130.149	78.6087	628.704	952.992	4.14763	19.1369	1.33212	65.0247	-0.396825	-0.344262	1.06452
16.9505	0.330879	17495.5	13673.6	398.717	4050.48	9534.5	5069.7	12337.2	113.142	3.13983	137.281	78.9414	615.37	992.37	4.16147	19.1379	1.33943	74.9428	-0.507937	-0.491803	0.967742
16.9604	0.330193	17491.4	13725.7	400.969	4109.94	9527.45	5109.38	12293.7	128.521	5.07204	132.4	72.3881	628.358	1005.39	4.1643	19.1385	1.33588	104.094	-0.349206	-0.459016	0.903226
16.9703	0.325435	17479.3	13659.4	391.563	4031.45	9540.19	5064.73	12326.8	128.818	4.58899	134.93	64.7692	604.663	980.154	4.14686	19.1293	1.33527	75.4032	-0.460317	-0.508197	0.870968
16.9802	0.340648	17491.2	13637.8	403.807	4082.13	9468.51	5129.22	12274.8	128.649	4.34746	131.092	78.9736	627.483	960.951	4.14612	19.1396	1.34242	117.935	-0.460317	-0.311475	1.09677
16.9901	0.334953	17456.8	13655	397.39	4095.65	9469.9	5139.18	12228.1	127.692	4.58899	126.171	75.501	609.616	975.833	4.15585	19.145	1.34522	134.568	-0.460317	-0.295082	1.19355
17	0.33589	17383.1	13549	402.152	4104.19	9356.19	5179.7	12114.8	147.305	6.27967	125.204	65.0429	585.638	969.023	4.15556	19.1528	1.34328	182.265	-0.396825	-0.508197	0.903226
17.0099	0.345564	17424	13578.8	391.173	4152.61	9339.92	5224.11	12113.6	145.847	2.17373	121.431	65.1569	631.183	983.862	4.15851	19.1557	1.342	202.552	-0.428571	-0.344262	1
17.0198	0.336813	17510.2	13631.6	387.036	4230.39	9313.51	5355.65	12066.8	131.958	1.44915	124.78	62.0037	622.324	998.282	4.15914	19.1675	1.35069	273.912	-0.460317	-0.508197	1.06452
17.0297	0.341078	17659.9	13719.3	399.805	4222.35	9410.68	5343.05	12230.5	139.723	2.89831	124.402	68.6295	642.021	996.221	4.17396	19.1746	1.35237	225.673	-0.555556	-0.426229	1.3871
17.0396	0.331152	17597.8	13669.7	427.831	4189.07	9395.52	5298.73	12213.9	162.581	4.10594	128.006	69.3904	661.065	1009.23	4.16674	19.1698	1.34818	210.051	-0.444444	-0.229508	1.12903
17.0495	0.335264	17558.7	13657.8	402.271	4120.54	9452.4	5229.76	12244.1	141.012	1.20763	127.063	64.9745	669.395	987.07	4.17564	19.1894	1.36209	171.164	-0.444444	-0.672131	1.16129
17.0594	0.32875	17316	13431.9	381.67	4069.25	9276.6	5150.86	12079.1	132.007	0.966103	126.671	58.558	623.85	962.146	4.17217	19.1703	1.35481	178.566	-0.476191	-0.459016	1.09677
17.0693	0.327784	17360.3	13474.9	347.735	4060.24	9330.13	5133.38	12142.3	116.81	1.93221	117.293	54.0146	631.876	953.295	4.17263	19.1819	1.3571	154.252	-0.476191	-0.344262	1.09677
17.0792	0.321333	17268.1	13393.5	376.504	4068.18	9239.57	5141.97	12040.5	134.236	2.65678	119.927	54.1286	630.315	930.397	4.18947	19.1679	1.35101	184.607	-0.380952	-0.245902	0.903226
17.0891	0.321731	17367.4	13469.9	377.525	4052.93	9326.61	5152.42	12124.6	134.546	4.34746	114.326	59.465	658.244	949.27	4.20763	19.1855	1.35733	167.436	-0.396825	-0.311475	0.870968
17.099	0.31356	17545.9	13533.4	393.996	4111.55	9333.17	5236.13	12221.1	144.325	2.89831	119.134	62.2949	647.095	955.145	4.20438	19.1893	1.3608	180.003	-0.476191	-0.590164	1.06452
17.1089	0.308897	17500.6	13485.5	381.034	4048.45	9351.05	5148.09	12266.5	133.707	3.13983	106.343	70.6571	634.341	951.628	4.20955	19.188	1.37235	128.587	-0.412698	-0.459016	0.903226
17.1188	0.311834	17451.3	13519.7	379.545	4024.26	9408.54	5090.79	12273.6	124.493	2.89831	115.753	64.5505	637.854	954.441	4.19372	19.1804	1.36204	100.956	-0.476191	-0.360656	1.16129
17.1287	0.322986	17454.7	13503.4	368.867	3998.54	9417.15	5076.55	12290.4	122.525	2.41526	118.282	61.6428	657.456	941.518	4.19422	19.18	1.36345	90.1741	-0.349206	-0.360656	1.12903
17.1386	0.313843	17383.3	13466.3	367.483	4041.55	9336.41	5128.21	12166.8	128.166	3.86441	116.35	66.0131	654.352	940.062	4.17893	19.176	1.36286	145.577	-0.444444	-0.360656	1.3871
17.1485	0.304709	17282.9	13373.7	398.147	4041.35	9250.44	5123.33	12077.6	136.087	4.34746	127.036	65.2657	675.843	920.004	4.17581	19.1704	1.35563	166.551	-0.380952	-0.409836	1.22581
17.1584	0.3187	17388.8	13503.3	388.408	4113.19	9306.16	5140.59	12164.2	126.635	3.13983	127.669	68.6833	688.649	944.749	4.17666	19.1781	1.34841	151.812	-0.476191	-0.409836	1.3871
17.1683	0.323722	17402.6	13516.8	394.448	4124.46	9311.53	5173.11	12148.7	132.281	6.52119	123.887	69.6763	705.568	956.856	4.18665	19.1762	1.35699	170.472	-0.460317	-0.57377	1.25806
17.1782	0.32298	17519.8	13606.5	406.288	4124.69	9393.77	5200.5	12231.2	133.484	4.34746	123.518	76.011	713.356	972.531	4.1931	19.1833	1.35949	161.347	-0.476191	-0.47541	1.09677
17.1881	0.320863	17582	13702.4	414.337	4160.37	9458.68	5227.84	12270.8	137.922	5.31356	127.054	70.4974	698.207	965.465	4.18731	19.1613	1.35958	163.363	-0.476191	-0.426229	1.03226
17.198	0.318299	17570.5	13702.5	415.366	4177.61	9436.85	5173.06	12309.4	147.319	5.07204	122.114	73.7969	688.496	960.608	4.1932	19.1633	1.35909	128.675	-0.460317	-0.557377	1.03226
17.2079	0.323765	17357.9	13502.5	404.002	4074.92	9344.8	5079.35	12195.7	142.26	4.83051	122.652	65.84	664.018	943.616	4.18691	19.1591	1.36803	116.063	-0.460317	-0.52459	1.29032
17.2178	0.329034	17411.7	13533.5	389.941	4014.77	9430.39	5010.2	12313.2	134.231	8.4534	115.753	68.3237	664.061	953.09	4.19648	19.1807	1.37046	54.4069	-0.412698	-0.377049	1.16129
17.2277	0.323912	17301.9	13413.7	386.595	4005.46	9321.06	5009.38	12205.4	137.143	5.79662	114.495	64.2634	676.915	950.273	4.20598	19.1716	1.37284	82.0648	-0.507937	-0.57377	1.29032
17.2376	0.32105	17293.9	13370.5	406.118	3978.02	9302.69	5010.72	12193.4	139.194	7.97035	119.836	71.9466	668.17	958.628	4.20938	19.1606	1.37158	85.7913	-0.460317	-0.377049	1.09677
17.2475	0.318796	17404.4	13449.3	414.896	4069.02	9294.9	5137.3	12181.7	136.515	12.0763	122.734	68.4243	648.175	942.528	4.2031	19.155	1.3682	145.789	-0.460317	-0.311475	1.09677
17.2574	0.315133	17540.1	13548.7	417.534	4070.12	9391.4	5123.16	12329.7	123.341	11.5932	122.584	81.7444	628.132	963.299	4.20212	19.1559	1.37285	100.925	-0.507937	-0.409836	1.19355
17.2673	0.318777	17505.2	13569.3	415.719	4135.23	9346.6	5187.09	12230.7	139.395	11.5932	123.031	70.484	634.543	936.789	4.23255	19.1637	1.38095	155.447	-0.365079	-0.360656	1.12903
17.2772	0.315748	17646.4	13656.4	411.016	4116	9454.16	5147.17	12413	142.147	9.4195	126.931	60.4177	647.249	944.171	4.24191	19.1794	1.38716	90.0995	-0.492063	-0.459016	1.19355
17.2871	0.309829	17703.6	13681	415.026	4120.34	9471.41	5189.44	12424.9	142.412	7.72882	131.106	65.0201	667.196	954.322	4.25801	19.2123	1.39856	106.005	-0.396825	-0.491803	1.22581
17.297	0.30699	17584.7	13601.3	410.258	4065.86	9450	5128.31	12370.9	142.804	10.6043	132.714	56.2661	670.809	953.72	4.26085	19.2137	1.39763	92.5371	-0.444444	-0.426229	1.48387
17.3069	0.300853	17869.9	13862.9	410.738	4185.11	9591.51	5261.04	12522.6	140.808	10.6271	135.339	57.1275	680.274	981.856	4.27852	19.2194	1.39904	112.831	-0.428571	-0.57377	1.35484
17.3168	0.301436	17986.3	14054.8	412.756	4246.41	9719.76	5338.98	12558.7	134.806	13.9629	131.68	65.585	695.149	988.356	4.2876	19.2265	1.3941	138.514	-0.476191	-0.590164	1.41935
17.3267	0.312376	17878.2	13918.4	418.707	4251.31	9579.96	5339.56	12451.5	135.508	14.619	135.713	56.4848	683.844	995.408	4.29001	19.2103	1.38846	166.649	-0.412698	-0.426229	1.35484
17.3366	0.31843	17571.7	13630.6	417.649	4122.05	9419.99	5200.43	12282.6	139.135	13.8032	133.266	63.1013	702.98	975.154	4.3047	19.2072	1.38634	147.95	-0.412698	-0.377049	1.22581
17.3465	0.313126	17775.3	13805.4	419.502	4232.14	9485.54	5297.88	12389.7	142.143	15.3892	131.37	59.0866	690.595	1004.73	4.29941	19.2024	1.38786	163.968	-0.444444	-0.377049	1.12903
17.3564	0.314153	17890.3	13937.7	407.802	4288.98	9560.73	5339.54	12462.7	137.819	19.2308	127.428	57.141	700.296	1019.29	4.30061	19.2055	1.39604	163.727	-0.412698	-0.377049	1.12903
17.3663	0.323644	17807.9	13866.3	393.654	4255.18	9523.1	5303.62	12416.3	134.861	15.6764	117.466	59.6516	719.835	1028.48	4.31244	19.202	1.39753	159.636	-0.460317	-0.47541	1.22581
17.3762	0.312421	17890.6	13903.5	410.429	4264.7	9552.5	5335.21	12469.1	135.645	13.9857	121.089	65.161	699.183	1072.83	4.32206	19.2177	1.39888	160.118	-0.444444	-0.409836	1.03226
17.3861	0.314526	17926.6	13920	414.495	4302.7	9532.13	5358.22	12483.3	131.644	11.5932	140.402	62.8048	726.966	1076.78	4.3298	19.227	1.40074	166.788	-0.52381	-0.426229	1.35484
17.396	0.311953	17925.1	13927.6	416.326	4312.32	9529.83	5408.55	12431.1	137.185	11.1102	129.602	64.5639	729.18	1057.94	4.32176	19.2145	1.39564	203	-0.396825	-0.426229	1.06452
17.4059	0.319169	18004.5	13986.7	428.008	4318.85	9585.05	5371.98	12549.7	144.8	18.5975	133.762	61.1235	737.336	1081.26	4.30382	19.1947	1.38027	155.714	-0.444444	-0.540984	1.16129
17.4158	0.322606	17901.9	13828.3	403.67	4226.96	9519.09	5339.41	12480.2	136.347	10.8687	125.596	60.2527	726.211	1073.72	4.29714	19.2051	1.38764	159.121	-0.444444	-0.540984	1.19355
17.4257	0.320916	17703.6	13726.2	412.041	4147.86	9498.15	5190.51	12432.9	137.117	12.8009	126.416	58.248	705.584	1028.59	4.29732	19.1844	1.38621	104.427	-0.349206	-0.491803	1.09677
17.4356	0.319335	17764.7	13803.1	403.071	4141.52	9582.51	5212.75	12472.9	135.185	13.0424	118.259	62.8826	702.302	1010.83	4.31367	19.1964	1.3954	104.011	-0.507937	-0.426229	1.32258
17.4455	0.319225	17628.7	13638.5	421.919	4111.1	9443.7	5212.48	12332.5	136.219	18.839	115.402	68.474	683.965	1017.1	4.32363	19.1839	1.38613	140.401	-0.492063	-0.426229	1.35484
17.4554	0.313611	17601.2	13682.1	425.301	4140.48	9456.75	5211.35	12305	150.064	16.4237	119.208	67.5897	676.014	1005.16	4.34837	19.1905	1.3912	147.046	-0.476191	-0.327869	1.12903
17.4653	0.315448	17729	13846.2	411.214	4158.92	9600.1	5211.39	12430.5	146.341	14.0085	119.212	64.5961	667.503	1017.19	4.33615	19.1835	1.38503	114.441	-0.444444	-0.278689	1.16129
17.4752	0.322279	17601.4	13686.8	419.136	4089.09	9515.8	5156.2	12363.3	143.05	14.1816	122.228	64.8014	626.676	1003.74	4.34628	19.177	1.38684	107.083	-0.380952	-0.409836	1.03226
17.4851	0.32398	17611.4	13693.7	418.881	4142.39	9467.67	5206.39	12321.3	142.567	18.1963	116.764	66.2184	629.849	1037.66	4.3552	19.1883	1.38423	140.577	-0.365079	-0.409836	0.83871
17.495	0.339098	17515.8	13607.8	401.483	4080.74	9441.88	5139.85	12290.8	135.234	13.7213	115.37	72.5893	610.644	1020.41	4.34034	19.1691	1.37342	118.571	-0.428571	-0.622951	1.06452
17.505	0.336759	17394.1	13481.6	408.312	4084.32	9310.97	5153.25	12154.6	127.557	13.0424	113.739	82.1538	608.28	1002.45	4.34294	19.1705	1.38113	160.008	-0.333333	-0.491803	0.903226
17.5149	0.342888	17496.1	13556.7	425.244	4103.93	9367.08	5202.02	12208.3	134.26	11.1102	124.748	87.4217	622.659	996.637	4.3516	19.1756	1.38496	167.981	-0.396825	-0.590164	1.12903
17.5248	0.328602	17580.1	13688.1	414.033	4152.53	9448.73	5245.52	12247.7	127.233	10.3856	119.777	87.3077	646.61	1015.27	4.3517	19.197	1.38774	177.322	-0.396825	-0.377049	1.09677
17.5347	0.330076	17389.9	13578.8	379.73	4012.05	9481.6	5104.14	12200.7	117.54	10.0985	116.445	77.2776	625.712	1015.88	4.33331	19.1915	1.38645	125.929	-0.365079	-0.311475	1.09677
17.5446	0.334283	17568	13743.5	388.235	4116.49	9541.31	5200.74	12281.6	123.318	10.8687	125.509	71.9506	603.872	1006.49	4.3422	19.1999	1.39176	148.355	-0.492063	-0.47541	1.12903
17.5545	0.32697	17697.7	13825	404.679	4226.93	9512.67	5241.36	12370.9	123.341	17.6314	137.563	67.2798	621.185	1020.25	4.36098	19.2131	1.39368	143.411	-0.349206	-0.508197	1.03226
17.5644	0.323138	17643.1	13759.3	374.543	4195.41	9477.56	5222.87	12333.9	108.817	15.9407	125.747	62.5633	638.693	1019.6	4.37141	19.2112	1.39397	144.719	-0.428571	-0.52459	1.09677
17.5743	0.320684	17645.9	13773	394.597	4177.89	9508.2	5244.51	12314.5	126.22	12.5593	133.525	62.3633	617.165	1016.12	4.39225	19.2287	1.40769	159.489	-0.380952	-0.47541	1.06452
17.5842	0.318092	17722.1	13816.2	418.935	4204.97	9524.34	5246.91	12388.4	134.122	14.7331	138.219	68.4055	623.743	1030.63	4.38129	19.2186	1.40147	141.374	-0.428571	-0.491803	1.03226
17.5941	0.31768	17674.5	13781.5	385.82	4227.05	9468.12	5259.01	12329.2	112.221	12.3178	130.731	73.4641	637.732	1045.16	4.36584	19.2063	1.39787	162.205	-0.412698	-0.508197	1
17.604	0.328921	17532.7	13656.2	400.461	4145.63	9423.66	5193.43	12252.4	116.591	11.1102	137.325	67.85	625.814	1037.67	4.36812	19.2012	1.39735	152.665	-0.396825	-0.409836	1.16129
17.6139	0.323124	17689.2	13742.4	392.947	4179.61	9475.35	5288.48	12313.2	99.1384	12.0763	138.474	67.3616	652.562	1041.6	4.38777	19.1989	1.40196	179.612	-0.396825	-0.52459	1.22581
17.6238	0.326306	17832.4	13832.6	386.915	4229.22	9516.81	5357.54	12388.3	91.4914	15.6992	142.033	60.7586	657.303	1031.98	4.39695	19.1992	1.40682	191.173	-0.428571	-0.491803	1.54839
17.6337	0.33278	17913.4	13894.6	399.023	4265.8	9540.2	5396.71	12428	97.5886	18.0004	144.458	51.7537	652.335	1050.28	4.40612	19.2201	1.41369	198.475	-0.476191	-0.442623	1.41935
17.6436	0.322306	17853.9	13823.9	383.373	4255.24	9482.37	5407.2	12360.4	92.8856	14.9518	128.809	56.6661	672.67	1085.73	4.41075	19.2237	1.41305	220.763	-0.428571	-0.459016	1.6129
17.6535	0.328399	17836.7	13737.4	380.371	4151.77	9499.67	5291.33	12459.3	103.786	13.0424	119.248	57.031	649.371	1049.52	4.40453	19.2168	1.4082	142.907	-0.428571	-0.409836	1.3871
17.6634	0.323779	17885.9	13819.2	380.21	4198.32	9534.6	5307.96	12491.6	105.354	10.1441	127.15	56.7842	613.256	1059.05	4.40423	19.2127	1.3979	142.007	-0.428571	-0.508197	1.19355
17.6733	0.323512	17858.8	13835.8	373.672	4207.96	9541.59	5299.89	12472.6	100.847	12.0763	126.785	49.1197	639.445	1086.43	4.41705	19.2248	1.41131	143.321	-0.476191	-0.491803	1.06452
17.6832	0.317894	17950.7	13910.5	391.785	4213.27	9610.7	5331.71	12532.5	108.252	13.767	133.384	54.8707	629.187	1083.81	4.44376	19.2368	1.41701	142.07	-0.428571	-0.508197	1.22581
17.6931	0.31659	17963.9	13932.1	370.938	4264.12	9582.61	5375.07	12503.4	103.33	11.8348	119.508	58.6895	642.427	1096.94	4.42991	19.231	1.41733	169.149	-0.460317	-0.360656	1.41935
17.703	0.314346	17972.2	13943.6	361.336	4322.5	9535.06	5416.06	12470.1	96.95	12.8009	117.863	58.1381	646.695	1103.78	4.41011	19.2247	1.41148	196.235	-0.52381	-0.262295	1.54839
17.7129	0.318243	17914.2	13901.2	365.284	4248.3	9568.04	5338.2	12491.1	94.63	14.0085	119.991	63.3189	626.089	1095.1	4.41713	19.2228	1.41314	155.729	-0.52381	-0.426229	1.22581
17.7228	0.313019	17877	13904.2	354.399	4258.02	9558.47	5302.28	12487	88.6562	13.0424	120.005	58.703	606.612	1077.76	4.43315	19.245	1.4214	140.647	-0.460317	-0.295082	1.19355
17.7327	0.305403	17838.3	13863.4	330.966	4252.13	9528.13	5289.34	12465.8	95.2231	8.4534	111.297	49.2607	618.893	1114.85	4.44843	19.2459	1.41932	140.326	-0.460317	-0.245902	1.41935
17.7426	0.314609	17862.4	13833.1	340.367	4273.85	9471.23	5346.58	12427.8	84.0538	10.1441	115.804	60.234	624.473	1121.8	4.4391	19.2376	1.41504	175.974	-0.460317	-0.360656	1.29032
17.7525	0.308222	17915.9	13921.3	336.395	4243.3	9591.66	5366.33	12463.3	79.9935	8.21187	117.645	57.9328	627.046	1114.83	4.45494	19.2612	1.42364	175.64	-0.460317	-0.393443	1.48387
17.7624	0.308763	17900.8	13964.1	320.785	4170.94	9706.54	5253.24	12560.9	77.542	9.4195	110.161	49.6712	640.332	1099.05	4.44765	19.2537	1.42064	99.355	-0.460317	-0.311475	0.967742
17.7723	0.314702	17834.8	13888.4	301.298	4135.94	9669.03	5180.4	12571	69.5166	10.6271	110.198	49.0648	599.154	1123.17	4.43899	19.2581	1.42507	63.9471	-0.412698	-0.377049	1.16129
17.7822	0.322061	17971.9	14039.6	319.957	4248.22	9707.99	5320	12568.5	71.9547	10.8687	119.362	46.5407	596.134	1100.72	4.43249	19.2536	1.41658	127.419	-0.507937	-0.442623	1.22581
17.7921	0.337008	17881.5	13977.6	329.413	4252.15	9641.15	5292.99	12504.2	75.9788	13.2839	116.346	54.5702	619.982	1088.78	4.43093	19.2525	1.41972	131.992	-0.492063	-0.278689	1.45161
17.802	0.332623	17766	13874.6	321.834	4162.88	9628.61	5233.78	12449.1	68.1225	7.70601	121.545	51.0251	609.801	1045.17	4.42913	19.2457	1.41759	119.664	-0.507937	-0.245902	1.35484
17.8119	0.315537	17778.2	13891	340.958	4181.94	9621.65	5241.65	12449	83.0099	10.6271	120.853	47.539	566.478	1057.29	4.42703	19.2281	1.41238	123.233	-0.396825	-0.377049	1.19355
17.8218	0.311283	17698.8	13802.2	353.928	4155.45	9560.14	5205.32	12406.9	93.3271	9.66103	131.48	45.4928	609.672	1038.09	4.4111	19.208	1.4044	117.834	-0.412698	-0.344262	1.3871
17.8317	0.313272	17704.4	13792.9	343.858	4147.65	9562.13	5184.56	12436.7	91.1855	12.0763	122.566	42.4576	601.757	1026.27	4.40862	19.2275	1.41059	100.756	-0.52381	-0.311475	1.45161
17.8416	0.311625	17709.3	13761.6	344.806	4174.61	9501.88	5236.54	12387.6	85.193	11.1102	127.884	49.3747	611.317	1013.91	4.40525	19.2234	1.40305	136.91	-0.444444	-0.426229	1.48387
17.8515	0.320071	17645.8	13670	347.073	4143.17	9442.91	5220.58	12341.2	95.0137	13.2839	121.03	46.153	599.103	1016.9	4.39874	19.2073	1.3964	141.776	-0.460317	-0.426229	1.45161
17.8614	0.327032	17689.3	13766.9	360.231	4181.22	9496.78	5249.84	12350.5	99.1424	8.4534	131.161	49.4753	641.014	1062.79	4.39966	19.2109	1.40286	152.53	-0.460317	-0.295082	1.3871
17.8713	0.324091	17703.4	13802.9	371.086	4186.55	9528.88	5251.4	12364.5	100.259	7.24577	137.381	50.5958	616.159	1024.64	4.38745	19.2193	1.40464	149.605	-0.365079	-0.131148	1.64516
17.8812	0.318487	17621.5	13688.4	351.563	4161.05	9438.75	5268.95	12264	96.5903	5.79662	120.83	52.3871	596.463	1001.87	4.37104	19.2044	1.39723	183.633	-0.444444	-0.377049	1.80645
17.8911	0.31168	17638.6	13751.7	345.901	4128.73	9535.8	5219.34	12332.1	107.646	5.31356	114.218	48.0759	580.628	1018.57	4.3662	19.1949	1.39397	143.597	-0.492063	-0.311475	1.51613
17.901	0.320869	17547.7	13617.9	345.19	4068.95	9463.82	5174.35	12288.2	109.281	6.69429	114.149	46.3945	599.37	992.564	4.3528	19.1884	1.38898	134.77	-0.428571	-0.278689	1.64516
17.9109	0.324788	17452.8	13616.5	319.607	4079.89	9452.68	5157.1	12211.7	93.9336	6.52119	110.768	45.6875	591.79	1026.89	4.36097	19.193	1.3957	146.893	-0.396825	-0.229508	1.45161
17.9208	0.329033	17522.6	13632.2	319.883	4156.82	9391.97	5197.56	12241.7	96.2535	6.03814	102.178	49.2741	613.366	1048.33	4.34677	19.1798	1.3843	157.303	-0.460317	-0.262295	1.58065
17.9307	0.331149	17433.9	13583.9	315.6	4096.26	9401.09	5148.53	12198.8	81.3473	3.62288	110.089	48.901	600.917	1050.92	4.35079	19.1832	1.38995	146.391	-0.396825	-0.180328	1.41935
17.9406	0.32506	17684.2	13780.9	327.551	4175.38	9514.63	5245.98	12347.3	96.3716	2.41526	114.309	44.4261	603.836	1036.06	4.35797	19.199	1.39689	151.628	-0.492063	-0.213115	1.70968
17.9505	0.317709	17689	13811.6	329.428	4100.12	9622.6	5188.22	12411.9	80.6859	7.24577	117.822	52.2865	603.19	1036.29	4.3631	19.1896	1.39261	108.853	-0.476191	-0.262295	1.6129
17.9604	0.319073	17668.5	13790.6	334.169	4117	9581.77	5211.35	12365.4	83.548	11.1102	122.078	44.8541	607.289	1039.4	4.36154	19.1901	1.39491	131.35	-0.444444	-0.245902	1.45161
17.9703	0.313526	17848.6	13973.1	319.494	4240.03	9647.97	5316.98	12446.5	73.9554	4.34746	135.362	38.6523	635.293	1044.98	4.36213	19.1972	1.39532	157.783	-0.396825	-0.180328	1.54839
17.9802	0.317442	17820	13919.2	314.47	4230.19	9600.68	5304.69	12427	76.9127	8.4534	130.636	36.7657	645.753	1060.23	4.36674	19.2064	1.40403	157.337	-0.492063	-0.344262	1.3871
17.9901	0.31197	17849.2	13967.7	325.025	4219.6	9658.33	5316.84	12442.5	83.4245	10.6271	132.855	33.7627	637.49	1081.77	4.36055	19.2078	1.3985	158.755	-0.460317	-0.393443	1.48387
18	0.320574	17855.4	13948.9	306.71	4232.76	9624.87	5308.52	12455.7	76.2109	10.8687	117.489	38.0511	658.21	1081.59	4.36543	19.2114	1.40281	151.598	-0.492063	-0.426229	1.54839
18.0099	0.32532	17743	13804.9	313.302	4214.71	9502.14	5298.38	12356.6	77.8829	9.90255	114.691	43.5834	633.454	1012.94	4.3466	19.1989	1.39793	172.798	-0.396825	-0.229508	1.51613
18.0198	0.32591	17731.3	13792	305.308	4249.2	9456.84	5342.73	12302.6	74.3512	11.8348	110.321	44.1349	663.122	1005.72	4.34803	19.2098	1.40203	206.792	-0.396825	-0.557377	1.25806
18.0297	0.319243	17803.9	13829	311.168	4218.11	9521.98	5335.7	12379.3	81.0415	11.8348	103.107	45.2741	604.992	1040.71	4.34203	19.2231	1.40627	183.675	-0.396825	-0.377049	1.25806
18.0396	0.324283	17752.3	13774.9	320.593	4221.4	9464.3	5300.34	12362.8	84.031	12.5593	110.125	46.5045	630.681	1037.99	4.3466	19.2386	1.42063	172.066	-0.460317	-0.409836	1.22581
18.0495	0.320065	17699.1	13735.2	330.294	4239.22	9407.95	5303.61	12307.5	92.7166	18.1144	102.569	47.9765	660.649	1019.54	4.34327	19.2423	1.41652	187.925	-0.428571	-0.442623	1.25806
18.0594	0.326277	17640.9	13702.8	324.519	4153.41	9463.65	5197.35	12357.8	85.5983	17.8729	99.3249	50.3595	650.368	998.509	4.33093	19.2191	1.41237	127.007	-0.428571	-0.377049	1.6129
18.0693	0.327153	17583.1	13646	321.647	4091.5	9467.93	5152.3	12344.3	83.6754	14.7331	105.144	46.9554	655.31	1010	4.32133	19.1927	1.40993	110.267	-0.428571	-0.409836	1.3871
18.0792	0.326379	17730.3	13758.6	342.832	4166.33	9507.7	5233.57	12412.2	94.4932	13.0424	114.326	48.587	633.91	1009.99	4.32066	19.1962	1.41484	129.176	-0.460317	-0.278689	1.6129
18.0891	0.328063	17642.8	13663.5	341.618	4153.82	9422.56	5221.38	12334.3	91.144	9.90255	114.65	45.9571	641.078	986.324	4.29868	19.2049	1.40778	143.948	-0.444444	-0.311475	1.48387
18.099	0.329572	17706.2	13741.4	341.068	4154.52	9500.62	5204.68	12415.2	98.5763	12.5365	102.665	47.5794	656.542	1013.68	4.31479	19.1971	1.41513	115.388	-0.380952	-0.409836	1.03226
18.1089	0.319613	17585.8	13680.8	366.45	4147.77	9447.35	5176.65	12323.5	106.83	12.2494	117.147	54.0912	662.23	996.234	4.32988	19.2068	1.42478	126.636	-0.396825	-0.393443	0.903226
18.1188	0.323321	17600.2	13686	348.805	4146.26	9452.62	5153.62	12359.4	95.5786	9.4195	116.987	52.6151	646.509	1015.35	4.32364	19.202	1.41228	106.917	-0.396825	-0.409836	1.03226
18.1287	0.320713	17682.8	13686.8	372.708	4098.14	9502.07	5130.95	12465.3	102.678	18.0232	116.181	52.5145	661.931	999.421	4.32949	19.2036	1.42121	69.1915	-0.380952	-0.262295	1.22581
18.1386	0.320974	17573.6	13627.1	372.607	4131.08	9408.25	5124.9	12360.9	97.2787	15.2068	120.283	62.1434	637.151	1007.61	4.3148	19.1774	1.41227	93.601	-0.349206	-0.344262	1.22581
18.1485	0.323176	17671.6	13775.3	361.487	4158.38	9530.65	5163.31	12422	103.03	16.3097	112.285	54.8614	634.768	1005.88	4.30898	19.1718	1.41616	95.0166	-0.428571	-0.377049	0.967742
18.1584	0.322241	17814.2	13853.3	384.473	4214.58	9551	5237.48	12489	105.559	16.9068	116.154	63.1645	632.012	1040.34	4.32015	19.1778	1.417	110.975	-0.349206	-0.229508	1
18.1683	0.321868	17662.6	13801.9	382.59	4193.45	9521.9	5194.74	12381.2	109.359	24.7175	113.67	63.2142	647.214	1030.96	4.29523	19.1788	1.41133	119.75	-0.365079	-0.344262	1.03226
18.1782	0.316432	17727.2	13812.8	382.433	4236.27	9489.39	5210.3	12429.8	108.585	24.1204	119.339	54.1783	644.393	992.444	4.29227	19.1651	1.40801	114.141	-0.396825	-0.311475	1.03226
18.1881	0.320044	17856.1	13857.5	397.021	4360.68	9410.77	5377.33	12392.8	101.48	27.4105	122.542	61.7475	648.075	1051.39	4.28456	19.1606	1.40309	198.913	-0.396825	-0.459016	1.03226
18.198	0.315198	17616.1	13670.1	361.441	4294.98	9288.01	5292.84	12236.1	100.4	21.0127	117.776	50.2589	628.705	1033.54	4.29634	19.1608	1.40333	201.64	-0.333333	-0.0984	1.3871
18.2079	0.319348	17635.7	13666.9	376.28	4211.45	9366.78	5222.92	12324.1	106.712	18.3559	120.347	54.9754	612.843	1015.18	4.3041	19.1597	1.40826	147.281	-0.444444	-0.213115	1.25806
18.2178	0.323892	17592.1	13550.7	376.724	4151.31	9311.03	5174.82	12329	113.142	21.0127	113.98	54.0965	600.838	1014.27	4.29502	19.1493	1.40316	124.372	-0.476191	-0.163935	1.29032
18.2277	0.317231	17475.7	13495	374.898	4120.42	9287.71	5121.08	12267.8	117.065	23.1637	105.226	54.1743	565.855	998.09	4.31552	19.1537	1.41322	116.105	-0.349206	-0.262295	1.12903
18.2376	0.317994	17525.5	13511.6	359.877	4180.18	9243.66	5169.24	12268.5	106.055	19.2764	108.311	49.8724	581.744	1009.07	4.30149	19.1533	1.40951	137.586	-0.380952	-0.491803	1.32258
18.2475	0.309991	17583.5	13495.1	357.907	4171.85	9236.1	5218.09	12278.2	103.125	20.5297	101.362	53.345	579.828	1013.86	4.32579	19.1789	1.42669	157.04	-0.380952	-0.409836	1.03226
18.2574	0.309662	17527.4	13456	361.161	4164.56	9206.57	5216.49	12226.1	93.5283	21.0127	107.008	59.4287	589.821	1015.23	4.33047	19.1757	1.43345	169.878	-0.412698	-0.360656	1.32258
18.2673	0.312209	17637.9	13486.7	362.146	4199.16	9201.5	5260.38	12291.5	90.4341	23.6467	121.441	48.2139	603.769	991.209	4.34903	19.1891	1.4466	172.632	-0.396825	-0.491803	1.22581
18.2772	0.314213	17704.5	13666.3	360.329	4230.21	9348.91	5268.2	12349.1	95.8792	22.7034	111.068	49.3759	616.566	1020.89	4.37709	19.1922	1.44656	161.158	-0.396825	-0.508197	1.35484
18.2871	0.309069	17813	13755.3	393.867	4250.23	9422.23	5298.52	12431.7	119.731	26.3035	109.537	56.2661	587.9	996.036	4.38852	19.2017	1.45019	153.328	-0.412698	-0.344262	1.45161
18.297	0.309757	17804.1	13767.6	387.473	4181.44	9501.02	5208.11	12510.9	112.153	21.7373	113.63	56.7304	594.002	1007.22	4.38428	19.203	1.45017	92.0672	-0.444444	-0.377049	1.29032
18.3069	0.314705	17853.7	13855.3	370.764	4236.02	9532.45	5262.4	12504.5	107.805	19.0805	113.571	49.0203	647.785	1014.91	4.41536	19.2148	1.45755	118.157	-0.380952	-0.344262	1.19355
18.3168	0.315536	17893.1	13819.1	387.215	4252.57	9484.25	5280.75	12530.2	107.929	24.3941	129.257	56.5573	675.731	988.345	4.44058	19.2309	1.46801	119.734	-0.507937	-0.52459	1.41935
18.3267	0.30667	17815.3	13799	384.177	4236.41	9477.18	5268.64	12461.3	107.632	27.5339	129.169	52.1643	688.325	1006.07	4.43164	19.2299	1.4736	132.195	-0.380952	-0.459016	1.25806
18.3366	0.318119	17785.4	13850.8	373.288	4261.64	9501.41	5234.58	12463.1	104.875	32.606	126.399	46.4039	669.214	990.842	4.42551	19.2221	1.46576	116.401	-0.444444	-0.278689	1.25806
18.3465	0.311414	17687.9	13710.4	387.096	4217.93	9405.85	5248.65	12352.7	115.771	28.9831	129.183	48.9923	630.228	966.288	4.44913	19.2121	1.46899	151.426	-0.349206	-0.295082	1.09677
18.3564	0.314491	17758	13817.7	397.451	4190.23	9543.83	5208.36	12465.9	124.457	27.5339	126.189	53.9503	609.938	981.637	4.42129	19.1951	1.45792	103.858	-0.380952	-0.639344	1.3871
18.3663	0.315566	17634.4	13724.4	387.8	4210.86	9425.52	5182.57	12363.8	119.49	27.5339	121.96	60.8539	613.028	981.45	4.41417	19.1871	1.45913	118.797	-0.460317	-0.590164	1.48387
18.3762	0.321836	17797.7	13828.7	390.39	4301.54	9442	5316.41	12396.2	105.126	32.606	112.951	68.5962	657.772	1001.99	4.41545	19.1935	1.45706	170.609	-0.492063	-0.52459	1.6129
18.3861	0.318572	17715.8	13777.3	402.107	4233.25	9455.15	5264.66	12362.2	108.315	38.8856	112.167	68.1412	606.546	985.372	4.44829	19.212	1.46393	156.166	-0.412698	-0.508197	1.45161
18.396	0.318174	17929.7	13906.2	396.71	4350.39	9465.76	5420.75	12418.9	103.639	34.7797	125.415	61.9662	626.002	976.472	4.47815	19.2379	1.4736	211.669	-0.412698	-0.459016	1.35484
18.4059	0.312192	17737.3	13791.3	413	4334.66	9377.32	5364.12	12293.8	101.201	44.7641	122.22	72.3881	617.448	980.092	4.46703	19.2357	1.47986	218.693	-0.507937	-0.459016	1.6129
18.4158	0.321043	17666.6	13659.9	393.59	4173.5	9416.91	5238.82	12358.3	105.891	37.4365	127.045	67.5119	616.999	968.128	4.45568	19.2259	1.47224	145.542	-0.412698	-0.47541	1.25806
18.4257	0.326807	17734.5	13727.8	406.577	4224	9426.51	5260.05	12397.2	117.784	31.5714	127.196	67.6581	626.946	994.22	4.45805	19.242	1.48341	144.992	-0.444444	-0.409836	1.29032
18.4356	0.322503	17748.3	13689.1	391.31	4151.02	9457.63	5200.34	12467.5	105.85	32.1229	118.797	65.671	635.605	958.335	4.46185	19.2392	1.47742	99.8396	-0.412698	-0.508197	1.16129
18.4455	0.315007	17870.7	13775.2	407.783	4200.39	9489.93	5248.11	12537.8	100.806	35.6774	121.072	75.4729	615.113	988.191	4.45854	19.2353	1.47541	103.066	-0.380952	-0.508197	1.22581
18.4554	0.311851	17868	13755.1	408.99	4169.05	9496.27	5250.98	12527.2	100.555	35.0212	121.258	77.3367	644.306	989.395	4.46352	19.2502	1.47862	107.101	-0.460317	-0.540984	1.19355
18.4653	0.308546	17965.6	13847	400.269	4224.33	9535.48	5328.07	12550.3	95.9342	32.1229	126.034	72.4015	689.453	998.152	4.49879	19.2671	1.49228	135.794	-0.492063	-0.47541	1.64516
18.4752	0.305266	18009.8	13934.8	369.236	4222.44	9625.46	5308.59	12614.3	84.1907	25.6017	122.32	64.8189	665.449	1002.96	4.48923	19.2628	1.48552	110.377	-0.412698	-0.459016	1.54839
18.4851	0.314081	17824	13841.7	375.325	4171.87	9579.8	5250.54	12483.4	85.2252	26.545	125.769	67.6622	689.953	996.617	4.47786	19.2473	1.48203	118.292	-0.396825	-0.409836	1.48387
18.495	0.323357	17849.3	13802.3	380.94	4195.32	9518.1	5304.31	12456.1	78.1484	31.6399	137.289	61.3007	692.138	1000.56	4.51449	19.2682	1.50063	149.596	-0.428571	-0.47541	1.54839
18.505	0.318467	17829.8	13708.2	391.696	4112.05	9510.17	5286.86	12456.9	88.4428	27.7754	137.503	60.5761	705.674	983.096	4.49513	19.2586	1.49196	141.52	-0.380952	-0.426229	1.51613
18.5149	0.31685	17792.2	13724.9	398.946	4088.15	9548.13	5197.68	12505.9	90.1013	38.4026	131.912	60.0381	725.971	957.256	4.49767	19.2601	1.49623	88.6511	-0.444444	-0.426229	1.6129
18.5248	0.32023	17734.9	13719.1	414.269	4019.77	9610.68	5074.03	12572.2	94.3213	32.606	133.298	64.9961	699.681	954.514	4.5133	19.2593	1.50207	15.7702	-0.31746	-0.409836	1.35484
18.5347	0.323415	17680.4	13597.1	412.782	4034.15	9478.98	5076.56	12519.9	90.3428	29.7077	141.341	61.1732	666.497	954.664	4.5117	19.2608	1.50132	30.5229	-0.365079	-0.442623	1.3871
18.5446	0.330705	17654.1	13591.6	408.105	4075.24	9429.48	5112.35	12454.8	91.592	28.017	141.679	61.1504	658.917	946.354	4.51336	19.2535	1.4939	63.5362	-0.365079	-0.393443	1.19355
18.5545	0.326004	17708.7	13696	391.861	4139.58	9468.66	5145.88	12475.1	88.1785	27.0509	135.194	61.7381	672.647	980.447	4.52106	19.2567	1.49692	73.3675	-0.444444	-0.639344	1.45161
18.5644	0.319917	17658.9	13595.3	396.333	4100.45	9404.51	5150.15	12418.4	86.2194	32.606	138.762	58.8264	662.245	979.548	4.49919	19.2343	1.48326	90.0257	-0.253968	-0.426229	1.12903
18.5743	0.325195	17789.8	13753.6	403.415	4117.87	9549.16	5180.46	12522.8	91.906	29.9492	138.981	59.2048	617.93	975.25	4.50098	19.2282	1.48091	76.5304	-0.222222	-0.393443	0.967742
18.5842	0.327177	17619.4	13654	405.454	4139.29	9431.63	5204.6	12331.7	86.52	38.8172	136.164	63.8662	670.694	942.688	4.49751	19.231	1.47609	137.061	-0.253968	-0.491803	1.22581
18.5941	0.32153	17658.8	13652.8	419.624	4141.79	9429.64	5245	12332.4	84.8252	30.1907	147.908	70.8249	662.022	919.555	4.51235	19.223	1.48248	155.063	-0.412698	-0.262295	1.32258
18.604	0.312447	17548.6	13518.9	410.558	4086.78	9347.26	5174.95	12288.8	89.6235	29.9264	142.676	67.685	659.315	925.604	4.49718	19.2034	1.47615	134.867	-0.31746	-0.245902	1.12903
18.6139	0.319257	17581	13643.4	416.482	4112.33	9454.04	5180.88	12323.1	90.8633	35.3218	148.404	67.3751	650.218	948.878	4.48993	19.198	1.4691	128.622	-0.396825	-0.213115	1.19355
18.6238	0.324396	17648.3	13733.2	431.686	4212.8	9447.75	5281.44	12294.3	95.7114	37.7371	151.658	62.6721	639.492	996.446	4.5089	19.2201	1.47958	181.376	-0.428571	-0.459016	0.967742
18.6337	0.309223	17856	13879	433.025	4252.48	9550.1	5340.73	12438.9	92.6721	37.6096	156.725	60.772	660.35	1020	4.525	19.2536	1.49213	170.45	-0.285714	-0.360656	0.967742
18.6436	0.314698	17902.8	13908	417.66	4238.67	9586.23	5336.82	12482.9	95.3611	31.8586	149.083	60.1159	670.881	1038.9	4.54118	19.2739	1.49825	157.249	-0.349206	-0.606557	1.06452
18.6535	0.324323	17846	13828.9	394.594	4269.18	9474.03	5399.56	12360.7	92.1622	30.1223	136.214	55.39	665.573	1053.37	4.53364	19.2653	1.49352	217.256	-0.460317	-0.47541	1.29032
18.6634	0.326307	17819.8	13849.7	397.662	4282.12	9483.32	5427.86	12307.7	92.3259	28.9831	133.995	60.5036	666.659	1079.97	4.52961	19.2547	1.4852	243.781	-0.301587	-0.459016	0.967742
18.6733	0.327499	17865.3	13893	409.456	4294.41	9509.93	5419.72	12357	88.1878	32.8019	141.486	62.5539	677.21	1058.33	4.55904	19.2677	1.4861	227.299	-0.412698	-0.442623	1.3871
18.6832	0.325274	17868.2	13844.6	393.689	4249.23	9510.27	5352.63	12430.4	85.5767	39.0587	139.322	53.4081	661.761	1024.92	4.58221	19.278	1.49883	178.012	-0.31746	-0.52459	0.967742
18.6931	0.311775	17965.7	13840.7	403.329	4275.32	9482.62	5406.08	12476.9	93.5148	29.5936	141.55	49.8443	655.929	1057.25	4.59575	19.3058	1.50909	189.993	-0.333333	-0.508197	1.22581
18.703	0.31393	17989.7	13856.4	403.531	4343.42	9426.42	5461.02	12442.1	98.2044	31.6077	140.561	50.6373	695.708	1060.58	4.58733	19.2979	1.51257	223.756	-0.285714	-0.508197	1.06452
18.7129	0.319267	18130.9	13997.8	415.463	4439.53	9471.69	5552.67	12491.6	105.372	27.5111	148.322	52.9426	698.639	1108.13	4.57868	19.3073	1.51239	252.117	-0.380952	-0.540984	1
18.7228	0.320267	18065.7	13983.9	438.056	4482.42	9421.6	5599.59	12386.2	114.855	36.7979	149.152	59.0357	705.961	1094.76	4.58141	19.3108	1.5177	300.649	-0.333333	-0.540984	1.09677
18.7327	0.307852	17967.7	13920.8	424.388	4493.06	9352.78	5583.24	12309.5	99.6348	26.7544	151.198	64.0891	722.632	1107.54	4.56873	19.2958	1.51962	313.218	-0.507937	-0.491803	1.25806
18.7426	0.309751	18094.2	14004.6	422.82	4520.54	9412.83	5664.44	12358.6	94.4125	24.6719	153.535	56.4433	704.358	1105	4.5685	19.3011	1.51524	337.003	-0.333333	-0.508197	1.29032
18.7525	0.308465	18243.5	14077.3	444.057	4479.7	9520.92	5672.88	12493.9	98.7009	38.2564	152.438	59.2223	708.924	1094.59	4.5929	19.3283	1.52948	305.618	-0.333333	-0.47541	1.25806
18.7624	0.295876	18026	13937.3	430.788	4437.93	9419.48	5598.52	12347.5	93.5148	31.6077	155.751	60.4796	703.908	1067.84	4.57677	19.3201	1.519	310.215	-0.380952	-0.442623	1.25806
18.7723	0.298057	18032.9	13905.9	413.194	4312.17	9502.82	5465.91	12476	93.9885	31.0656	154.621	57.6819	702.583	1090.29	4.57134	19.3119	1.51301	217.133	-0.31746	-0.688525	1.19355
18.7822	0.301904	17995.4	13887.7	423.825	4362.85	9437.13	5548.11	12359.5	100.154	35.1031	144.54	57.8778	728.745	1069.29	4.57589	19.3164	1.51219	284.406	-0.31746	-0.557377	1.19355
18.7921	0.303691	18031	14003	394.544	4340.63	9572.27	5479.03	12461.9	101.065	39.2546	130.24	50.9245	723.591	1118.44	4.56977	19.3152	1.50549	226.704	-0.31746	-0.770492	1.25806
18.802	0.308473	18235.3	14114.3	394.852	4354	9669.66	5563.78	12580.9	102.36	39.9792	130.303	54.5017	712.87	1087.99	4.58653	19.3356	1.51073	233.912	-0.301587	-0.606557	1.19355
18.8119	0.301399	18086.7	13992	392.161	4322.76	9578.85	5513.64	12482.7	97.2559	39.5552	133.361	51.2022	717.043	1073.75	4.59725	19.337	1.51496	236.87	-0.349206	-0.770492	1.03226
18.8218	0.308817	18055.6	14003.9	424.442	4334.4	9582.9	5512.3	12456.7	110.977	38.6575	151.147	50.8291	699.397	1111.09	4.59064	19.3342	1.50721	243.029	-0.396825	-0.557377	1.12903
18.8317	0.311593	18144.8	14034.9	408.979	4369.54	9577.89	5491.14	12566.2	112.212	36.2651	137.093	51.2894	693.93	1137.7	4.57221	19.3165	1.50146	205.04	-0.460317	-0.606557	1.48387
18.8416	0.312258	18087.5	14005.6	419.964	4279.22	9636.65	5399.08	12598.6	108.516	41.2915	140.137	52.4742	685.506	1124.37	4.58387	19.3226	1.50552	155.187	-0.412698	-0.491803	1.22581
18.8515	0.316709	18072.2	14025.4	421.497	4331.5	9605.33	5423.93	12559.6	107.828	41.7974	143.428	54.7848	697.521	1130.61	4.58264	19.3023	1.5042	176.516	-0.333333	-0.442623	1.06452
18.8614	0.314011	18015.7	13962.3	388.279	4283.45	9588.22	5382.18	12542.8	100.008	31.7445	126.089	53.2081	682.549	1150.67	4.59438	19.3077	1.50315	162.082	-0.412698	-0.606557	1.32258
18.8713	0.317313	18023.4	14001.8	395.348	4320.09	9595.45	5457.73	12479.3	110.43	29.7667	119.91	57.7784	696.139	1138.75	4.58844	19.295	1.49729	212.592	-0.460317	-0.622951	1.35484
18.8812	0.313014	17858.2	13845.6	384.148	4170.84	9586.75	5291.7	12478.5	114.08	31.5486	113.366	51.2438	687.429	1096.03	4.59686	19.271	1.49222	138.089	-0.31746	-0.655738	1.32258
18.8911	0.321437	17890.1	13868	395.448	4185.41	9594.26	5335.87	12465.9	117.329	42.8091	107.833	60.4124	700.248	1102.82	4.5811	19.2692	1.48971	161.237	-0.301587	-0.557377	1.22581
18.901	0.31979	17898.5	13845.5	410.193	4222.76	9529.76	5351.42	12454.1	113.638	36.4382	128.804	53.0122	685.862	1098.91	4.55339	19.2599	1.47809	171.325	-0.333333	-0.557377	1.32258
18.9109	0.330944	17882.7	13898.2	418.562	4221.87	9589.77	5312.83	12483.3	108.785	42.7448	136.233	55.2222	686.013	1099.28	4.55884	19.265	1.48597	146.364	-0.333333	-0.688525	1.35484
18.9208	0.317323	17927.2	13902.4	418.143	4247.14	9567.54	5358.84	12480.5	110.175	43.205	143.009	53.7731	652.023	1087.21	4.57092	19.2697	1.49656	167.773	-0.333333	-0.672131	1.32258
18.9307	0.323431	17927.3	13902.1	411.793	4247.49	9564.5	5375.65	12461.6	115.666	33.6902	133.576	57.7609	688.895	1091.44	4.56834	19.2674	1.50053	180.272	-0.365079	-0.606557	1.19355
18.9406	0.316806	17881.2	13900.5	420.294	4219.58	9594.39	5304.69	12489.9	124.442	35.7592	127.087	61.2107	697.396	1059.56	4.57471	19.2768	1.50671	140.97	-0.396825	-0.57377	1.25806
18.9505	0.311317	17859.4	13825.9	426.341	4215.63	9523.12	5340.96	12431.3	128.01	36.0142	129.306	56.5076	718.758	1080.25	4.57419	19.2807	1.51314	172.535	-0.444444	-0.393443	1.51613
18.9604	0.312933	17902.6	13887.9	431.097	4224.22	9575.97	5347.97	12466.9	139.877	32.8153	125.661	62.5364	731.806	1036.15	4.59195	19.2987	1.52054	166.432	-0.349206	-0.47541	1.54839
18.9703	0.318296	17957.3	13929.2	440.183	4234.28	9607.2	5384.6	12485	134.668	35.5996	125.383	61.5112	745.723	997.639	4.56451	19.29	1.50809	178.22	-0.31746	-0.590164	1.25806
18.9802	0.321775	17971	13833.3	429.178	4218.71	9524.82	5396.44	12484.8	126.146	31.6761	124.845	64.3733	720.314	990.72	4.55254	19.2832	1.502	183.603	-0.460317	-0.672131	1.64516
18.9901	0.324329	18026	13894.9	461.821	4272.89	9533.08	5419.7	12517.4	143.399	38.7166	133.015	60.682	710.589	1011.25	4.54076	19.2803	1.49453	185.582	-0.31746	-0.52459	1.35484
19	0.3189	18003.4	13904.4	443.674	4217.55	9596.46	5371.67	12541.4	135.52	35.9002	131.976	59.7387	694.709	1019.1	4.53379	19.2646	1.49766	157.734	-0.333333	-0.672131	1.19355
19.0099	0.314547	18158.1	14064.7	443.729	4252.06	9723.42	5394.12	12674.7	139.052	35.9551	136.529	55.6328	719.787	1020.9	4.54282	19.2795	1.4963	133.159	-0.365079	-0.590164	1.35484
19.0198	0.311972	18163.8	14085.4	430.871	4277.09	9716.47	5423.39	12648.5	137.407	34.2189	134.574	56.3117	699.945	1006.29	4.54288	19.2784	1.50264	153.14	-0.380952	-0.540984	1.32258
19.0297	0.313397	18031.3	13949.3	406.76	4157.62	9704.25	5304.52	12639.4	131	37.4955	118.379	56.5761	698.935	995.737	4.52997	19.2588	1.48912	102.04	-0.333333	-0.52459	1.16129
19.0396	0.309129	18061.6	13991.9	405.992	4144.36	9762.99	5288.59	12688.5	133.447	37.0581	122.949	53.1035	689.919	998.023	4.53124	19.2607	1.49113	82.099	-0.412698	-0.557377	1.35484
19.0495	0.319015	18169.4	14079.4	408.619	4215.48	9780.88	5387.73	12698.5	131.287	30.7556	113.639	61.8803	675.649	1036.6	4.54914	19.2594	1.49834	124.097	-0.476191	-0.590164	1.19355
19.0594	0.318478	18266.4	14092.1	421.203	4238.99	9767.43	5415.33	12765.4	129.792	28.6731	119.312	72.4846	678.725	1031.4	4.58235	19.287	1.51715	119.136	-0.412698	-0.688525	1.32258
19.0693	0.31868	18297.4	14110.2	421.958	4293.74	9729.89	5474.42	12736.4	122.579	28.8234	122.762	77.711	705.964	1054.64	4.58469	19.2889	1.51127	153.265	-0.31746	-0.491803	1.09677
19.0792	0.310666	18037.9	13867.3	393.068	4130.09	9650.95	5296.9	12654.7	113.766	32.8019	106.175	68.5518	671.271	1077.63	4.56428	19.2647	1.50239	94.6364	-0.428571	-0.491803	1.35484
19.0891	0.308859	18115.6	13935.9	391.057	4160.97	9690.12	5336.04	12694.7	116.491	32.3551	106.926	59.4785	645.366	1096.22	4.54424	19.2565	1.50252	101.835	-0.380952	-0.655738	1.35484
19.099	0.309508	18142	14028.4	399.971	4159.64	9781.86	5324.84	12730.3	125.969	32.8837	108.708	62.4949	672.899	1048.4	4.54532	19.252	1.50045	87.5354	-0.476191	-0.622951	1.45161
19.1089	0.307764	18166	14077.3	394.887	4191.97	9797.62	5363.4	12714.8	130.281	29.8848	107.961	53.8321	645.917	1038.38	4.55234	19.2559	1.50596	108.91	-0.444444	-0.590164	1.12903
19.1188	0.308146	18193.5	14118.6	379.742	4179.09	9856.12	5323.18	12786.9	133.653	30.7235	101.704	51.335	633.267	1081.01	4.5453	19.2335	1.50237	72.0736	-0.396825	-0.557377	1.19355
19.1287	0.324043	18075.5	14004	389.211	4139.62	9774.03	5285.49	12699.7	140.246	33.5761	102.2	48.0999	648.532	1067.39	4.538	19.2183	1.50128	77.7989	-0.412698	-0.688525	1.3871
19.1386	0.322788	18008.5	13920.2	362.802	4023.14	9811.35	5174.42	12748.3	122.706	27.1556	96.6453	48.5145	647.876	1021.83	4.51942	19.2129	1.49194	15.163	-0.412698	-0.590164	1.3871
19.1485	0.315957	17871.7	13820.1	345.327	4034.61	9696.62	5168.02	12614.7	120.715	25.8432	85.4439	47.963	662.294	1038.56	4.51535	19.1879	1.48788	47.0171	-0.396825	-0.459016	1.35484
19.1584	0.320838	17819.3	13726.1	350.738	4015.73	9622.96	5150.2	12581.7	119.462	41.0178	82.1859	44.5226	659.602	1053.04	4.48856	19.1943	1.4791	47.594	-0.428571	-0.672131	1.45161
19.1683	0.318646	17834.9	13803.6	349.353	4028.42	9695.88	5172.11	12583.4	123.754	30.6281	80.29	40.0476	615.098	1067.44	4.48036	19.2023	1.47863	56.993	-0.460317	-0.377049	1.45161
19.1782	0.327551	17820.8	13796.6	380.652	4025.37	9691.06	5208.5	12532.1	130.576	34.8978	91.7423	43.4881	644.449	1040.76	4.48079	19.1993	1.47833	86.724	-0.31746	-0.508197	1.12903
19.1881	0.330354	17919	13874.6	370.601	4069.35	9727.14	5227.98	12612.8	138.706	36.575	86.0047	41.2553	637.029	1033.14	4.47732	19.2015	1.46613	74.498	-0.396825	-0.508197	1.32258
19.198	0.321562	17839.1	13765.5	385.693	3998.27	9679.8	5162.86	12588.7	144.78	24.6356	88.0831	54.8263	649.257	1045.19	4.48215	19.1916	1.45993	51.4566	-0.444444	-0.377049	1.51613
19.2079	0.332319	17868.1	13798.2	361.652	4085.91	9630.89	5221.81	12564.9	134.345	19.2992	83.1842	46.5688	651.937	1049.59	4.50119	19.1996	1.47493	84.1845	-0.444444	-0.360656	1.51613
19.2178	0.322058	17864.1	13820.1	349.96	4094.02	9640.92	5197.18	12581.8	122.236	17.7817	88.5568	48.7426	656.202	1069.43	4.52036	19.2212	1.48435	68.7103	-0.349206	-0.295082	1.41935
19.2277	0.315808	17900.4	13795.8	334.332	4080.53	9638.91	5253.59	12570.3	109.19	10.823	84.6696	60.5317	664.991	1015.95	4.49894	19.2144	1.47802	97.0652	-0.349206	-0.327869	1.41935
19.2376	0.319808	17880.4	13774.6	354.323	4143.74	9550.08	5319.76	12479.9	115.032	14.1816	92.0429	60.9463	651.564	1007.77	4.50677	19.2085	1.48314	150.354	-0.31746	-0.360656	1.29032
19.2475	0.320939	17835.8	13803	360.255	4146.45	9571.99	5306.41	12444.9	111.09	19.1624	94.3078	59.8527	639.198	1039.39	4.52131	19.2219	1.48668	153.459	-0.428571	-0.344262	1.29032
19.2574	0.313739	17718.4	13693.9	352.21	4114.75	9498.98	5219.81	12418.4	113.009	22.5344	97.6933	47.8221	632.855	1034.18	4.51869	19.1998	1.47572	121.369	-0.380952	-0.459016	1.29032
19.2673	0.31353	17800.4	13768.4	328.963	4109.15	9577.64	5215.79	12503	98.0945	30.3088	91.2955	42.267	626.621	1054.05	4.54384	19.2053	1.4766	97.5688	-0.412698	-0.442623	1.29032
19.2772	0.324397	17833.6	13875.3	348.045	4162.18	9629.69	5238.89	12511.4	104.857	35.075	96.5406	40.5763	615.458	1039.99	4.53472	19.1952	1.4725	105.784	-0.412698	-0.459016	1.41935
19.2871	0.320798	17830.8	13792.2	358.452	4187.48	9530.03	5266.46	12489.7	98.5828	37.623	106.881	41.3009	596.076	1015.63	4.53579	19.1821	1.47251	123.82	-0.412698	-0.262295	1.16129
19.297	0.327399	17829.2	13829.7	371.842	4249.5	9502	5323.64	12427.4	97.826	33.4808	117.639	41.5424	617.661	1034.84	4.54674	19.1936	1.48451	165.761	-0.365079	-0.393443	1.32258
19.3069	0.326778	18021.2	14004.6	372.975	4300.19	9621.08	5402.94	12534.9	94.5494	26.1666	122.976	48.7426	626.256	1043.48	4.54404	19.2064	1.48372	173.491	-0.333333	-0.213115	1.19355
19.3168	0.341998	17677.3	13684.9	372.437	4096.62	9503.73	5191.66	12401.1	95.9395	20.4841	116.878	52.607	610.567	1001.51	4.53018	19.1791	1.47079	113.2	-0.365079	-0.393443	1.12903
19.3267	0.345275	17634.4	13697.2	384.238	4079.09	9536.22	5092.01	12460.5	111.009	23.0631	125.068	51.445	599.984	987.716	4.51555	19.1588	1.45725	52.9268	-0.412698	-0.459016	1.3871
19.3366	0.337069	17822.1	13808.4	413.58	4155.15	9570.74	5223.29	12516.3	122.753	20.8531	134.483	50.9619	594.669	997.69	4.5064	19.1534	1.45491	97.4752	-0.428571	-0.327869	1.25806
19.3465	0.337969	17796.3	13801.6	428.685	4138.21	9579.48	5212.22	12500.1	128.344	28.2357	134.091	55.7924	586.71	1022.06	4.49497	19.1605	1.4599	96.7136	-0.412698	-0.327869	1.22581
19.3564	0.336285	17801.9	13786.7	431.31	4112.43	9591.75	5184.21	12535.2	125.938	19.9326	132.227	64.9476	596.642	998.15	4.51053	19.1675	1.46424	74.9838	-0.412698	-0.278689	1.25806
19.3663	0.33149	17701.2	13711.1	422.132	4089.7	9534.25	5122.52	12491.6	126.8	24.9818	132.2	61.106	589.128	1030.65	4.50103	19.1507	1.46262	58.5675	-0.412698	-0.344262	1.22581
19.3762	0.330082	17745.5	13798.4	432.372	4135.76	9578.08	5174.9	12486	115.457	31.3434	137.168	67.6044	581.695	1009.23	4.50681	19.1494	1.45964	83.5783	-0.444444	-0.360656	1
19.3861	0.325381	17768.5	13815.2	430.654	4150.53	9580.74	5171.91	12512.6	112.595	35.185	142.044	61.3019	612.496	1002.37	4.50734	19.1489	1.457	75.3187	-0.428571	-0.426229	0.806452
19.396	0.323654	17847.3	13830.7	412.348	4134.26	9614.84	5179.89	12585.8	103.604	33.968	132.488	52.4111	615.978	1018.15	4.51773	19.1503	1.46774	59.8891	-0.428571	-0.344262	1
19.4059	0.313733	17845	13848.1	408.034	4068.1	9695.18	5120.94	12639.2	112.755	27.7889	134.93	49.7315	610.544	960.822	4.50847	19.146	1.46034	19.4724	-0.444444	-0.459016	1.16129
19.4158	0.332167	17834.9	13820.4	391.362	4095.32	9636.44	5134.77	12611.5	107.929	25.5239	127.497	49.4899	598.432	1008.04	4.54596	19.1584	1.47551	32.9014	-0.460317	-0.393443	1.35484
19.4257	0.330703	17770.2	13772.5	392.529	4059.62	9624.56	5116.01	12565.8	102.187	27.5474	132.952	48.018	599.922	1008.63	4.5512	19.1317	1.47084	36.3297	-0.444444	-0.278689	1.54839
19.4356	0.339867	17722	13712.7	357.083	3993.86	9634.84	5014.32	12623.7	98.7922	26.2123	120.762	44.6366	588.369	983.106	4.54669	19.1281	1.47408	-24.4814	-0.444444	-0.295082	1.51613
19.4455	0.322062	17699.4	13677.4	344.642	3989.46	9601.36	5021.21	12591.6	96.4857	20.4156	113.685	39.6102	563.456	983.926	4.56371	19.1196	1.47163	-13.0244	-0.444444	-0.52459	1.3871
19.4554	0.323392	17647	13695.8	324.42	4074.39	9533.68	5076.68	12482.6	87.2217	29.1468	114.756	29.7077	572.509	1001.32	4.56182	19.1068	1.46981	40.2736	-0.492063	-0.459016	1.32258
19.4653	0.338428	17667.5	13720.9	358.519	4015.58	9617.28	5030.06	12549.4	95.1921	28.2491	133.85	33.3305	526.615	1000.88	4.55714	19.0991	1.46299	1.92119	-0.444444	-0.52459	1.12903
19.4752	0.329992	17622	13651	362.605	4027.59	9536.82	5056.07	12479.3	99.8308	34.3101	117.125	37.9195	514.739	981.643	4.56239	19.1086	1.46729	31.8531	-0.460317	-0.426229	1.16129
19.4851	0.326081	17616.5	13658.3	375.41	3964.86	9605.06	4997.24	12531	103.718	36.3791	128.053	29.9492	538.055	982.756	4.54275	19.0989	1.45928	-8.04984	-0.444444	-0.278689	0.935484
19.495	0.327694	17447.9	13532.4	358.889	3870.2	9576.5	4909.68	12452.5	93.064	38.8078	119.263	34.2966	550.706	954.392	4.52963	19.0599	1.44751	-27.0548	-0.476191	-0.262295	0.903226
19.505	0.339454	17508.9	13604.3	363.249	3949.94	9568.91	5002.9	12420.6	99.0606	34.1504	115.412	35.5043	529.867	963.795	4.55308	19.087	1.45248	23.1977	-0.396825	-0.327869	1.03226
19.5149	0.336036	17479.5	13504.4	355.378	3939.38	9477.59	5004.2	12387.8	107.04	32.1135	112.65	29.2246	524.227	942.07	4.5508	19.0877	1.45137	32.2927	-0.412698	-0.278689	1.12903
19.5248	0.333229	17386	13379.4	361.464	3889.88	9402.31	4960.16	12338.6	111.356	32.1592	116.733	27.0509	511.669	910.186	4.55561	19.0883	1.45498	25.2617	-0.476191	-0.344262	1.19355
19.5347	0.333129	17507.9	13496.9	374.83	3972.97	9435.66	5027.3	12392.3	118.888	29.8258	118.852	28.9831	481.267	943.255	4.57009	19.108	1.46194	41.5278	-0.380952	-0.278689	1.35484
19.5446	0.327432	17592.1	13595	384.416	3989.74	9516.04	5058.37	12444.5	117.325	34.6107	134.816	23.428	493.006	970.812	4.58521	19.1229	1.46845	41.9232	-0.492063	-0.377049	1.54839
19.5545	0.334419	17525.4	13534.9	357.272	3917.81	9526.72	4973.46	12461.5	112.818	34.506	123.865	17.1483	507.503	966.499	4.56997	19.1148	1.46339	-0.700142	-0.492063	-0.377049	1.45161
19.5644	0.333413	17433	13415.2	363.437	3908.27	9422.68	5002.61	12346.1	110.23	37.6002	120.562	27.5339	488.623	950.106	4.56972	19.1305	1.47532	42.4217	-0.507937	-0.47541	1.32258
19.5743	0.339161	17471.1	13436.8	368.372	3934.02	9412.12	5045.69	12334.8	106.871	39.464	130.974	26.5678	498.984	929.627	4.58699	19.1381	1.48144	64.7478	-0.428571	-0.557377	1.29032
19.5842	0.338165	17428	13360.2	386.462	3928.63	9346.15	5022.09	12320.5	97.6249	43.2372	136.36	28.6731	493.914	927.906	4.58957	19.1223	1.48124	57.8567	-0.444444	-0.52459	1.25806
19.5941	0.332892	17446.8	13376.7	373.202	3975.42	9314.94	5073.31	12287.2	93.6692	41.4459	134.228	24.1298	492.969	951.537	4.59524	19.1528	1.4881	89.5474	-0.460317	-0.540984	1.22581
19.604	0.340445	17502.5	13469.5	365.186	4026.83	9354.91	5110.57	12304.2	93.6599	35.0844	128.19	27.7298	521.657	948.822	4.59849	19.151	1.48652	101.896	-0.539683	-0.672131	1.41935
19.6139	0.335316	17419.9	13405.2	360.749	3949.67	9369.25	5013.11	12320.5	97.2371	32.9791	120.128	26.7409	490.136	958.6	4.59789	19.1425	1.48899	53.8008	-0.507937	-0.655738	1.25806
19.6238	0.327829	17443.6	13467.7	345.633	3979.49	9402.83	5031.43	12326.8	104.319	31.6667	107.177	26.7637	496.006	966.267	4.5908	19.1602	1.49665	60.4269	-0.460317	-0.426229	1.48387
19.6337	0.320113	17441.7	13451.4	357.213	3949.5	9415.38	5039.93	12315.2	106.47	27.5152	118.706	20.9671	482.955	949.075	4.59732	19.1658	1.50477	67.265	-0.507937	-0.47541	1.22581
19.6436	0.313835	17382.9	13364.9	368.683	3902.58	9376.85	4993.82	12303.7	107.322	32.2907	122.821	24.6128	492.143	932.001	4.60042	19.1774	1.50603	49.4988	-0.52381	-0.426229	1.48387
19.6535	0.322956	17543.8	13467.1	374.834	3990.91	9390.78	5123.65	12334.8	108.716	34.7516	129.375	23.1865	484.363	987.783	4.61665	19.1795	1.50973	99.8397	-0.507937	-0.52459	1.3871
19.6634	0.324518	17445	13366.6	366.509	3931.28	9348.47	5042.87	12315.3	105.171	30.3907	127.916	24.8315	456.948	973.68	4.60956	19.1642	1.50525	68.5615	-0.52381	-0.57377	1.45161
19.6733	0.333735	17516.9	13434.5	387.736	3959.13	9386.49	5086.82	12341.2	109.692	30.6094	137.299	31.3527	474.008	982.16	4.62199	19.1864	1.5127	81.5997	-0.52381	-0.360656	1.41935
19.6832	0.328334	17581.4	13494.4	385.528	3963.99	9440.31	5141.99	12349.4	110.899	30.541	135.399	30.6509	489.343	983.929	4.63493	19.188	1.5106	104.298	-0.52381	-0.442623	1.54839
19.6931	0.325245	17595.2	13495.1	391.632	3909.63	9497.73	5101.46	12405.9	113.077	27.9164	134.078	35.9873	492.866	982.296	4.63395	19.1866	1.50801	71.3541	-0.507937	-0.442623	1.35484
19.703	0.326298	17657.6	13590.6	374.9	3940.19	9564.45	5088.95	12482.7	109.427	28.4585	126.303	30.1907	490.426	999.699	4.63987	19.1951	1.51106	45.7679	-0.52381	-0.622951	1.45161
19.7129	0.320614	17662.9	13622.1	380.743	3912.71	9620.81	5098.07	12476.2	104.72	30.4041	124.316	31.7902	481.466	1016.07	4.6534	19.1977	1.51709	51.5449	-0.507937	-0.622951	1.41935
19.7228	0.330161	17744.2	13658	374.978	3951.62	9620.95	5148.4	12510.4	105.605	26.5491	127.383	29.6164	482.514	1007.89	4.63545	19.1933	1.51375	65.3133	-0.539683	-0.459016	1.48387
19.7327	0.332284	17890.8	13764.5	382.483	4031.13	9645.62	5195.29	12607.8	109.615	25.9748	128.486	28.7187	501.534	998.631	4.63909	19.2061	1.51628	61.0908	-0.52381	-0.377049	1.45161
19.7426	0.323392	17841.3	13749.4	387.964	4009.42	9652.78	5171.65	12582.5	113.771	29.4018	125.866	32.2048	518.732	1003.22	4.62848	19.2142	1.5145	57.0419	-0.555556	-0.491803	1.48387
19.7525	0.319298	17930.3	13811.4	414.335	4063.19	9661.91	5234.81	12609.2	119.499	27.3099	134.779	43.9939	551.518	1016.8	4.65419	19.2179	1.51867	78.519	-0.587302	-0.47541	1.70968
19.7624	0.332577	17860.1	13706.7	388.144	4004.75	9615.66	5221.81	12552	106.365	22.3747	130.168	44.4998	550.104	1021.69	4.65329	19.2242	1.51829	87.5305	-0.555556	-0.508197	1.54839
19.7723	0.329421	17945.7	13790.3	376.005	4045.42	9658.3	5272.29	12586.9	98.0167	19.0618	133.226	34.4013	517.421	1018.41	4.67221	19.2333	1.52107	101.186	-0.555556	-0.377049	1.54839
19.7822	0.334943	17908.3	13771.3	375.225	4038.74	9646.52	5223.61	12598.7	105.686	21.0852	139.943	31.2387	544.338	1013.31	4.6863	19.238	1.52414	76.193	-0.555556	-0.344262	1.35484
[truncated: 527 more rows]
